# Supplementary material for: Beyond the topics: how deep learning can improve the discriminability of probabilistic topic modelling
Source: PeerJ Comput Sci. 2020 Jan 27;6:e252. doi: 10.7717/peerj-cs.252 (PMC7924555; doi:10.7717/peerj-cs.252)
Supplement: Supplemental Information 1 — The zip file contains two main folders one for the topic modelling and the other for Stacked Denoising Autoencoder (SDA). SDA is written based on theano. [file peerj-cs-06-252-s001.zip]

Archive with 109 entries (99 files):
- Code/
- Code/.DS_Store
- __MACOSX/
- __MACOSX/Code/
- __MACOSX/Code/._.DS_Store
- Code/topic modelling/
- Code/topic modelling/.DS_Store
- __MACOSX/Code/topic modelling/
- __MACOSX/Code/topic modelling/._.DS_Store
- Code/topic modelling/dict/
- Code/topic modelling/dict/dictionary.dat
- Code/topic modelling/dict/word-master.txt
- Code/topic modelling/dict/words-master.txt
- Code/topic modelling/file
- __MACOSX/Code/topic modelling/._file
- Code/topic modelling/gen_JSON.py
- Code/topic modelling/index_lda.html
- Code/topic modelling/lables
- Code/topic modelling/minisom.py
- Code/topic modelling/minisom.pyc
- Code/topic modelling/neg_pos.py
- Code/topic modelling/plot_results.py
- Code/topic modelling/plot_results.pyc
- Code/topic modelling/plot_word_cloud.py
- Code/topic modelling/plot_word_cloud.pyc
- Code/topic modelling/prepare_enteractive.py
- Code/topic modelling/remove_newlines.py
- Code/topic modelling/run.py
- __MACOSX/Code/topic modelling/._run.py
- Code/topic modelling/run.pyc
- Code/topic modelling/run2.py
- Code/topic modelling/run_tweets.py
- Code/topic modelling/sent_words/
- Code/topic modelling/sent_words/neg_tm.topics
- Code/topic modelling/sent_words/neg_tm.topics.neg_mat.txt
- Code/topic modelling/sent_words/neg_tm.topics.pos_mat.txt
- Code/topic modelling/sent_words/neg_tm.topics.prob_mat.txt
- Code/topic modelling/sent_words/pos_tm.topics
- Code/topic modelling/sent_words/pos_tm.topics.neg_mat.txt
- Code/topic modelling/sent_words/pos_tm.topics.pos_mat.txt
- Code/topic modelling/sent_words/pos_tm.topics.prob_mat.txt
- Code/topic modelling/sent_words/senti.py
- Code/topic modelling/sent_words/senti.pyc
- Code/topic modelling/sent_words/SentiWordNet_3.0.0_20130122.txt
- Code/topic modelling/seq.py
- Code/topic modelling/similarity.py
- Code/topic modelling/spam_ham.py
- Code/topic modelling/stopWords.txt
- Code/topic modelling/test.py
- Code/topic modelling/tm_movie.py
- Code/topic modelling/tm_polarity.py
- Code/topic modelling/tm_spamFilttering.py
- Code/topic modelling/TopicModelling.py
- Code/topic modelling/TopicModelling.pyc
- Code/topic modelling/tweets3.txt
- Code/USDL/
- Code/USDL/.DS_Store
- __MACOSX/Code/USDL/
- __MACOSX/Code/USDL/._.DS_Store
- Code/USDL/2lda_conf.py
- Code/USDL/CA.py
- Code/USDL/CA.pyc
- Code/USDL/csv_to_gz.py
- Code/USDL/csv_to_gz.pyc
- Code/USDL/DA.py
- Code/USDL/DA.pyc
- Code/USDL/data_io.py
- Code/USDL/data_io.pyc
- Code/USDL/data_pipeline.py
- Code/USDL/data_pipeline.pyc
- Code/USDL/dataPlot.py
- Code/USDL/dnn_files/
- Code/USDL/dnn_files/dnn.dat
- Code/USDL/ExtractContent.py
- Code/USDL/Generate_Foldes.py
- Code/USDL/Generate_Foldes.pyc
- Code/USDL/lda.py
- Code/USDL/lda_folds.py
- Code/USDL/learn_rates.py
- Code/USDL/learn_rates.pyc
- Code/USDL/log_svm.py
- Code/USDL/logistic_sgd.py
- Code/USDL/logistic_sgd.pyc
- Code/USDL/mlp.py
- Code/USDL/mlp.pyc
- Code/USDL/model_io.py
- Code/USDL/model_io.pyc
- Code/USDL/normalise.py
- Code/USDL/pfile_io.py
- Code/USDL/pfile_io.pyc
- Code/USDL/pickle_io.py
- Code/USDL/pickle_io.pyc
- Code/USDL/plot.py
- Code/USDL/roc.py
- Code/USDL/run_sda.py
- __MACOSX/Code/USDL/._run_sda.py
- Code/USDL/run_sda.pyc
- Code/USDL/run_sda_sup_onefile.py
- Code/USDL/SDA.py
- Code/USDL/SDA.pyc
- Code/USDL/test.py
- Code/USDL/test_sda.py
- Code/USDL/test_sda.pyc
- Code/USDL/train_sda.py
- Code/USDL/train_sda.pyc
- Code/USDL/utils.py
- Code/USDL/utils.pyc
- Code/USDL/visulize_2D_sda.py
- Code/USDL/visulize_2D_sda.pyc
