# Supplementary material for: Beyond the topics: how deep learning can improve the discriminability of probabilistic topic modelling
Source: PeerJ Comput Sci. 2020 Jan 27;6:e252. doi: 10.7717/peerj-cs.252 (PMC7924555; doi:10.7717/peerj-cs.252)
Supplement: Supplemental Information 1 — The zip file contains two main folders one for the topic modelling and the other for Stacked Denoising Autoencoder (SDA). SDA is written based on theano. [file peerj-cs-06-252-s001.zip › Code/topic modelling/dict/word-master.txt]

 a aaberg aachen aah aahed aahing aahs aaliyah aaliyah's aalst aara aardvark aardvarks aardvark's aardwolf aaren aarika aaron aaronson aa's ab aba abaci aback abacus abacuses abacus's abad abaft abagael abagail abalone abalones abalone's abana abandon abandoned abandonedly abandonee abandoner abandoners abandoning abandonment abandonments abandonment's abandons abase abased abasedly abasement abasement's abaser abasers abases abash abashed abashedly abashes abashing abashment abashments abasing abatable abate abated abatement abatements abatement's abater abaters abates abating abatis abatises abator abattoir abattoirs abattoir's abba abbacies abbacy abbas abbasid abbate abbatial abbe abbé abbes abbés abbé's abbess abbesses abbess's abbey abbeys abbey's abbi abbie abbot abbotcies abbotcy abbots abbot's abbotsen abbotship abbotships abbotson abbotsun abbott abbott's abbottson abbr abbrev abbreviate abbreviated abbreviates abbreviating abbreviation abbreviations abbreviation's abbreviator abbreviators abby abbye abby's abc abdel abdella abdicable abdicate abdicated abdicates abdicating abdication abdications abdication's abdicator abdomen abdomens abdomen's abdominal abdominally abdu abduct abducted abducting abduction abductions abduction's abductor abductors abductor's abducts abdul abdulla abdul's abe abeam abebi abecedarian abecedarians abed abel abelard abell abel's abelson abelson's abercromby aberdeen aberdeen's abernathy abernathy's abernon aberrance aberrancies aberrancy aberrant aberrantly aberrants aberration aberrational aberrations aberration's abert abe's abet abetment abets abettal abettals abetted abetter abetters abetter's abetting abettor abettors abettor's abeu abey abeyance abeyances abeyance's abeyancies abeyancy abeyant abhor abhorred abhorrence abhorrences abhorrence's abhorrent abhorrently abhorrer abhorrers abhorring abhors abidance abide abided abider abiders abides abiding abidingly abidingness abidjan abidjan's abie abigael abigail abigale abijah abilene abilities ability ability's abiotic abisha abisia abixah abject abjection abjectly abjectness abjuration abjurations abjuration's abjuratory abjure abjured abjurer abjurers abjures abjuring ablate ablated ablates ablating ablation ablations ablatival ablative ablatively ablatives ablative's ablaze able ableness abler ables ablest ablings abloom ablush abluted ablution ablutionary ablutions ablution's ably abm's abnegate abnegated abnegates abnegating abnegation abnegations abnegation's abnegator abnegators abner abner's abnormal abnormalities abnormality abnormality's abnormally abnormals abo aboard abode aboded abodes abode's aboding aboil abolish abolishable abolished abolisher abolishers abolishes abolishing abolishment abolition abolitionary abolitionism abolitionist abolitionists abolitionist's abolition's abominable abominably abominate abominated abominates abominating abomination abominations abomination's abominator abominators aboral aboriginal aboriginally aboriginals aboriginal's aborigine aborigines aborigine's aborn aborning abort aborted aborter aborters abortifacient aborting abortion abortional abortionist abortionists abortionist's abortions abortion's abortive abortively abortiveness abortogenic aborts abott abound abounded abounding abounds about above aboveboard aboveground aboves above's abra abracadabra abracadabra's abradant abradants abrade abraded abrader abraders abrades abrading abraham abrahams abraham's abrahamsen abrahan abram abramo abrams abram's abramson abran abrasion abrasions abrasion's abrasive abrasively abrasiveness abrasiveness's abrasives abrasive's abreact abreacted abreacting abreaction abreacts abreast abridge abridged abridgement abridgements abridgement's abridger abridgers abridges abridging abridgment abridgments abridgment's abroad abrogate abrogated abrogates abrogating abrogation abrogations abrogation's abrogative abrogator abrogators abroms abrupt abrupter abruptest abruptly abruptness abruptness's abs ab's absa absalom abscam abscess abscessed abscesses abscessing abscess's abscise abscised abscises abscising abscissa abscissae abscissas abscissa's abscission abscissions abscond absconded absconder absconders absconding absconds absence absences absence's absent absented absentee absenteeism absenteeism's absentees absentee's absenter absenters absentia absenting absently absentminded absentmindedly absentmindedness absents abshier absinth absinthe absinthes absinthe's absinths absinth's absolute absolutely absoluteness absoluter absolutes absolute's absolutest absolution absolutions absolution's absolutism absolutism's absolutist absolutistic absolutists absolvable absolve absolved absolver absolvers absolves absolving absorb absorbability absorbable absorbed absorbencies absorbency absorbency's absorbent absorbents absorbent's absorber absorbers absorbing absorbingly absorbs absorption absorptions absorption's absorptive abstain abstained abstainer abstainers abstainer's abstaining abstains abstemious abstemiously abstemiousness abstention abstentionism abstentionist abstentions abstention's abstentious abstinence abstinence's abstinent abstinently abstract abstracted abstractedly abstractedness abstracter abstracters abstracting abstraction abstractionism abstractionist abstractionists abstractions abstraction's abstractly abstractness abstractnesses abstractness's abstractor abstractors abstracts abstract's abstricts abstruse abstrusely abstruseness abstruseness's abstruser abstrusest absurd absurder absurdest absurdities absurdity absurdity's absurdly absurdness absurds absurdum abt abubble abuja abundance abundances abundance's abundant abundantly abusable abusage abuse abused abuser abusers abuser's abuses abuse's abusing abusive abusively abusiveness abusiveness's abut abutment abutments abutment's abuts abuttal abuttals abutted abutter abutters abutting abuzz abyes abysm abysmal abysmally abysms abyss abyssal abysses abyssinia abyssinian abyssinians abyssinian's abyssinia's abyss's ac acacia acacias acacia's academe academes academia academias academia's academic academical academically academician academicians academician's academicianship academicism academics academic's academies academy academy's acadia acadia's acalia acanthi acanthus acanthuses acanthus's acapulco acapulco's accalia accede acceded accedence acceder acceders accedes acceding accelerable accelerando accelerant accelerate accelerated accelerates accelerating acceleration accelerations acceleration's accelerative accelerator accelerators accelerator's accelerometer accelerometers accent accented accenting accents accent's accentual accentuate accentuated accentuates accentuating accentuation accentuation's accentuator accenture accenture's accept acceptability acceptability's acceptable acceptableness acceptably acceptance acceptances acceptance's acceptant acceptation accepted acceptedly acceptee acceptees accepter accepters accepting acceptive acceptor accepts access accessability accessed accesses accessibility accessibility's accessible accessibleness accessibly accessing accession accessioned accessioning accessions accession's accessories accessorily accessoriness accessors accessory accessory's access's accidence accident accidental accidentally accidentalness accidentals accidental's accidents accident's accidie accidies acclaim acclaimed acclaimer acclaimers acclaiming acclaims acclaim's acclamation acclamations acclamation's acclimate acclimated acclimates acclimating acclimation acclimation's acclimatisation acclimatisation's acclimatise acclimatised acclimatises acclimatising acclimatization acclimatization's acclimatize acclimatized acclimatizer acclimatizes acclimatizing acclivities acclivitous acclivity accolade accolades accolade's accommodate accommodated accommodates accommodating accommodatingly accommodation accommodational accommodations accommodation's accommodative accommodatively accommodativeness accommodator accommodators accompanied accompanies accompaniment accompaniments accompaniment's accompanist accompanists accompanist's accompany accompanying accompanyist accompli accomplice accomplices accomplice's accomplis accomplish accomplishable accomplished accomplisher accomplishers accomplishes accomplishing accomplishment accomplishments accomplishment's accord accordable accordance accordance's accordant accordantly accorded accorder accorders according accordingly accordion accordionist accordionists accordions accordion's accords accord's accost accostable accosted accosting accosts accost's account accountability accountability's accountable accountableness accountably accountancy accountancy's accountant accountants accountant's accountantship accounted accounter accounters accounting accounting's accounts account's accouter accoutered accoutering accouterment accouterments accouterments's accouters accoutred accoutrement accoutrements accoutres accoutring accra accra's accredit accreditation accreditation's accredited accreditee accrediting accreditment accredits accrete accreted accretes accreting accretion accretionary accretions accretion's accruable accrual accruals accrual's accrue accrued accruement accrues accruing acct accts acculturate acculturation acculturational acculturation's acculturative accumulable accumulate accumulated accumulates accumulating accumulation accumulations accumulation's accumulative accumulatively accumulativeness accumulator accumulators accuracies accuracy accuracy's accurate accurately accurateness accurateness's accurse accursed accursedly accursedness accurst accusable accusal accusals accusant accusation accusations accusation's accusative accusatively accusativeness accusatives accusative's accusatorial accusatorially accusatory accusatrix accusatrixes accuse accused accuser accusers accuser's accuses accusing accusingly accusive accusor accustom accustomed accustoming accustoms ace aced acerb acerbate acerbated acerbates acerbating acerber acerbest acerbic acerbities acerbity acerbity's acerola acerose acerous aces ace's acetaldehyde acetaminophen acetaminophen's acetanilide acetate acetates acetate's acetic acetified acetifies acetify acetifying acetone acetones acetone's acetonic acetylcholine acetylene acetylene's acetylsalicylic acevedo acevedo's acey achaean achaean's ache achebe achebe's ached achene achenes achenial acherman achernar aches ache's acheson acheson's achier achiest achievable achieve achieved achievement achievements achievement's achiever achievers achiever's achieves achieving achilles achilles's achiness aching achingly achoo achoo's achordate achorn achromat achromatic achromatically achromatism achromats achy acid acidhead acidheads acidic acidifiable acidification acidified acidifier acidifiers acidifies acidify acidifying acidities acidity acidity's acidly acidness acidophilus acidoses acidosis acidotic acids acid's acidulate acidulated acidulates acidulating acidulation acidulous acidulously acidulousness acidy acie acima acing acker ackerley ackerman ackler ackley acknowledge acknowledgeable acknowledged acknowledgedly acknowledgement acknowledgements acknowledgement's acknowledger acknowledgers acknowledges acknowledging acknowledgment acknowledgments acknowledgment's aclu acme acmes acme's acne acned acnes acne's acoin acolyte acolytes acolyte's aconcagua aconcagua's aconite aconites aconite's acorn acorns acorn's acosta acosta's acoustic acoustical acoustically acoustics acoustics's acquah acquaint acquaintance acquaintances acquaintance's acquaintanceship acquaintanceships acquainted acquainting acquaints acquiesce acquiesced acquiescence acquiescence's acquiescent acquiescently acquiesces acquiescing acquiesence acquirable acquire acquired acquirement acquirements acquirement's acquirer acquirers acquires acquiring acquisition acquisitions acquisition's acquisitive acquisitively acquisitiveness acquisitiveness's acquit acquits acquittal acquittals acquittal's acquitted acquitter acquitting acre acreage acreages acreage's acred acres acre's acrid acrider acridest acridities acridity acridly acridness acrimonies acrimonious acrimoniously acrimoniousness acrimony acrimony's acrobat acrobatic acrobatically acrobatics acrobatics's acrobats acrobat's acroliths acromegalic acromegalies acromegaly acronym acronyms acronym's acrophobia acropolis acropolises across acrostic acrostically acrostics acrostic's acrux acrux's acrylate acrylic acrylics acrylic's ac's act actable actaeon acted acth's actin acting actings acting's actinic actinically actinide actinides actinism actinium actiniums actinium's action actionability actionable actions action's activate activated activates activating activation activations activation's activator activators active actively activeness actives active's activism activisms activism's activist activistic activists activist's activities activity activity's actomyosin acton actor actorish actors actor's actress actresses actress's acts act's actual actualisation actualisation's actualise actualised actualises actualising actualities actuality actuality's actualization actualization's actualize actualized actualizes actualizing actually actuarial actuaries actuary actuary's actuate actuated actuates actuating actuation actuator actuators actuator's acuff acuff's acuities acuity acuity's acumen acumens acumen's acupuncture acupuncture's acupuncturist acupuncturists acupuncturist's acus acute acutely acuteness acuteness's acuter acutes acute's acutest ad ada adabel adabelle adachi adage adages adage's adagial adagio adagios adagio's adah adaha adai adaiha adair adal adala adalai adalard adalbert adalheid adali adalia adaliah adalie adaline adall adallard adam adama adamance adamances adamancies adamancy adamant adamantine adamantly adamants adamant's adamec adamek adamik adamina adaminah adamis adamo adamok adams adam's adamsen adamski adamson adamsun adan adana adan's adao adapt adaptability adaptability's adaptable adaptableness adaptation adaptations adaptation's adapted adapter adapters adapter's adapting adaption adaptions adaptive adaptively adaptiveness adaptometer adaptor adaptors adaptor's adapts adar adara adar's ada's adaurd aday add adda addable addam addams addax added addedly addend addenda addends addend's addendum addendums addendum's adder adderley adderley's adders adder's addi addia addible addict addicted addicting addiction addictions addiction's addictive addictively addictiveness addictives addicts addict's addie addiego addiel addie's adding addis addison addition additional additionally additions addition's additive additives additive's addle addled addles addling address addressability addressable addressed addressee addressees addressee's addresser addressers addresses addressing address's addrest adds adduce adduceable adduced adducers adduces adducing adduct adducted adducting adduction adductor adductors addy ade adebayo adel adela adelaida adelaide adelaide's adelaja adela's adelbert adele adele's adelheid adelia adelice adelina adelind adeline adeline's adella adelle adelpho adelric aden adena adenauer adenine adenoid adenoidal adenoidectomy adenoidism adenoiditis adenoids adenoid's adenose adenosine aden's adept adepter adeptest adeptly adeptness adeptness's adepts adept's adequacies adequacy adequacy's adequate adequately adequateness adequation ader adest adeste adey adham adhamh adhara adhara's adhere adhered adherence adherence's adherent adherents adherent's adherer adherers adheres adhering adhern adhesion adhesional adhesions adhesion's adhesive adhesively adhesiveness adhesives adhesive's adi adiabatic adiabatically adiana adiathermancy adidas adidas's adiel adiell adieu adieus adieu's adieux adigun adila adim adin adina adine adios adiós adipose adiposeness adiposis adiposities adiposity adirondack adirondacks adirondack's adirondacks's adis adit adits adj adjacency adjacent adjacently adjectival adjectivally adjective adjectives adjective's adjoin adjoined adjoining adjoins adjoint adjoints adjourn adjourned adjourning adjournment adjournments adjournment's adjourns adjudge adjudged adjudges adjudging adjudicate adjudicated adjudicates adjudicating adjudication adjudications adjudication's adjudicative adjudicator adjudicators adjudicator's adjudicatory adjudicature adjunct adjunctive adjunctly adjuncts adjunct's adjuration adjurations adjuration's adjuratory adjure adjured adjurer adjurers adjures adjuring adjuror adjurors adjust adjustable adjusted adjuster adjusters adjuster's adjusting adjustment adjustments adjustment's adjustor adjustors adjustor's adjusts adjutancy adjutant adjutants adjutant's adkins adkins's adlai adlar adlare adlay adlee adlei adler adley adman adman's admen admin administer administered administerial administering administerings administers administrable administrant administrants administrate administrated administrates administrating administration administrational administrations administration's administrative administratively administrator administrators administrator's administratrices administratrix adminstration admirable admirably admiral admirals admiral's admiralship admiralships admiralties admiralty admiralty's admiration admirations admiration's admire admired admirer admirers admirer's admires admiring admiringly admissability admissable admissibility admissibility's admissible admissibly admission admissions admission's admissive admit admits admittance admittances admittance's admitted admittedly admitter admitters admitting admix admixed admixes admixing admixt admixture admixtures admixture's admonish admonished admonisher admonishes admonishing admonishment admonishments admonishment's admonition admonitions admonition's admonitory adna adnah adne adnopoz ado adobe adobes adobe's adolescence adolescences adolescence's adolescent adolescently adolescents adolescent's adolf adolfo adolfo's adolf's adolph adolphe adolpho adolph's adolphus adon adonis adonises adonis's adopt adoptabilities adoptability adoptable adopted adoptee adoptees adopter adopters adopting adoption adoptions adoption's adoptive adoptively adopts adora adorability adorable adorableness adorably adoration adoration's adore adored adoree adorer adorers adores adoring adoringly adorl adorn adorne adorned adorner adorners adorning adornment adornments adornment's adorns ados ado's adoze adrea adrell adrenal adrenalin adrenaline adrenaline's adrenals adrenal's adrenocortical adria adriaens adrial adrian adriana adriana's adriane adrianna adrianne adriano adriatic adriatic's adriel adriell adrien adriena adriene adrienne adrienne's adrift adroit adroiter adroitest adroitly adroitness adroitness's ads ad's adsorb adsorbable adsorbate adsorbates adsorbed adsorbent adsorbents adsorbing adsorbs adsorption adsorptive adsorptively adsorptiveness adulate adulated adulates adulating adulation adulation's adulator adulators adulatory adult adulterant adulterants adulterant's adulterate adulterated adulterates adulterating adulteration adulteration's adulterator adulterators adulterer adulterers adulterer's adulteress adulteresses adulteress's adulteries adulterous adulterously adulterousness adultery adultery's adulthood adulthood's adultly adultness adults adult's adumbrate adumbrated adumbrates adumbrating adumbration adumbrations adumbration's adumbrative adumbratively adur adv advance advanced advancement advancements advancement's advancer advancers advances advance's advancing advantage advantaged advantageous advantageously advantageousness advantages advantage's advantaging advent adventist adventist's adventitious adventitiously adventitiousness advents advent's adventure adventured adventurer adventurers adventurer's adventures adventure's adventuresome adventuress adventuresses adventuress's adventuring adventurous adventurously adventurousness adverb adverbial adverbially adverbials adverbial's adverbs adverb's adversarial adversaries adversary adversary's adversative adversatively adverse adversely adverseness adverser adversest adversities adversity adversity's advert adverted advertent advertently adverting advertise advertised advertisement advertisements advertisement's advertiser advertisers advertiser's advertises advertising advertising's advertize advertized advertizement advertizer advertizes advertizing adverts advert's advice advices advice's advil advil's advisability advisability's advisable advisatory advise advised advisedly advisedness advisee advisees advisement advisement's adviser advisers adviser's advises advising advisor advisories advisors advisor's advisory advisory's advocacies advocacy advocacy's advocate advocated advocates advocate's advocating advocator advocatory advt adyta adytum adz adze adzes adze's adz's aegean aegean's aegis aegises aegis's aekerly aelber aelfric aelfric's aelurophobia aenea aeneas aeneas's aeneid aeneid's aeneus aeniah aenneea aeolian aeolus aeolus's aeon aeonian aeonic aeons aeon's aerate aerated aerates aerating aeration aerations aeration's aerator aerators aerator's aerial aerialist aerialists aerialist's aerially aerials aerial's aerie aeried aeriel aeriela aeriell aerier aeries aerie's aeriest aerified aerifies aeriform aerify aerifying aerily aerobatics aerobatics's aerobe aerobes aerobia aerobic aerobically aerobics aerobics's aerobiology aerodrome aerodromes aerodynamic aerodynamical aerodynamically aerodynamics aerodynamics's aerodyne aeroflot aeroflot's aerofoil aerofoils aerofoil's aerogels aerogram aerograms aerolite aerolites aerolith aeroliths aerological aerologist aerologists aerology aerometer aeronaut aeronautic aeronautical aeronautically aeronautics aeronautics's aeronauts aerophobia aeroplane aeroplanes aeroplane's aerosol aerosolization aerosolize aerosolized aerosolizing aerosols aerosol's aerospace aerospace's aerostat aery aery's aeschylus aeschylus's aesculapius aesculapius's aesop aesopian aesop's aesthesia aesthete aesthetes aesthete's aesthetic aesthetically aesthetics aesthetics's aestivate aestivated aestivates aestivating aether aetheric aethers aetiology aetiology's afar afars afb afeard afeared affability affability's affable affably affair affaire affaires affairs affair's affect affectation affectations affectation's affected affectedly affectedness affecter affecters affecting affectingly affection affectionate affectionately affectionless affections affection's affective affectively affectivity affects affect's affer afferent afferently affiance affianced affiances affiancing affiant affidavit affidavits affidavit's affiliate affiliated affiliates affiliate's affiliating affiliation affiliations affiliation's affinities affinity affinity's affirm affirmable affirmably affirmance affirmation affirmations affirmation's affirmative affirmatively affirmativeness affirmatives affirmative's affirmed affirmer affirmers affirming affirms affix affixal affixation affixed affixer affixers affixes affixing affixion affix's afflatus afflict afflicted afflicting affliction afflictions affliction's afflictive afflictively afflicts affluence affluence's affluent affluently affluents afflux affluxes afford affordable afforded affording affords afforest afforestation afforestation's afforested afforesting afforests affra affray affrayed affrayer affrayers affraying affrays affray's affrica affright affrighted affrights affront affronted affronting affronts affront's affusions afghan afghani afghanis afghanistan afghanistan's afghans afghan's aficionado aficionados aficionado's afield afire aflame aflatoxin afloat aflutter afoot afore aforementioned aforesaid aforethought afoul afra afraid afreet afreets afresh africa africah african africans african's africa's afrika afrikaans afrikaans's afrikah afrikaner afrikaners afrikaner's afrit afrits afro afrocentrism afros afro's aft after afterbirth afterbirths afterbirth's afterburner afterburners afterburner's aftercare aftercare's afterdeck afterdecks afterdischarge aftereffect aftereffects aftereffect's afterglow afterglows afterglow's afterimage afterimages afterimpression afterlife afterlife's afterlives aftermarket aftermath aftermaths aftermath's aftermost afternoon afternoons afternoon's afterpotential afters aftershave aftershaves aftershave's aftershock aftershocks aftershock's aftertaste aftertastes aftertaste's afterthought afterthoughts afterthought's afterward afterwards afterword afterwords afterword's aftmost afton ag agace again against agama agamas agamemnon agamemnon's agamic agan agapae agape agapeic agape's agar agarics agars agar's agassi agassi's agassiz agassiz's agata agate agates agate's agatha agatha's agathe agathy agatize agave agaves agave's agaze agbogla age aged agedly agedness agee ageing ageings ageing's ageism ageism's ageist ageists ageless agelessly agelessness agelong agencies agency agency's agenda agendas agenda's agendum agendums agent agentry agents agent's ageratum ageratums agers ages age's aggappe aggappera aggappora aggarwal aggi aggie aggies agglomerate agglomerated agglomerates agglomerate's agglomerating agglomeration agglomerations agglomeration's agglutinate agglutinated agglutinates agglutinating agglutination agglutinations agglutination's agglutinative agglutinatively agglutinin agglutinins aggrandise aggrandised aggrandisement aggrandisement's aggrandises aggrandising aggrandize aggrandized aggrandizement aggrandizements aggrandizement's aggrandizer aggrandizers aggrandizes aggrandizing aggravate aggravated aggravates aggravating aggravation aggravations aggravation's aggregate aggregated aggregates aggregate's aggregating aggregation aggregational aggregations aggregation's aggregative aggress aggressed aggresses aggressing aggression aggressions aggression's aggressive aggressively aggressiveness aggressiveness's aggressor aggressors aggressor's aggri aggrieve aggrieved aggrieves aggrieving aggy agha aghas aghast agile agilely agileness agiler agilest agilities agility agility's agin aging agings aging's agism agist agists agitable agitate agitated agitatedly agitates agitating agitation agitations agitation's agitato agitator agitators agitator's agitprop agitprops aglaia aglare agle agleam aglee agler aglet aglets agley aglimmer aglitter aglow agna agnella agnes agnese agnesse agneta agnew agnew's agni agni's agnizing agnola agnostic agnosticism agnosticism's agnostics agnostic's ago agog agonal agone agonic agonies agonise agonised agonises agonising agonisingly agonist agonistic agonists agonize agonized agonizes agonizing agonizingly agons agony agony's agora agorae agoraphobia agoraphobic agoras agostino agosto agouti agouties agouty agra agrarian agrarianism agrarians agrarian's agree agreeability agreeable agreeableness agreeably agreed agreeing agreement agreements agreement's agrees agretha agribusiness agribusinesses agribusiness's agric agricola agricultural agriculturalist agriculturalists agriculturalist's agriculturally agriculture agricultures agriculture's agriculturist agriculturists agrimony agripina agrippa agrippa's agrippina agrippina's agrology agronomic agronomies agronomist agronomists agronomist's agronomy agronomy's aground ag's aguayo ague agueda agues ague's agueweed aguie aguilar aguilar's aguinaldo aguinaldo's aguirre aguirre's aguishly aguistin aguste agustin agustin's ah aha ahab ahab's aharon ahasuerus ahchoo ahders ahead ahearn ahem ahems ahern ahimsa ahimsas ahl ahlgren ahmad ahmadabad ahmadinejad ahmadinejad's ahmad's ahmar ahmed ahmed's ahola aholah ahold aholla ahorse ahoufe ahouh ahoy ahrendt ahrens ahriman ahriman's ahron ahs ai aia aid aida aidan aida's aide aided aiden aider aiders aides aide's aidful aiding aidless aidman aidmen aids aid's aids's aiello aiglets aigneis aigrets aigrette aigrettes aiken aikido aikidos ail aila ailanthus ailanthuses ailbert aile ailed ailee aileen aileen's ailene aileron ailerons aileron's ailey aili ailin ailina ailing ailis ailment ailments ailment's ails ailsa ailssa ailsun ailurophobe ailurophobia ailyn aim aime aimed aimee aimee's aimer aimers aimful aimfully aimil aiming aimless aimlessly aimlessness aimlessness's aimo aims aim's aindrea ainslee ainsley ainslie ainsworth ain't ainu ainus air airbill airbills airboat airboats airborne airbrush airbrushed airbrushes airbrushing airbrush's airbursts airbus airbusses aircraft aircraft's aircrew airdrome airdromes airdrop airdropped airdropping airdrops airdrop's aired airedale airedales airedale's airel airer aires airest airfare airfares airfare's airfield airfields airfield's airflow airflows airfoil airfoils airfoil's airframe airframes airfreight airglow airhead airheads airhead's airier airiest airily airiness airiness's airing airings airing's airla airlee airless airlessly airlessness airlia airliah airlie airlift airlifted airlifting airlifts airlift's airlike airline airliner airliners airliner's airlines airline's airlock airmail airmailed airmailing airmails airmail's airman airman's airmanship airmen airmobile airplane airplanes airplane's airport airports airport's airproofed airs air's airscrew airscrews airship airships airship's airsick airsickness airsickness's airspace airspaces airspace's airspeed airspeeds airstream airstrip airstrips airstrip's airtight airwave airwaves airwaves's airway airways airway's airwoman airwomen airworthier airworthiest airworthiness airworthy airy ai's aisha aisle aisled aisles aisle's aitch aitches ajani ajar ajax ajax's ajay ajit ajiva ajowans akanke akbar akel akela akenes aker akerboom akerley akers akeyla akeylah akhmatova akhmatova's akihito akili akim akimbo akin akins akira akita akiva akiva's akkad aklog akron akron's aksel aksoyn akvavit akvavits al ala alabama alabaman alabamans alabaman's alabama's alabamian alabamians alabamian's alabaster alabaster's alack alacrities alacrity alacrity's aladdin aladdin's alage alai alain alaine alair alake alameda alamedas alamo alamode alamodes alamogordo alamogordo's alamos alamo's alan alana alanah alana's aland alane alanna alano alans alan's alansen alanson alar alard alaric alarice alarick alarise alarm alarmclock alarmed alarming alarmingly alarmism alarmisms alarmist alarmists alarmist's alarms alarm's alar's alarum alarumed alaruming alarums alary alas alasdair alaska alaskan alaskans alaskan's alaskas alaska's alastair alasteir alaster alate alatea alated alathia alayne alb alba albacore albacores albacore's alban albania albanian albanians albanian's albania's albany albany's albarran albatross albatrosses albatross's albedo albedos albee albeit albemarle alben alber alberic alberik alberio alberio's albers albert alberta alberta's albertina albertine alberto alberto's albertson albie albigensian albin albina albinism albinisms albino albinoism albinos albino's albion albireo albireo's alboran albrecht albric albright albs alb's album albumen albumens albumen's albumin albuminous albumins albumin's albums album's albuquerque albuquerque's albur alburg alburga alby alcalde alcaldes alcatraz alcazar alcazars alcestis alchemic alchemical alchemies alchemist alchemists alchemist's alchemy alchemy's alchymies alcibiades alcina alcindor alcindor's alcine alcinia alcmena alcmena's alcoa alcoa's alcock alcohol alcoholic alcoholically alcoholics alcoholic's alcoholism alcoholism's alcoholization alcoholized alcoholizing alcoholometer alcohols alcohol's alcot alcott alcove alcoved alcoves alcove's alcuin alcus alcyone alda aldan aldarcie aldarcy aldas aldebaran aldebaran's alded aldehyde aldehydes alden alder alderamin alderamin's aldercy alderman aldermanic aldermanry alderman's aldermen alders alder's alderson alderwoman alderwoman's alderwomen aldin aldis aldo aldon aldora aldos aldo's aldous aldred aldredge aldric aldrich aldridge aldrin aldrins aldrin's alduino aldus aldwin aldwon ale aleatory alec alecia aleck alecs alec's aleda alee aleece aleedis aleen aleetha alefs alegre alehouse alehouses aleichem aleichem's alejandra alejandra's alejandrina alejandro alejandro's alejo alejoa alek aleksandr alembert alembert's alembic alembics alena alene alenson aleph alephs aleppo aleppo's aleras aleris aleron alert alerted alerter alerters alertest alerting alertly alertness alertness's alerts alert's ales ale's alesandrini alessandra alessandro aleta aletha alethea alethia aletta aleuron aleut aleutian aleutians aleutian's aleut's alewife alewives alex alexa alexander alexander's alexandr alexandra alexandre alexandria alexandrian alexandria's alexandrina alexandrine alexandrines alexandro alexandros alexei alexei's alexi alexia alexina alexine alexio alexis alex's aley aleydis alf alfa alfalfa alfalfas alfalfa's alfas alfeus alfi alfie alfons alfonse alfonso alfonso's alfonzo alfonzo's alford alford's alfred alfreda alfreda's alfredo alfresco alfy alga algae algal algar algas alga's algebra algebraic algebraically algebras algebra's algenib algenib's alger algeria algerian algerians algerian's algeria's algernon algicide algicides algid algie algieba algieba's algiers algiers's algin alginate alginates algins algoid algol algol's algonquian algonquians algonquian's algonquin algonquins algonquin's algorism algorisms algorithm algorithmic algorithms algorithm's alguire algy alhambra alhena alhena's ali alia alias aliased aliases aliasing alias's aliber alibi alibied alibies alibiing alibis alibi's alic alica alice alicea alice's alicia alicia's alick alida alidia alidis alidus alie alien alienabilities alienability alienable alienage alienages alienate alienated alienates alienating alienation alienation's alienator aliened alienee alienees aliener alieners aliening alienism alienisms alienist alienists alienly alienors aliens alien's alighieri alighieri's alight alighted alighting alights align aligned aligner aligners aligning alignment alignments alignment's aligns alii alika alike alikee alikeness aliment alimentary alimentation alimented alimenting aliments alimonies alimony alimony's alina aline alined alinement alinements alinement's aliner aliners alines aline's alining alinna alioth alioth's aliphatic aliquant aliquot aliquots alis alisa alisan alisander alisa's alisen alisha alisha's alisia alison alison's alissa alissa's alistair alistair's alister alisun alit alita aliter alitha alithea alithia alitta alius alive aliveness alix aliza alizarin alizarine alizarins alkaid alkaid's alkali alkalic alkalies alkalify alkalin alkaline alkalinities alkalinity alkalinity's alkalinization alkalinize alkalinized alkalinizes alkalinizing alkalis alkali's alkalise alkalization alkalize alkalized alkalizes alkalizing alkaloid alkaloids alkaloid's alkalosis alkyd alkyds alkyl alkyls all alla allah allahabad allah's allain allan allana allan's allanson allard allare allay allayed allayer allayers allaying allayment allayne allays allbee allcot alleen allegation allegations allegation's allegator allege allegeable alleged allegedly allegement alleger allegers alleges alleghenies alleghenies's allegheny allegiance allegiances allegiance's allegiant allegiantly alleging allegoric allegorical allegorically allegories allegorist allegorists allegory allegory's allegra allegra's allegretto allegro allegros allegro's allele alleles allelic alleluia alleluias alleluia's allen allende allende's allene allentown aller alleras allergen allergenic allergenicity allergens allergen's allergic allergies allergin allergist allergists allergist's allergology allergy allergy's allerie alleris allerus alleviate alleviated alleviates alleviating alleviation alleviations alleviation's alleviative alleviator alleviators alleviatory alley alleyn alleyne alleys alley's alleyway alleyways alleyway's allheal allheals alli alliable alliance alliances alliance's allianora alliber allie allied allies allie's alligator alligators alligator's allin allina allis allisan allison allison's allissa allista allister allistir alliterate alliterated alliterates alliterating alliteration alliterations alliteration's alliterative alliteratively allium alliums allix allmon allocability allocable allocate allocated allocatee allocates allocating allocation allocations allocation's allocator allocators allogenic allomorphism allopathies allopaths allopathy allot alloted allotment allotments allotment's allotrope allotropes allotrophic allotropic allotropically allotropies allotropism allotropy allots allottable allotted allottee allottees allotter allotters allotting allotypes allotypic allotypically allover allovers allow allowable allowance allowances allowance's allowed allowing allows alloy alloyed alloying alloys alloy's allred allrud alls all's allsopp allspice allspices allspice's allstate allstate's allsun allude alluded alludes alluding allure allured allurement allurements allurer allurers allures allure's alluring alluringly allusion allusions allusion's allusive allusively allusiveness alluvia alluvial alluvials alluvial's alluvium alluviums alluvium's allveta allwein allx ally allyce allying allyls allyn allys ally's allyson allyson's alma almach almach's almallah almanac almanacs almanac's almandine almandines alma's almaty almaty's almeda almeeta almeida almena almeria almeta almightily almightiness almighty almighty's almira almire almita almner almners almohad almohad's almond almonds almond's almoner almoners almonry almoravid almoravid's almost alms almshouse almshouses almsman almsmen alms's almund alnico alnicoes alnilam alnilam's alnitak alnitak's alo alodee alodi alodie aloe aloes aloe's aloft aloha alohas aloha's aloin aloise aloisia aloisius aloke alon alone aloneness along alongshore alongside alonso alonzo alonzo's aloof aloofly aloofness aloofness's alopecia alopecias alopecic aloud aloysia aloysius alp alpaca alpacas alpaca's alpenhorn alpenhorns alpenstock alpenstocks alper alpers alpert alpert's alpha alphabet alphabeted alphabetic alphabetical alphabetically alphabetise alphabetised alphabetises alphabetising alphabetization alphabetize alphabetized alphabetizer alphabetizers alphabetizes alphabetizing alphabets alphabet's alphameric alphanumeric alphanumerics alphard alphard's alphas alpha's alphecca alphecca's alpheratz alpheratz's alpheus alphonsa alphonse alphonse's alphonsine alphonso alphonso's alphorn alphorns alpine alpinely alpines alpinism alpinisms alpinist alpinists alpo alpo's alps alps's already alric alrich alrick alright alroi alroy alrzc al's alsace alsace's alsatian alsatian's also alsop alsop's alston alston's alsworth alt alta altaf altai altaic altaic's altair altai's altamira altar altarpiece altarpieces altars altar's alten alter alterability alterable alterably alterant alterants alteration alterations alteration's alterative alteratively altercation altercations altercation's altered alterer alterers altering alternate alternated alternately alternateness alternates alternate's alternating alternatingly alternation alternations alternation's alternative alternatively alternativeness alternatives alternative's alternator alternators alternator's alters althea althea's althee altheta altho althorn althorns although altimeter altimeters altimeter's altiplano altiplano's altis altitude altitudes altitude's altman altman's alto altogether altoids altoids's alton alton's altos alto's altruism altruisms altruism's altruist altruistic altruistically altruists altruist's aludra aludra's aluin aluino alum alumin alumina aluminas alumine alumines aluminic aluminium aluminium's aluminize aluminized aluminizes aluminizing alumins aluminum aluminums aluminum's alumna alumnae alumna's alumni alumnus alumnus's alumroot alumroots alums alum's alurd alurta alva alvan alvar alvarado alvarado's alvarez alvarez's alvaro alvaro's alveolar alveolars alveolate alveoli alveolus alver alvera alverson alverta alves alveta alviani alvie alvin alvina alvinia alvin's alvira alvis alvita alvord alvy alway always alwin alwitt alwyn alyce alyce's alyda alyose alyosha alys alysa alyse alysia alyson alyson's alysoun alyss alyssa alyssa's alyssum alyssums alyworth alzheimer alzheimer's am ama amabel amabelle amabil amadas amadeo amadeus amadeus's amadis amado amador amado's amadus amah amahs amain amal amalbena amalberga amalbergas amalburga amalea amalee amaleta amalgam amalgamate amalgamated amalgamates amalgamating amalgamation amalgamations amalgamation's amalgamative amalgamator amalgamators amalgams amalgam's amalia amalia's amalie amalita amalle aman amand amanda amanda's amandi amandie amandine amando amandy amanita amanitas amann amanuenses amanuensis amanuensis's amar amara amaral amaranth amaranthine amaranths amaranth's amaras amarette amarettos amargo amari amarillas amarillis amarillo amaris amaru amaru's amary amaryl amaryllis amaryllises amaryllis's amasa amass amassed amasser amassers amasses amassing amassment amassments amata amaterasu amaterasu's amateur amateurish amateurishly amateurishness amateurism amateurism's amateurs amateur's amathist amathiste amati amative amatively amativeness amato amatorially amatory amatruda amaty amaze amazed amazedly amazement amazement's amazes amaze's amazing amazingly amazon amazonian amazons amazon's ambassador ambassadorial ambassadors ambassador's ambassadorship ambassadorships ambassadorship's ambassadress amber ambergrease ambergris ambergris's amberly ambers amber's ambert ambery ambiance ambiances ambiance's ambidexter ambidexterities ambidexterity ambidextrous ambidextrously ambidextrousness ambie ambience ambiences ambience's ambient ambients ambiguities ambiguity ambiguity's ambiguous ambiguously ambiguousness ambilateral ambisexualities ambisexuality ambition ambitioned ambitions ambition's ambitious ambitiously ambitiousness ambitiousness's ambivalence ambivalence's ambivalent ambivalently ambivert ambiverts amble ambled ambler amblers ambles amble's ambling ambrogino ambrogio ambros ambrosane ambrose ambrosi ambrosia ambrosial ambrosially ambrosias ambrosia's ambrosine ambrosio ambrosius ambulance ambulances ambulance's ambulant ambulate ambulated ambulates ambulating ambulation ambulator ambulatories ambulators ambulatory ambulatory's ambur ambuscade ambuscaded ambuscades ambuscading ambush ambushed ambusher ambushers ambushes ambushing ambushment ambush's amby ame ameba amebae ameban amebas ameba's amebean amebic ameboid amedeo ameer ameerate ameers ameer's amelia amelia's amelie amelina ameline ameliorate ameliorated ameliorates ameliorating amelioration ameliorations amelioration's ameliorative amelita amen amena amenability amenable amenably amend amendable amendatory amended amender amenders amending amendment amendments amendment's amends amenhotep amenhotep's amenities amenity amenity's amens ament aments amerasian amerce amerced amercement amercements amerces amercing america american americana americana's americanisation americanisations americanisation's americanise americanised americanises americanising americanism americanisms americanism's americanist americanization americanizations americanization's americanize americanized americanizes americanizing americans american's americas america's americium amerigo amerind amerindian amerindians amerindian's amerinds amerind's amerism amero amersham amery ames ameslan ameslan's amethist amethyst amethysts amethyst's amex amharic amharic's amherst ami amiability amiability's amiable amiableness amiably amias amicabilities amicability amicability's amicable amicableness amicably amice amici amick amicus amid amide amides amidic amids amidship amidships amidst amie amiel amies amie's amieva amiga amigas amiga's amigo amigos amigo's amii amil amin amines aminic aminity amino aminta amir amirate amirates amire amirs amir's amis amish amish's amiss amitie amities amity amity's amling ammadas ammadis ammamaria amman ammann amman's ammeter ammeters ammeter's ammine ammino ammo ammon ammonia ammoniac ammoniacs ammonias ammonia's ammoniate ammoniating ammonic ammonify ammonite ammonites ammonium ammoniums ammonoid ammos ammo's ammunition ammunition's amnesia amnesiac amnesiacs amnesiac's amnesias amnesia's amnesic amnesics amnestic amnestied amnesties amnesty amnestying amnesty's amniocenteses amniocentesis amniocentesis's amnion amnionic amnions amniote amniotes amniotic amoakuh amoco amoco's amoeba amoebae amoeban amoebas amoeba's amoebean amoebic amoeboid amoebous amok amoks amole amoles among amongst amontillado amontillados amor amora amoral amorality amorality's amorally amoreta amorete amorette amoretti amoretto amorists amorita amoritta amoroso amorous amorously amorousness amorousness's amorphous amorphously amorphousness amorphousness's amort amortisation amortisations amortisation's amortise amortised amortises amortising amortizable amortization amortizations amortization's amortize amortized amortizement amortizes amortizing amory amos amount amounted amounting amounts amount's amour amours amour's amove amp amparo amparo's amperage amperages amperage's ampere amperes ampere's ampersand ampersands ampersand's amphetamine amphetamines amphetamine's amphibia amphibian amphibians amphibian's amphibious amphibiousness amphibole amphiboles amphitheater amphitheaters amphitheater's amphitheatre amphitheatres amphitheatre's amphora amphorae amphoral amphoras ampicillin ampitheater ample ampleness ampler amplest amplifiable amplification amplifications amplification's amplified amplifier amplifiers amplifier's amplifies amplify amplifying amplitude amplitudes amplitude's amply ampoule ampoules ampoule's amps amp's ampul ampule ampules ampule's ampulla ampuls ampul's amputate amputated amputates amputating amputation amputations amputation's amputator amputee amputees amputee's amr amreeta amreetas amrita amritas amritsar am's amsden amsterdam amsterdam's amtrac amtrack amtracks amtracs amtrak amu amuck amucks amulet amulets amulet's amund amundsen amur amur's amusable amuse amused amusedly amusement amusements amusement's amuser amusers amuses amusing amusingly amway amway's amy amyas amye amyl amylase amylases amyls amy's an ana anabal anabaptist anabaptist's anabel anabella anabelle anabel's anabolic anabolism anachronism anachronisms anachronism's anachronistic anachronistical anachronistically anacin anacin's anaconda anacondas anaconda's anacreon anadem anadems anaemia anaemias anaemia's anaemic anaerobe anaerobes anaerobic anaerobically anaesthesia anaesthesia's anaesthesiologist anaesthesiologists anaesthesiologist's anaesthesiology anaesthesiology's anaesthetic anaesthetics anaesthetic's anaesthetise anaesthetised anaesthetises anaesthetising anaesthetist anaesthetists anaesthetist's anaesthetization anaesthetize anaesthetized anaesthetizes anaesthetizing anagnos anagram anagrammed anagrams anagram's anaheim anal analects analects's analemma analemmas analeptic analgesia analgesia's analgesic analgesics analgesic's analgia analiese analise anality anallese anallise anally analog analogic analogical analogically analogies analogize analogous analogously analogousness analogs analog's analogue analogues analogue's analogy analogy's analysand analysands analyse analysed analyser analysers analyser's analyses analysing analysis analysis's analyst analysts analyst's analytic analytical analyticalally analytically analyzable analyze analyzed analyzer analyzers analyzer's analyzes analyzing anana ananias ananias's ananna anapest anapestic anapests anapest's anarch anarchic anarchical anarchically anarchies anarchism anarchism's anarchist anarchistic anarchists anarchist's anarchs anarchy anarchy's ana's anasazi anastas anastase anastasia anastasie anastasio anastasius anastassia anastatius anastice anastigmatic anastomoses anastomosis anastos anatase anathema anathemas anathema's anathemata anathematize anathematized anathematizes anathematizing anatol anatola anatole anatole's anatolia anatolian anatolian's anatolia's anatolio anatollo anatomic anatomical anatomically anatomies anatomist anatomists anatomist's anatomize anatomized anatomizes anatomizing anatomy anatomy's anatto anattos anaxagoras ancalin ancel ancelin anceline ancell ancestor ancestors ancestor's ancestral ancestrally ancestress ancestresses ancestress's ancestries ancestry ancestry's anchie anchor anchorage anchorages anchorage's anchored anchoress anchoresses anchoring anchorite anchorites anchorite's anchoritic anchorman anchorman's anchormen anchorpeople anchorperson anchorpersons anchorperson's anchors anchor's anchorwoman anchorwoman's anchorwomen anchovies anchovy anchovy's ancien anciens ancient ancienter ancientest anciently ancientness ancients ancient's ancier ancilin ancillaries ancillary ancillary's and andalusia andalusian andalusia's andaman andante andantes andante's andantino andantinos andean andee andeee andel ander anderea anderegg anderer anders andersen andersen's anderson andert andes andesite andes's andesyte andi andie andiron andirons andiron's andonis andorra andorra's andra andrade andras andre andrea andreana andreas andrea's andree andrei andrei's andrej andrel andres andre's andretti andretti's andrew andrews andrew's andrey andri andria andriana andrianampoinimerina andrianampoinimerina's andrien andriette andris androgen androgenic androgens androgen's androgyne androgynies androgynism androgynous androgyny android androids android's andromache andromada andromeda andromeda's andromede andropov andros androw andrus andryc ands andy andy's anear anearing anecdota anecdotal anecdote anecdotes anecdote's anecdotic anecdotist anecdotists anechoic anele anemia anemias anemia's anemic anemometer anemometers anemometer's anemone anemones anemone's anent anergy aneroid aneroids anestassia anesthesia anesthesia's anesthesiologies anesthesiologist anesthesiologists anesthesiologist's anesthesiology anesthesiology's anesthetic anesthetically anesthetics anesthetic's anesthetist anesthetists anesthetist's anesthetization anesthetize anesthetized anesthetizes anesthetizing anet anett anetta anette aneurism aneurisms aneurism's aneurysm aneurysms aneurysm's anew aney angadreme angadresma angara angaries angary angas ange angel angela angela's angele angeles angelfish angelfishes angeli angelia angelia's angelic angelica angelical angelically angelicas angelico angelika angelina angelina's angeline angeline's angelique angelique's angelis angelita angelita's angell angelle angelo angelo's angelou angels angel's angelus angeluses anger angered angering angerly angers anger's angevin angevin's angi angie angie's angil angina anginal anginas angina's anginous angiogram angiology angioplasties angioplasty angioplasty's angiosperm angiosperms angiosperm's angkor angle angled angler anglers angler's angles angle's angleworm angleworms angleworm's anglia anglians anglican anglicanism anglicanisms anglicanism's anglicans anglican's anglicism anglicisms anglicization anglicize anglicized anglicizes anglicizing anglim angling anglings angling's anglo anglophile anglophiles anglophilia anglophobe anglophobes anglophobia anglos angola angolan angolans angolan's angola's angora angoras angora's angostura angrier angriest angrily angrist angry angst angstrom Ångström angstroms angstrom's angsts angst's anguilla anguilla's anguish anguished anguishes anguishing anguish's angular angularities angularity angularity's angularly angularness angulating angus anguses angus's angy anh anhydride anhydrides anhydrous ani ania aniakchak aniakchak's aniakudo anibal anibal's anica aniela anil anile anilin aniline anilines anilins anilities anility anils anima animadversion animadversions animadvert animadverted animadverting animadverts animal animalcule animalcules animalism animalistic animalities animality animally animals animal's animas animate animated animatedly animater animaters animates animating animation animations animation's animato animator animators animator's animism animisms animism's animist animistic animists animist's animo animosities animosity animosity's animus animuses animus's anion anionic anionically anions anion's anis anise aniseed aniseeds aniseed's anises anise's anisette anisettes anisic anissa anita anita's anitinstitutionalism anitra aniweta anjali anjanette anjela ankara ankara's ankeny ankh ankhs ankh's ankle anklebone anklebones ankles ankle's anklet anklets anklet's ankney ankus ankuses ann anna annabal annabel annabela annabell annabella annabelle annabelle's annabel's annadiana anna-diana annadiane anna-diane annal annalee annaliese annalise annalist annalists annals annals's annam annamaria anna-maria annamarie annam's annapolis annapolis's annapurna annapurna's annas annat annatto annattos anne anneal annealed annealer annealers annealing anneals annecorinne anne-corinne annelid annelids anneliese annelise annemarie anne-marie annetta annette annette's annex annexation annexational annexations annexation's annexed annexes annexing annexion annex's annexure anni annia annice annie annie's annihilate annihilated annihilates annihilating annihilation annihilation's annihilator annihilators annihilator's anniken annis annissa anniversaries anniversary anniversary's annmaria annmarie ann-marie annmarie's annnora anno annora annorah annotate annotated annotates annotating annotation annotations annotation's annotative annotatively annotativeness annotator annotators announce announced announcement announcements announcement's announcer announcers announcer's announces announcing annoy annoyance annoyances annoyance's annoyed annoyer annoyers annoying annoyingly annoys ann's annual annualized annually annuals annual's annuitant annuitants annuities annuity annuity's annul annular annularity annulate annuler annulet annuli annullable annulled annulling annulment annulments annulment's annuls annulus annuluses annum annunciata annunciate annunciated annunciates annunciating annunciation annunciations annunciator annunciators annunciatory anny anodal anodally anode anodes anode's anodic anodically anodization anodize anodized anodizes anodizing anodyne anodynes anodyne's anodynic anoia anoint anointed anointer anointers anointing anointment anointments anointment's anoints anole anoles anomalies anomalistic anomalous anomaly anomaly's anomia anomic anomie anomies anomy anon anons anonym anonyma anonymities anonymity anonymity's anonymous anonymously anonymousness anonyms anopheles anopheles's anopia anora anorak anoraks anorak's anorectic anorexia anorexias anorexia's anorexic anorexics anorexic's anorexy another anouilh anoxia anoxias anoxic anschluss anse ansel ansela ansell anselm anselma anselme anselmi anselmo anselmo's anshan anshan's ansi ansilma ansilme ansley anson anstice anstus answer answerability answerable answered answerer answerers answering answers answer's ant antacid antacids antacid's antaeus antagonise antagonised antagonises antagonising antagonism antagonisms antagonism's antagonist antagonistic antagonistically antagonists antagonist's antagonize antagonized antagonizes antagonizing antananarivo antananarivo's antarctic antarctica antarctica's antarctic's antares antares's ante anteater anteaters anteater's antebellum antebi antecede anteceded antecedence antecedent antecedental antecedently antecedents antecedent's antecedes anteceding antechamber antechambers antechamber's antechoir antechoirs anted antedate antedated antedates antedating antediluvian anteed antefix anteing antelope antelopes antelope's antemortem antenna antennae antennal antennas antenna's antepartum antepast antepenult antepenultimate antepenults anteposition anterior anteriorly anteroom anterooms anteroom's antes ante's anthe anthea anthem anthemed anthems anthem's anther antheral anthers anther's anthia anthiathia anthill anthills anthill's anthologies anthologise anthologised anthologises anthologising anthologist anthologists anthologist's anthologize anthologized anthologizes anthologizing anthology anthology's anthony anthraces anthracite anthracite's anthracitic anthralin anthrax anthrax's anthrop anthropocentric anthropoid anthropoidea anthropoids anthropoid's anthropologic anthropological anthropologically anthropologies anthropologist anthropologists anthropologist's anthropology anthropology's anthropomorphic anthropomorphically anthropomorphism anthropomorphisms anthropomorphism's anthropophagy anthroposophy anti antiabortion antiacid antiaircraft antibacterial antibiotic antibiotics antibiotic's antibodies antibody antibody's antibusing antic anticancer anticapitalist anticapitalists antichrist antichrists antichrist's anticipate anticipated anticipates anticipating anticipation anticipations anticipation's anticipative anticipator anticipators anticipatory anticked anticking anticlerical anticlimactic anticlimactically anticlimax anticlimaxes anticlimax's anticlinal anticline anticlines anticlockwise anticly anticoagulant anticoagulants anticoagulating anticommunism anticommunist anticommunists anticonvulsant anticonvulsive anticorrosive anticorrosives antics antic's anticyclone anticyclones anticyclone's anticyclonic antidemocratic antidepressant antidepressants antidepressant's antidepressive antidisestablishmentarian antidisestablishmentarianism antidotal antidotally antidote antidotes antidote's antielectron antielectrons antienvironmentalism antienvironmentalist antienvironmentalists antietam antifascism antifascist antifascists antifertility antifreeze antifreezes antifreeze's antifungal antigen antigene antigenic antigenically antigenicity antigens antigen's antigone antigone's antigravity antigua antigua's antihero antiheroes antiheroic antihero's antihistamine antihistamines antihistamine's antihistaminic antihumanism antihypertensive antihypertensives antiinflammatories antiinflammatory antiinstitutionalist antiinstitutionalists antiinsurrectionally antiinsurrectionists antiknock antiknocks antiknock's antilabor antiliberal antiliberals antilles antilles's antilogarithm antilogarithms antilogs antimacassar antimacassars antimagnetic antimalarial antimatter antimatter's antimicrobial antimilitarism antimilitaristic antimissile antimonarchist antimonarchists antimonies antimonopolistic antimony antimony's antin antinarcotic antinarcotics antinationalist antinationalists antineoplastic antineutrino antineutrinos antineutron antineutrons anting antings antinoise antinomian antinomianism antinomians antinomies antinomy antinovel antinovels antinucleon antinucleons antioch antioxidant antioxidants antipacifist antipacifists antiparliamentarian antiparliamentarians antiparticle antiparticles antiparticle's antipas antipas's antipasti antipasto antipastos antipasto's antipathetic antipathies antipathy antipathy's antipersonnel antiperspirant antiperspirants antiperspirant's antiphon antiphonal antiphonally antiphonals antiphonal's antiphonic antiphonically antiphonies antiphons antiphony antipodal antipode antipodean antipodeans antipodes antipodes's antipole antipoles antipollution antipope antipopes antipoverty antiprohibition antiproton antiprotons antipus antipyresis antipyretic antipyretics antiquarian antiquarianism antiquarians antiquarian's antiquaries antiquary antiquary's antiquate antiquated antiquates antiquating antiquation antique antiqued antiquely antiqueness antiquer antiquers antiques antique's antiquing antiquities antiquity antiquity's antiradical antiradicals antirational antireligious antirevolutionaries antirevolutionary antirust antis anti's antisepsis antiseptic antiseptically antisepticize antisepticized antisepticizing antiseptics antiseptic's antiserum antiserums antiskid antislavery antismog antisocial antisocially antispasmodic antispasmodics antisubmarine antitank antitheses antithesis antithesis's antithetic antithetical antithetically antitoxin antitoxins antitoxin's antitrust antiunion antivenin antivenins antiviral antivirals antiviral's antivivisectionist antivivisectionists antiwar antler antlered antlers antler's antlike antlion antlions antofagasta antofagasta's antoine antoine's antoinetta antoinette anton antone antonella antone's antonetta antoni antonia antonia's antonie antonietta antonin antonina antonino antoninus antonio antonio's antonius antons anton's antony antonym antonymies antonymous antonyms antonym's antonymy antony's antra antral antre antrim antrum ants ant's antwan antwan's antwerp antwerp's anubis anubis's anurag anus anuses anuska anus's anvil anviled anviling anvilled anvilling anvils anvil's anviltop anviltops anxieties anxiety anxiety's anxious anxiously anxiousness any anya anyah anybodies anybody anybody's anyhow anymore anyone anyone's anyplace anything anythings anything's anytime anyway anyways anywhere anywheres anywise anzac anzovin aol aol's aorta aortae aortal aortas aorta's aortic aouad aouads aoudad aoudads apace apache apaches apache's apalachicola apalachicola's apanage apart apartheid apartheid's apartment apartmental apartments apartment's apatetic apathetic apathetically apathies apathy apathy's apatite apatites ape apeak aped apeek apelike apennines aper apercu apercus aperient aperies aperiodic aperitif aperitifs aperitif's apers apertural aperture apertures aperture's apery apes ape's apex apexes apex's apfel apfelstadt apgar aphagia aphanite aphanites aphasia aphasiac aphasiacs aphasias aphasia's aphasic aphasics aphasic's aphelia aphelian aphelion aphelions aphelion's aphid aphids aphid's aphis aphorise aphorism aphorisms aphorism's aphorist aphoristic aphoristically aphorists aphorize aphorized aphorizes aphorizing aphotic aphra aphrodisia aphrodisiac aphrodisiacal aphrodisiacs aphrodisiac's aphrodite aphrodite's apia apian apiarian apiaries apiarist apiarists apiary apiary's apical apically apicella apices apiece aping apiologies apish apishly apium aplenty aplomb aplombs aplomb's apnea apneal apneas apneic apnoea apocalypse apocalypses apocalypse's apocalyptic apocalyptical apocalyptically apocrypha apocryphal apocryphally apocryphalness apocrypha's apocynthion apocynthions apodal apogeal apogean apogee apogees apogee's apogeic apolitical apolitically apollinaire apollo apollonian apollos apollo's apollus apologal apologetic apologetically apologia apologias apologia's apologies apologise apologised apologises apologising apologist apologists apologist's apologize apologized apologizer apologizers apologizes apologizing apologue apologues apology apology's apolune apolunes apophthegm apoplectic apoplectically apoplexies apoplexy apoplexy's aport apostacies apostacy apostasies apostasis apostasy apostasy's apostate apostates apostate's apostatize apostatized apostatizes apostatizing apostle apostles apostle's apostleship apostleships apostolic apostrophe apostrophes apostrophe's apostrophic apostrophize apostrophized apostrophizes apostrophizing apothecaries apothecary apothecary's apothegm apothegms apothem apothems apotheoses apotheosis apotheosis's app appal appalachia appalachian appalachians appalachia's appall appalled appalling appallingly appalls appaloosa appaloosas appaloosa's appals appanage appanages apparat apparats apparatus apparatuses apparatus's apparel appareled appareling apparelled apparelling apparels apparel's apparent apparently apparition apparitions apparition's appeal appealability appealable appealed appealer appealers appealing appealingly appeals appeal's appear appearance appearances appearance's appeared appearers appearing appears appease appeased appeasement appeasements appeasement's appeaser appeasers appeaser's appeases appeasing appel appellant appellants appellant's appellate appellation appellations appellation's appellee appellees appellor appellors appels append appendage appendages appendage's appendant appendectomies appendectomy appendectomy's appended appendices appendicitis appendicitis's appending appendix appendixes appendix's appends apperceived apperceiving apperception apperceptive appertain appertained appertaining appertains appestat appestats appetencies appetency appetiser appetisers appetiser's appetising appetisingly appetit appetite appetites appetite's appetizer appetizers appetizer's appetizing appetizingly applaud applaudable applaudably applauded applauder applauders applauding applauds applause applauses applause's apple appleby appledorf applegate applejack applejack's apples apple's applesauce applesauce's appleseed appleton appliance appliances appliance's applicabilities applicability applicability's applicable applicably applicant applicants applicant's application applications application's applicative applicatively applicator applicators applicator's applied applier appliers applies applique appliqué appliqued appliquéd appliqueing appliquéing appliques appliqués appliqué's apply applying appoint appointed appointee appointees appointee's appointer appointers appointing appointive appointively appointment appointments appointment's appoints appolonia appomattox apportion apportioned apportioning apportionment apportionments apportionment's apportions apposable appose apposed apposes apposing apposite appositely appositeness appositeness's apposition appositions apposition's appositive appositively appositives appositive's appraisal appraisals appraisal's appraise appraised appraisement appraiser appraisers appraiser's appraises appraising appraisingly appreciable appreciably appreciate appreciated appreciates appreciating appreciation appreciations appreciation's appreciative appreciatively appreciativeness appreciator appreciators appreciatory apprehend apprehended apprehending apprehends apprehensible apprehensibly apprehension apprehensions apprehension's apprehensive apprehensively apprehensiveness apprehensiveness's apprentice apprenticed apprentices apprentice's apprenticeship apprenticeships apprenticeship's apprenticing apprise apprised appriser apprisers apprises apprising apprize apprized apprizer apprizes approach approachability approachable approached approacher approachers approaches approaching approach's approbate approbated approbating approbation approbations approbation's approbative appropriable appropriate appropriated appropriately appropriateness appropriateness's appropriates appropriating appropriation appropriations appropriation's appropriative appropriator appropriators approval approvals approval's approve approved approvement approver approvers approves approving approvingly approx approximate approximated approximately approximates approximating approximation approximations approximation's apps appurtenance appurtenances appurtenance's appurtenant apr apres apricot apricots apricot's april aprile aprilette aprils april's apron aproning apronlike aprons apron's apropos apr's apse apses apse's apt apter apteryx apteryxes aptest apthorp aptitude aptitudes aptitude's aptly aptness aptnesses aptness's apul apuleius aqua aquacade aquacades aquaculture aquaculture's aquae aquafresh aquafresh's aqualung aquamarine aquamarines aquamarine's aquanaut aquanauts aquanaut's aquaplane aquaplaned aquaplanes aquaplane's aquaplaning aquaria aquarial aquarian aquarians aquarist aquarists aquarium aquariums aquarium's aquarius aquariuses aquarius's aquas aqua's aquatic aquatics aquatic's aquatint aquatinted aquatints aquatone aquatones aquavit aquavits aquavit's aqueduct aqueducts aqueduct's aqueous aqueously aquiculture aquiculture's aquifer aquifers aquifer's aquila aquiline aquinas aquinas's aquino aquino's aquitaine aquitaine's aquiver ar ara arab arabeila arabel arabela arabele arabella arabelle arabesk arabesks arabesque arabesques arabesque's arabia arabian arabians arabian's arabia's arabic arabic's arabize arabizing arable arables arabs arab's araby araceli araceli's arachnid arachnids arachnid's arachnoid arad arafat arafat's araguaya araguaya's arakawa araks aral araldo aral's aramaic aramaic's aramanta aramco aramco's aramen aramenta araminta aran arand arapaho arapahos arapaho's ararat ararat's ara's arathorn araucanian arawak arawakan arawakan's arawak's arbalest arbalests arbalist arbe arber arbiter arbiters arbiter's arbitrable arbitrage arbitrager arbitragers arbitrages arbitral arbitrament arbitraments arbitrarily arbitrariness arbitrariness's arbitrary arbitrate arbitrated arbitrates arbitrating arbitration arbitrational arbitrations arbitration's arbitrative arbitrator arbitrators arbitrator's arbitron arbitron's arbor arboreal arbored arbores arborescent arboreta arboretum arboretums arboretum's arborist arborists arborization arborize arborized arborizes arborizing arborous arbors arbor's arborvitae arborvitaes arborvitae's arbour arboured arbours arbour's arbuckle arbutus arbutuses arbutus's arc arcade arcaded arcades arcade's arcadia arcadian arcadians arcadian's arcadias arcadia's arcadings arcana arcane arcanum arced arch archaeologic archaeological archaeologically archaeologist archaeologists archaeologist's archaeology archaeology's archaic archaically archaimbaud archaism archaisms archaism's archaist archaistic archaists archaize archaized archaizes archaizing archambault archangel archangelic archangels archangel's archbishop archbishopric archbishoprics archbishopric's archbishops archbishop's archdeacon archdeacons archdeacon's archdiocesan archdiocese archdioceses archdiocese's archduchess archduchesses archduke archdukes archduke's archean arched archenemies archenemy archenemy's archeological archeologist archeologists archeologist's archeology archeology's archeozoic archer archeries archers archer's archery archery's arches archest archetypal archetype archetypes archetype's archetypic archetypical archfiend archfiends archibald archibaldo archibald's archibold archie archiepiscopal archie's archimandrite archimandrites archimedean archimedes arching archings archipelago archipelagoes archipelagos archipelago's architect architectonic architectonics architects architect's architectural architecturally architecture architectures architecture's architecure architrave architraves archival archive archived archives archive's archiving archivist archivists archivist's archle archly archness archness's archon archons archonship archonships arch's archway archways archway's archy arcing arcked arcking arco arcs arc's arctic arctics arctic's arcturus arcturus's arcuate arcus ard arda ardath arde ardeen ardeha ardehs ardel ardelia ardelis ardell ardella ardelle arden ardencies ardency ardene ardenia ardent ardently ardeth ardie ardin ardine ardis ardisj ardith ardme ardolino ardor ardors ardor's ardour ardours ardour's ardra ardrey arduous arduously arduousness arduousness's ardussi ardy ardyce ardys ardyth are area areal areas area's areaway areaways arel arela arella arelus arena arenas arena's aren't areola areolae areolar areolas areolate areole areoles areology arequipa ares are's aret areta arete aretes aretha aretina aretta arette arezzini arf argal argals argent argental argentic argentina argentina's argentine argentinean argentineans argentines argentinian argentinians argentinian's argentite argents argentum argile argillaceous argils arginine argle argled argles argo argols argon argonaut argonauts argonaut's argonne argonne's argons argon's argos argosies argosy argosy's argot argots argot's arguable arguably argue argued arguer arguers argues argufied argufiers argufy argufying arguing argument argumentation argumentation's argumentative argumentatively argumentive arguments argument's argus arguses argus's argyle argyles argyle's argyll argylls argyres arhat arhats arhna ari aria ariadne ariadne's ariana ariane arianie arianism arianism's arianna arianne arias aria's aribold aric arica arick arid aridatha arider aridest aridities aridity aridity's aridly aridness arie ariel ariela ariella arielle aries arieses aries's ariew aright arils arin ario ariose arioso ariosos ariosto arise arisen arises arising arisings arissa aristarchus aristarchus's aristides aristocracies aristocracy aristocracy's aristocrat aristocratic aristocratically aristocrats aristocrat's aristophanes aristophanes's aristotelian aristotelian's aristotle aristotle's arita arith arithmetic arithmetical arithmetically arithmetician arithmeticians arithmetics arithmetic's arius arius's ariz arizona arizonan arizonans arizonan's arizona's arizonian arizonians arizonian's arjan arjun arjuna ark arkansan arkansans arkansan's arkansas arkansas's arkhangelsk arks ark's arkwright arlan arlana arlee arleen arlen arlena arlene arlene's arleta arlette arley arleyne arlie arliene arlin arlina arlinda arline arline's arlington arlo arlon arluene arly arlyn arlyne arlynne arm armada armadas armada's armadillo armadillos armadillo's armageddon armageddons armageddon's armagnac armagnac's armalda armalla armallas armament armaments armament's arman armand armanda armando armando's armand's armani armani's armature armatured armatures armature's armband armbands armband's armbrecht armbruster armchair armchairs armchair's armed armelda armenia armenian armenians armenian's armenia's armer armers armful armfuls armful's armhole armholes armhole's armies armiger armigers armil armilda armilla armillas armillda armillia armin arming armings armington arminius arminius's armistice armistices armistice's armitage armless armlessly armlessness armlet armlets armlet's armload armloads armoire armoires armond armonica armonk armonk's armor armored armorer armorers armorer's armorial armories armoring armors armor's armory armory's armour armoured armourer armourers armourer's armouries armouring armours armour's armoury armoury's armpit armpits armpit's armrest armrests armrest's arms arm's armsful armstrong armstrong's army armyn army's armyworm armyworms arnaldo arnaud arndt arne arneb arneb's arnelle arney arnhem arni arnica arnicas arnie arno arnold arnoldo arnon arno's arnst arnuad arnulfo arnulfo's arny aroids aroint arointed arointing aroints arola aroma aromas aroma's aromatherapy aromatherapy's aromatic aromatically aromatics aromatic's aromatize aron arondel arondell aronoff aronow aron's aronson arose around arousal arousals arousal's arouse aroused arouser arousers arouses arousing aroynt aroynts arpeggio arpeggios arpeggio's arquebus arquebuses arquit arrack arracks arraign arraigned arraigner arraigning arraignment arraignments arraignment's arraigns arrange arranged arrangement arrangements arrangement's arranger arrangers arranger's arranges arranging arrant arrantly arras arrases arratoon array arrayal arrayals arrayed arrayer arrayers arraying arrays array's arrear arrears arrears's arrest arrested arrestee arrestees arrester arresters arresting arrestment arrestor arrestors arrests arrest's arrhenius arrhythmia arrhythmias arrhythmical arri arria arrio arrival arrivals arrival's arrive arrived arrivederci arriver arrivers arrives arriving arrogance arrogance's arrogant arrogantly arrogate arrogated arrogates arrogating arrogation arrogations arron arron's arrow arrowed arrowhead arrowheads arrowhead's arrowing arrowroot arrowroots arrowroot's arrows arrow's arrowy arroyo arroyos arroyo's ars ar's arse arsehole arseholes arsehole's arsenal arsenals arsenal's arsenate arsenates arsenic arsenical arsenics arsenic's arsenides arsenious arsenites arsenous arses arse's arsis arson arsonic arsonist arsonists arsonist's arsonous arsons arson's arst art arta artair artamas artaxerxes artaxerxes's arte artefact artefacts artefact's artema artemas artemis artemisa artemisia artemis's artemus arterial arterials arteries arteriocapillary arteriogram arteriography arteriolar arteriole arterioles arterioscleroses arteriosclerosis arteriosclerosis's arteriosclerotic artery artery's artful artfully artfulness artfulness's arther arthritic arthritics arthritic's arthritis arthritis's arthrography arthropod arthropods arthropod's arthur arthurian arthur's artichoke artichokes artichoke's article articled articles article's articular articulate articulated articulately articulateness articulateness's articulates articulating articulation articulationes articulations articulation's articulator articulatory artie artier artie's artiest artifact artifacts artifact's artifice artificer artificers artificer's artifices artifice's artificial artificiality artificiality's artificially artificialness artillerist artillerists artillery artilleryman artillerymen artillery's artily artima artimas artina artiness artisan artisans artisan's artisanship artist artiste artistes artiste's artistic artistically artistries artistry artistry's artists artist's artless artlessly artlessness artlessness's arts art's artsier artsiest artsy artur arturo arturo's artus artwork artworks artwork's arty aruabea aruba aruba's arum arums arun arundel arundell arv arva arvad arvell arvid arvie arvin arvind arvo arvonio arvy ary aryan aryans aryan's aryls aryn arythmia arythmic as a's asa asabi asafetida asama asama's asante asap asaph asare asbestic asbestos asbestosis asbestos's ascella ascella's ascend ascendable ascendance ascendancy ascendancy's ascendant ascendants ascendant's ascended ascendence ascendency ascendency's ascendent ascendents ascendent's ascender ascenders ascending ascends ascension ascensions ascension's ascent ascents ascent's ascertain ascertainable ascertained ascertaining ascertainment ascertains ascetic ascetically asceticism asceticism's ascetics ascetic's aschim ascii ascii's ascorbate ascorbic ascot ascots ascot's ascribable ascribe ascribed ascribes ascribing ascription ascriptions ascription's ase asea asel asepses asepsis aseptic aseptically asexual asexuality asexually asexuals asgard ash asha ashamed ashamedly ashanti ashbaugh ashbey ashby ashcan ashcans ashcan's ashcroft ashe ashed ashelman ashely ashen asher ashes ashford ashia ashien ashier ashiest ashikaga ashikaga's ashil ashiness ashing ashjian ashkenazim ashkhabad ashkhabad's ashla ashlan ashlar ashlars ashlee ashlee's ashleigh ashlen ashlers ashless ashley ashley's ashli ashlie ashlin ashling ashly ashman ashmead ashmen ashmolean ashmolean's ashok ashore ashraf ashram ashrams ashram's ash's ashti ashton ashtray ashtrays ashtray's ashurbanipal ashwell ashwin ashy asia asian asians asian's asia's asiatic asiatics asiatic's aside asides aside's asimov asinine asininely asininity ask askance askant askari asked asker askers askew asking askings asks askwith aslam aslant asleep aslope asl's asmara asocial asoka asp aspa asparagus asparaguses asparagus's aspartame aspartame's aspasia aspca aspect aspects aspect's aspell aspell's aspen aspens aspen's asper asperges asperities asperity asperity's aspers asperse aspersed aspersers asperses aspersing aspersion aspersions aspersion's aspersors asphalt asphalted asphaltic asphalting asphalts asphalt's asphaltum aspheric asphodel asphodels asphyxia asphyxiant asphyxia's asphyxiate asphyxiated asphyxiates asphyxiating asphyxiation asphyxiations asphyxiation's asphyxiator asphyxy aspia aspic aspics aspic's aspidiske aspidiske's aspidistra aspidistras aspirant aspirants aspirant's aspirate aspirated aspirates aspirate's aspirating aspiration aspirations aspiration's aspirator aspirators aspire aspired aspirer aspirers aspires aspirin aspiring aspiringly aspirins aspirin's aspish asps asp's asquint asquith asramas ass assad assad's assafoetida assagai assagais assail assailable assailant assailants assailant's assailed assailer assailers assailing assailment assails assam assamese assamese's assam's assassin assassinate assassinated assassinates assassinating assassination assassinations assassination's assassinator assassins assassin's assault assaultable assaulted assaulter assaulters assaulting assaultive assaults assault's assay assayed assayer assayers assaying assays assay's assegai assegais assemblage assemblages assemblage's assemble assembled assembler assemblers assembler's assembles assemblies assembling assembly assemblyman assemblyman's assemblymen assembly's assemblywoman assemblywoman's assemblywomen assent assented assenter assenters assenting assentor assentors assents assent's assert asserted asserter asserters asserting assertion assertions assertion's assertive assertively assertiveness assertiveness's assertor assertors asserts asses assess assessable assessed assessee assesses assessing assessment assessments assessment's assessor assessors assessor's assessorship asset assets asset's asseverate asseverated asseverates asseverating asseveration asseverations asshole assholes asshole's assiduity assiduous assiduously assiduousness assiduousness's assign assignability assignable assignat assignation assignations assignation's assigned assignee assignees assigner assigners assigning assignment assignments assignment's assignor assignors assigns assign's assimilable assimilate assimilated assimilates assimilating assimilation assimilation's assimilative assimilator assisi assist assistance assistance's assistant assistants assistant's assisted assister assisters assisting assistor assistors assists assist's assize assizer assizes assize's asslike assn assoc associate associated associates associate's associating association associations association's associative associatively associativity associator associators assonance assonances assonance's assonant assonantly assonants assort assorted assorter assorters assorting assortment assortments assortment's assorts ass's asst assuagable assuage assuaged assuagement assuagements assuages assuaging assuasive assumable assumably assume assumed assumedly assumer assumers assumes assuming assumption assumptions assumption's assumptive assumptively assumptiveness assurance assurances assurance's assure assured assuredly assureds assured's assurer assurers assures assuring assuror assurors assyria assyrian assyrians assyrian's assyria's asta astaire astana astana's astarte astarte's astatine astatines aster astera asteria asterisk asterisked asterisking asterisks asterisk's asterism asterisms astern asteroid asteroidal asteroids asteroid's asters aster's asthma asthmas asthma's asthmatic asthmatically asthmatics asthmatic's astigmatic astigmatism astigmatisms astigmatism's astir aston astonish astonished astonishes astonishing astonishingly astonishment astonishments astonishment's astor astoria astound astounded astounding astoundingly astounds astra astraddle astraea astragal astragals astrahan astrakhan astrakhan's astral astrally astrals astray astrea astred astri astrid astride astringe astringed astringency astringency's astringent astringents astringent's astringes astringing astrix astrobiological astrobiologically astrobiologies astrobiologist astrobiologists astrobiology astrodome astrodynamic astrodynamics astroid astrolabe astrolabes astrologer astrologers astrologer's astrologic astrological astrologically astrologist astrologists astrology astrology's astronaut astronautic astronautical astronautically astronautics astronautics's astronauts astronaut's astronomer astronomers astronomer's astronomic astronomical astronomically astronomy astronomy's astrophysical astrophysicist astrophysicists astrophysicist's astrophysics astrophysics's astroturf astto asturias astute astutely astuteness astuteness's astuter astutest asuncion asunción asunción's asunder aswan aswan's aswarm aswirl aswoon asyla asylum asylums asylum's asymmetric asymmetrical asymmetrically asymmetries asymmetry asymmetry's asymptomatic asymptote asymptotes asymptotic asymptotical asymptotically async asynchronous asynchronously asyndeta asystematic at atacama atacama's atahualpa atal atalanta atalante atalanti atalaya atalayah atalee ataliah atalie atalya atari atari's atatürk atatürk's atavic atavism atavisms atavism's atavist atavistic atavists ataxia ataxic ataxy atcliffe ate atelier ateliers atelier's athabasca athabascan athabascan's athabasca's athal athalee athalia athalie athalla athallia atheism atheisms atheism's atheist atheistic atheistical atheistically atheists atheist's atheling athelings athelstan athena athenaeum athenaeums athena's athene atheneum atheneums athenian athenians athenian's athens athens's atheroscleroses atherosclerosis atherosclerosis's atherosclerotic athey athirst athiste athlete athletes athlete's athletic athletically athletics athletics's athwart atiana atilt atingle atkins atkinson atkins's atlanta atlanta's atlante atlantes atlantic atlantic's atlantis atlantis's atlas atlases atlas's atlee atma atman atmans atmas atmosphere atmospheres atmosphere's atmospheric atmospherical atmospherically atmospherics atm's atoll atolls atoll's atom atomic atomical atomically atomics atomies atomise atomised atomiser atomisers atomiser's atomises atomising atomism atomisms atomist atomistic atomists atomization atomize atomized atomizer atomizers atomizer's atomizes atomizing atoms atom's atomy atonable atonal atonality atonality's atonally atone atoneable atoned atonement atonements atonement's atoner atoners atones atonics atonies atoning atoningly atonsah atop atopic atp's atremble atreus atria atrial atria's atrice atrip atrium atriums atrium's atrocious atrociously atrociousness atrociousness's atrocities atrocity atrocity's atronna atrophic atrophied atrophies atrophy atrophying atrophy's atropine atropins atropism atropos atropos's ats at's attach attachable attache attaché attached attacher attachers attaches attachés attaché's attaching attachment attachments attachment's attack attacked attacker attackers attacker's attacking attackingly attacks attack's attah attain attainability attainable attainableness attainably attainder attainders attained attainer attainers attaining attainment attainments attainment's attains attaint attainted attainting attaints attalanta attalie attar attars attar's attemper attempered attempt attemptable attempted attempter attempters attempting attempts attempt's attenborough attend attendance attendances attendance's attendant attendantly attendants attendant's attended attendee attendees attender attenders attending attends attention attentions attention's attentive attentively attentiveness attentiveness's attenuate attenuated attenuates attenuating attenuation attenuations attenuation's attenweiler atterbury attermined attest attestable attestant attestation attestations attestation's attestator attested attester attesters attesting attestor attestors attests atthia attic attica attica's attics attic's attila attila's attire attired attires attire's attiring attitude attitudes attitude's attitudinal attitudinise attitudinised attitudinises attitudinising attitudinize attitudinized attitudinizes attitudinizing attlee attn attorney attorneys attorney's attorning attract attractable attractant attractants attracted attracting attraction attractions attraction's attractive attractively attractiveness attractiveness's attracts attrib attributable attribute attributed attributes attribute's attributing attribution attributions attribution's attributive attributively attributives attributive's attrition attritional attrition's attucks attune attuned attunes attuning attwood atty atul atwain atwater atween atwekk atwitter atwood atwood's atworth atypic atypical atypically au aubade aubades aubarta aube auberbach auberge auberges auberon aubert auberta aubigny aubin aubine aubree aubreir aubrette aubrey aubrie aubry auburn auburns auburn's auburta aubyn auckland auction auctioned auctioneer auctioneers auctioneer's auctioning auctions auction's auctorial auctors aud audacious audaciously audaciousness audaciousness's audacities audacity audacity's audad audads auden auden's audette audi audibility audibility's audible audibles audible's audibly audie audience audiences audience's audient audio audiogram audiological audiologies audiologist audiologists audiology audiometer audiometers audiometric audiometries audiometrist audiometry audion audion's audiophile audiophiles audiophile's audios audio's audiotape audiotapes audiovisual audiovisuals audi's audit audited auditing audition auditioned auditioning auditions audition's auditive auditives auditor auditoria auditorial auditories auditorium auditoriums auditorium's auditors auditor's auditory audits audit's audley audly audra audras audra's audre audres audrey audrey's audri audrie audris audrit audry audrye audsley audubon audun audwen audwin audy auerbach auf aufmann aug augean augend augends auger augers auger's aught aughts aught's augie augment augmentation augmentations augmentation's augmented augmenter augmenters augmenting augments aug's augsburg augur augural augured augurer augurers auguries auguring augurs augur's augury augury's august augusta augustan augusta's auguste auguster augustest augustin augustina augustine augustine's augustinian augustly augustness augusto augusts august's augustus augustus's augy auk auklets auks auk's auld aulder auldest aulea auliffe aun aundrea aunson aunt aunthood aunthoods auntie aunties auntliest aunts aunt's aunty aura aurae aural aurally aurangzeb auras aura's aurate aurated aurea aureate aureately aureateness aurel aurelea aurelia aurelia's aurelie aurelio aurelio's aurelius aureola aureolae aureolas aureola's aureole aureoled aureoles aureole's aureomycin aureomycin's aureus auria auric auricle auricled auricles auricle's auricular auricularly aurie auriferous auriform auriga auriga's aurilia aurist aurita aurlie aurochs aurochses auroora aurora aurorae auroral auroras aurora's aurore aurorean aurous aurthur aurum aurums au's auschwitz auscultate auscultated auscultates auscultating auscultation auscultations ause auspice auspices auspice's auspicious auspiciously auspiciousness auspiciousness's aussie aussies aussie's austen austere austerely austereness austerer austerest austerities austerity austerity's austerlitz austerlitz's austin austina austine austins austin's auston austral australasia australasia's australia australian australians australian's australia's australis australoid australopithecus australopithecus's austreng austria austrian austrians austrian's austria's austronesian austronesian's autarchies autarchy autarky authentic authentically authenticate authenticated authenticates authenticating authentication authentications authentication's authenticator authenticators authenticities authenticity authenticity's author authored authoress authoresses authoring authorisation authorisations authorisation's authorise authorised authorises authorising authoritarian authoritarianism authoritarianisms authoritarianism's authoritarians authoritarian's authoritative authoritatively authoritativeness authoritativeness's authorities authority authority's authorization authorizations authorization's authorize authorized authorizer authorizers authorizes authorizing authors author's authorship authorship's autism autisms autism's autistic auto autobahn autobahnen autobahns autobiographer autobiographers autobiographic autobiographical autobiographically autobiographies autobiography autobiography's autobus autobuses autobusses autocade autocades autochthonous autoclave autoclaves autocracies autocracy autocracy's autocrat autocratic autocratically autocrats autocrat's autodial autodialed autodialer autodialers autodialing autodialled autodialling autodials autodidact autodidactic autodidacts autoed autoeroticism autoerotism autogeneses autogenesis autogenetic autogiro autogiros autograph autographed autographic autographing autographs autograph's autogyro autogyros autohypnosis autoimmune autoimmunities autoimmunity autoimmunization autoimmunize autoimmunized autoimmunizing autoinfection autoing autoinoculation autointoxication autolyze automanipulation automanipulative automat automata automate automated automates automatic automatically automatics automatic's automating automation automation's automatism automatization automatize automatized automatizes automatizing automaton automatons automaton's automats automobile automobiled automobiles automobile's automobiling automobilist automobilists automotive autonomic autonomies autonomous autonomously autonomy autonomy's autophagy autopilot autopilots autopilot's autopsic autopsied autopsies autopsy autopsying autopsy's autoregulation autoregulative autoregulatory autos auto's autostrada autostradas autosuggestion autosuggestions autotherapy autotransplant autoworker autoworkers autoworker's autre autrey autry autum autumn autumnal autumns autumn's auvil aux auxiliaries auxiliary auxiliary's auxillary auxin auxins av ava avail availabilities availability availability's available availed availing avails avail's avalanche avalanches avalanche's avalon avan avantgarde avaria avarice avarices avarice's avaricious avariciously ava's avascular avast avatar avatars avatar's avaunt avdp ave avelin aveline avenge avenged avenger avengers avenger's avenges avenging avengingly avenses aventine avenue avenues avenue's aver avera average averaged averages average's averaging averell averi averil averill averir averment averments avernus averred averring averroes avers averse aversely aversion aversions aversion's aversive avert averted averting averts avery averyl avery's aves avesta avesta's avg avi avian avianize avianized avianizes avians aviaries aviarist aviarists aviary aviary's aviate aviated aviates aviating aviation aviations aviation's aviator aviators aviator's aviatrices aviatrix aviatrixes aviatrix's avicenna avictor avid avidities avidity avidity's avidly avidness avie avifauna avigdor avignon avila avila's avilla avion avionic avionics avionics's avions avior avior's avis aviso avitaminoses avitaminosis avitaminotic avitzur aviv aviva avivah avner avocado avocadoes avocados avocado's avocation avocational avocations avocation's avocet avocets avogadro avoid avoidable avoidably avoidance avoidances avoidance's avoidant avoided avoider avoiders avoiding avoids avoirdupois avoirdupois's avon avouch avouched avoucher avouchers avouches avouching avow avowable avowably avowal avowals avowal's avowed avowedly avower avowers avowing avows avra avraham avram avril avrit avrom avron avruch av's avulsions avuncular aw awacs awad await awaited awaiter awaiters awaiting awaits awake awaked awaken awakened awakener awakeners awakening awakenings awakening's awakens awakes awaking awakings award awarded awardee awardees awarder awarders awarding awards award's aware awareness awareness's awash away awayness awe aweary aweather awed aweigh aweing aweless awes awe's awesome awesomely awesomeness awestricken awestruck awful awfuller awfullest awfully awfulness awfulness's awhile awhirl awing awkward awkwarder awkwardest awkwardly awkwardness awkwardness's awl awless awls awl's awn awned awning awninged awnings awning's awns awoke awoken awol awols awol's awry ax axe axed axel axels axeman axemen axes axe's axial axiality axially axil axillae axillar axillaries axillary axillas axils axing axiom axiomatic axiomatically axioms axiom's axis axises axis's axle axled axles axle's axletree axletrees axlike axman axmen axolotl axolotls axon axonal axone axones axonic axons axon's ax's axseed axum ay ayah ayahs ayala ayala's ayatollah ayatollahs ayatollah's aye ayers ayes aye's aylmar aylmer aylsworth aylward aymara aymer ayn aynat ayo ayres ayrshire ayrshire's ay's ayurveda ayyubid ayyubid's azal azalea azaleah azaleas azalea's azana azana's azania azania's azar azarcon azaria azarria azazel azelea azerbaijan azerbaijani azerbaijani's azerbaijan's azeria azide azido azimuth azimuthal azimuths azimuth's azine aziza azoic azole azons azores azores's azote azoth azov azpurua azral azriel az's aztec aztecan aztecan's aztecs aztec's aztlan aztlan's azt's azure azures azure's azurite azurites b ba baa baaed baaing baal baalbeer baalism baalisms baalman baals baal's baas baa's baath baathist baath's bab baba babar babara babar's babas babb babbage babbette babbie babbitt babbitting babble babbled babbler babblers babbler's babbles babble's babbling babblings babby babcock babe babel babels babel's babes babe's babette babied babier babies babiest babita babka babkas baboo baboon baboonish baboons baboon's baboos babs babu babul babuls babur babus babushka babushkas babushka's baby babyhood babyhoods babyhood's babying babyish babylon babylonia babylonian babylonians babylonian's babylons babylon's baby's babysat babysit babysits babysitter babysitters babysitter's babysitting bac bacall bacall's bacardi bacca baccalaureate baccalaureates baccalaureate's baccarat baccarats bacchanal bacchanalia bacchanalian bacchanalians bacchanalian's bacchanalias bacchanalia's bacchanals bacchanal's bacchant bacchantes bacchants bacchic bacchus bacchus's bach bachelor bachelorhood bachelors bachelor's bachelorship bachman bach's bacillary bacilli bacillus bacillus's back backache backaches backache's backbencher backbenchers backbend backbends backbit backbite backbiter backbiters backbiter's backbites backbiting backbitten backboard backboards backboard's backbone backbones backbone's backbreaking backcourt backcross backdate backdated backdates backdating backdoor backdrop backdrops backdrop's backed backer backers backer's backfield backfields backfield's backfill backfilled backfills backfire backfired backfires backfire's backfiring backgammon backgammon's background backgrounds background's backhand backhanded backhanding backhands backhand's backhoe backhoes backhoe's backing backings backing's backlash backlashed backlashes backlash's backler backless backlist backlists backlit backlog backlogged backlogging backlogs backlog's backmost backpack backpacked backpacker backpackers backpacker's backpacking backpacks backpack's backpedal backpedaled backpedaling backpedalled backpedalling backpedals backrest backrests backrest's backs back's backsaw backsaws backseat backseats backside backsides backside's backslap backslapper backslappers backslapper's backslapping backslaps backslash backslid backslidden backslide backslider backsliders backslider's backslides backsliding backspace backspaced backspaces backspace's backspacing backspin backspins backspin's backstabbing backstage backstage's backstairs backstay backstitching backstop backstopped backstopping backstops backstop's backstretch backstretches backstretch's backstroke backstroked backstrokes backstroke's backstroking backswept backtrack backtracked backtracking backtracks backup backups backup's backus backus's backward backwardly backwardness backwardness's backwards backwash backwashes backwash's backwater backwaters backwater's backwood backwoods backwoodsman backwoodsmen backwoods's backyard backyards backyard's bacon bacons bacon's bacteria bacterial bacterially bacterias bacteria's bactericidal bactericidally bactericide bactericides bacteriocidal bacteriologic bacteriological bacteriologically bacteriologies bacteriologist bacteriologists bacteriologist's bacteriology bacteriology's bacteriophage bacteriophages bacteriotoxin bacterium bacterium's bacteroidal bactria bad badder baddest baddie baddies baddy bade baden badge badged badger badgered badgering badgerly badgers badger's badges badge's badging badinage badinaged badinages badinage's badinaging badland badlands badlands's badly badman badmen badminton badminton's badmouth badmouthed badmouthing badmouths badness badnesses badness's badr bads bad's baecher baedeker baedekers baedeker's bael baelbeer baer baeria baerl baerman baese baeyer baez baffin baffin's baffle baffled bafflement bafflements bafflement's baffler bafflers baffles baffle's baffling bag bagasse bagatelle bagatelles bagatelle's bagel bagels bagel's bagful bagfuls baggage baggages baggage's bagged bagger baggett baggie baggier baggies baggiest baggily bagginess bagginess's bagging baggings baggott baggs baggy baghdad baghdad's bagley bagman bagmen bagnio bagnios bagpipe bagpiper bagpipers bagpipes bagpipe's bags bag's bagsful baguet baguets baguette baguettes baguio bagwig bagwigs bagworm bagworms bah baha'i bahama bahamas bahama's bahamas's bahamian bahamians bahamian's baha'ullah bahia bahner bahr bahrain bahrain's baht bahts baiel baikal bail bailable bailar bailed bailee bailer bailers bailey baileys bailey's bailie bailies bailiff bailiffs bailing bailiwick bailiwicks bailiwick's baillie baillieu bailment bailor bailors bailout bailouts bailout's bails bail's bailsman bailsmen baily bain bainbridge bainbrudge bainter baird bairn bairns baiss bait baited baiter baiters baiting baits bait's baize baizes baize's bajaj bak bake baked bakelite bakelite's bakeman bakemeats bakemeier baker bakeries bakerman bakers baker's bakersfield bakery bakery's bakes bake's bakeshop bakeshops baking bakings bakki baklava baklavas baksheesh baksheeshes bakshish baku bakunin baku's bal bala balalaika balalaikas balalaika's balance balanced balancer balancers balances balance's balanchine balancing balas balaton balbinder balboa balboas balbriggan balbur balcer balch balcke balconies balcony balcony's bald baldachin baldachins balded balder balderdash balderdash's balder's baldest baldhead baldheads balding baldish baldly baldness baldness's baldpate baldpates baldric baldrick baldricks baldrics baldridge balds balduin baldwin baldwin's bale balearic balearic's baled baleen baleens baleen's balefire balefires baleful balefully balefulness baler balers bales bale's balf balfore balfour bali balinese balinese's baling bali's balk balkan balkans balked balker balkers balkhash balkier balkiest balkily balkin balkiness balking balks balk's balky ball ballad balladeer balladeers balladeer's ballades balladic balladries balladry ballads ballad's ballard ballard's ballast ballasted ballasting ballasts ballast's balled baller ballerina ballerinas ballerina's ballers ballet balletic balletomane balletomanes ballets ballet's balliett balling ballinger balliol ballista ballistae ballistic ballistically ballistician ballisticians ballistics ballistics's ballman ballo balloon ballooned ballooner ballooners ballooning balloonist balloonists balloonist's balloonlike balloons balloon's ballot balloted balloter balloters balloting ballots ballot's ballottable ballou ballpark ballparks ballpark's ballplayer ballplayers ballplayer's ballpoint ballpoints ballpoint's ballroom ballrooms ballroom's balls ball's ballsier ballsiest ballsy ballute ballutes bally ballyhoo ballyhooed ballyhooing ballyhoos ballyhoo's ballyrag balm balmier balmiest balmily balminess balminess's balmoral balmorals balms balm's balmuth balmy baloney baloneys baloney's balough balsa balsam balsamed balsamic balsaming balsams balsam's balsas balsa's balthasar balthazar baltic baltic's baltimore baltimore's baluchistan baluster balustered balusters baluster's balustrade balustrades balustrade's balzac balzac's bamako bamako's bamberger bambi bambie bambino bambinos bambi's bamboo bamboos bamboo's bamboozle bamboozled bamboozler bamboozlers bamboozles bamboozling bamby bamford ban banach banach's banal banalities banality banality's banally banana bananas banana's banco bancroft bancroft's band bandage bandaged bandager bandagers bandages bandage's bandaging bandana bandanas bandana's bandanna bandannas bandanna's bandbox bandboxes bandeau bandeaus bandeaux banded bandeen bander banderole banderoles banders bandicoot bandicoots bandied bandier bandies bandiest banding bandit banditries banditry banditry's bandits bandit's banditti bandler bandmaster bandmasters bandoleer bandoleers bandoleer's bandolier bandoliers bandolier's bands band's bandsman bandsmen bandstand bandstands bandstand's bandung bandung's bandur bandwagon bandwagons bandwagon's bandwidth bandwidths bandy bandying bane banebrudge baned baneful banerjee banes bane's bang bangalore banged banger bangers banging bangkok bangkoks bangkok's bangladesh bangladeshi bangladeshis bangladeshi's bangladesh's bangle bangles bangle's bangor bangs bang's bangtail bangtails bangui bangui's bani banish banished banisher banishers banishes banishing banishment banishments banishment's banister banisters banister's banjarmasin banjarmasin's banjo banjoes banjoist banjoists banjoist's banjos banjo's banjul bank bankable bankbook bankbooks bankbook's banked banker bankers banker's banking bankings banking's banknote banknotes banknote's bankroll bankrolled bankrolling bankrolls bankroll's bankrupt bankruptcies bankruptcy bankruptcy's bankrupted bankrupting bankrupts bankrupt's banks bank's bankside banksides banky banna bannasch banned banneker banneker's banner bannerman banners banner's banning bannister bannisters bannister's bannock bannocks bannon banns banns's banquer banquet banqueted banqueter banqueters banqueting banquets banquet's banquette banquettes bans ban's banshee banshees banshee's banshie banshies bantam bantams bantam's bantamweight bantamweights bantamweight's banter bantered banterer banterers bantering banteringly banters banter's banting bantling bantu bantus bantu's banwell banyan banyans banyan's banzai banzais baobab baobabs baobab's baotou baotou's baptise baptised baptises baptising baptism baptismal baptismally baptisms baptism's baptist baptista baptiste baptisteries baptistery baptistery's baptiste's baptistries baptistry baptistry's baptists baptist's baptize baptized baptizer baptizers baptizes baptizing baptlsta bar bara barabas barabbas barack barack's baram baras barayon barb barbabas barbabra barbadian barbadians barbadian's barbados barbados's barbara barbaraanne barbara-anne barbara's barbarella barbarella's barbarese barbaresi barbarian barbarianism barbarians barbarian's barbaric barbarically barbarious barbarism barbarisms barbarism's barbarities barbarity barbarity's barbarization barbarize barbarized barbarizes barbarizing barbarossa barbarossa's barbarous barbarously barbarousness barbary barbary's barbe barbecue barbecued barbecues barbecue's barbecuing barbed barbee barbel barbell barbells barbell's barbels barbeque barbequed barbeques barbeque's barbequing barber barbered barbering barberries barberry barberry's barbers barber's barbershop barbershops barbershop's barbets barbette barbey barbi barbican barbicans barbie barbing barbital barbiturate barbiturates barbiturate's barbituric barbless barbour barbour's barboza barbra barbra's barbs barb's barbuda barbuda's barbur barbuto barbwire barbwires barby barcarole barcaroles barcellona barcelona barcelona's barclay barclay's barcot barcroft barcus bard barde barded bardeen bardeen's barden bardes bardic barding bardo bards bard's bare bareback bared barefaced barefit barefoot barefooted barehanded barehead bareheaded barelegged barely bareness bareness's barents barents's barer bares barest barf barfed barfing barflies barfly barfs barf's barfuss bargain bargainable bargained bargainee bargainer bargainers bargaining bargains bargain's barge barged bargee bargees bargeman bargemen barger barges barge's barging barhop barhopped barhopping barhops bari bariatrician baric barimah barina baring barite baritone baritones baritone's barium bariums barium's bark barked barkeep barkeeper barkeepers barkeeps barkentine barkentines barker barkers barker's barkier barking barkless barkley barkley's barks bark's barky barless barley barleys barley's barling barlow barlows barlow's barmaid barmaids barmaid's barman barmen barmie barmier barmiest barmy barn barna barnaba barnabas barnabe barnaby barnaby's barnacle barnacled barnacles barnacle's barnard barnaul barncard barnebas barnes barnet barnett barnett's barney barney's barnie barnier barns barn's barnstorm barnstormed barnstormer barnstormers barnstorming barnstorms barnum barny barnyard barnyards barnyard's baroda barogram barograms barograph barographic barographs barolet barometer barometers barometer's barometric barometrical barometrically barometrograph barometry baron baronage baronages baroness baronesses baroness's baronet baronetcies baronetcy baronets baronet's baronial baronies barons baron's barony baroque baroques baroque's baroscope barouche barouches barque barquentine barques barquisimeto barr barra barrable barrack barracked barracking barracks barrack's barracuda barracudas barracuda's barrada barrage barraged barrages barrage's barraging barram barranquilla barratrous barratry barraza barre barred barrel barreled barreling barrelled barrelling barrels barrel's barren barrener barrenest barrenly barrenness barrenness's barrens barren's barrera barrera's barret barrets barrett barrette barrettes barrette's barrett's barri barricade barricaded barricader barricaders barricades barricade's barricading barrie barrier barriers barrier's barrie's barring barrings barrington barrio barrios barrio's barris barrister barristerial barristers barrister's barron barron's barroom barrooms barroom's barrow barrows barrow's barr's barrus barry barrymore bars bar's barsky barstool barstools barstow bart barta bartel bartend bartended bartender bartenders bartender's bartending bartends barter bartered barterer barterers bartering barters barter's barth barthel barthelemy barthol barthold bartholdi bartholdi's bartholemy bartholomeo bartholomeus bartholomew bartie bartisans bartizan bartizans bartko bartle bartlet bartlett bartletts bartley bartók bartolemo bartolome bartolomeo barton bartosch bartram barty baruch barvick barware barwares bary baryon baryonic baryons baryram baryshnikov barytone bas ba's basal basally basalt basaltic basalts basalt's bascio bascomb base baseball baseballs baseball's baseboard baseboards baseboard's baseborn based basel baseler baseless baselessly baselessness baseline baselines baseline's basel's basely baseman baseman's basemen basement basements basement's baseness baseness's baseplate baser bases base's basest bash basham bashed bashee bashemath bashemeth basher bashers bashes bashful bashfully bashfulness bashfulness's bashing bashing's basho basho's bash's bashuk basia basic basically basicity basics basic's basie basified basifier basifiers basifies basify basifying basil basilar basile basilica basilicas basilica's basilio basilisk basilisks basilius basils basil's basin basined basinet basinets basing basins basin's basir basis basis's bask basked basket basketball basketballs basketball's basketful basketfuls basketlike basketries basketry baskets basket's baskett basketwork basking basks basque basques basque's basra bass basses basset basseted basseterre basseterre's bassets bassett bassetting bassi bassinet bassinets bassinet's bassist bassists bassist's bassly bassness basso bassoon bassoonist bassoonists bassoonist's bassoons bassoon's bassos basso's bass's basswood basswoods bassy bast bastard bastardies bastardise bastardised bastardises bastardising bastardization bastardizations bastardize bastardized bastardizes bastardizing bastardly bastards bastard's bastardy baste basted baster basters bastes bastian bastien bastiles bastille bastilles bastille's bastinado bastinadoes basting bastings bastion bastioned bastions bastion's basts bast's bat bataan bataan's batboy batboys batch batched batchelor batcher batchers batches batching batch's bate bateau bateaux bated baten bates batfish bath batha bathe bathed bathelda bather bathers bather's bathes bathe's bathesda bathetic bathetically bathhouse bathhouses bathhouse's bathilda bathing bathless bathmat bathmats bathmat's batholith batholithic batholiths batholomew bathos bathoses bathos's bathrobe bathrobes bathrobe's bathroom bathrooms bathroom's baths bath's bathsheb bathsheba bathsheeb bathtub bathtubs bathtub's bathulda bathyscaph bathyscaphe bathyscaphes bathysphere bathyspheres batik batiks batik's bating batish batista batiste batistes batman batman's batmen baton batons baton's batory batrachian batrachians batruk bats bat's batsheva batsman batsman's batsmen battalion battalions battalion's battat batteau batteaux batted batten battened battener batteners battening battens batten's batter battered batteries battering batters batter's battery battery's battier battiest battiks battiness batting battings batting's battista battiste battle battled battledore battledores battlefield battlefields battlefield's battlefront battleground battlegrounds battleground's battlement battlemented battlements battlement's battler battlers battles battle's battleship battleships battleship's battlewagon battling batts batty batu batu's batwing batwoman batwomen bauble baubles bauble's baud baudelaire baudelaire's baudin baudoin baudouin baudouin's bauds baud's bauer baugh bauhaus bauhaus's baulk baulked baulkier baulkiest baulking baulks baulk's baulky baum baumann baumbaugh baun bausch bauske bautista bautram bauxite bauxites bauxite's bavaria bavarian bavaria's bawd bawdier bawdies bawdiest bawdily bawdiness bawdiness's bawdric bawdrics bawdries bawdry bawds bawdy bawl bawled bawler bawlers bawling bawls bawl's bax baxie baxter baxter's baxy bay bayard bayberries bayberry bayberry's bayed bayer bayer's bayes bayesian bayeux bayeux's baying bayless baylor baylor's bayly baynebridge bayonet bayoneted bayoneting bayonets bayonet's bayonetted bayonetting bayonne bayonne's bayou bayous bayou's bayreuth bays bay's baywatch baywatch's baywood baywoods bazaar bazaars bazaar's bazar bazars bazil bazillion bazillions bazluke bazooka bazookas bazooka's bb bbl bb's bc's bdrm be bea beach beacham beachboy beachboys beachcomber beachcombers beachcomber's beached beaches beachhead beachheads beachhead's beachier beachiest beaching beach's beachy beacon beaconed beaconing beaconless beacons beacon's bead beaded beadier beadiest beadily beading beadings beadle beadles beadlike beadman beadmen beadroll beadrolls beads bead's beadsman beadsmen beadwork beadworks beady beagle beagles beagle's beak beaked beaker beakers beaker's beakier beakiest beakless beaklike beaks beak's beaky beal beale beall bealle beam beamed beamier beamily beaming beamish beamless beams beam's beamy bean beanbag beanbags beanbag's beanball beanballs beane beaned beaner beaneries beanery beanie beanies beaning beanlike beano beanpole beanpoles beans bean's beanstalk beanstalks bear bearable bearably bearberries bearberry bearcat bearcats bearce beard bearded bearding beardless beardmore beardmore's beards beard's beardsley beare bearer bearers bearer's bearing bearings bearing's bearish bearnaise bearnaise's bearnard bears bear's bearskin bearskins bearskin's beasley beasley's beast beastie beasties beastlier beastliest beastliness beastliness's beastly beastly's beaston beasts beast's beat beata beatable beaten beater beaters beater's beatific beatifically beatification beatifications beatification's beatified beatifies beatify beatifying beating beatings beating's beatitude beatitudes beatitude's beatlemania beatlemania's beatles beatles's beatnik beatniks beatnik's beatrice beatrice's beatrisa beatrix beatrix's beatriz beatriz's beats beat's beattie beatty beau beauchamp beaucoup beaudoin beaufert beaufort beauish beaujolais beaujolais's beaulieu beaumarchais beaumont beauregard beauregard's beaus beau's beaut beauteous beauteously beautician beauticians beautician's beauties beautification beautification's beautified beautifier beautifiers beautifier's beautifies beautiful beautifully beautify beautifying beauts beauty beauty's beauvais beauvoir beaux beaver beavered beavering beavers beaver's bebe beberg bebop bebopper beboppers bebops bebop's becalm becalmed becalming becalms became because becca bechamel bechamels bechler becht bechtel bechtel's beck becka becked becker beckerman becker's becket becket's beckett beckett's becki beckie becking beckman beckon beckoned beckoner beckoners beckoning beckoningly beckons becks beck's becky becky's becloud beclouded beclouding beclouds become becomes becometh becoming becomingly becomings becquerel becurse becurst bed bedad bedamn bedamned bedamns bedaub bedaubed bedaubing bedaubs bedazzle bedazzled bedazzlement bedazzles bedazzling bedbug bedbugs bedbug's bedchair bedchairs bedclothes bedclothes's bedcover bedcovers beddable bedded bedder bedders bedding beddings bedding's bede bedeck bedecked bedecking bedecks bedelia bedell bedevil bedeviled bedeviling bedevilled bedevilling bedevilment bedevilment's bedevils bedew bedewed bedewing bedews bedfast bedfellow bedfellows bedfellow's bedframe bedframes bedgown bedgowns bedight bedighted bedim bedimmed bedimming bedims bedizen bedizened bedizening bedizens bedlam bedlamp bedlamps bedlams bedlam's bedmaker bedmakers bedmate bedmates bednighted bednights bedouin bedouins bedouin's bedpan bedpans bedpan's bedplates bedpost bedposts bedquilt bedquilts bedraggle bedraggled bedraggles bedraggling bedrail bedrails bedrid bedridden bedrock bedrocks bedrock's bedroll bedrolls bedroll's bedroom bedrooms bedroom's bedrug beds bed's bedside bedsides bedside's bedsore bedsores bedsore's bedspread bedspreads bedspread's bedspring bedsprings bedstand bedstands bedstead bedsteads bedstead's bedstraw bedstraws bedtime bedtimes bedtime's beduins bedumb bedumbs bedwarf bedwarfs bedwell bee beebe beebee beebees beebe's beebread beebreads beech beechen beecher beeches beechier beechiest beechnut beechnuts beechnut's beech's beechy beeck beedon beef beefaroni beefaroni's beefburger beefburgers beefcake beefcakes beefeater beefeaters beefed beefier beefiest beefily beefing beefless beefs beef's beefsteak beefsteaks beefsteak's beefy beehive beehives beehive's beekeeper beekeepers beekeeper's beekeeping beekeeping's beekman beelike beeline beelines beeline's beelzebub beelzebub's been beep beeped beeper beepers beeper's beeping beeps beep's beer beera beerbohm beerier beeriest beers beer's beery bees bee's beesley beeson beeswax beeswaxes beeswax's beeswings beet beethoven beethoven's beetle beetled beetles beetle's beetling beetner beeton beeton's beetroot beetroots beets beet's beeves befall befallen befalling befalls befell beffrey befit befits befitted befitting beflags befog befogged befogging befogs befool befooled befooling befools before beforehand befoul befouled befoulier befouling befouls befriend befriended befriending befriends befuddle befuddled befuddlement befuddlements befuddler befuddlers befuddles befuddling beg bega began begat beget begets begetter begetters begetting begga beggar beggared beggaries beggaring beggarliness beggarly beggars beggar's beggary begged begging beghtol begin beginner beginners beginner's beginning beginnings beginning's begins begird begirt begone begonia begonias begonia's begorah begorra begorrah begot begotten begrime begrimed begrimes begriming begrimmed begrudge begrudged begrudges begrudging begrudgingly begs beguile beguiled beguilement beguilements beguiler beguilers beguiles beguiling beguilingly beguine beguines begum begums begun behah behalf behalf's behalves behan behave behaved behaver behavers behaves behaving behavior behavioral behaviorism behaviorist behavioristic behaviorists behaviors behavior's behaviour behavioural behaviour's behead beheaded beheading beheads beheld behemoth behemoths behemoth's behest behests behest's behind behindhand behinds behind's behka behl behlau behlke behm behn behnken behold beholden beholder beholders beholder's beholding beholds behoof behoove behooved behooves behooving behove behoved behoves behoving behre behrens behring beichner beiderbecke beige beiges beige's beigy beijing beijing's beilul bein being beings being's beirut beirut's beisel beitch beitnes beitris beitz bejewel bejeweled bejeweling bejewelled bejewelling bejewels beka bekah bekelja beker bekesy bekesy's bekha bekki beknighted bel bela belabor belabored belaboring belabors belabour belaboured belabouring belabours belak belamy belanger belarus belarus's bela's belated belatedly belau belau's belay belayed belaying belayneh belays belch belched belcher belchers belches belching belch's belda beldam beldame beldames beldams belden belding beleaguer beleaguered beleaguering beleaguers beleaps beleapt belem belem's belen belfast belfast's belford belfries belfry belfry's belgian belgians belgian's belgium belgium's belgrade belgrade's belia belicia belie belied belief beliefs belief's belier beliers belies believability believable believably believe believed believer believers believer's believes believeth believing belike belinda belinda's belita belittle belittled belittlement belittler belittlers belittles belittling belize belize's bell bella belladonna belladonna's bellamy bellamy's bellanca bella's bellatrix bellatrix's bellaude bellboy bellboys bellboy's bellda belldame belldas belle belled belleek beller belles belle's belletrist belletristic belletrists bellevue bellew bellhop bellhops bellhop's belli bellicose bellicosely bellicoseness bellicosities bellicosity bellicosity's bellied bellies belligerence belligerence's belligerencies belligerency belligerency's belligerent belligerently belligerents belligerent's bellina belling bellini bellis bellman bellmen bello belloir bellow bellowed bellower bellowers bellowing bellows bellow's bellpull bellpulls bells bell's bellum bellweather bellwether bellwethers bellwether's bellworts belly bellyache bellyached bellyaches bellyache's bellyaching bellybutton bellybuttons bellybutton's bellyful bellyfull bellyfulls bellyfuls bellyful's bellying belly's belmont belmonte belmont's belmopan belong belonged belonging belongings belonging's belongs beloved beloveds beloved's below belows belshazzar belshazzar's belshin belsky belt beltane belted belter belting beltings beltless beltline beltlines beltran belts belt's beltway beltways beltway's beluga belugas belushi belushi's belva belvedere belvederes belvia belying bema bemas bemata bemire bemired bemires bemiring bemix bemoan bemoaned bemoaning bemoans bemuse bemused bemuses bemusing ben bena benacerraf benacerraf's benares bench benched bencher benchers benches benching benchley benchley's benchmark benchmarked benchmarking benchmarks benchmark's bench's bencion benco bend bendable bended bendee bender benders bender's bendick bendicta bendicty bending bendite bendix bendix's bends bend's bendy bene beneath benedetta benedetto benedic benedick benedict benedicta benedictine benedictine's benediction benedictions benediction's benedicto benedicts benedict's benedikt benedikta benedix benefact benefaction benefactions benefaction's benefactive benefactor benefactors benefactor's benefactress benefactresses benefactress's benefactrices benefactrix benefactrixes benefic benefice beneficence beneficence's beneficent beneficently benefices benefice's beneficial beneficially beneficialness beneficiaries beneficiary beneficiary's beneficiate beneficiated beneficiating beneficing benefit benefited benefiting benefits benefit's benefitted benefitting benelux benelux's benenson benes benet benetta benetton benetton's benevolence benevolences benevolence's benevolent benevolently bengal bengali bengali's bengals bengal's benge benghazi benghazi's bengt benia beniamino benighted benightedly benightedness benign benignancies benignancy benignant benignantly benignities benignity benignly benil benilda benildas benildis benin benin's benioff benis benisch benison benisons benita benita's benito benito's benjamen benjamin benji benjie benjy benkley benn bennet bennets bennett benni bennie bennies bennie's bennink bennion bennir benny benny's benoit benoite bens ben's bensen bensky benson benson's bent benthal bentham benthic benthos bentlee bentley bently benton bentonite bentonitic bents bent's bentwood bentwoods benumb benumbed benumbedness benumbing benumbs benyamin benz benzedrine benzedrine's benzel benzene benzenes benzene's benzin benzine benzines benzoate benzoates benzocaine benzoic benzoin benzoins benzol benzyl beora beore beowulf bequeath bequeathal bequeathed bequeathing bequeathment bequeaths bequest bequests bequest's ber berard berardo berate berated berates berating berber berbers berber's berceuse berceuses berck bereave bereaved bereavement bereavements bereavement's bereaver bereavers bereaves bereaving bereft berenice berenice's beret berets beret's beretta berettas beretta's berey berfield berg berga bergamot bergamots bergeman bergen bergen's berger bergerac bergeron berger's bergess berget bergh berghoff bergin berglund bergman bergmann bergmans bergquist bergren bergs berg's bergson bergstein bergstrom bergwall berhley berhymed berhymes beria beriberi beriberis beriberi's bering berk berke berkeley berkeley's berkelium berkie berkin berkley berkly berkman berkow berkshire berkshires berkshire's berky berl berlauda berle berle's berlin berlinda berliner berliners berliner's berlins berlin's berlioz berlitz berlitz's berlyn berm berman berms berm's bermuda bermudas bermuda's bermudian bermudians bern berna bernadene bernadette bernadina bernadine bernadine's bernanke bernanke's bernard bernardi bernardina bernardine bernardo bernardo's bernarr bernat bernays bernays's bernbach bernbach's berne bernelle berner berners berne's berneta bernete bernetta bernette bernhard bernhardt berni bernice bernice's bernie bernie's bernini bernita bernj bernoulli berns bern's bernstein bernt berny berobed berra berra's berrettas berri berrie berried berries berriman berry berrying berrylike berry's berserk berserks berstine bert berta berta's bertasi berte bertelli bertelsmann bertelsmann's bertero berth bertha berthas bertha's berthe berthed berthing berthold berthoud berths berth's berti bertie bertie's bertila bertilla bertillon bertillon's bertina bertine bertle bertold bertolde berton bertram bertram's bertrand bertrando bertrand's bert's bertsche berty berwick beryl beryle beryline beryllium beryllium's beryls beryl's berzelius be's beseech beseeched beseecher beseechers beseeches beseeching beseechingly beseem beseemed beseeming beseems beset besets besetter besetters besetting beshore beshrew beshrewed beshrews beside besides besiege besieged besiegement besieger besiegers besieger's besieges besieging beslime besmear besmeared besmearing besmears besmile besmirch besmirched besmircher besmirchers besmirches besmirching besmoke besmuts besnard besnows besom besoms besom's besot besots besotted besotting besought bespake bespangle bespangled bespangles bespangling bespatter bespattered bespattering bespatters bespeak bespeaking bespeaks bespectacled bespoke bespoken bespread bespreading bespreads besprinkle besprinkled besprinkles besprinkling bess besse bessel bessemer bessemer's bessie bessy best bested bestial bestialities bestiality bestiality's bestialize bestialized bestializes bestializing bestially bestiaries bestiary bestiary's besting bestir bestirred bestirring bestirs bestow bestowal bestowals bestowal's bestowed bestowing bestows bestrew bestrewed bestrewing bestrewn bestrews bestrid bestridden bestride bestrides bestriding bestrode bests best's bestseller bestsellers bestseller's bestselling bet beta betake betaken betakes betaking betas beta's betatron betatrons betcha bete betel betelgeuse betelgeuse's betelnut betelnuts betels betes beth bethanne bethany bethe bethel bethels bethena bethesda bethesde bethezel bethina bethink bethinking bethinks bethlehem bethought beths beth's bethune betide betided betides betiding betime betimes betoken betokened betokening betokens betonies betony betook betray betrayal betrayals betrayal's betrayed betrayer betrayers betrayer's betraying betrays betroth betrothal betrothals betrothal's betrothed betrothed's betrothing betrothment betroths bets bet's betsey betsy betsy's betta bettas bette betteann bette-ann betteanne betted bettencourt better bettered bettering betterment betterment's betters better's bette's betthel betthezel betthezul betti bettie bettie's bettina bettine betting bettor bettors bettor's betty bettye bettye's betty's bettzel between betweenbrain betweens betwixt betz beulah beuthel beutler beutner bev bevan bevash bevatron bevatrons bevel beveled beveler bevelers beveling bevelled beveller bevellers bevelling bevellings bevels bevel's bever beverage beverages beverage's beverie beverle beverlee beverley beverley's beverlie beverly beverly's bevers bevies bevin bevis bevon bevus bevvy bevy bevy's bewail bewailed bewailer bewailers bewailing bewails beware bewared bewares bewaring bewig bewigged bewigs bewilder bewildered bewildering bewilderingly bewilderment bewilderment's bewilders bewitch bewitched bewitches bewitching bewitchment bewitchments bewrayed bewrayer bewrays bey beyer beyond beyonds beys bezanson bezel bezels bezils bezique bezoar bhakta bhaktas bhakti bhaktis bhang bhangs bhatt bhayani bhopal bhutan bhutanese bhutan's bhutto bhutto's bi biagi biagio bialy bialys bialystok biamonte bianca bianca's biancha bianchi bianka biannual biannually bias biased biasedly biases biasing biasness bias's biassed biasses biassing biathlon biathlons biathlon's biaxal biaxial bib bibasic bibbed bibber bibberies bibbers bibbery bibbie bibbing bibbs bibby bibbye bibeau bibelot bibelots bibi bible bibles bible's bibless biblical biblically bibliog bibliographer bibliographers bibliographer's bibliographic bibliographical bibliographically bibliographies bibliography bibliography's bibliomania bibliophile bibliophiles bibliophile's bibliotherapies bibliotherapist bibliotherapy bibs bib's bibulosities bibulosity bibulous bic bicameral bicarb bicarbonate bicarbonates bicarbs bicentenaries bicentenary bicentennial bicentennially bicentennials bicentennial's bicep biceps bicep's bicepses biceps's bichloride bichlorides bichrome bick bickart bicker bickered bickerer bickerers bickering bickers bicker's bicknell bicolor bicolors bicolour bicolours biconcave biconcavity biconvex biconvexity bicorn bicornes bicorporal bicorporeal bic's bicultural biculturalism bicuspid bicuspids bicuspid's bicycle bicycled bicycler bicyclers bicycles bicycle's bicyclic bicycling bicyclist bicyclists bicyclist's bid biddable biddably bidden bidder bidders bidder's biddick biddie biddies bidding biddings bidding's biddle biddy biddy's bide bided biden biden's bider biders bides bidet bidets bidet's bidget biding bidirectional bidle bids bid's biebel biegel biennia biennial biennially biennials biennial's biennium bienniums biens bier bierce bierman biernat biers bier's biff biffed biffies biffing biffins biffs biffy bifid biflex bifocal bifocals bifocals's bifold biforked biform bifurcate bifurcated bifurcates bifurcating bifurcation bifurcations bifurcation's big bigamies bigamist bigamistic bigamists bigamist's bigamize bigamized bigamizing bigamous bigamously bigamy bigamy's bigelow bigeye bigeyes bigfoot bigfoot's bigford bigg bigger biggest biggie biggies biggie's bigging biggings biggish biggles biggles's biggs bighead bigheaded bigheads bighearted bigheartedly bighorn bighorns bighorn's bight bighted bights bight's bigler bigly bigmouth bigmouthed bigmouths bigmouth's bigner bigness bignesses bigness's bigod bigot bigoted bigotedly bigotries bigotry bigotry's bigots bigot's bigwig bigwigs bigwig's bihourly bijou bijous bijoux bik bikales bike biked biker bikers biker's bikes bike's bikeway bikeways biking bikini bikinied bikinis bikini's biko biko's bil bilabial bilabials bilateral bilateralism bilateralistic bilateralities bilaterality bilaterally bilbao bilbe bilberry bilbo bilbos bilbo's bile bilek biles bile's bilge bilged bilges bilge's bilgier bilgiest bilging bilgy bili bilicki bilinear bilingual bilingually bilinguals bilingual's bilious biliousness bilk bilked bilker bilkers bilking bilks bill billable billat billboard billboards billboard's bille billed billen biller billers billet billeted billeter billeters billeting billets billet's billfold billfolds billfold's billhead billheads billhook billhooks billi billiard billiards billiards's billie billies billie's billing billings billing's billingsgate billings's billion billionaire billionaires billionaire's billions billion's billionth billionths billionth's billmyre billow billowed billowier billowiest billowing billows billow's billowy bills bill's billy billycan billycans billye billy's bilobed bilow bilski bimah bimahs bimanual bimbo bimboes bimbos bimbo's bimester bimesters bimetal bimetallic bimetallism bimetallist bimetallists bimetals bimethyls bimini bimini's bimodal bimolecular bimonthlies bimonthly bimonthly's bin bina binah binal binaries binary binary's binaural binaurally bind bindable binder binderies binders binder's bindery bindery's binding bindings binding's bindle bindles bindman binds bind's bindweed bindweeds bines binetta binette bing binge binged bingeing binges binge's binging bingo bingos bingo's bink binky binnacle binnacles binnacle's binned binni binnie binning binnings binny binocular binocularly binoculars binocular's binomial binomials binomial's bins bin's bints bio bioacoustics bioactivities bioactivity bioassayed bioassays bioastronautical bioastronautics biocatalyst biochemic biochemical biochemically biochemicals biochemical's biochemist biochemistries biochemistry biochemistry's biochemists biochemist's biocidal biocide biocides bioclean bioclimatologies bioclimatology biocycle biocycles biodegradability biodegradable biodegradation biodegrade biodegraded biodegrading biodiversity biodiversity's biodynamics bioecologies bioelectric bioelectrical bioelectricities bioelectricity bioelectronics bioenergetics bioengineering bioenvironmental bioenvironmentaly biofeedback biofeedback's bioflavonoid biogenic biogenies biogeochemistry biogeographer biogeographers biogeographic biogeographical biogeography biographer biographers biographer's biographic biographical biographies biography biography's biohazard biokinetics bioko bioko's biol biologic biological biologically biologics biologies biologist biologists biologist's biology biology's bioluminescence biomass biomasses biomaterial biomathematics biome biomechanics biomedical biomedicine biomes biometer biometries biometry biomicroscope biomicroscopies biomicroscopy biondo bionic bionics biont biophotometer biophysical biophysicist biophysicists biophysicist's biophysics biophysics's biophysiography biopsied biopsies biopsy biopsychologies biopsychology biopsying biopsy's bioptic bioresearch biorhythm biorhythmic biorhythmicities biorhythmicity biorhythms biorhythm's biorythmic bios biosatellite biosatellites bioscience biosciences bioscientist bioscope bioscopes bioscopy biosensor biosphere biospheres biosphere's biostatistics biosyntheses biosynthesis biota biotas biotechnological biotechnologicaly biotechnologies biotechnology biotechnology's biotelemetric biotelemetries biotelemetry biotic biotical biotically biotics biotin biotins biotite biotype biotypes biparental biparted bipartisan bipartisanship bipartite bipartition biparty biped bipedal bipeds biped's biplane biplanes biplane's bipod bipods bipolar bipolarity bipotentialities bipotentiality biracial biracialism birch birchard birched birchen bircher birchers birches birching birchism birch's birck bird birdbath birdbaths birdbath's birdbrain birdbrained birdbrains birdcage birdcages birdcall birdcalls birded birdella birder birders birdhouse birdhouses birdhouse's birdie birdied birdieing birdies birdie's birding birdlime birdlimed birdlimes birdliming birdman birdmen birds bird's birdseed birdseeds birdseed's birdseye birdseyes birdseye's birdt birdwatcher birdwatchers birdwatcher's birecree birefractive bireme biremes biretta birettas biretta's birgit birgitta birk birkenstock birkett birkle birkner birmingham birmingham's biro biron biro's birretta birrettas birth birthday birthdays birthday's birthed birthing birthmark birthmarks birthmark's birthplace birthplaces birthplace's birthrate birthrates birthrate's birthright birthrights birthright's births birth's birthstone birthstones birthstone's bi's biscay biscayne biscayne's biscuit biscuits biscuit's bisect bisected bisecting bisection bisectional bisectionally bisections bisection's bisector bisectors bisector's bisects bisexed bisexual bisexualism bisexuality bisexuality's bisexually bisexuals bisexual's bish bishkek bishop bishoped bishoping bishopric bishoprics bishopric's bishops bishop's bismarck bismarck's bismark bismark's bismuth bismuthal bismuthic bismuths bismuth's bison bisons bison's bisque bisques bisque's bisquick bisquick's bissau bissau's bissell bisset bistable bistate bistro bistros bistro's bisulfate bisulfide bisulfite bit bitable bitch bitched bitchery bitches bitchier bitchiest bitchily bitching bitch's bitchy bite biteable biter biters bites bite's bithia biting bitingly bitmap bits bit's bitsy bitte bitted bitten bittencourt bitter bittered bitterer bitterest bittering bitterly bittern bitterness bitterness's bitterns bittern's bitters bitter's bitters's bittersweet bittersweets bittersweet's bitthia bittier bittiest bitting bittner bitts bitty bitumen bitumens bitumen's bituminous bivalencies bivalent bivalve bivalves bivalve's bivins bivouac bivouacked bivouacking bivouacks bivouacs bivouac's biweeklies biweekly biweekly's bixby bixler biyearly bizarre bizarrely bizarreness bizarres bizet bizonal bizones bjerknes bjerknes's bjork bjork's bjorn bk bks bk's blab blabbed blabber blabbered blabbering blabbermouth blabbermouths blabbermouth's blabbers blabbing blabby blabs blab's black blackamoor blackamoors blackball blackballed blackballing blackballs blackball's blackbeard blackbeard's blackberries blackberry blackberrying blackberry's blackbird blackbirds blackbird's blackboard blackboards blackboard's blackburn blackburn's blackcurrant blacked blacken blackened blackener blackeners blackening blackens blacker blackest blackfeet blackfoot blackfoot's blackguard blackguards blackguard's blackhead blackheads blackhead's blacking blackings blackington blackish blackjack blackjacked blackjacking blackjacks blackjack's blacklight blacklist blacklisted blacklisting blacklists blacklist's blackly blackmail blackmailed blackmailer blackmailers blackmailer's blackmailing blackmails blackmail's blackman blackmore blackmun blackness blackness's blackout blackouts blackout's blacks black's blackshirt blackshirt's blacksmith blacksmiths blacksmith's blackstock blackstone blackthorn blackthorns blackthorn's blacktop blacktopped blacktopping blacktops blacktop's blackwell bladder bladders bladder's bladdery blade bladed blader blades blade's blah blahs blah's blain blaine blaine's blainey blains blair blaire blair's blaise blake blakelee blakeley blakely blalock blamable blamableness blamably blame blameable blamed blameful blameless blamelessly blamelessness blamer blamers blames blame's blameworthiness blameworthy blaming blanc blanca blanca's blanch blancha blanchard blanchard's blanche blanched blancher blanchers blanches blanche's blanchette blanching blancmange blancmanges bland blander blandest blandina blanding blandish blandished blandisher blandishers blandishes blandishing blandishment blandishments blandishment's blandly blandness blandness's blane blank blanka blanked blankenship blankenship's blanker blankest blanket blanketed blanketing blankets blanket's blanking blankly blankness blankness's blanks blank's blantyre blantyre's blare blared blares blare's blaring blarney blarneyed blarneying blarneys blarney's blas blase blasé blaseio blasien blasius blaspheme blasphemed blasphemer blasphemers blasphemer's blasphemes blasphemies blaspheming blasphemous blasphemously blasphemy blasphemy's blast blasted blaster blasters blaster's blastier blasting blastings blastoff blastoffs blastoff's blasts blast's blasty blat blatancies blatancy blatant blatantly blather blathered blathering blathers blatherskite blatherskites blatman blats blatt blatted blatter blattering blatters blatting blatz blatz's blau blavatsky blayne blayze blaze blazed blazer blazers blazer's blazes blaze's blazing blazon blazoned blazoner blazoners blazoning blazonry blazons blazon's bldg bleach bleached bleacher bleachers bleacher's bleaches bleaching bleachs bleach's bleak bleaker bleakest bleakish bleakly bleakness bleakness's bleaks blear bleared blearier bleariest blearily blearing blears bleary bleat bleated bleater bleaters bleating bleats bleat's bled bledsoe bleed bleeder bleeders bleeder's bleeding bleedings bleeding's bleeds bleep bleeped bleeping bleeps bleep's bleier blemish blemished blemishes blemishing blemish's blen blench blenched blencher blenchers blenches blenching blenchingly blend blended blender blenders blender's blending blends blend's blenheim blenheim's blennies blenny blent blepharitis bless blessed blesseder blessedest blessedly blessedness blessedness's blesser blessers blesses blessing blessings blessing's blessington blest blether blethered blethers blevins blevins's blew bligh bligh's blight blighted blighter blighters blighties blighting blightingly blights blight's blighty blim blimey blimp blimpish blimps blimp's blimy blind blindage blindages blinded blinder blinders blinder's blindest blindfold blindfolded blindfolding blindfolds blindfold's blinding blindingly blindly blindness blindness's blinds blind's blindside blindsided blindsides blindsiding blini blinis blink blinked blinker blinkered blinkering blinkers blinker's blinking blinks blink's blinni blinnie blinny blintz blintze blintzes blintze's blintz's blip blipped blippers blipping blips blip's bliss blisse blisses blissful blissfully blissfulness blissfulness's bliss's blister blistered blistering blisters blister's blistery blithe blithely blitheness blither blithered blithering blithers blithesome blithest blitz blitzed blitzes blitzing blitzkrieg blitzkrieged blitzkrieging blitzkriegs blitz's blizzard blizzards blizzard's bloat bloated bloater bloaters bloating bloats blob blobbed blobbing blobs blob's bloc bloch block blockade blockaded blockader blockaders blockades blockade's blockading blockage blockages blockage's blockbuster blockbusters blockbuster's blockbusting blocked blocker blockers blockhead blockheads blockhead's blockhouse blockhouses blockhouse's blockier blockiest blocking blockish blocks block's blockus blocky blocs bloc's blodget blodgett bloem bloemfontein bloemfontein's blog blogged blogger bloggers blogger's blogging blogs blog's bloke blokes blond blonde blondel blondell blondelle blondel's blonder blondes blonde's blondest blondie blondie's blondish blondness blondness's blonds blond's blondy blood bloodbath bloodbaths bloodbath's bloodcurdling bloodcurdlingly blooded bloodedness bloodfin bloodfins bloodhound bloodhounds bloodhound's bloodied bloodier bloodies bloodiest bloodily bloodiness blooding bloodings bloodless bloodlessly bloodletting bloodlettings bloodline bloodlines bloodmobile bloodmobiles bloodmobile's bloodred bloodroot bloodroots bloods blood's bloodshed bloodshedder bloodshedding bloodshed's bloodshot bloodstain bloodstained bloodstains bloodstain's bloodstone bloodstones bloodstream bloodstreams bloodstream's bloodsucker bloodsuckers bloodsucker's bloodsucking bloodtest bloodthirstier bloodthirstiest bloodthirstily bloodthirstiness bloodthirstiness's bloodthirsty bloodworm bloody bloodying bloom bloomed bloomer bloomers bloomer's bloomery bloomfield bloomier bloomiest blooming bloomingdale bloomingdale's blooms bloom's bloomsbury bloomy bloop blooped blooper bloopers blooper's blooping bloops blossom blossomed blossoming blossoms blossom's blossomy blot blotch blotched blotches blotchier blotchiest blotching blotch's blotchy blots blot's blotted blotter blotters blotter's blottier blottiest blotting blotto blotty blount blouse bloused blouses blouse's blousier blousiest blousily blousing blouson blousons blousy blow blowback blowby blowbys blower blowers blower's blowfish blowfishes blowflies blowfly blowgun blowguns blowgun's blowhard blowhards blowhole blowholes blowier blowiest blowiness blowing blowjob blown blowoff blowoffs blowout blowouts blowout's blowpipe blowpipes blows blow's blowsed blowsier blowsiest blowsily blowsy blowtorch blowtorches blowtorch's blowtube blowtubes blowup blowups blowup's blowy blowzier blowziest blowzy bloxberg blt's blu blubber blubbered blubberer blubberers blubbering blubbers blubber's blubbery blucher bluchers blucher's bludgeon bludgeoned bludgeoning bludgeons bludgeon's blue blueball blueballs bluebeard bluebeard's bluebell bluebells bluebell's blueberries blueberry blueberry's bluebills bluebird bluebirds bluebird's blueblack bluebonnet bluebonnets bluebook bluebooks bluebottle bluebottles bluebottle's bluecap bluecoat bluecoats blued bluefarb bluefield bluefin bluefins bluefish bluefishes bluefish's bluegill bluegills bluegrass bluegrass's bluegum bluegums blueing blueings blueing's blueish bluejacket bluejackets bluejacket's bluejay bluejays bluejay's bluely blueness bluenose bluenoses bluenose's bluepoint bluepoints blueprint blueprinted blueprinting blueprints blueprint's bluer blues blue's bluesman bluesmen bluest bluestocking bluestockings bluesy bluet bluetooth bluetooth's bluey blueys bluff bluffed bluffer bluffers bluffer's bluffest bluffing bluffly bluffs bluff's bluh bluhm bluing bluings bluing's bluish blum bluma blumenfeld blumenthal blunder blunderbuss blunderbusses blunderbuss's blundered blunderer blunderers blunderer's blundering blunders blunder's blunge blunged blunger blungers blunges blunging blunk blunt blunted blunter bluntest blunting bluntly bluntness bluntness's blunts blur blurb blurbs blurb's blurred blurrier blurriest blurrily blurring blurry blurs blur's blurt blurted blurter blurters blurting blurts blus blush blushed blusher blushers blusher's blushes blushful blushfully blushing blush's bluster blustered blusterer blusterers blustering blusters bluster's blustery blvd blynn blythe blythe's bm's bmw bmw's bo boa boak boar board boarded boarder boarders boarder's boarding boardinghouse boardinghouses boardinghouse's boardings boardman boardmen boardroom boardrooms boardroom's boards board's boardwalk boardwalks boardwalk's boarer boarish boars boar's boas boa's boas's boast boasted boaster boasters boaster's boastful boastfully boastfulness boastfulness's boasting boastingly boasts boast's boat boatable boatbill boatbills boated boatel boatels boaten boater boaters boater's boating boatings boatload boatloads boatman boatman's boatmen boats boat's boatsman boatsmen boatswain boatswains boatswain's boatwright boatyard boatyards bob bobbe bobbed bobbee bobber bobbers bobbery bobbette bobbi bobbie bobbies bobbie's bobbin bobbinets bobbing bobbins bobbin's bobbi's bobbitt bobbitt's bobble bobbled bobbles bobble's bobbling bobby bobbye bobby's bobbysocks bobbysoxer bobbysoxers bobcat bobcats bobcat's bobette bobina bobine bobinette bobker bobolink bobolinks bobolink's bobs bob's bobseine bobsled bobsledded bobsledder bobsledders bobsledding bobsleds bobsled's bobtail bobtailed bobtailing bobtails bobtail's bobwhite bobwhites bobwhite's boca bocaccio boccaccio bocce bocces bocci boccie boccies boche boches bock bocks bocock bod bode boded bodega bodegas bodega's bodes bodhidharma bodhidharma's bodhisattva bodhisattva's bodi bodice bodices bodice's bodied bodies bodiless bodily boding bodingly bodings bodkin bodkins bodkin's bodnar bodrogi bods bodwell body bodybuilder bodybuilders bodybuilding bodybuilding's bodyguard bodyguards bodyguard's bodying body's bodysurf bodysurfed bodysurfs bodyweight bodywork bodyworks bodywork's boehike boehmer boeing boeing's boeke boelter boeotia boeotian boeotia's boer boers boer's boesch boeschen boethius boff boffa boffin boffins boffo boffola boffolas boffos boffs bog bogart bogart's bogey bogeyed bogeying bogeyman bogeyman's bogeymen bogeys bogey's bogged boggers boggier boggiest bogging boggish boggle boggled boggler bogglers boggles boggling boggs boggy bogie bogied bogies bogie's bogle bogled bogles bogoch bogosian bogota bogotá bogotá's bogs bog's bogus bogusz bogy bogyism bogyman bogymen bogy's bohannon bohaty bohemia bohemian bohemians bohemian's bohemias bohi bohlen bohlin bohman bohner bohon bohr bohrer bohs bohun bohunk bohunks boice boigie boil boilable boiled boiler boilermaker boilermakers boilerplate boilerplate's boilers boiler's boiling boilings boils boil's boiney bois boise boise's boisterous boisterously boisterousness boisterousness's bojangles bojangles's bola bolan boland bolanger bolas bola's bold bolded bolder boldest boldface boldfaced boldfaces boldface's boldfacing bolding boldly boldness boldness's bole bolen bolero boleros bolero's boles bole's boleslaw boleyn boleyn's bolger bolide bolides bolitho bolivar bolivars bolivar's bolivia bolivian bolivians bolivian's bolivias bolivia's boll bollard bollards bollay bolled bollen bolling bollinger bollix bollixed bollixes bollixing bolloxed bolloxes bolls boll's bollywood bollywood's bolme bolo bologna bolognas bologna's boloney boloneys boloney's bolos bolshevik bolsheviks bolshevik's bolshevism bolshevist bolshevists bolshoi bolshoi's bolster bolstered bolsterer bolsterers bolstering bolsters bolster's bolt bolte bolted bolten bolter bolters bolthead boltheads bolting bolton bolts bolt's boltzmann bolus boluses bomb bombard bombarded bombardier bombardiers bombardier's bombarding bombardment bombardments bombardment's bombards bombast bombastic bombastically bombasts bombast's bombay bombay's bombazine bombe bombed bomber bombers bomber's bombes bombing bombings bombload bombloads bombproof bombs bomb's bombshell bombshells bombshell's bombsight bombsights bomke bon bona bonacci bonanza bonanzas bonanza's bonaparte bonar bonaventure bonbon bonbons bonbon's bond bondable bondage bondages bondage's bonded bonder bonders bondholder bondholders bondie bonding bonding's bondless bondmaid bondmaids bondman bondmen bondon bonds bond's bondsman bondsman's bondsmen bondwoman bondwomen bondy bone boneblack boned bonefish bonefishes bonehead boneheads bonehead's boneless bonelet boner boners boner's bones bone's boneset bonesets bonesetter boney boneyard boneyards boneyer boneyest bonfire bonfires bonfire's bong bonged bonging bongo bongoes bongoist bongoists bongos bongo's bongs bong's bonhoeffer bonhoeffer's bonhomie bonhomies boni bonier boniest boniface bonifaces bonilla bonina bonine boniness boning bonis bonita bonitas bonita's bonito bonitoes bonitos bonito's bonjour bonkers bonn bonne bonneau bonnee bonnell bonner bonner's bonnes bonnet bonneted bonneting bonnets bonnet's bonnette bonneville bonneville's bonney bonni bonnibelle bonnice bonnie bonnier bonnie's bonniest bonnily bonniness bonns bonn's bonny bonnyclabber bono bonos bono's bons bonsai bonsai's bonsoir bonucci bonum bonus bonuses bonus's bony bonze bonzer bonzes boo boob boobed boobies boobing booboo booboos boobs boob's booby booby's boodle boodled boodler boodlers boodles boodle's boodling booed booger boogers boogie boogied boogieing boogies boogie's boogyman boogymen boohoo boohooed boohooing boohoos booing book bookbinder bookbinders bookbinding bookcase bookcases bookcase's booked bookend bookends bookend's booker bookers booker's bookie bookies bookie's booking bookings booking's bookish bookkeeper bookkeepers bookkeeper's bookkeeping bookkeeping's booklet booklets booklet's booklists booklore booklores bookmaker bookmakers bookmaker's bookmaking bookmaking's bookman bookmark bookmarked bookmarking bookmarks bookmark's bookmen bookmobile bookmobiles bookmobile's bookplate bookplates bookrack bookracks bookrest bookrests books book's bookseller booksellers bookseller's bookshelf bookshelf's bookshelves bookshop bookshops bookshop's bookstore bookstores bookstore's bookworm bookworms bookworm's boole boolean boole's boom booma boomage boomed boomer boomerang boomeranged boomeranging boomerangs boomerang's boomers boomier booming boomkin boomlet booms boom's boomtown boomtowns boomy boon boondocks boondocks's boondoggle boondoggled boondoggler boondogglers boondoggles boondoggle's boondoggling boone boone's boonie boonies boons boon's boony boor boorer boorish boorishly boorishness boorman boors boor's boos boo's boost boosted booster boosters booster's boosting boosts boost's boot bootblack bootblacks bootblack's boote booted bootee bootees bootee's booteries bootery boötes boötes's booth boothe boothman booths booth's bootie booties bootie's booting bootjack bootjacks bootlace bootlaces bootleg bootlegged bootlegger bootleggers bootlegger's bootlegging bootlegs bootleg's bootless bootlessly bootlick bootlicked bootlicker bootlickers bootlicking bootlicks boots boot's bootstrap bootstrapped bootstrapping bootstraps bootstrap's booty bootyless booty's booze boozed boozer boozers boozer's boozes booze's boozier booziest boozily boozing boozy bop bopp bopped bopper boppers bopping bops bop's bor bora borage borages boranes borate borated borates borax boraxes borax's borborygmatic borborygmies borborygmus borchers borchert bord bordeaux bordeaux's bordello bordellos bordello's bordels borden borden's border bordereau bordered borderer borderers bordering borderings borderland borderlands borderland's borderline borderlines borderline's borders border's bordie bordiuk bordon bordon's bordures bordy bore boreal borealis boreas boreas's bored boredom boredoms boredom's borek borer borers borer's bores bore's borg borges borgeson borgia borglum borg's boric boring boringly borings boris bork bork's borlase borlaug borlaug's borlow borman born borne borneo borneo's bornie bornstein borobudur borobudur's borodin boron boronic borons boron's borough boroughs borough's borras borrell borreri borries borroff borrow borrowed borrower borrowers borrower's borrowing borrows borsch borsch's borscht borschts borscht's borsht borshts borstal borstals borszcz bort bortman borts borty bortz boru boru's borzoi borzois bosch bose boser bosh bosh's boskages boskier boskiest bosks bosky bo's'n bos'n bosnia bosnia's bo's'ns bo's'n's bos'ns bos'n's bosom bosomed bosoming bosoms bosom's bosomy boson bosons bosporus bosporus's bosque bosques bosquet boss bossa bossdom bossed bosses bossier bossies bossiest bossily bossiness bossiness's bossing bossism bossisms bosson boss's bossy boston bostonian bostonians bostons boston's bostow bosun bo'sun bosuns bo'suns bo'sun's bosun's boswall boswell bot botanic botanical botanies botanist botanists botanist's botanize botanized botanizes botanizing botany botany's botch botched botcher botchers botchery botches botchier botchiest botchily botching botch's botchy botfly both bother bothered bothering bothers bother's bothersome botnick botsford botswana botswana's bottali botti botticelli bottle bottled bottleful bottlefuls bottleneck bottlenecks bottleneck's bottler bottlers bottles bottle's bottlesful bottling bottom bottomed bottomer bottomers bottoming bottomless bottommost bottoms bottom's botulin botulins botulism botulisms botulism's botzow bouchard boucher bouchier boucle boudoir boudoirs boudoir's boudreaux bouffant bouffants bouffant's bouffe bouffes bougainvillaea bougainvillaeas bougainvillea bough boughed boughs bough's bought boughten bouillabaisse bouillabaisses bouillabaisse's bouillon bouillons bouillon's boulanger boulder boulders boulder's bouldery bouldon boule boules boulevard boulevards boulevard's bouley boulez boulez's boulimia bounce bounced bouncer bouncers bouncer's bounces bounce's bouncier bounciest bouncily bouncing bouncingly bouncy bound boundaries boundary boundary's bounded bounden bounder bounders bounder's bounding boundless boundlessly boundlessness bounds bound's bounteous bounteously bounteousness bountied bounties bountiful bountifully bountifulness bounty bountyless bounty's bouquet bouquets bouquet's bourbaki bourbaki's bourbon bourbons bourbon's bourg bourgeois bourgeoisie bourgeoisie's bourgeois's bourgeon bourgeoned bourgeons bourgs bourke bourn bourne bournemouth bournes bourns bourque bourree bourrees bourse bouse boused bouses bousy bout boutique boutiques boutique's boutis bouton boutonniere boutonnière boutonnieres boutonnières boutonnière's bouts bout's bouzouki bouzoukia bouzoukis bouzoun bovary bovary's bove bovid bovill bovine bovinely bovines bovine's bovinity bow bowden bowditch bowditch's bowdlerise bowdlerised bowdlerises bowdlerising bowdlerism bowdlerization bowdlerizations bowdlerize bowdlerized bowdlerizes bowdlerizing bowe bowed bowedness bowel boweled boweling bowell bowelled bowelling bowell's bowels bowel's bowen bowen's bower bowered boweries bowering bowerlike bowerman bowers bower's bowery bowery's bowes bowfin bowfins bowfront bowhead bowheads bowie bowing bowingly bowings bowknot bowknots bowl bowlder bowlders bowlder's bowlds bowled bowleg bowlegged bowlegs bowler bowlers bowler's bowles bowless bowlful bowlfuls bowlike bowline bowlines bowling bowlings bowling's bowls bowl's bowman bowman's bowmen bowne bowra bowrah bows bow's bowse bowsed bowses bowshot bowshots bowsprit bowsprits bowsprit's bowstring bowstrings bowstring's bowwow bowwows bowyer box boxcar boxcars boxcar's boxed boxer boxers boxer's boxes boxfish boxful boxfuls boxier boxiest boxiness boxing boxings boxing's boxlike box's boxwood boxwoods boxwood's boxy boy boyce boycey boycie boycott boycotted boycotting boycotts boycott's boyd boyden boyer boyer's boyes boyfriend boyfriends boyfriend's boyhood boyhoods boyhood's boyish boyishly boyishness boyishness's boykins boylan boyle boylston boynton boyo boyos boys boy's boyse boysenberries boysenberry boysenberry's boyt bozo bozos bozo's bozovich bozuwa bps br bra braasch brabazon braca bracci brace braced bracelet bracelets bracelet's bracer bracero braceros bracers braces brace's brachial brachiate brachiating brachiation brachium brachycephalic brachycephalies brachycephalism brachycephaly brachydactylia brachydactylous brachydactyly bracing bracings brackely bracken brackens bracken's bracket bracketed bracketing brackets bracket's brackett brackish brackishness bract bracted bractlets bracts bract's brad bradan bradawls bradbury bradded bradding braddock braddock's brade braden bradeord brader bradford bradlee bradleigh bradley bradly bradly's bradman bradney brads brad's bradshaw bradshaw's bradski bradstreet bradstreet's bradway bradwell brady brae braes braeunig brag bragg braggadocio braggadocios braggart braggarts braggart's bragged bragger braggers bragger's braggest braggier braggiest bragging bragg's braggy brags brag's brahe brahear brahma brahmagupta brahmagupta's brahman brahmanism brahmanisms brahmanism's brahmanist brahmanists brahmans brahman's brahmaputra brahmaputra's brahmas brahma's brahmin brahminism brahminist brahminists brahmins brahmin's brahms brahms's braid braided braider braiders braiding braidings braids braid's brail brailed brailing braille brailled brailles braille's braillewriter brailling brails brain brainard braincase brainchild brainchildren brainchild's brained brainier brainiest brainily braininess braining brainish brainless brainlessly brainlessness brainpan brainpans brainpower brains brain's brainsick brainstorm brainstormed brainstorming brainstorming's brainstorms brainstorm's brainteaser brainteasers brainteaser's brainwash brainwashed brainwasher brainwashers brainwashes brainwashing brainwashing's brainy braise braised braises braising braize braizes brake brakeage brakeages braked brakeless brakeman brakeman's brakemen brakes brake's brakier braking braky braless bram bramble brambled brambles bramble's bramblier brambliest brambling brambly brampton brampton's bramwell bran brana branca branch branched branches branchier branchiest branching branchings branchless branchlet branchlike branch's branchy brand brandais brande brandea branded brandeis branden brandenburg branden's brander branders brandes brandi brandice brandie brandied brandies brandie's branding brandi's brandise brandish brandished brandisher brandishers brandishes brandishing brando brandon brandon's brands brand's brandt brandtr brandwein brandy brandying brandyn brandy's branen branham brannon brans bran's branscum brant brantley brant's braque bras bra's brasca brash brasher brashes brashest brashier brashiest brashly brashness brashness's brashy brasiers brasil brasilia brasilia's brasils brass brassage brassard brassards brasserie brasseries brasses brassica brassicas brassie brassier brassiere brassieres brassiere's brassies brassiest brassily brassish brass's brassy braswell brat brathwaite bratislava brats brat's brattain brattain's brattier brattiest brattiness brattish brattling bratton bratty bratwurst braun braunschweiger braunstein brause bravado bravadoes bravados bravado's bravar brave braved bravely braveness braver braveries bravers bravery bravery's braves brave's bravest bravin braving bravo bravoed bravoes bravoing bravos bravo's bravura bravuras bravura's bravure braw brawl brawled brawler brawlers brawler's brawley brawlier brawliest brawling brawlingly brawls brawl's brawn brawner brawnier brawniest brawnily brawniness brawniness's brawns brawn's brawny bray brayed brayer brayers braying braynard brays bray's braze brazed brazee brazen brazened brazening brazenly brazenness brazenness's brazens brazer brazers brazes brazier braziers brazier's brazil brazilian brazilians brazilian's brazils brazil's brazing brazos brazos's brazzaville brazzaville's breach breached breacher breachers breaches breaching breach's bread breadbasket breadbaskets breadbasket's breadboard breadboards breaded breadfruit breadfruits breadfruit's breading breadless breads bread's breadstuff breadstuffs breadth breadths breadth's breadwinner breadwinners breadwinner's breadwinning break breakable breakables breakable's breakage breakages breakage's breakaway breakdown breakdowns breakdown's breaker breakers breaker's breakfast breakfasted breakfasting breakfasts breakfast's breakfront breakfronts breaking breakings breakneck breakout breakouts breakpoint breakpoints breaks break's breakspear breakspear's breakthrough breakthroughs breakthrough's breakup breakups breakup's breakwater breakwaters breakwater's bream breams breana breanne brear breast breastbone breastbones breastbone's breasted breasting breastplate breastplates breastplate's breasts breast's breaststroke breaststrokes breaststroke's breastwork breastworks breastwork's breath breathable breathe breathed breather breathers breather's breathes breathier breathiest breathing breathing's breathless breathlessly breathlessness breathlessness's breaths breath's breathtaking breathtakingly breathy breban brebner breccia brecher brecht brechtel breckenridge breckenridge's bred brede bree breech breechcloth breechcloths breeched breeches breeching breech's breed breeder breeders breeder's breeding breedings breeding's breeds breed's breen breena breeze breezed breezes breeze's breezeway breezeways breezier breeziest breezily breeziness breeziness's breezing breezy breger brelje bremble bremen bremer bremser bren brena brenan brenda brendan brendan's brenda's brenden brendin brendis brendon brenk brenn brenna brennan brennan's brennen brenner brenner's brent brenton brenton's brent's brentt brenza bresee breskin brest bret brethren breton bretons breton's bret's brett brett's breve breves brevet brevetcies breveted breveting brevets brevetted brevetting brevi breviaries breviary breviary's breviate brevier brevities brevity brevity's brew brewage brewages brewed brewer breweries brewers brewer's brewery brewery's brewing brewings brews brew's brewster brey brezhnev brezin bria brian briana briana's brianna brianna's brianne briano brian's briant briar briars briar's briary bribable bribe bribeable bribed bribee briber briberies bribers bribery bribery's bribes bribe's bribing brice brice's brick brickbat brickbats brickbat's bricked bricker brickier brickiest bricking bricklayer bricklayers bricklayer's bricklaying bricklaying's brickle bricks brick's bricktop brickwork bricky brickyard bridal bridally bridals bridal's bridalveil bridalveil's bride bridegroom bridegrooms bridegroom's brides bride's bridesmaid bridesmaids bridesmaid's bridewell bridge bridgeable bridged bridgehead bridgeheads bridgehead's bridgeport bridgeport's bridger bridger's bridges bridge's bridget bridgetown bridget's bridgett bridgette bridgette's bridgett's bridgework bridgework's bridgid bridging bridgings bridgman bridie bridle bridled bridler bridlers bridles bridle's bridling bridwell brie brief briefcase briefcases briefcase's briefed briefer briefest briefing briefings briefing's briefless briefly briefness briefness's briefs brief's brien brier briers brier's briery bries brie's brieta brietta brig brigade brigaded brigades brigade's brigadier brigading brigadoon brigand brigandage brigandage's brigands brigand's brigantine brigantines brigantine's brigette brigg briggs brigham brigham's bright brighten brightened brightener brighteners brightening brightens brighter brightest brightly brightman brightness brightness's brighton brighton's brights brigid brigida brigid's brigit brigitta brigitte brigitte's brigs brig's brill brilliance brilliance's brilliancies brilliancy brilliancy's brilliant brilliantine brilliantly brilliants brilliant's brillo brim brimful brimfull brimless brimmed brimmer brimmers brimming brims brim's brimstone brimstone's brin brina brindell brindle brindled brindles brine brined briner brines brine's briney bring bringer bringers bringeth bringhurst bringing brings brinier brinies briniest brininess brining brinish brink brinkema brinkley brinkley's brinkmanship brinkmanship's brinks brink's brinksmanship brinksmanship's brinn brinna brinson briny brio brioche brioches brion briony brios briquet briquets briquet's briquette briquetted briquettes briquette's brisbane brisbane's briscoe brisk brisked brisker briskest brisket briskets brisket's brisking briskly briskness briskness's brisks brisling brislings bristle bristled bristles bristle's bristlier bristliest bristling bristly bristol bristols bristol's bristow brit brita britain britain's britannia britannic britannica britannica's britches britches's briticism british britisher britishers british's britney britney's britni briton britons briton's brits brit's britt britta brittain brittan brittaney brittani brittany brittany's britte britten britteny brittle brittled brittleness brittleness's brittler brittles brittle's brittlest brittling brittne brittnee brittney brittney's brittni britton britt's brnaba brnaby brno bro broach broached broacher broachers broaches broaching broach's broad broadax broadaxe broadaxes broadband broadbent broadcast broadcasted broadcaster broadcasters broadcaster's broadcasting broadcastings broadcasts broadcast's broadcloth broadcloth's broaden broadened broadening broadenings broadens broader broadest broadish broadloom broadlooms broadloom's broadly broadness broadness's broads broad's broadside broadsided broadsides broadside's broadsiding broadsword broadswords broadsword's broadtail broadway broadways broadway's brobdingnag brobdingnagian brobdingnag's brocade brocaded brocades brocade's brocading broccoli broccolis broccoli's brochette brochettes brochure brochures brochure's brock brocket brockets brockie brocklin brocks brock's brockwell brocky brocoli brod broddie broddy brodench broder broderic broderick brodeur brodie brodsky brody broeder broek broeker brogan brogans brogan's brogle brogue broguery brogues brogue's broguish broida broider broidered broideries broidering broiders broidery broil broiled broiler broilers broiler's broiling broils broil's brok brokage brokages brokaw brokaw's broke broken brokenhearted brokenly brokenness broker brokerage brokerages brokerage's brokered brokering brokerly brokers broker's brollies brolly brom bromate bromide bromides bromide's bromidic bromine bromines bromine's bromleigh bromley bromo bromos bron bronc bronchi bronchia bronchial bronchially bronchitic bronchitis bronchitis's broncho bronchodilator bronchopneumonia bronchopulmonary bronchos broncho's bronchoscope bronchoscopy bronchus bronchus's bronco broncobuster broncobusters broncos bronco's broncs bronder bronez bronk bronnie bronny bronson bronson's bronte brontosaur brontosauri brontosaurs brontosaur's brontosaurus brontosauruses brontosaurus's bronwen bronwyn bronx bronx's bronze bronzed bronzer bronzers bronzes bronze's bronzier bronziest bronzing bronzings bronzy brooch brooches brooch's brood brooded brooder brooders brooder's broodier broodiest brooding broods brood's broody brook brooke brooked brookes brookhouse brooking brooklet brooklets brooklyn brooklyn's brookner brooks brook's broom broome broomed broomier broomiest brooming brooms broom's broomstick broomsticks broomstick's broomy bros brose brosine brost brosy brote broth brothel brothels brothel's brother brotherhood brotherhoods brotherhood's brothering brotherliness brotherliness's brotherly brothers brother's brotherson brothier brothiest broths broth's brothy brott brottman broucek brougham broughams brought brouhaha brouhahas brouhaha's brout brouwer brow browbeat browbeaten browbeating browbeats brower browless brown browne browned browner brownest brownian brownian's brownie brownier brownies brownie's browniest browning brownish brownley brownout brownouts brownout's browns brown's brownshirt brownson brownstone brownstones brownstone's brownsville browny brows brow's browse browsed browser browsers browser's browses browse's browsing brozak brr br's brubaker brubeck bruce brucellosis bruce's brucie bruckner brueghel bruell brufsky bruin bruins bruin's bruis bruise bruised bruiser bruisers bruiser's bruises bruise's bruising bruit bruited bruiter bruiters bruiting bruits brummel brummel's brunch brunched brunches brunching brunch's brunei brunei's brunell brunella brunelle brunelleschi bruner brunet brunets brunet's brunette brunettes brunette's brunhild brunhilda brunhilde brunhilde's bruni bruning brunk brunn bruno bruns brunswick brunswick's brunt brunts brunt's brush brushed brusher brushers brushes brushfire brushier brushiest brushing brushoff brushoffs brush's brushup brushups brushwood brushwood's brushy brusk brusker bruskest bruskly bruskness bruskness's brusque brusquely brusqueness brusqueness's brusquer brusquest brussels brussels's brut brutal brutalise brutalised brutalises brutalising brutalities brutality brutality's brutalization brutalize brutalized brutalizes brutalizing brutally brutalness brute bruted brutely brutes brute's brutified brutifies brutify brutifying bruting brutish brutishly brutishness brutism brutisms brut's brutus brutus's bruyn bryan bryana bryant bryanty bryce bryce's bryn bryna bryner brynn brynna brynne brynner brynner's bryon bryon's bryony brzezinski brzezinski's b's bs's btu btu's buatti bub bubalo bubb bubbies bubble bubbled bubbler bubblers bubbles bubble's bubbletop bubbletops bubblier bubblies bubbliest bubbling bubbly bubbly's bubby buber bubo buboes bubonic bubs buccaneer buccaneered buccaneering buccaneers buccaneer's bucella buchalter buchanan buchanan's bucharest bucharest's buchbinder buchenwald bucher buchheim buchu buchwald buchwald's buck buckaroo buckaroos buckbean buckbeans buckboard buckboards buckboard's buckden bucked buckels bucker buckeroo buckeroos buckers bucket bucketed bucketer bucketful bucketfuls bucketful's bucketing buckets bucket's buckeye buckeyes buckeye's buckhound buckhounds buckie bucking buckingham buckish buckishly buckle buckled buckleless buckler bucklered bucklers buckler's buckles buckle's buckley buckley's buckling buckner buckner's bucko buckoes buckra buckram buckramed buckrams buckram's buckras bucks buck's bucksaw bucksaws bucksaw's buckshot buckshots buckshot's buckskin buckskins buckskin's bucktail bucktails buckteeth buckthorn bucktooth bucktoothed bucktooth's buckwheat buckwheats buckwheat's bucky bucolic bucolically bucolics bucolic's bud budapest budapest's budd budde budded budder budders buddha buddhas buddha's buddhism buddhisms buddhism's buddhist buddhists buddhist's buddie buddies budding buddings buddles buddy buddy's buderus budge budged budger budgerigar budgerigars budgerigar's budgers budges budget budgetary budgeted budgeter budgeters budgeting budgets budget's budgie budgies budgie's budging budless budlike buds bud's budweiser budweiser's budwig budworth buehler buehrer buell buenas buenos buerger bueschel buff buffable buffalo buffaloed buffaloes buffaloing buffalos buffalo's buffed buffer buffered buffering buffers buffer's buffet buffeted buffeter buffeters buffeting buffets buffet's buffier buffing buffo buffoon buffoonery buffoonery's buffoonish buffoons buffoon's buffos buffs buff's buffum buffy buffy's buford buford's bufotoxin bug bugaboo bugaboos bugaboo's bugatti bugatti's bugbane bugbanes bugbear bugbearish bugbears bugbear's bugbee bugeye bugeyes bugged bugger buggered buggeries buggering buggers bugger's buggery buggier buggies buggiest bugging buggy buggy's bughouse bughouses bugle bugled bugler buglers bugler's bugles bugle's bugling bugs bug's bugseeds bugzilla bugzilla's buhler bui buick buicks buick's build builded builder builders builder's building buildings building's builds build's buildup buildups buildup's built buine buiron bujumbura bujumbura's buke bukhara bukharin bulawayo bulb bulbar bulbed bulbous bulbs bulb's bulbul bulbuls bulfinch bulganin bulgar bulgari bulgaria bulgarian bulgarians bulgarian's bulgaria's bulgari's bulge bulged bulger bulgers bulges bulge's bulgier bulgiest bulging bulgur bulgurs bulgy bulimia bulimiac bulimias bulimia's bulimic bulimics bulimic's bulk bulkage bulkages bulked bulkhead bulkheads bulkhead's bulkier bulkiest bulkily bulkiness bulkiness's bulking bulks bulk's bulky bull bullard bulldog bulldogged bulldogging bulldogs bulldog's bulldoze bulldozed bulldozer bulldozers bulldozer's bulldozes bulldozing bulled bullen buller bullet bulleted bulletin bulletined bulleting bulletining bulletins bulletin's bulletproof bulletproofed bulletproofing bulletproofs bullets bullet's bulley bullfight bullfighter bullfighters bullfighter's bullfighting bullfighting's bullfights bullfight's bullfinch bullfinches bullfinch's bullfrog bullfrogs bullfrog's bullhead bullheaded bullheadedness bullheads bullhorn bullhorns bullhorn's bullied bullier bullies bulling bullion bullions bullion's bullis bullish bullivant bullneck bullnecks bullnose bullnoses bullock bullocks bullock's bullough bullpen bullpens bullpen's bullring bullrings bullring's bullrush bullrushes bulls bull's bullshit bullshits bullshit's bullshitted bullshitting bullweed bullweeds bullwhip bullwhips bullwinkle bullwinkle's bully bullyboy bullyboys bullying bullyrag bullyrags bully's bulrush bulrushes bulrush's bultman bultmann bultmann's bulwark bulwarked bulwarking bulwarks bulwark's bum bumble bumblebee bumblebees bumblebee's bumbled bumbler bumblers bumbler's bumbles bumbling bumblings bumboat bumboats bumgardner bumkin bumkins bummed bummer bummers bummer's bummest bumming bump bumped bumper bumpered bumpering bumpers bumper's bumpier bumpiest bumpily bumpiness bumping bumpkin bumpkinish bumpkins bumpkin's bumppo bumppo's bumps bump's bumptious bumptiously bumptiousness bumpy bums bum's bun buna bunce bunch bunche bunched bunches bunchier bunchiest bunchily bunching bunch's bunchy bunco buncoed buncoing buncombe buncombe's buncos bund bunde bunder bundesbank bundesbank's bundestag bundle bundled bundler bundlers bundles bundle's bundling bundlings bunds bundy bung bungalow bungalows bungalow's bunged bunghole bungholes bunghole's bunging bungle bungled bungler bunglers bungler's bungles bungle's bungling bunglings bungs bung's bunin bunion bunions bunion's bunk bunked bunker bunkerage bunkered bunkering bunkers bunker's bunkhouse bunkhouses bunkhouse's bunking bunkmate bunkmates bunko bunkoed bunkoing bunkos bunks bunk's bunkum bunkums bunkum's bunn bunni bunnie bunnies bunns bunny bunny's bunow buns bun's bunsen bunt bunted bunter bunters bunting buntings bunting's bunts bunt's buñuel buñuel's bunyan bunyan's buonomo buote buoy buoyage buoyages buoyance buoyances buoyancies buoyancy buoyancy's buoyant buoyantly buoyed buoying buoys buoy's bur burack burbank burberry burberry's burble burbled burbler burblers burbles burblier burbliest burbling burbly burch burchett burch's burck burd burdelle burden burdened burdener burdeners burdening burdens burden's burdensome burdett burdies burdock burdocks burdock's bureau bureaucracies bureaucracy bureaucracy's bureaucrat bureaucratic bureaucratically bureaucratism bureaucratization bureaucratize bureaucratized bureaucratizes bureaucratizing bureaucrats bureaucrat's bureaus bureau's bureaux burette burettes burford burg burgee burgees burgener burgeon burgeoned burgeoning burgeons burger burgers burger's burgess burgesses burget burgh burgher burghers burgher's burghs burglar burglaries burglarious burglariously burglarise burglarised burglarises burglarising burglarize burglarized burglarizes burglarizing burglarproof burglars burglar's burglary burglary's burgle burgled burgles burgling burgomaster burgomasters burgoo burgoos burgouts burgoyne burgoyne's burgs burg's burgundian burgundies burgundy burgundy's burgwell burhans burial burials burial's buried burier buriers buries burin burins burk burke burkhard burkhardt burkhart burkitt burkle burkley burks burl burlap burlaps burlap's burled burleigh burler burlesk burlesks burlesque burlesqued burlesques burlesque's burlesquing burley burleys burlie burlier burliest burlily burliness burliness's burling burls burl's burly burma burman burma's burmese burmese's burn burnable burnaby burnard burne burned burner burners burner's burnet burnets burnett burney burnham burnie burnies burnight burning burnings burnish burnished burnisher burnishers burnishes burnishing burnish's burnley burnoose burnooses burnoose's burnous burnouses burnous's burnout burnouts burnout's burns burn's burnsed burnside burnt burny buroker burp burped burping burps burp's burr burra burred burrell burrer burrers burrier burrill burring burris burris's burrito burritos burrito's burro burros burro's burroughs burrow burrowed burrower burrowers burrowing burrows burrow's burrs burr's burrton burrus burry burs bur's bursa bursae bursal bursar bursarial bursaries bursars bursar's bursarship bursary bursas burse burseeds burses bursitis bursitises bursitis's burst bursted burster bursters bursting bursts burst's burt burta burthen burthens burtie burtis burton burtons burton's burt's burty burundi burundians burundi's burweed burweeds burwell bury burying bus busbies busboy busboys busboy's busby busby's busch buschi busch's buseck bused buses busey bush bushed bushel busheled busheler bushelers busheling bushelled bushelling bushellings bushels bushel's busher bushers bushes bushey bushfire bushfires bushido bushidos bushier bushiest bushily bushiness bushiness's bushing bushings bushing's bushman bushman's bushmaster bushmasters bushmen bushnell bushnell's bushore bush's bushtit bushtits bushwack bushweller bushwhack bushwhacked bushwhacker bushwhackers bushwhacker's bushwhacking bushwhacks bushy busied busiek busier busies busiest busily business businesses businesslike businessman businessman's businessmen business's businesswoman businesswoman's businesswomen busing busings busing's buskin buskined buskins buskirk buskus busman busmen buss bus's bussed busses bussey bussing bussing's buss's bussy bust bustard bustards busted buster busters buster's bustier bustiest busting bustle bustled bustler bustlers bustles bustle's bustling busts bust's busty busy busybodies busybody busybody's busying busyness busyness's busywork busyworks busywork's but butane butanes butane's butch butcher butchered butcheries butchering butchers butcher's butchery butchery's butches butch's butler butleries butlers butler's butlery buts butt butta buttaro butte butted butter buttercup buttercups buttercup's buttered butterfat butterfat's butterfield butterfingered butterfingers butterfingers's butterfish butterfishes butterflied butterflies butterfly butterflying butterfly's butterier butteries butteriest buttering buttermilk buttermilk's butternut butternuts butternut's butters butter's butterscotch butterscotch's butterworth buttery buttery's buttes butte's butting buttock buttocks buttock's button buttoned buttoner buttoners buttonhole buttonholed buttonholer buttonholes buttonhole's buttonholing buttonhook buttoning buttons button's buttony buttress buttressed buttresses buttressing buttress's butts butt's butty butyl butyls buxom buxomer buxomest buxomly buxomness buxtehude buxton buy buyable buyer buyers buyer's buying buyout buyouts buyout's buys buy's buyse buzz buzzard buzzards buzzard's buzzed buzzell buzzer buzzers buzzer's buzzes buzzing buzz's buzzword buzzwords buzzword's bwana bwanas by byblos byblos's bye byelaw byelaws byelaw's byelorussia byelorussian byelorussians byelorussia's byers byers's byes bye's bygone bygones bygone's bylaw bylaws bylaw's byler byline bylined byliner byliners bylines byline's bylining bypass bypassed bypasses bypassing bypass's bypast bypath bypaths byplay byplays byplay's byproduct byproducts byproduct's byram byran byrann byrd byrdie byre byres byrle byrn byrne byroad byroads byrom byron byronic by's bysshe bystander bystanders bystander's bystreet bystreets byte bytes byte's bywaters byway byways byway's bywoods byword bywords byword's byzantine byzantines byzantine's byzantium byzantium's c ca cab cabal cabala cabalas cabalism cabalist cabalistic cabalists caballed caballero caballeros caballing cabals cabal's cabana cabanas cabana's cabaret cabarets cabaret's cabbage cabbaged cabbages cabbage's cabbaging cabbala cabbalah cabbalahs cabbalas cabbed cabbie cabbies cabbie's cabbing cabby cabby's cabdriver caber cabernet cabernet's cabers cabin cabined cabinet cabinetmaker cabinetmakers cabinetmaker's cabinetmaking cabinets cabinet's cabinetwork cabining cabins cabin's cable cablecast cablecasted cablecasting cablecasts cablecast's cabled cablegram cablegrams cablegram's cables cable's cablets cableway cableways cabling cabman cabmen cabob cabobs cabochon cabochons caboodle caboodles caboodle's caboose cabooses caboose's cabot cabral cabrera cabrera's cabrini cabriolet cabriolets cabs cab's cabstand cabstands cacao cacaos cacao's cacciatore cachalot cachalots cache cached cachepot cachepots caches cache's cachet cacheted cacheting cachets cachet's caching cacia cacie cacilia cacilie caciques cacka cackle cackled cackler cacklers cackles cackle's cackling cacodemonia cacophonies cacophonous cacophonously cacophony cacophony's cacti cactoid cactus cactuses cactus's cad cadal cadaver cadaveric cadaverous cadaverously cadavers cadaver's caddaric caddie caddied caddies caddie's caddis caddises caddish caddishly caddishness caddric caddy caddying caddy's cade cadel cadell cadence cadenced cadences cadence's cadencies cadencing cadency cadent cadenza cadenzas cadenza's cades cadet cadets cadet's cadetship cadette cadettes cadge cadged cadger cadgers cadger's cadges cadging cadgy cadillac cadillacs cadis cadiz cadiz's cadman cadmann cadmar cadmarr cadmic cadmium cadmiums cadmium's cadre cadres cadre's cads cad's caducei caduceus caduceus's caduciaries caecum caedmon caedmon's caerphilly caesar caesarean caesareans caesarean's caesaria caesarian caesarians caesarian's caesarists caesars caesar's caesium caesium's caesura caesurae caesural caesuras caesura's caesuric cafe café cafes cafés café's cafeteria cafeterias cafeteria's caffein caffeinated caffeine caffeines caffeine's caffeinic caffeins caffrey caftan caftans caftan's cage caged cageling cagelings cager cagers cages cage's cagey cageyness cageyness's cagier cagiest cagily caginess caginess's caging cagle cagney cagney's cagy cahan cahilly cahn cahokia cahokia's cahoot cahoots cahoot's cahra cai caia caiaphas cailean cailly caiman caimans cain caine caines cains cain's cairistiona cairn cairned cairns cairn's cairo cairo's caisson caissons caisson's caitiff caitiffs caitlin caitlin's caitrin cajaput cajaputs cajole cajoled cajolement cajolements cajoler cajoleries cajolers cajolery cajolery's cajoles cajoling cajolingly cajon cajun cajuns cajun's cake caked cakes cake's cakewalk cakewalked cakewalker cakewalks cakier cakiest caking caky cal calabash calabashes calabash's calaboose calabooses calabrese calabresi caladium caladiums calais calamar calamaries calamars calamary calamine calamines calamine's calamint calamities calamitous calamitously calamitousness calamity calamity's calan calandra calandria calbert calc calcareous calcareously calcareousness calcaria calcic calciferous calcific calcification calcified calcifies calcify calcifying calcimine calcimined calcimines calcimining calcination calcine calcined calcines calcining calcite calcites calcite's calcitic calcium calciums calcium's calcspar calculabilities calculability calculable calculableness calculably calculate calculated calculatedly calculates calculating calculatingly calculation calculational calculations calculation's calculative calculator calculators calculator's calculi calculous calculus calculuses calculus's calcutta calcutta's caldeira calder caldera calderas calderon calderon's caldron caldrons caldron's caldwell cale caleb caleb's caledonia calefacient calen calendal calendar calendared calendaring calendars calendar's calender calendered calendering calenders calendra calendre calends calendula calendulas calesta calf calfs calf's calfskin calfskins calfskin's calgary calgary's calhoun cali calia caliban caliber calibers caliber's calibrate calibrated calibrates calibrating calibration calibrations calibration's calibrator calibrators calibrator's calibre calibred calibres calibre's calica calico calicoes calicos calico's calida calie calif califate california californian californians californian's california's californium califs calif's caligula caliper calipered calipering calipers caliper's caliph caliphal caliphate caliphates caliphate's caliphs caliph's calisa calise calista calisthenic calisthenics calisthenics's calix calk calked calker calkers calking calkings calking's calks calk's call calla callable callaghan callahan callahan's callan callao callas callback callbacks callboy callboys calle callean called caller callers caller's callery callets calley calli callida callie callie's calligrapher calligraphers calligrapher's calligraphic calligraphy calligraphy's calling callings calling's calliope calliopes calliope's calliper callipered callipering callipers calliper's callista callisthenics callisto callisto's callosities callosity callous calloused callouses callousing callously callousness callousness's callow calloway callower callowest callowness calls call's callum callus callused calluses callusing callus's cally calm calmant calmas calmative calmed calmer calmest calming calmingly calmly calmness calmness's calms calm's calomel calomels calondra caloocan caloocan's calor calore caloric calorically calorics calorie calories calorie's calorific calorimeter calorimeters calorimetric calorimetrically calorimetry calory calotte calpack calpacs calthrops caltrap caltraps caltrop caltrops calumet calumets calumniate calumniated calumniates calumniating calumniation calumniations calumniator calumniators calumnies calumnious calumniously calumny calumny's calv calva calvano calvary calvary's calve calved calvert calves calvin calvina calving calvinism calvinisms calvinism's calvinist calvinistic calvinists calvinist's calvinna calvin's calvities calvo calx calxes calyces calycle calypso calypsoes calypsos calypso's calysta calyx calyxes calyx's cam camacho camacho's camala camaraderie camaraderie's camarata camass camber cambered cambering cambers camber's cambia cambial cambism cambist cambium cambiums cambium's cambodia cambodian cambodians cambodian's cambodia's cambrian cambrian's cambric cambrics cambric's cambridge cambridge's camcorder camcorders camcorder's camden came camel camelback cameleer cameleers camelia camelias camella camellia camellias camellia's camelopard camelopardalis camelopards camelot camelot's camels camel's camembert camemberts camembert's cameo cameoed cameoing cameos cameo's camera cameral cameralism cameralist cameralistic cameraman cameraman's cameramen cameras camera's camerawoman camerawoman's camerawomen cameron cameron's cameroon cameroonian cameroonians cameroons cameroon's camey camfort cami camila camile camilia camilla camilla's camille camille's camilo camisole camisoles camisole's camm cammi cammie cammy camoens camoens's camomile camomiles camomile's camouflage camouflaged camouflager camouflagers camouflages camouflage's camouflaging camp campagna campagne campaign campaigned campaigner campaigners campaigner's campaigning campaigns campaign's campanella campanella's campanile campaniles campanile's campanili campanologist campanologists campanology campball campbell campcraft camped camper campers camper's campfire campfires campfire's campground campgrounds campground's camphor camphorate camphorated camphorates camphorating camphoric camphors camphor's campi campier campiest campily campinas campiness camping campings camping's campman campney campo camporee camporees campos camps camp's campsite campsites campsite's campstool campstools campus campuses campus's campy camry camry's cams cam's camshaft camshafts camshaft's camus can canaan canaanite canaanites canaan's canada canada's canadian canadianisms canadians canadian's canaille canal canalboat canale canaled canaletto canaling canalise canalization canalizations canalize canalized canalizes canalizing canalled canaller canallers canalling canals canal's canape canapé canapes canapés canapé's canard canards canard's canaries canaries's canary canary's canasta canastas canasta's canaveral canberra canberra's cancan cancans cancan's cancel cancelable cancelation canceled canceler cancelers canceling cancellation cancellations cancellation's cancelled canceller cancelling cancels cancer cancerous cancerously cancers cancer's cancun cancun's cand candace candace's candelabra candelabras candelabra's candelabrum candelabrums candelabrum's candescence candescent candi candice candice's candid candida candidacies candidacy candidacy's candidate candidates candidate's candidature candidatures candide candider candide's candidest candidly candidness candidnesses candidness's candids candie candied candies candis candle candled candlelight candlelight's candlepin candlepins candlepower candler candlers candles candle's candless candlestick candlesticks candlestick's candlewick candlewicks candling candor candors candor's candour candours candour's candra candy candyce candying candy's cane canebrake canebrakes caned caneghem caner caners canes cane's caneware canewares canfield canfuls cangues canica canice caniff canine canines canine's caning caninity canister canisters canister's canker cankered cankering cankerous cankers canker's cankerworm cankerworms cann canna cannabic cannabin cannabinol cannabis cannabises cannabism cannabis's cannalling cannas canned cannel cannell cannelon canner canneries canners cannery cannery's cannes cannes's cannibal cannibalise cannibalised cannibalises cannibalising cannibalism cannibalism's cannibalistic cannibalization cannibalize cannibalized cannibalizes cannibalizing cannibals cannibal's cannice cannie cannier canniest cannily canniness canniness's canning cannings cannon cannonade cannonaded cannonades cannonade's cannonading cannonball cannonballed cannonballing cannonballs cannonball's cannoned cannoneer cannoneers cannoning cannonism cannonry cannons cannon's cannot cannula cannulae cannulas canny canoe canoed canoeing canoeist canoeists canoeist's canoes canoe's canon canonic canonical canonically canonicals canonicity canonisation canonisations canonisation's canonise canonised canonises canonising canonist canonistic canonists canonization canonizations canonization's canonize canonized canonizes canonizing canonry canons canon's canopied canopies canopus canopy canopying canopy's canotas cans can's cansful canst cant can't cantabile cantabrigian cantabrigian's cantaloup cantaloupe cantaloupes cantaloupe's cantaloups cantaloup's cantankerous cantankerously cantankerousness cantankerousness's cantata cantatas cantata's canted canteen canteens canteen's canter canterbury cantered cantering canters canter's canthal cantharides cantharis canthi canthus canticle canticles canticle's cantilever cantilevered cantilevering cantilevers cantilever's cantina cantinas canting cantingly cantle cantles cantlon canto canton cantonal cantone cantoned cantonese cantonese's cantoning cantonment cantonments cantons canton's cantor cantors cantor's cantos canto's cantrap cantraps cantrell cantrell's cantrip cantrips cants cant's cantu cantu's canty canute canvas canvasback canvasbacks canvasback's canvased canvaser canvases canvasing canvaslike canvass canvas's canvassed canvasser canvassers canvasser's canvasses canvassing canvass's canyon canyons canyon's canzona canzonas canzone canzones canzonet canzoni caoutchouc cap capabilities capability capability's capablanca capable capableness capabler capablest capably capacious capaciously capaciousness capaciousness's capacitance capacitances capacitate capacitated capacitates capacitating capacitation capacitations capacities capacitive capacitively capacitor capacitors capacitor's capacity capacity's caparison caparisoned caparisoning caparisons caparison's cape caped capek capek's capelan capelet capelets capella capella's capello caper capered caperer caperers capering capers caper's capes cape's capeskin capet capetian capetown capetown's capework capful capfuls caph caph's capillaries capillarity capillary capillary's capistrano capistrano's capita capital capitalisation capitalisation's capitalise capitalised capitalises capitalising capitalism capitalism's capitalist capitalistic capitalistically capitalists capitalist's capitalization capitalizations capitalization's capitalize capitalized capitalizer capitalizers capitalizes capitalizing capitally capitals capital's capitate capitation capitations capitol capitoline capitols capitol's capitulary capitulate capitulated capitulates capitulating capitulation capitulations capitulation's capitulator capitulatory caplan capless caplet caplets caplet's capmaker capmakers capon capone caponization caponize caponized caponizes caponizing capons capon's capos capote capotes capp capped cappella cappello capper cappers capping cappings capps cappuccino cappuccinos cappuccino's cappy capra capra's capri capric capriccio capriccios caprice caprices caprice's capricious capriciously capriciousness capriciousness's capricorn capricorns capricorn's caprine capriola capriole caprioles capri's caps cap's capsicum capsicums capsize capsized capsizes capsizing capstan capstans capstan's capstone capstones capsular capsulate capsulation capsule capsuled capsules capsule's capsuling capt captain captaincies captaincy captaincy's captained captaining captains captain's captainship captainships captans caption captioned captioning captions caption's captious captiously captiousness captivate captivated captivates captivating captivation captivation's captivator captivators captive captives captive's captivities captivity captivity's captor captors captor's captress capture captured capturer capturers captures capture's capturing capuchin capuchins capulet capulet's caput caputo caputto capwell capybara capybaras car cara carabao carabaos carabineer caracal caracalla caracals caracas caracas's caracol caracole caracoles caracols caracul caraculs caracul's carafe carafes carafe's carageen caralie caramel caramelize caramelized caramelizes caramelizing caramels caramel's carapace carapaces carapace's caras cara's carat carate carats carat's caravaggio caravan caravaning caravanned caravans caravan's caravansaries caravansary caravel caravels caravette caraviello caraway caraways caraway's carbarn carbarns carberry carbide carbides carbide's carbine carbineer carbineers carbines carbine's carbo carbohydrate carbohydrates carbohydrate's carbolated carbolic carboloy carboloy's carbon carbonaceous carbonate carbonated carbonates carbonate's carbonating carbonation carbonation's carbonator carbonators carbondale carbone carboni carbonic carboniferous carboniferous's carbonization carbonize carbonized carbonizing carbonless carbons carbon's carboras carborundum carboxyl carboy carboyed carboys carboy's carbrey carbuncle carbuncles carbuncle's carbuncular carburetor carburetors carburetor's carburets carburization carburize carburized carburizes carburizing carcase carcases carcass carcasses carcass's carce carcinogen carcinogeneses carcinogenesis carcinogenic carcinogenicity carcinogenics carcinogenic's carcinogens carcinogen's carcinoma carcinomas carcinoma's carcinomata carcinomatous card cardamom cardamoms cardamon cardamons cardamum cardamums cardboard cardboard's cardcase cardcases carded cardenas cardenas's carder carders cardew cardholder cardholders cardia cardiac cardiacs cardias cardie cardiectomy cardiff cardiff's cardigan cardigans cardigan's cardin cardinal cardinalate cardinalates cardinalities cardinality cardinally cardinals cardinal's carding cardings cardin's cardiogram cardiograms cardiogram's cardiograph cardiographer cardiographic cardiographies cardiographs cardiography cardioid cardioids cardiologic cardiological cardiologies cardiologist cardiologists cardiologist's cardiology cardiology's cardiometer cardiometry cardiopulmonary cardioscope cardiotherapies cardiotherapy cardiovascular cardon cardoon cardoons cardozo cardozo's cardroom cards card's cardsharp cardsharper cardsharps cardsharp's cardwell care careaga cared careen careened careener careeners careening careens career careered careerer careerers careering careers career's carefree careful carefuller carefullest carefully carefulness carefulness's caregiver caregivers caregiver's careless carelessly carelessness carelessness's caren carena carer carers cares care's caresa caress caressa caresse caressed caresser caressers caresses caressing caress's caret caretaker caretakers caretaker's caretaking carets caret's carew careworn carey carfare carfares carfare's carful carfuls cargian cargo cargoes cargos cargo's carhart carhop carhops cari caria carib caribbean caribbeans caribbean's caribes caribou caribous caribou's carib's caricature caricatured caricatures caricature's caricaturing caricaturist caricaturists caricaturist's carie caries caries's caril carilla carillon carillonneur carillonneurs carillons carillon's carilyn carin carina carinae carinas carine caring caring's carioca cariocas cariole cariotta carious carisa carissa carissa's carita caritta carjack carjacked carjacker carjackers carjacker's carjacking carjackings carjacking's carjacks carl carla carla's carlee carleen carlen carlene carlene's carless carleton carley carli carlick carlie carlile carlin carlina carline carling carlin's carlisle carlita carlo carload carloads carlock carlos carlo's carlot carlota carlotta carl's carlsbad carlson carlson's carlstrom carlton carly carlye carlyle carlyn carlynn carlynne carly's carma carmaker carmakers carman carmel carmela carmela's carmelia carmelina carmelita carmella carmella's carmelle carmelo carmelo's carmen carmena carmencita carmen's carmichael carmichael's carmina carminative carminatives carmine carmines carmine's carmita carmon carn carnage carnages carnage's carnahan carnal carnalities carnality carnally carnap carnation carnations carnation's carnauba carnaubas carnay carne carnegie carnegie's carnelian carnelians carnelian's carnes carney carneys carney's carnie carnies carnify carnifying carnival carnivals carnival's carnivore carnivores carnivore's carnivorous carnivorously carnivorousness carnot carny caro carob carobs carol carola carolan carolann carole caroled carolee caroler carolers caroler's carole's carolin carolina carolinas caroline caroling carolingian carolinian carolinians carolinian's caroljean carol-jean carolle carolled caroller carollers caroller's carolling carols carol's carolus carolyn carolyne carolynn carolynne carolyn's carom caromed caroming caroms carom's caron carotene carotenes carothers carotid carotidal carotids carotid's carotin carotins carousal carousals carousal's carouse caroused carousel carousels carousel's carouser carousers carouser's carouses carouse's carousing carousingly carp carpal carpals carpal's carpathian carpathians carpathian's carpe carped carpel carpels carpel's carpenter carpentered carpentering carpenters carpenter's carpentry carpentry's carper carpers carpet carpetbag carpetbagged carpetbagger carpetbaggers carpetbagger's carpetbaggery carpetbagging carpetbags carpetbag's carpeted carpeting carpeting's carpets carpet's carpi carping carpings carpio carport carports carport's carps carp's carpus carpus's carr carracks carrageen carrageenan carrageenin carranza carranza's carree carrel carrell carrelli carrells carrels carrel's carrew carri carriage carriageable carriages carriage's carriageway carrick carrie carried carrier carriers carrier's carries carrie's carrillo carrillo's carrington carrion carrions carrion's carrissa carrnan carrol carroll carroll's carrom carromed carroming carroms carrot carrotier carrotiest carrots carrot's carroty carrousel carrousels carrousel's carr's carry carryall carryalls carryall's carrying carryings carryon carryons carryout carryouts carryover carryovers carry's cars car's carsick carsickness carsickness's carson cart cartable cartage cartages cartan carte carted cartel cartels cartel's carter carters carter's cartes cartesian carthage carthage's carthaginian carthaginian's carthy cartie cartier cartilage cartilages cartilage's cartilaginous carting cartload cartloads cartographer cartographers cartographer's cartographic cartographies cartography cartography's cartomancies cartomancy carton cartoned cartoning cartons carton's cartoon cartooned cartooning cartoonist cartoonists cartoonist's cartoons cartoon's cartop cartridge cartridges cartridge's carts cart's cartway cartwell cartwheel cartwheeled cartwheeling cartwheels cartwheel's cartwright caruso carve carved carven carver carvers carver's carves carvey carving carvings carving's carwash carwashes cary caryatid caryatides caryatids caryatid's caryl caryn cas ca's casa casaba casabas casablanca casablanca's casabonne casady casaleggio casals casandra casandra's casanova casanovas casanova's casar casas casava casavant casavas casbah cascabel cascade cascaded cascades cascade's cascades's cascading cascara cascaras case casebook casebooks cased caseharden casehardened casehardening casehardens casein caseins casein's caseload caseloads caseload's casement casements casement's cases case's casette casettes casework caseworker caseworkers caseworker's caseworks casework's casey casey's cash cashable cashbook cashbooks cashbox cashboxes cashed casher cashers cashes cashew cashews cashew's cashier cashiered cashiering cashiers cashier's cashing cashless cashmere cashmeres cashmere's cashoo cashoos cash's casi casia casie casilda casilde casimir casimire casing casings casing's casino casinos casino's casio casio's cask casked casket casketed casketing caskets casket's casking casks cask's casmey caspar casper caspian casque casqued casques cass cassaba cassabas cassady cassandra cassandras cassandra's cassandre cassandry cassatt cassaundra cassava cassavas cassava's cassell cassella casserole casseroled casseroles casserole's casseroling cassette cassettes cassette's cassey cassi cassia cassiani cassias cassia's cassidy cassie cassie's cassil cassilda cassino cassinos cassino's cassiopeia cassiopeia's cassis cassiterite cassius cassius's cassock cassocks cassock's cassondra cassowaries cassowary cassy cast casta castaneda castaneda's castanet castanets castanet's castara castaway castaways castaway's caste casted casteel casteism casteisms casteless castellan castellans castellated caster castera casters caster's castes caste's castigate castigated castigates castigating castigation castigations castigation's castigator castigators castigator's castigatory castile castillo castillo's casting castings casting's castle castled castlereagh castles castle's castling castoff castoffs castoff's castor castora castorina castors castor's castra castrate castrated castrates castrati castrating castration castrations castration's castrato castrator castrators castries castries's castro casts cast's casual casually casualness casualness's casuals casual's casualties casualty casualty's casuist casuistic casuistical casuistries casuistry casuistry's casuists casuist's casus caswell cat catabolic catabolically catabolism catabolize catabolized catabolizing cataclysm cataclysmal cataclysmic cataclysms cataclysm's catacomb catacombs catacomb's catafalque catafalques catafalque's catagories catalan catalan's cataldo catalepsies catalepsy catalepsy's cataleptic cataleptically cataleptics cataleptic's cataleptoid catalina catalina's catalog cataloged cataloger catalogers cataloger's cataloging catalogs catalog's catalogue catalogued cataloguer cataloguers cataloguer's catalogues catalogue's cataloguing catalonia catalonia's catalos catalpa catalpas catalpa's catalyse catalysed catalyses catalysing catalysis catalysis's catalyst catalysts catalyst's catalytic catalytically catalytic's catalyze catalyzed catalyzer catalyzers catalyzes catalyzing catamaran catamarans catamaran's catamite catamites catamount catamounts catapult catapulted catapulting catapults catapult's cataract cataracts cataract's catarina catarrh catarrhal catarrhally catarrhous catarrhs catarrh's catastrophe catastrophes catastrophe's catastrophic catastrophical catastrophically catatonia catatonias catatonic catatonics catatonic's catatony catawba catawbas catawba's catbird catbirds catbird's catboat catboats catboat's catcall catcalled catcalling catcalls catcall's catch catchall catchalls catchall's catcher catchers catcher's catches catchier catchiest catching catchings catchment catchments catchpenny catchphrase catch's catchup catchups catchup's catchword catchwords catchword's catchy cate catechise catechised catechises catechising catechism catechisms catechism's catechist catechists catechize catechized catechizes catechizing catechumen catechumens categoric categorical categorically categoricalness categories categorisation categorisations categorisation's categorise categorised categorises categorising categorization categorizations categorization's categorize categorized categorizer categorizers categorizes categorizing category category's catenaries catenary catenas catenating cater catered caterer caterers caterer's cateress cateresses caterina catering caterings caterpillar caterpillars caterpillar's caters caterwaul caterwauled caterwauling caterwauls caterwaul's cates catfish catfishes catfish's catgut catguts catgut's cath catha catharina catharine catharses catharsis catharsis's cathartic cathartically cathartics cathartic's cathay cathay's cathe cathect cathects cathedra cathedral cathedrals cathedral's cathee cather catherin catherina catherine catherine's catheter catheterize catheterized catheterizes catheterizing catheters catheter's cathexes cathexis cathey cathi cathie cathleen cathleen's cathlene cathode cathodes cathode's cathodic catholic catholically catholicism catholicisms catholicism's catholicity catholicity's catholics catholic's cathouse cathouses cathrin cathrine cathryn cathryn's cathy cathyleen cathy's cati catie catiline catima catina cation cations cation's catkin catkins catkin's catlaina catlee catlike catlin catling catmint catmints catnap catnaper catnapers catnapped catnapping catnaps catnap's catnip catnips catnip's cato caton catrina catriona cats cat's catskill catskills catskill's catskills's catspaw catspaws catsup catsups catsup's catt cattail cattails cattail's cattan catted cattier catties cattiest cattily cattima cattiness cattiness's catting cattish cattle cattleman cattleman's cattlemen cattle's catto catton catty catullus catwalk catwalks catwalk's caty caucasian caucasians caucasian's caucasoid caucasoids caucasus caucasus's cauchy caucus caucused caucuses caucusing caucus's caucussed caucussing caudal caudally caudate caudated caudexes caudices caudillo caudillos caughey caught caul cauldron cauldrons cauldron's cauliflower cauliflowers cauliflower's caulk caulked caulker caulkers caulking caulkings caulking's caulks caulk's cauls caundra causable causal causalities causality causality's causally causals causation causation's causative cause caused causeless causelessly causer causerie causeries causers causes cause's causeway causewayed causeways causeway's causeys causing caustic caustically causticity caustics caustic's cauterise cauterised cauterises cauterising cauterization cauterize cauterized cauterizes cauterizing cautery caution cautionary cautioned cautioner cautioning cautions caution's cautious cautiously cautiousness cautiousness's cavalcade cavalcades cavalcade's cavalier cavaliered cavalierly cavalierness cavaliers cavalier's cavallaro cavalries cavalry cavalryman cavalryman's cavalrymen cavalry's cavan cavanagh cavanaugh cave caveat caveated caveatee caveator caveats caveat's caved cavefish caveman caveman's cavemen cavendish caver cavern caverned caverning cavernous cavernously caverns cavern's cavers caves cave's caviar caviare caviares caviare's caviars caviar's cavie cavies cavil caviled caviler cavilers caviling cavill cavilled caviller cavillers cavilling cavillings cavils cavil's caving cavit cavitate cavitated cavitates cavitation cavitations cavitied cavities cavity cavity's cavort cavorted cavorter cavorters cavorting cavorts cavour cavuoto cavy caw cawed cawing cawley caws caw's caxton cay caye cayenne cayenned cayennes cayenne's cayla caylor cayman caymans cayman's cays cayser cayuga cayugas cayuga's cayuse cayuses caz cazzie cc cchaddie cd cd's cease ceased ceasefire ceaseless ceaselessly ceaselessness ceases cease's ceasing ceausescu ceausescu's cebu cebuano cebuano's cebu's ceca cecal cece cecelia cecelia's cecil cecile cecile's ceciley cecilia cecilio cecilius cecilla cecily cecily's cecropia cecum ced cedar cedars cedar's cedarwood cede ceded cedell ceder ceders cedes cedilla cedillas cedilla's ceding cedric cedric's cedulas cees ceevah ceil ceiled ceiler ceilers ceiling ceilings ceiling's ceils ceinture celadon celadons celandine celandines cele celeb celebes celebes's celebrant celebrants celebrant's celebrate celebrated celebrates celebrating celebration celebrationis celebrations celebration's celebrator celebrators celebratory celebre celebres celebrities celebrity celebrity's celebs celene celeriac celeries celerities celerity celerity's celery celery's celeski celesta celestas celesta's celeste celestes celeste's celestia celestial celestially celestina celestine celestyn celestyna celia celiac celia's celibacies celibacy celibacy's celibate celibates celibate's celie celik celin celina celina's celinda celine celinka celio celisse celka cell cellar cellarage cellared cellarer cellarers cellaret cellarets cellaring cellars cellar's cellblock cellblocks celle celled celli celling cellini cellist cellists cellist's cello cellophane cellophane's cellos cello's cells cell's cellular cellulars cellular's cellulite cellulite's cellulitis celluloid celluloid's cellulose cellulose's cellulosic celsius celt celtic celtics celtic's celts celt's cembali cembalo cembalos cement cementation cemented cementer cementers cementing cements cement's cementum cemetaries cemetary cemeteries cemetery cemetery's cenac cenacle cenacles cence cenobite cenobites cenobitic cenobitical cenotaph cenotaphic cenotaphs cenotaph's cenozoic cenozoic's cense censed censer censers censer's censes censing censor censorable censored censorial censoring censorious censoriously censoriousness censors censor's censorship censorship's censurable censure censured censureless censurer censurers censures censure's censuring census censused censuses censusing census's cent centare centares centaur centaurs centaur's centaurus centaurus's centaury centavo centavos centenarian centenarians centenarian's centenaries centenary centenary's centennial centennials centennial's centeno center centerboard centerboards centered centeredly centeredness centerfold centerfolds centerfold's centering centerline centerpiece centerpieces centerpiece's centers center's centesimal centigrade centigram centigramme centigrammes centigramme's centigrams centigram's centile centiliter centiliters centiliter's centilitre centilitres centilitre's centillion centime centimes centime's centimeter centimeters centimeter's centimetre centimetres centimetre's centimo centimos centipede centipedes centipede's cento centonze centra central centralest centralisation centralisation's centralise centralised centralises centralising centralism centralist centralistic centralists centralities centrality centralization centralization's centralize centralized centralizer centralizers centralizes centralizing centrally centrals central's centre centred centrefold centrefolds centrefold's centrepiece centrepieces centrepiece's centres centre's centric centrifugal centrifugalize centrifugally centrifugation centrifuge centrifuged centrifuges centrifuge's centrifuging centring centripetal centripetally centrism centrist centrists centrist's centroid centroids centrum centrums cents cent's centum centums centuple centupled centuples centupling centuries centurion centurions centurion's century century's ceo's cephalic cephalically cepheid cepheus cepheus's ceporah cerallua ceramic ceramicist ceramicists ceramics ceramic's ceramics's ceramist ceramists cerated cerates cerberus cerberus's cereal cereals cereal's cerebella cerebellar cerebellum cerebellums cerebellum's cerebra cerebral cerebrally cerebrals cerebrate cerebrated cerebrates cerebrating cerebration cerebrations cerebri cerebric cerebroid cerebrospinal cerebrovascular cerebrum cerebrums cerebrum's cerecloth cerecloths cered cerelia cerell cerellia cerelly cerement cerements ceremonial ceremonialism ceremonialist ceremonialists ceremonially ceremonials ceremonial's ceremonies ceremonious ceremoniously ceremoniousness ceremony ceremony's cerenkov ceres ceres's cereus cereuses cerf cerf's ceria cerias ceriphs cerise cerises cerise's cerites cerium ceriums cermet cermets cerracchio cert certain certainest certainly certainness certainties certainty certainty's certes certie certifiable certifiably certificate certificated certificates certificate's certificating certification certifications certification's certified certifier certifiers certifies certify certifying certitude certitudes certitude's cerulean ceruleans cerulean's cerumen ceruminous cervantes cervantes's cerveny cervical cervices cervicitis cervine cervix cervixes cervix's cerys cesar cesare cesarean cesareans cesarean's cesaria cesarian cesarians cesarian's cesaro cesar's cesium cesiums cesium's cess cessation cessations cessation's cessed cesses cessing cession cessions cession's cessna cessna's cesspit cesspits cesspool cesspools cesspool's cestar cesura cesurae cesuras cesya cetacean cetaceans cetacean's cetera cetologies cetology cetus ceylon ceylonese ceylon's cezanne cf cfc's cf's cgs cha chablis chablis's chabot chace chaconne chaconnes chad chadabe chadarim chadbourne chadburn chadd chaddie chaddy chader chads chad's chadwick chae chafe chafed chafee chafer chafers chafes chaff chaffed chaffee chaffer chaffered chafferer chafferers chaffering chaffers chaffier chaffiest chaffin chaffinch chaffinches chaffinch's chaffing chaffs chaff's chaffy chafing chagall chagrin chagrined chagrining chagrinned chagrinning chagrins chagrin's chaiken chaille chaim chain chained chaines chainey chaing chaining chainlike chainman chainmen chains chain's chainsaw chainsawed chainsawing chainsaws chainsaw's chair chaired chairing chairladies chairlady chairlift chairlifts chairlift's chairman chairmaned chairmanned chairmanning chairmans chairman's chairmanship chairmanships chairmanship's chairmen chairperson chairpersons chairperson's chairs chair's chairwoman chairwoman's chairwomen chaise chaises chaise's chaitanya chaitanya's chaitin chaitin's chak chaker chalah chalcedonic chalcedonies chalcedony chalcopyrite chaldean chaldron chalet chalets chalet's chalice chalices chalice's chalk chalkboard chalkboards chalkboard's chalked chalkier chalkiest chalkiness chalking chalks chalk's chalky challah challahs challenge challengeable challenged challenger challengers challenger's challenges challenge's challenging challengingly challie challies challis challises challot chally chalmer chalmers cham chamber chambered chamberlain chamberlains chamberlain's chamberlin chambermaid chambermaids chambermaid's chambers chamber's chambray chambrays chambray's chameleon chameleons chameleon's chamfer chamfered chamfering chamfers chamise chamises chamiso chamisos chamkis chammied chammies chammy chammy's chamois chamoised chamoises chamoising chamois's chamoix chamomile chamomiles chamomile's champ champagne champagnes champagne's champaign champaigne champed champer champers champing champion championed championing champions champion's championship championships championship's champlain champollion champs champ's champy chams chan chance chanced chancel chancelleries chancellery chancellery's chancellor chancellors chancellor's chancellorship chancellorships chancellorsville chancellorsville's chancelor chancels chancel's chanceman chancemen chancer chanceries chancering chancery chancery's chances chance's chancey chancier chanciest chancily chancing chancre chancres chancroid chancroids chancy chanda chandal chandelier chandeliers chandelier's chandigarh chandler chandleries chandlers chandler's chandlery chandless chandon chandon's chandos chandra chandragupta chandra's chandrasekhar chandrasekhar's chane chanel chaney chaney's chang changaris changchun change changeable changed changeful changeless changeling changelings changeling's changeover changeovers changeover's changer changers changes change's changing chang's changsha channa channel channeled channeling channelization channelize channelized channelizes channelizing channelled channelling channels channel's channing chan's chanson chansons chansoo chant chantage chantages chantal chantalle chanted chanter chanters chanter's chanteuse chanteuses chantey chanteys chantey's chanticleer chanticleers chanticleer's chanties chantilly chanting chantor chantors chantries chantry chants chant's chanty chanty's chanukah chanukahs chanukah's chao chaos chaoses chaos's chaotic chaotically chaoticness chap chapa chaparral chaparrals chaparral's chapbook chapbooks chapeau chapeaus chapeaux chapel chapell chapels chapel's chapen chaperon chaperonage chaperone chaperoned chaperones chaperone's chaperoning chaperons chaperon's chapfallen chapin chaplain chaplaincies chaplaincy chaplaincy's chaplains chaplain's chapland chaplet chapleted chaplets chaplet's chaplin chapman chapmen chapnick chappaquiddick chappaquiddick's chapped chappelka chappell chappie chapping chappy chaps chap's chapt chapter chaptered chaptering chapters chapter's chapultepec chapultepec's char chara character characterisation characterisations characterisation's characterise characterised characterises characterising characteristic characteristically characteristics characteristic's characterization characterizations characterization's characterize characterized characterizes characterizing characterless characters character's charactery charade charades charade's charbonneau charbonnier charbray charbray's charbroil charbroiled charbroiling charbroils charcoal charcoaled charcoals charcoal's chard chardonnay chardonnay's chards chare chared chares charge chargeable charged chargee charger chargers charger's charges charge's charging chari charie charier chariest charil charily charin chariness charing chariot charioteer charioteers charioteer's charioting chariots chariot's charis charism charisma charismas charisma's charismatic charismatics charismatic's charisms charissa charisse charita charitable charitableness charitably charities charity charity's charla charladies charlady charlatan charlatanic charlatanish charlatanism charlatanries charlatanry charlatans charlatan's charlean charleen charlemagne charlemagne's charlena charlene charlene's charles charles's charleston charlestons charleston's charlet charleton charley charlie charline charlot charlotta charlotte charlotte's charlottesville charlottetown charlottetown's charlton charm charmain charmaine charmaine's charmane charmed charmer charmers charmer's charmian charmin charmine charming charminger charmingly charmin's charmion charms charm's charnel charnels charo charolais charolais's charon charon's charpentier charred charrier charring charron charros charry chars char's chart charted charter chartered charterer charterers chartering charteris charters charter's charting chartings chartism chartism's chartist chartists chartres chartreuse chartreuse's charts chart's charwoman charwoman's charwomen chary charybdis charybdis's charyl chas chase chased chaser chasers chaser's chases chase's chasing chasings chasity chasity's chasm chasmal chasmed chasmic chasms chasm's chasmy chasse chassed chasses chassin chassis chassis's chastain chaste chastely chasten chastened chastener chasteners chasteness chastening chastens chaster chastest chastise chastised chastisement chastisements chastisement's chastiser chastisers chastises chastising chastities chastity chastity's chasuble chasubles chasuble's chat chatav chateau château chateaubriand chateaubriand's chateaus château's chateaux châteaux chatelaine châtelaine chatelaines châtelaines châtelaine's chats chat's chattahoochee chattahoochee's chattanooga chattanooga's chatted chattel chattels chattel's chatter chatterbox chatterboxes chatterbox's chattered chatterer chatterers chatterer's chattering chatterjee chatterley chatterley's chatters chatter's chatterton chattery chattier chattiest chattily chattiness chattiness's chatting chatty chatwin chaucer chaucerian chaucer's chaudoin chaufers chauffer chauffers chauffeur chauffeured chauffeuring chauffeurs chauffeur's chauffeuse chaunce chauncey chauncey's chaunters chaunting chautauqua chauvinism chauvinism's chauvinist chauvinistic chauvinistically chauvinists chauvinist's chavaree chaves chavey chavez chavez's chaw chawed chawer chawers chawing chaworth chaws chayefsky chayefsky's chayote chayotes che cheadle cheap cheapen cheapened cheapening cheapens cheaper cheapest cheapie cheapies cheapish cheaply cheapness cheapness's cheaps cheapskate cheapskates cheapskate's cheat cheated cheater cheateries cheaters cheater's cheatery cheatham cheating cheatingly cheats cheat's checani chechen chechnya chechnya's check checkable checkbook checkbooks checkbook's checked checker checkerboard checkerboards checkerboard's checkered checkering checkers checker's checkers's checking checkless checklist checklists checklist's checkmate checkmated checkmates checkmate's checkmating checkoff checkoffs checkout checkouts checkout's checkpoint checkpoints checkpoint's checkroom checkrooms checkroom's checkrowed checks check's checksum checksums checkup checkups checkup's chedar cheddar cheddars cheddar's chee cheek cheekbone cheekbones cheekbone's cheeked cheekful cheekfuls cheekier cheekiest cheekily cheekiness cheekiness's cheeking cheeks cheek's cheeky cheep cheeped cheeper cheepers cheeping cheeps cheep's cheer cheered cheerer cheerers cheerful cheerfuller cheerfullest cheerfully cheerfulness cheerfulness's cheerier cheeriest cheerily cheeriness cheeriness's cheering cheerio cheerios cheerios's cheerleader cheerleaders cheerleader's cheerless cheerlessly cheerlessness cheerlessness's cheers cheer's cheery cheese cheeseburger cheeseburgers cheeseburger's cheesecake cheesecakes cheesecake's cheesecloth cheesecloths cheesecloth's cheesed cheeseparing cheeses cheese's cheesier cheesiest cheesily cheesiness cheesing cheesy cheetah cheetahs cheetah's cheetos cheetos's cheever chef chefdom chefdoms cheffetz chefs chef's cheke chekhov chekhov's chela chelas chelate chelated chelates chelating chelation chelator chelators chellman chelsae chelsea chelsey chelsie chelsy chelton chelyabinsk chelyabinsk's chem chema chemar chemaram chemarin chemash chemesh chemical chemically chemicals chemical's chemics chemin chemins chemise chemises chemise's chemism chemisms chemist chemistries chemistry chemistry's chemists chemist's chemoreception chemoreceptive chemoreceptivities chemoreceptivity chemoreceptor chemosensitive chemosensitivities chemosensitivity chemosh chemosterilant chemosterilants chemosurgery chemotherapeutic chemotherapeutical chemotherapeutically chemotherapeuticness chemotherapeutics chemotherapies chemotherapist chemotherapists chemotherapy chemotherapy's chemotropism chemurgic chemurgy chemush chen chenay chenee cheney cheney's cheng chengdu chenille chenilles chenille's chennai chennai's chen's cheops cheque chequebook chequebooks chequebook's chequed chequer chequerboard chequerboards chequerboard's chequered chequering chequers chequer's chequers's cheques cheque's chequing cher cherchez chere cherenkov cherey cheri cheria cherian cherianne cherice cherida cherie cherie's cherilyn cherilynn cherin cheri's cherise cherish cherished cherisher cherishers cherishes cherishing cherlyn chernenko chernenko's chernobyl chernobyl's chernomyrdin chernomyrdin's chernow cherokee cherokees cherokee's cheroot cheroots cheroot's cherri cherries cherrita cherry cherry's cherrystone cherrystones chert chertier cherty cherub cherubic cherubical cherubically cherubim cherubims cherubs cherub's chervil chervils chervil's chery cherye cheryl cheryl's ches che's chesapeake cheshire cheslie chesna chesney chesnut chess chessa chessboard chessboards chessboard's chesses chessman chessman's chessmen chess's chessy chest chested chester chesterfield chesterfields chester's chesterton chestful chestfuls chestier chestiest chestnut chestnuts chestnut's cheston chests chest's chesty chet cheung chev cheval chevalier chevaliers chevaux chevied chevies cheviot cheviot's chevrolet chevrolets chevrolet's chevron chevrons chevron's chevy chevying chevy's chew chewable chewed chewer chewers chewer's chewier chewiest chewing chews chew's chewy cheyenne cheyennes cheyenne's cheyne cheyney chez chi chia chiaki chiang chianti chiantis chianti's chiao chiaroscuro chiaroscuros chiaroscuro's chiarra chias chiasma chiasms chiba chibcha chic chicago chicagoan chicagoans chicago's chicana chicane chicaned chicaner chicaneries chicaners chicanery chicanery's chicanes chicaning chicano chicanos chiccory chicer chicest chichi chichis chichi's chick chickadee chickadees chickadee's chickasaw chickasaws chickasaw's chicken chickened chickening chickenpox chickenpox's chickens chicken's chickie chickpea chickpeas chickpea's chicks chick's chickweed chickweeds chickweed's chicky chicle chicles chicle's chiclets chiclets's chicly chicness chico chicoine chicories chicory chicory's chicos chics chic's chid chidden chide chided chider chiders chides chiding chidingly chief chiefdom chiefdoms chiefer chiefest chiefly chiefs chief's chieftain chieftaincies chieftaincy chieftains chieftain's chieftainship chieftainships chiel chields chiels chien chiffon chiffonier chiffoniers chiffonnier chiffonniers chiffons chiffon's chifforobe chifforobes chigger chiggers chigger's chignon chignons chignon's chigoe chigoes chihuahua chihuahuas chihuahua's chil chilblain chilblains chilblain's chilcote child childbearing childbearing's childbed childbeds childbirth childbirths childbirth's childcare childcare's childers childhood childhoods childhood's childing childish childishly childishness childishness's childless childlessness childlessness's childliest childlike childly childproof childproofed childproofing childproofs children childs child's chile chilean chileans chilean's chiles chile's chili chilies chilis chili's chill chilled chiller chillers chiller's chillest chilli chillier chillies chilliest chillily chilliness chilliness's chilling chillingly chillings chilli's chillness chills chill's chillum chillums chilly chilson chilt chilton chimaera chimaeras chimaera's chimbley chimbly chimborazo chimborazo's chime chimed chimene chimer chimera chimeras chimera's chimeric chimerical chimers chimes chime's chiming chimley chimney chimneys chimney's chimp chimpanzee chimpanzees chimpanzee's chimps chimp's chimu chimu's chin ch'in china chinas china's chinatown chinaware chinbone chinch chinches chinchiest chinchilla chinchillas chinchilla's chinchy chine chines chinese chinese's ching chining chink chinked chinkier chinkiest chinking chinks chink's chinky chinless chinned chinning chino chinone chinook chinooks chinook's chinos chino's chins chin's chinstrap chinstraps chinstrap's chints chintz chintzes chintzier chintziest chintz's chintzy chinua chiou chip chipewyan chipewyan's chipman chipmunk chipmunks chipmunk's chipped chippendale chippendale's chipper chippered chippering chippers chipper's chippewa chippewas chippewa's chippie chippies chipping chippy chips chip's chiquia chiquita chiquita's chirico chirk chirked chirker chirks chirlin chirographer chirographers chirographic chirographical chirography chirologies chiromancy chiropodist chiropodists chiropodist's chiropody chiropody's chiropractic chiropractics chiropractic's chiropractor chiropractors chiropractor's chiropraxis chirp chirped chirper chirpers chirpier chirpiest chirpily chirping chirps chirp's chirpy chirrup chirruped chirruping chirrupped chirrupping chirrups chirrup's chirrupy chi's chisel chiseled chiseler chiselers chiseler's chiseling chiselled chiseller chisellers chiseller's chiselling chisels chisel's chisholm chisholm's chisinau chisinau's chit chita chitchat chitchats chitchat's chitchatted chitchatting chitin chitinous chitins chitin's chitkara chitlin chitling chitlings chitlings's chitlins chitlins's chiton chitons chits chit's chittagong chitter chittered chittering chitterlings chitterlings's chitters chitties chivalric chivalries chivalrous chivalrously chivalrousness chivalry chivalry's chivaree chivas chivas's chive chivers chives chive's chivied chivies chivvied chivvies chivvy chivvying chivy chivying chladek chlo chloe chloette chloral chlorals chloras chlorate chlorates chlordane chlores chlori chloric chlorid chloride chlorides chloride's chlorin chlorinate chlorinated chlorinates chlorinating chlorination chlorination's chlorinator chlorinators chlorine chlorines chlorine's chloris chlorite chlorites chlorofluorocarbon chlorofluorocarbons chlorofluorocarbon's chloroform chloroformed chloroforming chloroforms chloroform's chlorophyll chlorophyll's chloroplast chlorosis chlorotic chlorous chlorpromazine chm cho chobot chock chocked chocking chocks chock's chocolate chocolates chocolate's choctaw choctaws choctaw's choice choicely choiceness choicer choices choice's choicest choir choirboy choirboys choired choiring choirmaster choirmasters choirs choir's choke choked choker chokers choker's chokes choke's chokey chokier choking choky choler cholera choleras cholera's choleric cholers choler's cholesterol cholesterol's choline cholla chollas chomp chomped chomping chomps chomp's chomsky chon chondrite chondrites chondrule chondrules chong chongqing choo choong choose chooser choosers chooses choosey choosier choosiest choosiness choosing choosy chop chophouse chophouses chopin chopins chopin's chopped chopper choppered choppering choppers chopper's choppier choppiest choppily choppiness choppiness's chopping choppy chopra chopra's chops chop's chopstick chopsticks chopstick's chor choral chorale chorales chorale's chorally chorals choral's chord chordal chordate chordates chorded chording chords chord's chore chorea choreal choreas chored choreic choreman choremen choreograph choreographed choreographer choreographers choreographer's choreographic choreographically choreographing choreographs choreography choreography's chores chore's chorial choric chorine chorines choring chorion chorister choristers chorister's chorizo chorizos choroid choroids chortle chortled chortler chortlers chortles chortle's chortling chorus chorused choruses chorusing chorus's chorussed chorusses chorussing chose chosen choses chou chouest chow chowchow chowchows chowder chowdered chowdering chowders chowder's chowed chowing chows chow's chowtime chowtimes chretien chretien's chris chrism chrisman chrisms chrisoula chris's chrissa chrisse chrissie chrissy christ christa christabel christabella christabelle christal christalle christan christa's christchurch christean christel christen christendom christendoms christendom's christened christener christeners christening christenings christening's christens christensen christensen's christenson christi christian christiana christiane christianities christianity christianity's christianize christianized christianizes christianizing christianna christiano christians christian's christiansen christianson christie christies christin christina christine christine's christis christi's christly christmann christmas christmases christmas's christmastide christoffer christoforo christoper christoper's christoph christophe christopher christopher's christophorus christos christs christ's christy christye christyna chrisy chroma chromas chromate chromatic chromatically chromaticism chromaticity chromatogram chromatograph chromatographic chromatographically chromatography chrome chromed chromes chrome's chromic chromide chroming chromite chromium chromiums chromium's chromize chromized chromizes chromizing chromo chromos chromosomal chromosomally chromosome chromosomes chromosome's chromosomic chromosphere chromospheres chromospheric chronaxy chronic chronically chronicity chronicle chronicled chronicler chroniclers chronicler's chronicles chronicle's chronicling chronics chronograph chronographic chronographs chronography chronol chronological chronologically chronologies chronologist chronologists chronology chronology's chronometer chronometers chronometer's chronon chronons chrotoem chrysa chrysalides chrysalis chrysalises chrysalis's chrysanthemum chrysanthemums chrysanthemum's chrysler chryslers chrysler's chrysolite chrysostom chrystal chrystal's chryste chrystel chthonic chu chuah chub chubb chubbier chubbiest chubbily chubbiness chubbiness's chubby chubs chuch chucho chuck chucked chuckfull chuckhole chuckholes chuckhole's chuckies chucking chuckle chuckled chuckler chucklers chuckles chuckle's chuckling chucks chuck's chucky chud chuff chuffed chuffer chuffing chuffs chuffy chug chugged chugger chuggers chugging chugs chug's chui chuipek chukchi chukka chukkas chukker chukkers chum chumash chummed chummier chummiest chummily chumminess chumminess's chumming chummy chump chumped chumping chumps chump's chums chum's chumship chumships chun chung chungking chungking's chung's chunk chunked chunkier chunkiest chunkily chunkiness chunkiness's chunking chunks chunk's chunky chunter chura church churched churches churchgoer churchgoers churchgoer's churchgoing churchier churchiest churchill churchill's churching churchless churchlier churchly churchman churchman's churchmen church's churchwarden churchwardens churchwoman churchwomen churchy churchyard churchyards churchyard's churl churlish churlishly churlishness churlishness's churls churl's churn churned churner churners churning churns churn's churriguera churriguera's churrs chute chuted chutes chute's chuting chutist chutists chutnees chutney chutneys chutney's chutzpa chutzpah chutzpahs chutzpah's chutzpas chutzpa's chuu chuvash chuvash's chyme chymics chymist chymists chyou ci cia cianca ciao ciapas ciapha ciaphus cia's cibis cicada cicadae cicadas cicada's cicatrice cicatrices cicatrice's cicatrix cicatrixes cicatrix's cicatrize cicatrized ciccia cicelies cicely cicenia cicero cicerone cicerones ciceros cicero's cichlid cichlidae cichlids cichocki cicily cid cida cider ciders cider's ciel cigar cigaret cigarets cigaret's cigarette cigarettes cigarette's cigarillo cigarillos cigarillo's cigars cigar's cila cilantro cilantros cilantro's cilia ciliary ciliata ciliate ciliated ciliates cilium cilium's cilka cilla cilo cilurzo cima cimabue cimabue's cimah cimbura cinch cinched cinches cinching cinchona cinchonas cinchona's cinch's cincinnati cincture cinctured cinctures cincture's cincturing cinda cindee cindelyn cinder cindered cinderella cinderellas cinderella's cindering cinderous cinders cinder's cindery cindi cindie cindra cindy cindy's cine cinelli cinema cinemas cinema's cinemascope cinemascope's cinematheque cinematheques cinematic cinematically cinematograph cinematographer cinematographers cinematographer's cinematographic cinematographies cinematography cinematography's cinerama cineraria cinerarium cinerary cinereal cines cini cinnabar cinnabars cinnabar's cinnamon cinnamons cinnamon's cinquain cinquains cinque cinquefoil cinquefoils cinques cioban cioffred cions cipher ciphered ciphering ciphers cipher's ciphonies ciprian cipro cipro's circ circa circadian circe circe's circle circled circler circlers circles circle's circlet circlets circlet's circling circosta circuit circuital circuited circuiteer circuiter circuities circuiting circuitous circuitously circuitry circuitry's circuits circuit's circuity circular circularise circularised circularises circularising circularity circularity's circularization circularizations circularize circularized circularizer circularizers circularizes circularizing circularly circularness circulars circular's circulate circulated circulates circulating circulation circulations circulation's circulative circulator circulators circulatory circum circumambulate circumambulated circumambulates circumambulating circumambulation circumambulations circumcise circumcised circumcises circumcising circumcision circumcisions circumcision's circumference circumferences circumference's circumflex circumflexes circumflex's circumlocution circumlocutions circumlocution's circumlocutory circumlunar circumnavigate circumnavigated circumnavigates circumnavigating circumnavigation circumnavigations circumnavigation's circumpolar circumscribe circumscribed circumscribes circumscribing circumscription circumscriptions circumscription's circumsolar circumspect circumspection circumspection's circumstance circumstanced circumstances circumstance's circumstancing circumstantial circumstantially circumstantiate circumstantiated circumstantiates circumstantiating circumstantiation circumstantiations circumvent circumventable circumvented circumventing circumvention circumventions circumvention's circumvents circus circuses circus's circusy ciri cirilla cirillo cirilo ciro cirone cirque cirques cirrhosis cirrhosis's cirrhotic cirri cirrocumulus cirrose cirrostratus cirrous cirrus cirrus's cis cisco ciscoes ciscos cisco's cislunar cissie cissiee cissy cistern cisternal cisterns cistern's cists cit cita citable citadel citadels citadel's citarella citation citations citation's citator citatory citatum cite citeable cited citer citers cites cite's cithara cithern citherns cithers citibank citibank's citicorp citied cities citification citified citifies citify citifying citigroup citigroup's citing citizen citizenly citizenries citizenry citizenry's citizens citizen's citizenship citizenship's citrate citrates citric citrine citrines citrins citroen citroen's citron citronella citronella's citrons citron's citrous citrus citruses citrus's cittern city cityfied city's cityward citywide civet civets civet's civic civically civicism civicisms civics civics's civies civil civiler civilest civilian civilians civilian's civilisation civilisations civilisation's civilise civilised civilises civilising civilities civility civility's civilizable civilization civilizations civilization's civilize civilized civilizer civilizers civilizes civilizing civilly civilness civisms civitas civvies civvies's civvy cl clabber clabbered clabbering clabbers clabo clack clacked clacker clackers clacking clacks clack's clad cladding claddings clads clagging clags claiborn claiborne claiborne's claim claimable claimant claimants claimant's claimed claimer claimers claiming claimless claims claim's clair claire claire's clairol clairol's clair's clairvoyance clairvoyances clairvoyance's clairvoyancies clairvoyancy clairvoyant clairvoyantly clairvoyants clairvoyant's clam claman clambake clambakes clambake's clamber clambered clambering clambers clamber's clammed clammier clammiest clammily clamminess clamminess's clamming clammy clamor clamored clamorer clamorers clamoring clamorous clamorously clamorousness clamors clamor's clamour clamoured clamouring clamours clamour's clamp clampdown clampdowns clampdown's clamped clamper clampers clamping clamps clamp's clams clam's clamshell clamshells clamworm clan clance clancy clancy's clandestine clandestinely clandestineness clandestinity clang clanged clanging clangor clangored clangoring clangorous clangorously clangors clangor's clangour clangoured clangours clangour's clangs clang's clank clanked clanking clanks clank's clannish clannishly clannishness clans clan's clansman clansmen clanswoman clanswomen clap clapboard clapboarded clapboarding clapboards clapboard's clapeyron clapeyron's clapp clapped clapper clappers clapper's clapping claps clap's clapt clapton clapton's claptrap claptraps claptrap's claque claques clara clarabelle clarance clara's clardy clare clarence clarence's clarendon claresta claret clareta clarets claret's claretta clarette clarey clarhe clari claribel clarice clarice's clarie clarifiable clarification clarifications clarification's clarified clarifier clarifiers clarifies clarify clarifying clarinda clarine clarinet clarinetist clarinetists clarinetist's clarinets clarinet's clarinettist clarinettists clarinettist's clarion clarioned clarioning clarions clarion's clarisa clarise clarissa clarissa's clarisse clarita clarities clarity clarity's clark clarke clarke's clarkia clarkias clarkin clarkson clarksville clary clash clashed clasher clashers clashes clashing clash's clasp clasped clasper claspers clasping clasps clasp's claspt class classed classer classers classes classic classical classicalism classically classical's classicism classicism's classicist classicists classicist's classics classic's classier classiest classifiable classification classifications classification's classified classifieds classified's classifier classifiers classifies classify classifying classily classiness classiness's classing classless classlessness classmate classmates classmate's classroom classrooms classroom's class's classy clastic clatter clattered clatterer clattering clatters clatter's clattery claud clauddetta claude claudell claudelle claude's claudetta claudette claudette's claudia claudian claudianus claudia's claudie claudina claudine claudine's claudio claudio's claudius claudius's claudy claus clausal clause clausen clauses clause's clausewitz clausius claus's claustrophobe claustrophobia claustrophobiac claustrophobia's claustrophobic clava clave claver clavichord clavichordist clavichordists clavichords clavichord's clavicle clavicles clavicle's clavicular clavier clavierist clavierists claviers claw clawed clawer clawers clawing clawless claws claw's clawson claxon claxons clay claybank claybanks clayberg clayborn clayborne claybourne clayed clayey clayier clayiest claying clayish claymore claymores clays clay's clayson clayton clayton's clayware claywares clea clean cleanable cleaned cleaner cleaners cleaner's cleanest cleaning cleanings cleaning's cleanlier cleanliest cleanliness cleanliness's cleanly cleanness cleanness's cleans cleanse cleansed cleanser cleansers cleanser's cleanses cleansing cleanup cleanups cleanup's clear clearable clearance clearances clearance's clearasil clearasil's cleared clearer clearest clearheaded clearheadedly clearheadedness clearing clearinghouse clearinghouses clearinghouse's clearings clearing's clearly clearness clearness's clears clear's clearwater cleary cleasta cleat cleated cleating cleats cleat's cleavage cleavages cleavage's cleave cleaved cleaver cleavers cleaver's cleaves cleaving cleavland clef clefs clef's cleft clefts cleft's clein cleland clellan clem clematis clematises clematis's clemen clemence clemenceau clemencies clemency clemency's clemens clement clementas clemente clementi clementia clementina clementine clementine's clementis clementius clemently clements clement's clemmie clemmy clemons clem's clemson clemson's clench clenched clenches clenching clench's cleo cleodal cleodel cleodell cleon cleopatra cleopatra's cleopatre cleo's clepe clept clerc clercq clere cleres clerestories clerestory clerestory's clergies clergy clergyman clergyman's clergymen clergy's clergywoman clergywoman's clergywomen cleric clerical clericalism clericalist clericalists clericals clerics cleric's clerihews clerissa clerk clerkdom clerkdoms clerked clerking clerkish clerklier clerkliest clerkly clerks clerk's clerkship clerkships cleti cletis cletus cleve cleveland cleveland's clever cleverer cleverest cleverish cleverly cleverness cleverness's clevey clevie clevis clevises clew clewed clewing clews clew's cliburn cliburn's cliche cliché cliched clichéd cliches clichés cliché's click clicked clicker clickers clicking clicks click's clie client cliental clientele clientèle clienteles clientèles clientèle's clientless clients client's cliff cliffes cliffhanger cliffhangers cliffhanger's cliffhanging cliffier cliffiest clifford cliffs cliff's cliffy clift clifton clifton's clifts clim climacteric climacterics climactic climactically climatal climate climates climate's climatic climatical climatically climatologic climatological climatologically climatologist climatologists climatology climatotherapies climatotherapy climax climaxed climaxes climaxing climax's climb climbable climbed climber climbers climber's climbing climbs climb's clime climes clime's clinch clinched clincher clinchers clincher's clinches clinching clinch's cline cline's cling clinged clinger clingers clingier clingiest clinging clings cling's clingstone clingstones clingy clinic clinical clinically clinician clinicians clinician's clinics clinic's clink clinked clinker clinkered clinkering clinkers clinker's clinking clinks clink's clint clintock clinton clinton's clint's clio clio's clip clipboard clipboards clipboard's clippard clipped clipper clippers clipper's clipping clippings clipping's clips clip's clipsheet clipsheets clipt clique cliqued cliques clique's cliquey cliquier cliquiest cliquing cliquish cliquishly cliquishness cliquy clite clitoral clitoric clitoridean clitoridectomies clitoridectomy clitoris clitorises clitoris's clive clo cloaca cloacal cloak cloaked cloaking cloakroom cloakrooms cloakroom's cloaks cloak's clobber clobbered clobbering clobbers clobber's cloche cloches cloche's clock clocked clocker clockers clocking clockings clocks clock's clockwise clockwork clockworks clockwork's clod cloddier cloddiest cloddish cloddishness cloddy clodhopper clodhoppers clodhopper's clodhopping clodpate clodpole clodpoll clods clod's cloe clog clogged cloggier cloggiest clogging cloggy clogs clog's cloisonne cloister cloistered cloistering cloisters cloister's cloistral clomb clomp clomped clomping clomps clonal clonally clone cloned clones clone's clonic cloning clonism clonk clonked clonking clonks cloots clop clopped clopping clops clop's clorets clorets's clorinda clorinde cloris clorox clorox's closable close closeable closed closefisted closefitting closely closemouthed closeness closeness's closeout closeouts closeout's closer closers closes close's closest closet closeted closeting closets closet's closeup closeups closing closings closure closured closures closure's closuring clot cloth clothbound clothe clothed clothes clotheshorse clotheshorses clothesline clotheslines clothesline's clothespin clothespins clothespin's clothespress clothespresses clothier clothiers clothier's clothilde clothing clothings clothing's clotho clotho's cloths cloth's clotilda clotilde clots clot's clotted clotting clotty cloture clotured clotures cloture's cloturing cloud cloudburst cloudbursts cloudburst's clouded cloudier cloudiest cloudily cloudiness cloudiness's clouding cloudless cloudlet cloudlets cloudlike clouds cloud's cloudy clough clougher clouseau clouseau's clout clouted clouter clouters clouting cloutman clouts clout's clova clovah clove cloven clover cloverleaf cloverleafs cloverleaf's cloverleaves clovers clover's cloves clove's clovis clovis's clower clown clowned clowneries clownery clowning clownish clownishly clownishness clownishness's clowns clown's cloy cloyed cloying cloys cl's club clubable clubbed clubber clubbers clubbier clubbiest clubbing clubby clubfeet clubfoot clubfooted clubfoot's clubhand clubhauled clubhouse clubhouses clubhouse's clubman clubmen clubrooms clubroots clubs club's cluck clucked clucking clucks cluck's clue clued clueing clueless clues clue's cluing clump clumped clumpier clumpiest clumping clumpish clumps clump's clumpy clumsier clumsiest clumsily clumsiness clumsiness's clumsy clung clunk clunked clunker clunkers clunker's clunkier clunkiest clunking clunks clunk's clunky cluster clustered clustering clusters cluster's clustery clutch clutched clutches clutching clutch's clutchy clute clutter cluttered cluttering clutters clutter's cly clyde clydesdale clydesdale's clymer clynes clyster clyte clytemnestra clyve clywd cm cmdg cm's cnut co coach coached coacher coachers coaches coaching coachman coachman's coachmen coach's coachwork coact coacted coacting coaction coacts coad coadjutor coadjutors coadmit coady coaeval coaevals coagency coagent coagents coagula coagulability coagulable coagulant coagulants coagulant's coagulate coagulated coagulates coagulating coagulation coagulations coagulation's coagulative coagulator coagulators coagulometer coagulum coal coalbin coalbins coalbox coalboxes coaled coaler coalers coalesce coalesced coalescence coalescence's coalescent coalesces coalescing coalfish coalhole coalholes coalified coalifies coalify coaling coalition coalitional coalitioner coalitionist coalitions coalition's coalless coalpit coalpits coals coal's coalsack coalsacks coalshed coalsheds coalyard coalyards coaming coamings coapts coarse coarsely coarsen coarsened coarseness coarseness's coarsening coarsens coarser coarsest coast coastal coasted coaster coasters coaster's coastguardsman coastguardsmen coasting coastings coastline coastlines coastline's coasts coast's coastward coastwise coat coated coatee coater coaters coates coati coating coatings coating's coatis coatless coatrack coatracks coatroom coatrooms coats coat's coattail coattails coauthered coauthor coauthored coauthoring coauthors coauthor's coax coaxal coaxed coaxer coaxers coaxes coaxial coaxially coaxing coaxingly cob cobain cobain's cobalt cobaltic cobalts cobalt's cobb cobber cobbers cobbie cobbier cobble cobbled cobbler cobblers cobbler's cobbles cobble's cobblestone cobblestones cobblestone's cobbling cobby coben cobnut cobol cobol's cobra cobras cobra's cobs cob's cobweb cobwebbed cobwebbier cobwebbing cobwebby cobwebs cobweb's cocain cocaine cocaines cocaine's cocainism cocainize cocainized cocains cocas cocci coccis coccus coccus's coccygeal coccyges coccyx coccyxes coccyx's cochabamba cochaired cochairing cochairman cochairmen cochairs cochard cochin cochineal cochise cochlea cochleae cochlear cochleas cochlea's cochran cochrane cochran's cock cockade cockaded cockades cockade's cockamamie cockatoo cockatoos cockatoo's cockatrice cockatrices cockbilled cockburn cockcrow cockcrows cocke cocked cocker cockerel cockerels cockerel's cockers cockeye cockeyed cockeyes cockfight cockfights cockfight's cockhorse cockhorses cockier cockiest cockily cockiness cockiness's cocking cockish cockle cockled cockles cockle's cockleshell cockleshells cockleshell's cockney cockneys cockney's cockpit cockpits cockpit's cockroach cockroaches cockroach's cocks cock's cockscomb cockscombs cockscomb's cockspurs cocksucker cocksuckers cocksucker's cocksure cocktail cocktailed cocktails cocktail's cockup cockups cocky coco cocoa cocoanut cocoanuts cocoanut's cocoas cocoa's cocobolo cocomat cocomats coconspirator coconut coconuts coconut's cocoon cocooned cocooning cocoons cocoon's cocos cocteau cod coda codable codal codas coda's codd codded codder codders codding coddle coddled coddler coddlers coddles coddling code coded codee codefendant codefendants codein codeine codeines codeine's codeins codel codeless codependency codependency's codependent codependents codependent's coder coders codes code's codeword codex codex's codfish codfishes codfish's codger codgers codger's codi codices codicil codicils codicil's codie codification codifications codification's codified codifier codifiers codifies codify codifying coding codings codling codlings codon codons codpiece codpieces cods cod's cody coe coed coeditor coeditors coeds coed's coeducation coeducational coeducationally coeducation's coefficient coefficients coefficient's coelenterate coelenterates coempt coempts coenact coenamored coenzyme coequal coequality coequally coequals coequal's coequate coequating coerce coerced coercer coercers coerces coercible coercing coercion coercions coercion's coercive coercively coerciveness coeval coevally coevals coeval's coexist coexisted coexistence coexistence's coexistent coexisting coexists coextended coextensive coextensively cofeature cofeatures coffee coffeecake coffeecakes coffeecake's coffeehouse coffeehouses coffeehouse's coffeepot coffeepots coffeepot's coffees coffee's coffeng coffer cofferdam cofferdams coffered coffering coffers coffer's coffey coffey's coffin coffined coffing coffining coffins coffin's coffs cofsky cog cogan cogen cogence cogences cogencies cogency cogency's cogent cogently cogged cogging cogitate cogitated cogitates cogitating cogitation cogitations cogitation's cogitative cogitator cogitators cogito cogitos cognac cognacs cognac's cognate cognates cognate's cognati cognation cognisable cognisance cognisance's cognisant cognise cognised cognises cognising cognition cognitional cognition's cognitive cognizable cognizably cognizance cognizance's cognizant cognize cognized cognizer cognizers cognizes cognizing cognomen cognomens cognomen's cognomina cognoscente cognoscenti cognoscing cogs cog's cogswell cogway cogwheel cogwheels cogwheel's coh cohabit cohabitant cohabitation cohabitation's cohabited cohabiting cohabits cohan cohbath cohberg cohbert cohby cohdwell cohe coheir coheirs coheman cohen cohere cohered coherence coherence's coherency coherent coherently coherer coherers coheres cohering cohesion cohesions cohesion's cohesive cohesively cohesiveness cohesiveness's cohette cohin cohl cohla cohleen cohlette cohlier cohligan cohn coho cohort cohorts cohort's cohos cohosh cohoshes coif coifed coiffed coiffes coiffeur coiffeurs coiffeuse coiffeuses coiffing coiffure coiffured coiffures coiffure's coiffuring coifing coifs coif's coign coigne coigns coil coiled coiler coilers coiling coils coil's coimbatore coin coinable coinage coinages coinage's coincide coincided coincidence coincidences coincidence's coincident coincidental coincidentally coincides coinciding coined coiner coiners coinferred coinhering coining coins coin's coinsurance coinsured coinsurer coinsures coinsuring cointerred cointon cointreau coir coirs coit coital coitally coition coitional coitions coitophobia coitus coituses coitus's coke coked cokes coke's coking col cola colan colander colanders colander's colas cola's colb colbert colbert's colburn colby colbye cold colder coldest coldish coldly coldness coldness's colds cold's cole coleen coleen's coleman coleman's colene coleridge coleridge's coles coleslaw coleslaws coleslaw's colet coletta colette coleus coleuses coleville colewort colfax colfax's colfin colgate colgate's colic colicky colics colic's colier coliform coliforms colin colinear colin's colinson colis coliseum coliseums coliseum's colitic colitis colitises colitis's coll collaborate collaborated collaborates collaborating collaboration collaborationism collaborationist collaborationists collaborations collaboration's collaborative collaborator collaborators collaborator's collage collagen collagens collages collage's collapse collapsed collapses collapse's collapsibility collapsible collapsing collar collarbone collarbones collarbone's collard collards collared collaring collarless collars collar's collat collate collated collateral collateralizing collaterally collaterals collateral's collates collating collation collations collation's collator collators collayer collbaith colleague colleagues colleague's collect collectable collectables collectable's collected collectedly collectible collectibles collectible's collecting collection collections collection's collective collectively collectives collective's collectivise collectivised collectivises collectivising collectivism collectivism's collectivist collectivists collectivist's collectivize collectivized collectivizes collectivizing collector collectors collector's collects collect's colleen colleens colleen's college colleger colleges college's collegia collegial collegiality collegially collegian collegians collegian's collegiate collegium collegiums collen collete colleted collets collette colley collide collided collides colliding collie collied collier collieries colliers collier's colliery colliery's collies collie's colligan collimate collimating collimation collimore collin colline collinear collins collin's collinses collis collision collisions collision's collocate collocated collocates collocate's collocating collocation collocations collocation's collodion collodium colloid colloidal colloids colloid's collop collops colloq colloquia colloquial colloquialism colloquialisms colloquialism's colloquially colloquies colloquium colloquiums colloquium's colloquy colloquy's collude colluded colluder colluders colludes colluding collum collusion collusion's collusive collusively colluvial colluvium colly collyer colman colner colo colocate cologne cologned colognes cologne's cologs colombi colombia colombian colombians colombian's colombia's colombo colombo's colon colonel colonelcies colonelcy colonels colonel's colonelship colonelships colones colonial colonialism colonialism's colonialist colonialists colonialist's colonially colonials colonial's colonic colonies colonisation colonisation's colonise colonised coloniser colonisers coloniser's colonises colonising colonist colonists colonist's colonization colonizationist colonizations colonization's colonize colonized colonizer colonizers colonizer's colonizes colonizing colonnade colonnaded colonnades colonnade's colons colon's colony colony's colophon colophons color colorable colorably coloradan coloradans colorado colorado's colorant colorants coloration colorations coloration's coloratura coloraturas coloratura's colorblind colorcast colorcasting colorcasts colored coloreds colored's colorer colorers colorfast colorfastness colorful colorfully colorfulness colorimeter colorimetry coloring colorings coloring's colorism colorisms colorist colorists colorless colors color's colossal colossally colosseum colossi colossians colossus colossuses colossus's colostomies colostomy colostrum colour colouration colouration's colourblind coloured coloureds coloured's colourer colourers colourfast colourful colourfully colouring colouring's colourless colours colour's colp colpin colporteur colporteurs cols colson colston colt colters coltin coltish colton coltrane colts colt's coltson coltun columba columbia columbian columbia's columbic columbine columbines columbine's columbium columbus columbus's columbyne column columnal columnar columned columnist columnists columnist's columns column's colure colures colver colvert colville colvin colwell colwen colwin colyer com coma comanche comanches comanche's comas coma's comatose comb combat combatant combatants combatant's combated combater combaters combating combative combatively combativeness combats combat's combattant combatted combatting combe combed comber combers combes combination combinations combination's combine combined combiner combiners combines combine's combing combings combining combo combos combo's combs comb's combs's combust combusted combustibilities combustibility combustibility's combustible combustibles combustible's combustibly combusting combustion combustion's combustive combustively combusts come comeback comebacks comeback's comedian comedians comedian's comedic comedienne comediennes comedienne's comedies comedo comedones comedos comedown comedowns comedown's comedy comedy's comelier comeliest comeliness comeliness's comely comer comers comer's comes come's comestible comestibles comestible's comet cometary cometh cometic comets comet's comeuppance comeuppances comeuppance's comfier comfiest comfit comfits comfort comfortable comfortableness comfortably comforted comforter comforters comforter's comforting comfortingly comfortless comforts comfort's comfrey comfreys comfy comic comical comicality comically comics comic's coming comings coming's comintern comities comity comity's comma command commandant commandants commandant's commanded commandeer commandeered commandeering commandeers commander commanders commander's commanding commandment commandments commandment's commando commandoes commandos commando's commands command's commas comma's comme commemorate commemorated commemorates commemorating commemoration commemorations commemoration's commemorative commemoratively commemorator commemorators commence commenced commencement commencements commencement's commences commencing commend commendable commendably commendation commendations commendation's commendatorily commendatory commended commending commends commensurable commensurably commensurate commensurately commensuration commensurations comment commentaries commentary commentary's commentate commentated commentates commentating commentator commentators commentator's commented commenting comments comment's commerce commerced commerces commerce's commercial commercialisation commercialisation's commercialise commercialised commercialises commercialising commercialism commercialism's commercialist commercialists commercialization commercializations commercialization's commercialize commercialized commercializes commercializing commercially commercials commercial's commercing commie commies commination comminatory commingle commingled commingles commingling comminute commiserate commiserated commiserates commiserating commiseration commiserations commiseration's commiserative commiseratively commissar commissariat commissariats commissariat's commissaries commissars commissar's commissary commissary's commission commissioned commissioner commissioners commissioner's commissionership commissionerships commissioning commissions commission's commit commitment commitments commitment's commits committable committal committals committal's committed committee committeeman committeemen committees committee's committeewoman committeewomen committing commix commixed commixes commixing commixt commode commodes commode's commodious commodiously commodiousness commodities commodity commodity's commodore commodores commodore's common commonable commonalities commonality commonalties commonalty commoner commoners commoner's commonest commonly commonness commonplace commonplaces commonplace's commons common's commonsensical commonweal commonweals commonwealth commonwealths commonwealth's commorancies commotion commotions commotion's communal communalism communalist communality communalization communalize communalized communally communard commune communed communes commune's communicability communicable communicableness communicably communicant communicants communicant's communicate communicated communicates communicating communication communications communication's communicative communicatively communicativeness communicator communicators communicator's communing communion communions communion's communique communiques communique's communism communism's communist communistic communistically communists communist's communities community community's commutable commutation commutations commutation's commutative commutatively commutator commutators commute commuted commuter commuters commuter's commutes commute's commuting commy como comoros comoros's comp compact compacted compacter compactest compacting compaction compactions compactly compactness compactness's compactor compactors compactor's compacts compact's compadre compadres companied companies companion companionable companionably companionless companions companion's companionship companionship's companionway companionways companionway's company companying company's compaq compaq's comparability comparability's comparable comparably comparative comparatively comparativeness comparatives comparative's compare compared comparer comparers compares compare's comparing comparison comparisons comparison's compartment compartmental compartmentalise compartmentalised compartmentalises compartmentalising compartmentalize compartmentalized compartmentalizes compartmentalizing compartmentally compartmented compartments compartment's comparts compass compassed compasses compassing compassion compassionate compassionately compassion's compass's compatibilities compatibility compatibility's compatible compatibleness compatibles compatible's compatibly compatriot compatriots compatriot's comped compeer compeers compel compellable compelled compeller compellers compelling compellingly compels compendia compendium compendiums compendium's compends compensability compensable compensate compensated compensates compensating compensation compensations compensation's compensative compensatively compensator compensators compensatory compere compered comperes compete competed competence competences competence's competencies competency competency's competent competently competes competing competition competitions competition's competitive competitively competitiveness competitiveness's competitor competitors competitor's compilable compilation compilations compilation's compile compiled compiler compilers compiler's compiles compiling comping complacence complacence's complacency complacency's complacent complacently complain complainant complainants complainant's complained complainer complainers complainer's complaining complains complaint complaints complaint's complaisance complaisance's complaisant complaisantly compleat complect complected complement complemental complementarily complementariness complementary complemented complementing complements complement's complete completed completely completeness completeness's completer completers completes completest completing completion completions completion's complex complexer complexes complexest complexing complexion complexional complexioned complexions complexion's complexities complexity complexity's complexness complex's compliance compliances compliance's compliancies compliancy compliant compliantly complicate complicated complicatedly complicatedness complicates complicating complication complications complication's complicator complicities complicity complicity's complied complier compliers complies compliment complimentarily complimentary complimented complimenter complimenters complimenting compliments compliment's complots comply complying component componential components component's comport comported comporting comportment comportment's comports compos compose composed composedly composedness composer composers composer's composes composing composite compositely composites composite's composition compositions composition's compositor compositors compositor's compost composted composting composts compost's composure composure's compote compotes compote's compound compoundable compounded compounder compounders compounding compounds compound's comprehend comprehended comprehendible comprehending comprehends comprehensibility comprehensibility's comprehensible comprehensibleness comprehensibly comprehension comprehensions comprehension's comprehensive comprehensively comprehensiveness comprehensiveness's comprehensives comprehensive's compress compressed compressedly compresses compressibility compressible compressing compression compressional compressions compression's compressive compressively compressor compressors compressor's compress's comprise comprised comprises comprising comprize comprized comprizes comprizing compromisable compromise compromised compromiser compromisers compromises compromise's compromising comps compt compte compted compting comptom compton comptroller comptrollers comptroller's compts compulsion compulsions compulsion's compulsive compulsively compulsiveness compulsiveness's compulsives compulsories compulsorily compulsory compulsory's compunction compunctions compunction's compuserve compuserve's computability computable computation computational computationally computations computation's compute computed computer computerese computerisation computerisation's computerise computerised computerises computerising computerization computerization's computerize computerized computerizes computerizing computers computer's computes computing computing's comrade comradely comrades comrade's comradeship comradeship's comras comsat comstock comte comtes comyns con conah conakry conakry's conal conall conan conan's conant conard conation conative concatenate concatenated concatenates concatenating concatenation concatenations concatenation's concave concaved concaveness concaves concaving concavities concavity concavity's concavo conceal concealable concealed concealer concealers concealing concealment concealment's conceals concede conceded concededly conceder conceders concedes conceding conceit conceited conceitedly conceitedness conceiting conceits conceit's conceivability conceivable conceivableness conceivably conceive conceived conceiver conceivers conceives conceiving concelebrate concelebrated concelebrates concelebrating concelebration concelebrations concentrate concentrated concentrates concentrate's concentrating concentration concentrations concentration's concentrative concentrator concentrators concentric concentrically concentricity concents concepcion concepción concept conception conceptional conceptions conception's conceptive concepts concept's conceptual conceptualisation conceptualisations conceptualisation's conceptualise conceptualised conceptualises conceptualising conceptualism conceptualist conceptualistic conceptualists conceptualization conceptualizations conceptualization's conceptualize conceptualized conceptualizes conceptualizing conceptually concern concerned concerning concernment concerns concern's concert concerted concertedly concerti concertina concertinaed concertinaing concertinas concertina's concerting concertize concertized concertizes concertizing concertmaster concertmasters concertmaster's concerto concertos concerto's concerts concert's concession concessionaire concessionaires concessionaire's concessions concession's concessive concetta concetta's concettina conch concha conches conchita conchoid conchs conch's conchy concierge concierges concierge's conciliar conciliate conciliated conciliates conciliating conciliation conciliations conciliation's conciliator conciliators conciliator's conciliatory concise concisely conciseness conciseness's conciser concisest conclave conclaves conclave's conclude concluded concluder concluders concludes concluding conclusion conclusions conclusion's conclusive conclusively conclusiveness concoct concocted concocting concoction concoctions concoction's concocts concoff concomitance concomitant concomitantly concomitants concomitant's concord concordance concordances concordance's concordant concordantly concordat concordats concorde concordia concords concord's concourse concourses concourse's concrescence concrescences concrescent concrete concreted concretely concreteness concretes concrete's concreting concretion concretions concubinage concubine concubines concubine's concupiscence concupiscent concur concurred concurrence concurrences concurrence's concurrency concurrent concurrently concurring concurs concuss concussed concusses concussing concussion concussions concussion's concussive concussively condemn condemnable condemnation condemnations condemnation's condemnatory condemned condemner condemners condemning condemnor condemns condensate condensates condensation condensations condensation's condense condensed condenser condensers condenser's condenses condensing condescend condescended condescendence condescending condescendingly condescends condescension condescension's condign condignly condillac condiment condiments condiment's condition conditional conditionalities conditionality conditionally conditionals conditional's conditione conditioned conditioner conditioners conditioner's conditioning conditions condition's condo condoes condole condoled condolence condolences condolence's condoler condolers condoles condoling condom condominium condominiums condominium's condoms condom's condon condonable condonation condonations condone condoned condoner condoners condones condoning condor condorcet condores condors condor's condos condo's conduce conduced conducer conducers conduces conducing conducive conduciveness conduct conductance conductances conducted conductibility conductible conducting conduction conduction's conductive conductivities conductivity conductivity's conductor conductors conductor's conducts conduct's conduit conduits conduit's condyle condyles cone coned conelrad conelrads cones cone's conestoga conestoga's coney coneys conf confab confabbed confabbing confabs confab's confabulate confabulated confabulates confabulating confabulation confabulations confect confecting confection confectioner confectioneries confectioners confectioner's confectionery confectionery's confectiones confections confection's confects confederacies confederacy confederacy's confederate confederated confederates confederate's confederating confederation confederations confederation's confederative confer conferee conferees conference conferences conference's conferencing conferment conferments conferment's conferred conferrer conferrers conferring confers confess confessable confessed confessedly confesses confessing confession confessional confessionals confessional's confessions confession's confessor confessors confessor's confetti confetti's confetto confidant confidante confidantes confidante's confidants confidant's confide confided confidence confidences confidence's confident confidential confidentiality confidentiality's confidentially confidentialness confidently confider confiders confides confiding configurable configuration configurational configurations configuration's configurative configure configured configures configuring confine confined confinement confinements confinement's confiner confiners confines confine's confining confirm confirmable confirmation confirmations confirmation's confirmatory confirmed confirming confirmor confirms confiscate confiscated confiscates confiscating confiscation confiscations confiscation's confiscator confiscators confiscatory conflagration conflagrations conflagration's conflict conflicted conflicting conflictive conflicts conflict's confluence confluences confluence's confluent conflux confocal conform conformable conformably conformance conformation conformational conformationally conformations conformation's conformed conformer conformers conforming conformism conformist conformists conformist's conformities conformity conformity's conforms confound confounded confoundedly confounder confounders confounding confounds confraternities confraternity confrere confrère confreres confrères confrère's confront confrontation confrontational confrontations confrontation's confronted confronting confronts confucian confucianism confucianisms confucianism's confucians confucian's confucius confucius's confuse confused confusedly confuses confusing confusingly confusion confusional confusions confusion's confutable confutation confutations confutative confutator confute confuted confuter confuters confutes confuting cong conga congaed congaing congas conga's congdon congeal congealable congealed congealing congealment congeals congee congeed congees congener congeneric congeners congenial congeniality congeniality's congenially congenital congenitally conger congeries congers congest congested congesting congestion congestions congestion's congestive congests conglomerate conglomerated conglomerates conglomerate's conglomerating conglomeration conglomerations conglomeration's congo congoes congolese congolese's congos congo's congratulate congratulated congratulates congratulating congratulation congratulations congratulation's congratulatory congregant congregants congregate congregated congregates congregating congregation congregational congregationalist congregationalists congregationalist's congregations congregation's congress congressed congresses congressional congressionally congressman congressman's congressmen congress's congresswoman congresswoman's congresswomen congreve congruence congruences congruence's congruencies congruency congruent congruently congruities congruity congruity's congruous congruously coniah conias conic conical conically conicity conics conic's conies conifer coniferous conifers conifer's conj conjecturable conjectural conjecture conjectured conjectures conjecture's conjecturing conjoin conjoined conjoining conjoins conjoint conjointly conjoints conjugal conjugality conjugally conjugant conjugate conjugated conjugates conjugating conjugation conjugational conjugations conjugation's conjugator conjugators conjunct conjunction conjunctions conjunction's conjunctiva conjunctivae conjunctival conjunctivas conjunctive conjunctives conjunctive's conjunctivitis conjunctivitis's conjuncts conjuncture conjunctures conjuncture's conjuration conjurations conjure conjured conjurer conjurers conjurer's conjures conjuring conjuror conjurors conjuror's conk conked conker conkers conking conks conk's conky conlan conlee conlen conley conley's conlin conlon conn connate connect connected connectedly connecter connecters connecter's connecticut connecticut's connecting connection connections connection's connective connectively connectives connective's connectivity connector connectors connector's connects conned connel connell connelley connelly connemara conner conners conner's connery connery's connett conney conni connie connie's conning conniption conniptions connivance connivance's connive connived conniver connivers conniver's connivery connives conniving connoisseur connoisseurs connoisseur's connolly connolly's connor connors connotation connotations connotation's connotative connote connoted connotes connoting conns connubial conny conoid conoidal conoids conover conquer conquerable conquered conquering conqueror conquerors conqueror's conquers conquest conquests conquest's conquian conquistador conquistadores conquistadors conquistador's conrad conrade conrado conrail conrail's conroy cons con's consalve consanguine consanguineous consanguinities consanguinity consanguinity's conscience conscienceless consciences conscience's conscientious conscientiously conscientiousness conscientiousness's conscious consciously consciousness consciousnesses consciousness's conscript conscripted conscripting conscription conscription's conscripts conscript's conscripttion consecrate consecrated consecrates consecrating consecration consecrations consecration's consecrative consecrator consecratory consecutive consecutively consecutiveness consensual consensually consensus consensuses consensus's consent consented consenter consenters consenting consents consent's consequence consequences consequence's consequent consequential consequentially consequently conservable conservancy conservation conservational conservationism conservationist conservationists conservationist's conservation's conservatism conservatism's conservative conservatively conservatives conservative's conservator conservatories conservators conservator's conservatorship conservatory conservatory's conserve conserved conserves conserve's conserving consider considerable considerably considerate considerately consideration considerations consideration's considered considering considers consign consignataries consigned consignee consignees consigning consignment consignments consignment's consignor consignors consigns consist consisted consistence consistences consistencies consistency consistency's consistent consistently consisting consistorial consistories consistory consists consitutional consolata consolation consolations consolation's consolatory console consoled consoler consolers consoles console's consolidate consolidated consolidates consolidating consolidation consolidations consolidation's consolidator consolidators consoling consolingly consomme consommé consommes consommé's consonance consonances consonance's consonant consonantal consonantly consonants consonant's consort consorted consortia consorting consortium consortiums consortium's consorts consort's consortship conspectus conspectuses conspicuous conspicuously conspicuousness conspiracies conspiracy conspiracy's conspirator conspiratorial conspiratorially conspirators conspirator's conspire conspired conspirer conspirers conspires conspiring conspiringly constable constables constable's constabularies constabulary constabulary's constance constancia constancy constancy's constant constanta constantia constantin constantina constantine constantino constantinople constantinople's constantly constants constant's constellation constellations constellation's consternate consternation consternation's constipate constipated constipates constipating constipation constipation's constituencies constituency constituency's constituent constituently constituents constituent's constitute constituted constitutes constituting constitution constitutional constitutionality constitutionality's constitutionally constitutionals constitutional's constitutions constitution's constitutive constrain constrainable constrained constrainedly constrainer constrainers constraining constrainment constrains constraint constraints constraint's constrict constricted constricting constriction constrictions constriction's constrictive constrictor constrictors constrictor's constricts construable construct constructed constructing construction constructionism constructionist constructionists constructions construction's constructive constructively constructiveness constructor constructors constructor's constructs construct's construe construed construer construers construes construing consubstantiation consuela consuelo consuelo's consul consular consulate consulates consulate's consulating consuls consul's consulship consulships consult consultancies consultancy consultancy's consultant consultants consultant's consultation consultations consultation's consultative consultatory consulted consulter consulting consultive consults consumable consumables consumable's consume consumed consumer consumerism consumerism's consumers consumer's consumes consuming consummate consummated consummately consummates consummating consummation consummations consummation's consummator consummatory consumption consumptions consumption's consumptive consumptively consumptiveness consumptives consumptive's cont contact contactable contacted contacting contacts contact's contagion contagions contagion's contagious contagiously contagiousness contain containable contained container containerization containerize containerized containerizes containerizing containers container's containership containerships containing containment containments containment's contains contaminant contaminants contaminant's contaminate contaminated contaminates contaminating contamination contaminations contamination's contaminative contaminator conte contemn contemned contemner contemnor contemns contemplate contemplated contemplates contemplating contemplation contemplations contemplation's contemplative contemplatively contemplatives contemplative's contemplator contemplators contemporaneous contemporaneously contemporaries contemporarily contemporary contemporary's contempt contemptible contemptibly contempts contempt's contemptuous contemptuously contemptuousness contend contended contender contendere contenders contender's contending contends content contented contentedly contentedness contentedness's contenting contention contentional contentions contention's contentious contentiously contentiousness contently contentment contentment's contents content's conterminous conterminously conterminousness contes contest contestable contestably contestant contestants contestant's contestation contested contestee contesting contests contest's context contexts context's contextual contextually conti contiguities contiguity contiguity's contiguous contiguously contiguousness continence continence's continent continental continentally continentals continental's continents continent's contingence contingencies contingency contingency's contingent contingentiam contingently contingents contingent's continua continuable continual continually continuance continuances continuance's continuant continuation continuations continuation's continue continued continuer continuers continues continuing continuities continuity continuity's continuo continuos continuous continuously continuousness continuum continuums continuum's conto contort contorted contorting contortion contortionist contortionistic contortionists contortionist's contortions contortion's contortive contorts contour contoured contouring contours contour's contra contraband contraband's contraception contraception's contraceptive contraceptives contraceptive's contract contracted contractibility contractible contractile contractility contracting contraction contractions contraction's contractive contractor contractors contractor's contracts contract's contractual contractually contracture contradict contradicted contradicting contradiction contradictions contradiction's contradictive contradictively contradictorily contradictory contradicts contradistinction contradistinctions contradistinction's contradistinctive contrail contrails contrail's contraindicate contraindicated contraindicates contraindicating contraindication contraindications contraindicative contraire contralto contraltos contralto's contraption contraptions contraption's contrapuntal contraries contrarieties contrariety contrarily contrariness contrariness's contrariwise contrary contrary's contrast contrastable contrasted contrasting contrastingly contrasts contrast's contravene contravened contravenes contravening contravention contraventions contravention's contreras contreras's contretemps contretemps's contribute contributed contributes contributing contribution contributions contribution's contributor contributories contributorily contributors contributor's contributory contrite contritely contriteness contrition contrition's contrivance contrivances contrivance's contrive contrived contrivedly contriver contrivers contrives contriving control controllability controllable controllably controlled controller controllers controller's controlling controls control's controversial controversially controversies controversy controversy's controvert controverted controvertible controverting controverts contumacious contumaciously contumacy contumelies contumelious contumely contumely's contuse contused contuses contusing contusion contusions contusion's conundrum conundrums conundrum's conurbation conurbations conurbation's conus convalesce convalesced convalescence convalescences convalescence's convalescent convalescents convalescent's convalesces convalescing convect convected convecting convection convectional convection's convective convects convene convened convener conveners convenes convenience conveniences convenience's convenient conveniently convening convent convented conventicle conventicles conventing convention conventional conventionalism conventionality conventionality's conventionalize conventionalized conventionalizes conventionalizing conventionally conventionary conventioneer conventioneers conventions convention's convents convent's conventual converge converged convergence convergences convergence's convergency convergent converges converging conversant conversation conversational conversationalist conversationalists conversationalist's conversationally conversations conversation's converse conversed conversely converses converse's conversing conversion conversions conversion's convert converted converter converters converter's convertible convertibles convertible's converting convertor convertors convertor's converts convert's convery convex convexes convexities convexity convexity's convexly convexo convey conveyable conveyance conveyancer conveyances conveyance's conveyancing conveyed conveyer conveyers conveyer's conveying conveyor conveyors conveyor's conveys convict convicted convicting conviction convictions conviction's convicts convict's convince convinced convincer convincers convinces convincing convincingly convivial conviviality conviviality's convivially convocation convocations convocation's convoke convoked convoker convokers convokes convoking convoluted convolutely convoluting convolution convolutions convolution's convolvulus convolvuluses convoy convoyed convoying convoys convoy's convulsant convulse convulsed convulses convulsing convulsion convulsions convulsion's convulsive convulsively conway cony conyers coo cooch cooe cooed cooee cooeeing cooees cooer cooers cooey cooeyed cooeying cooeys cooing cooingly cook cookable cookbook cookbooks cookbook's cooke cooked cooker cookeries cookers cooker's cookery cookery's cooke's cookey cookeys cookie cookies cookie's cooking cookings cooking's cookout cookouts cookout's cooks cook's cookshop cookshops cookware cookwares cooky cooky's cool coolant coolants coolant's cooled cooler coolers cooler's coolest cooley cooley's coolidge coolidge's coolie coolies coolie's cooling coolish coolly coolness coolness's cools cool's cooly coomb coombe coombes coombs coon coonan cooncan coonhound coonhounds coons coon's coonskin coonskins coop cooped cooper cooperage cooperate cooperated cooperates cooperating cooperation cooperations cooperation's cooperative cooperatively cooperativeness cooperatives cooperative's cooperator cooperators coopered coopering cooperman coopers cooper's coopersmith cooperstein cooperstown cooperstown's coopery cooping coops coop's coopt coopted coopting cooption coopts coordinate coordinated coordinately coordinates coordinate's coordinating coordination coordinations coordination's coordinative coordinator coordinators coordinator's coors coors's coos coo's coot cootie cooties cootie's coots coot's cop copacabana copacabana's copal copals coparent coparents copartner copartners copartnership cope copeck copecks copeck's coped copeland copeland's copenhagen copenhagen's copepod copepods coper copernican copernicus copernicus's copers copes cope's copied copier copiers copier's copies copilot copilots copilot's coping copings coping's copious copiously copiousness coplanar copland copley coplin coplot coplots copolymer copolymeric copolymerization copolymerizations copolymerize copolymerized copolymerizing copolymers copout copouts copp copped copper copperas coppered copperfield copperfield's copperhead copperheads copperhead's coppering copperplate coppers copper's coppersmith coppertone coppertone's coppery coppice coppiced coppices coppice's copping coppinger coppins coppock coppola coppola's copra copras copra's coprocessing coprocessor coprocessors coprolith coprology cops cop's copse copses copse's copter copters copter's coptic coptic's copula copulae copular copulas copula's copulate copulated copulates copulating copulation copulations copulation's copulative copulatively copulatory copy copybook copybooks copyboy copyboys copycat copycats copycat's copycatted copycatting copydesks copyholder copyholders copying copyist copyists copyreader copyreaders copyright copyrightable copyrighted copyrighting copyrights copyright's copy's copywriter copywriters copywriter's coquet coquetries coquetry coquets coquette coquetted coquettes coquette's coquetting coquettish coquettishly coquinas cora corabel corabella corabelle coracle coracles coral coralie coraline corals coral's coralyn cora's coray corbel corbeled corbels corbet corbett corbie corbin corby cord cordage cordages cordalia cordate corded cordeelia cordelia cordelia's cordelie cordell corder corders cordey cordi cordial cordiality cordiality's cordially cordialness cordials cordial's cordie cordier cordillera cordilleran cordilleras cording cordite cordites cordite's cordle cordless cordlessly cordoba cordobas cordoba's cordon cordoned cordoning cordons cordon's cordova cordovan cordovans cords cord's cordula corduroy corduroys corduroy's corduroys's cordwains cordwood cordwoods cordy core cored coredeemed coreen coreigns corel corelate corelating coreless corell corella corena corenda corene corer corers cores core's corespondent corespondents corespondent's coretta corette corey corey's corfu corgi corgis cori coriander corianders coriander's coridon corie corilla corin corina corina's corine corine's coring corinna corinne corinne's corinth corinthian corinthians corinthian's corinth's coriolanus coriolis coriolis's coriss corissa cork corkage corkages corked corker corkers corkhill corkier corkiest corking corks cork's corkscrew corkscrewed corkscrewing corkscrews corkscrew's corkwood corkwoods corky corleone corleone's corley corliss corly corm cormac cormack cormack's cormick cormier cormorant cormorants cormorant's corms corm's corn cornall cornball cornballs cornball's cornbread cornbread's corncake corncakes corncob corncobs corncob's corncrib corncribs cornea corneal corneas cornea's corned corneille cornel cornela cornelia cornelia's cornelie cornelius cornelius's cornell cornelle cornell's cornels corneous corner cornerback cornered cornering corners corner's cornerstone cornerstones cornerstone's cornet cornetist cornetists cornets cornet's cornew corney cornfed cornfield cornflakes cornflakes's cornflower cornflowers cornflower's cornhusk cornhusks cornia cornice corniced cornices cornice's corniche cornie cornier corniest cornify cornily corniness corning corning's cornish cornish's cornmeal cornmeals cornmeal's cornrow cornrowed cornrowing cornrows cornrow's corns corn's cornstalk cornstalks cornstalk's cornstarch cornstarch's cornu cornucopia cornucopian cornucopias cornucopia's cornucopiate cornute cornwall cornwallis cornwall's cornwell corny corolla corollaries corollary corollary's corollas corolla's corona coronach coronachs coronado coronae coronal coronals coronaries coronary coronary's coronas corona's coronation coronations coronation's coronels coroner coroners coroner's coronet coronets coronet's corot corotate corotto corp corpora corporal corporally corporals corporal's corporate corporately corporation corporations corporation's corporative corpore corporeal corporeality corporeally corps corpse corpses corpse's corpsman corpsmen corps's corpulence corpulences corpulence's corpulencies corpulency corpulent corpulently corpus corpuscle corpuscles corpuscle's corpuscular corpuses corpus's corral corralled corralling corrals corral's correality correct correctable corrected correcter correctest correcting correction correctional corrections correction's corrective correctives corrective's correctly correctness correctness's corrector corrects correggio correl correlatable correlate correlated correlates correlate's correlating correlation correlations correlation's correlative correlatives correlative's correna correspond corresponded correspondence correspondences correspondence's correspondent correspondents correspondent's corresponding correspondingly corresponds correy corri corrianne corrida corridas corridor corridors corridor's corrie corrigenda corrigendum corrigibility corrigible corrigibly corrina corrine corrine's corrinne corroborate corroborated corroborates corroborating corroboration corroborations corroboration's corroborative corroboratively corroborator corroborators corroboratory corrode corroded corroder corroders corrodes corrodibility corrodible corroding corron corrosion corrosion's corrosive corrosively corrosiveness corrosives corrosive's corrugate corrugated corrugates corrugating corrugation corrugations corrugation's corrugator corrugators corrupt corrupted corrupter corruptest corruptibilities corruptibility corruptible corruptibleness corruptibly corrupting corruption corruptionist corruptions corruption's corruptive corruptly corruptness corruptness's corruptor corrupts corry corsage corsages corsage's corsair corsairs corsair's corse corselet corselets corses corset corseted corseting corsets corset's corsetti corsica corsican corsica's corsiglia corslet corslets corso corson cort cortege cortège corteges cortèges cortège's cortes corteses cortes's cortex cortexes cortex's cortez cortez's cortical cortically cortices cortie cortin cortisone cortisone's cortland cortland's cortney corty corundum corundums coruscate coruscated coruscates coruscating coruscation coruscations coruscative corvallis corvallis's corvee corvees corves corvese corvet corvets corvette corvettes corvette's corvin corvine corvus corvus's corwin corwun cory coryden corydon corymbs cory's coryza coryzal coryzas cos co's cosby cosby's cosec cosecant cosecants cosecs cosenza coset cosets cosetta cosette cosey coseys cosh coshed cosher coshered coshers coshes coshing coshow cosie cosier cosies cosiest cosign cosignatories cosignatory cosignatory's cosigned cosigner cosigners cosigner's cosigning cosigns cosily cosimo cosine cosines cosiness cosiness's cosma cosme cosmetic cosmetically cosmetician cosmetics cosmetic's cosmetologist cosmetologists cosmetologist's cosmetology cosmetology's cosmic cosmical cosmically cosmism cosmisms cosmist cosmists cosmo cosmochemical cosmochemistry cosmogonic cosmogonies cosmogonist cosmogonists cosmogony cosmogony's cosmological cosmologies cosmologist cosmologists cosmologist's cosmology cosmology's cosmonaut cosmonauts cosmonaut's cosmopolis cosmopolises cosmopolitan cosmopolitanism cosmopolitans cosmopolitan's cosmos cosmoses cosmos's cosponsor cosponsored cosponsoring cosponsors cosponsor's cosponsorship cosponsorships cossack cossacks cosset cosseted cosseting cossets cost costa costanza costanzia costar costard costards costarred costarring costars costar's costco costco's costed costello costello's coster costers costin costing costings costive costively costiveness costless costlier costliest costliness costliness's costly costner costner's costs cost's costume costumed costumer costumers costumes costume's costumey costumier costumiers costuming cosy cosy's cot cotan cotangent cotangents cotans cote coted coterie coteries coterie's coterminous cotes cote's cotillion cotillions cotillion's cotillon cotonou cotopaxi cotopaxi's cots cot's cotsen cotswold cotswold's cott cotta cottage cottager cottagers cottages cottage's cottagey cotter cotterell cotters cotter's cottiers cottle cotton cottoned cottoning cottonmouth cottonmouths cottonmouth's cottons cotton's cottonseed cottonseeds cottonseed's cottontail cottontails cottontail's cottonwood cottonwoods cottonwood's cottony cottrell cotyledon cotyledonal cotyledonary cotyledonous cotyledons cotyledon's couch couchant couchantly couched coucher couchers couches couching couchings couchman couch's cougar cougars cougar's cough coughed cougher coughers coughing coughlin coughs cough's could couldest couldn't couldst coulee coulees coulomb coulombe coulombs coulson coulter coulters coulter's coumas council councillor councillors councillor's councillorship councilman councilman's councilmen councilor councilors councilor's councils council's councilwoman councilwoman's councilwomen counsel counselable counseled counselee counseling counselings counsellable counselled counselling counsellor counsellors counsellor's counselor counselors counselor's counsels counsel's count countability countable countably countdown countdowns countdown's counted countenance countenanced countenances countenance's countenancing counter counteract counteracted counteracting counteraction counteractions counteraction's counteractive counteractively counteracts counterattack counterattacked counterattacking counterattacks counterattack's counterbalance counterbalanced counterbalances counterbalance's counterbalancing counterblow counterclaim counterclaimed counterclaiming counterclaims counterclaim's counterclassification counterclassifications counterclockwise counterculture countercultures counterculture's countercurrent countered counterespionage counterespionage's counterexample counterexamples counterfeit counterfeited counterfeiter counterfeiters counterfeiter's counterfeiting counterfeitly counterfeitness counterfeits counterfeit's countering counterinsurgencies counterinsurgency counterinsurgent counterinsurgents counterintelligence counterintelligence's countermaid counterman countermand countermanded countermanding countermands countermand's countermeasure countermeasures countermen counteroffensive counteroffensives counteroffer counteroffers counteroffer's counteropening counterpane counterpanes counterpane's counterpart counterparts counterpart's counterphobic counterplea counterplot counterplotted counterplotting counterpoint counterpointed counterpointing counterpoints counterpoint's counterpoise counterpoised counterpoises counterpoising counterproductive counterrevolution counterrevolutionaries counterrevolutionary counterrevolutionary's counterrevolutions counterrevolution's counters counter's countersank countershock countersign countersignature countersignatures countersigned countersigning countersigns countersign's countersink countersinking countersinks countersink's counterspies counterspy countersunk countertenor countertenors countertenor's countervail countervailed countervailing countervails counterweight counterweights counterweight's countess countesses countess's countian counties counting countless countries countrified country countryman countryman's countrymen country's countryside countrysides countryside's countrywide countrywoman countrywoman's countrywomen counts count's county county's coup coupe couped couperin coupes coupe's couping couple coupled coupler couplers couples couple's couplet couplets couplet's coupling couplings coupling's coupon coupons coupon's coups coup's courage courageous courageously courageousness courages courage's courant courante courants courbet courcy courier couriers courier's course coursed courser coursers courses course's coursing coursings court courted courtenay courteous courteously courteousness courteousness's courter courters courtesan courtesans courtesan's courtesied courtesies courtesy courtesy's courthouse courthouses courthouse's courtier courtiers courtier's courting courtland courtlier courtliest courtliness courtliness's courtly courtnay courtney courtney's courtroom courtrooms courtroom's courts court's courtship courtships courtship's courtund courtyard courtyards courtyard's couscous couscouses cousin cousinly cousinry cousins cousin's coussoule cousteau couth couther couthest couthier couths couture coutures couturier couturiere couturieres couturiers covalence covalences covalent covalently cove coved covell coven covenant covenanted covenantee covenanting covenantor covenants covenant's coveney covens coven's coventries coventry coventry's cover coverage coverages coverage's coverall coveralls coverall's covered coverer coverers covering coverings covering's coverlet coverlets coverlet's coverlid coverlids covers cover's coverslip covert covertly covertness coverts covert's coverture coverup coverups coves cove's covet coveted coveter coveters coveting covetous covetously covetousness covetousness's covets covey coveys covey's coving covings cow cowages cowan coward cowardice cowardice's cowardliness cowardliness's cowardly cowards coward's cowbane cowbell cowbells cowbird cowbirds cowbird's cowboy cowboys cowboy's cowcatcher cowcatchers cowden cowed cowedly cowen cower cowered cowering cowers cowey cowfish cowgirl cowgirls cowgirl's cowhand cowhands cowhand's cowherb cowherd cowherds cowhide cowhided cowhides cowhide's cowie cowier cowiest cowing cowkine cowl cowled cowles cowley cowlick cowlicks cowlick's cowling cowlings cowling's cowls cowl's cowman cowmen cown coworker coworkers coworker's cowpat cowpats cowpea cowpeas cowper cowpoke cowpokes cowpoke's cowpox cowpoxes cowpox's cowpuncher cowpunchers cowpuncher's cowrie cowries cowry cows cow's cowshed cowsheds cowskin cowskins cowslip cowslips cowslip's cox coxcomb coxcombs coxcomb's coxswain coxswains coxswain's coxwain coxwaining coxwains coy coyer coyest coyish coyle coyly coyness coynesses coyness's coyote coyotes coyote's coypu coypus coy's cozen cozenage cozened cozener cozeners cozening cozens cozes cozey cozeys cozie cozier cozies coziest cozily coziness coziness's cozmo cozumel cozumel's cozy cozy's cozza cpa's cpi cpi's cpl cpr's cps cpu cpu's cr craal craals crab crabapple crabb crabbe crabbed crabbedness crabber crabbers crabbier crabbiest crabbily crabbiness crabbiness's crabbing crabby crabgrass crabs crab's crabwise crack crackdown crackdowns crackdown's cracked cracker crackerjack crackerjacks crackerjack's crackers cracker's cracking crackings crackle crackled crackles crackle's cracklier crackliest crackling crackly cracknel cracknels crackpot crackpots crackpot's cracks crack's cracksman crackup crackups crackup's cracky craddock cradle cradled cradler cradlers cradles cradle's cradlesong cradlesongs cradling craft crafted craftier craftiest craftily craftiness craftiness's crafting crafts craft's craftsman craftsmanly craftsman's craftsmanship craftsmanship's craftsmen crafty crag cragged craggie craggier craggiest craggily cragginess craggy crags crag's cragsman cragsmen craig crain cralg cram crambos cramer crammed crammer crammers cramming cramp cramped cramping crampon crampons cramps cramp's crams cran cranach cranberries cranberry cranberry's cranched cranches cranching crandale crandall crandell crane craned craner cranes crane's cranford crania cranial cranially craniate craning craniofacial cranium craniums cranium's crank crankcase crankcases crankcase's cranked cranker crankest crankier crankiest crankily crankiness crankiness's cranking crankpin crankpins cranks crank's crankshaft crankshafts crankshaft's cranky cranmer crannied crannies cranny cranny's cranston crap crape craped crapes crape's craping crapped crapper crappers crappie crappier crappies crappiest crappiness crapping crappy craps crap's crapshooter crapshooters craps's crapulence crapulent crapulous crary crash crashed crasher crashers crashes crashing crash's crass crasser crassest crassly crassness crassness's crate crated crater cratered cratering craters crater's crates crate's crating craton cratons cravat cravats cravat's crave craved craven cravened cravenly cravenness cravens craven's craver cravers craves craving cravingly cravings craving's craw crawdad crawdads crawfish crawfished crawfishes crawfish's crawford crawford's crawl crawled crawler crawlers crawley crawlier crawliest crawling crawls crawl's crawlspace crawlspaces crawlspace's crawlway crawlways crawly craws craw's cray crayfish crayfishes crayfish's crayola crayola's crayon crayoned crayoning crayonist crayonists crayons crayon's cray's craze crazed crazes craze's crazier crazies craziest crazily craziness craziness's crazing crazy crazy's crc creak creaked creakier creakiest creakily creakiness creaking creaks creak's creaky cream creamed creamer creameries creamers creamer's creamery creamery's creamier creamiest creamily creaminess creaminess's creaming creams cream's creamy crean crease creased creaser creasers creases crease's creasier creasiest creasing creasy create created creates creath creating creation creationism creationism's creations creation's creative creatively creativeness creativeness's creatives creative's creativity creativity's creator creators creator's creature creatures creature's creche crèche creches crèches crèche's crecy crecy's credence credences credence's credential credentialed credentials credential's credenza credenzas credenza's credibilities credibility credibility's credible credibleness credibly credit creditabilities creditability creditable creditableness creditably credited crediting creditor creditors creditor's credits credit's credo credos credo's credulity credulity's credulous credulously cree creed creedal creedon creeds creed's creek creeks creek's creel creels creel's creep creepage creepages creeper creepers creeper's creepie creepier creepies creepiest creepily creepiness creepiness's creeping creeps creep's creepy crees cree's creigh creight creighton creighton's crelin crellen cremate cremated cremates cremating cremation cremations cremation's cremator crematoria crematories crematorium crematoriums crematorium's cremators crematory crematory's creme cremes crenate crenated crenation crenel crenelate crenelated crenelates crenelating crenelation crenelations creneled crenels crenshaw creole creoles creole's creon creosote creosoted creosotes creosote's creosoting crepe creped crepes crepe's crepey crepier creping crepitant crepitation crepitus crept crepuscular crepy cresa crescantia crescen crescendi crescendo crescendos crescendo's crescent crescentia crescentic crescents crescent's crescin crescint cresida crespi crespo cress cresses cresset cressets cressi cressida cressler cress's cressy crest crestal crested crestfallen crestfallenly cresting crestings crestless crests crest's cretaceous cretaceous's cretan cretan's crete crete's cretic cretin cretinism cretinize cretinized cretinizing cretinous cretins cretin's cretonne crevasse crevasses crevasse's crevassing crevice creviced crevices crevice's crew crewcut crewed crewel crewels crewelwork crewing crewless crewman crewman's crewmen crews crew's crib cribbage cribbages cribbage's cribbed cribber cribbers cribbing cribbings cribs crib's cribwork cribworks crichton crick cricked cricket cricketer cricketers cricketer's cricketing crickets cricket's cricking cricks crick's cried crier criers crier's cries crifasi crim crime crimea crimean crimea's crimeless crimes crime's criminal criminalities criminality criminally criminalness criminals criminal's criminated criminologic criminological criminologically criminologies criminologist criminologists criminologist's criminology criminology's crimp crimped crimper crimpers crimpier crimpiest crimping crimps crimp's crimpy crimson crimsoned crimsoning crimsons crimson's crin cringe cringed cringer cringers cringes cringe's cringing cringles crinites crinkle crinkled crinkles crinkle's crinklier crinkliest crinkliness crinkling crinkly crinoids crinoline crinolines crinoline's criollo cripple crippled crippler cripplers cripples cripple's crippling cris crisco crisco's crises crisey crisic crisis crisis's crisp crispa crispas crisped crispen crispened crispening crispens crisper crispers crispest crispier crispiest crispily crispin crispiness crisping crisply crispness crispness's crisps crisp's crispy crisscross crisscrossed crisscrosses crisscrossing crisscross's crissie crissy crist crista cristabel cristal cristen cristi cristian cristiano cristie cristin cristina cristina's cristine cristiona cristionna cristobal cristoforo cristy criswell critchfield criteria criterion criterions criterion's critic critical criticality critically criticalness criticise criticised criticises criticising criticism criticisms criticism's criticizable criticize criticized criticizer criticizers criticizes criticizing critics critic's critique critiqued critiques critique's critiquing critta critter critters critter's crittur critturs croak croaked croaker croakers croakier croakiest croakily croakiness croaking croaks croak's croaky croat croatia croatian croatians croatian's croatia's croats croat's croce crochet crocheted crocheter crocheters crocheting crochets crochet's croci crock crocked crocker crockeries crockery crockery's crocket crockets crockett crocking crocks crock's crocodile crocodiles crocodile's crocus crocuses crocus's croesus crofoot croft crofter crofters crofton crofts croissant croissants croissant's croix crompton cromwell cromwellian cromwell's crone croner crones crone's cronies cronin cronin's cronkite cronkite's cronus cronus's crony cronyism cronyisms crony's crook crooked crookeder crookedest crookedly crookedness crookedness's crookeries crookery crookes crooking crookneck crooknecks crooks crook's croom croon crooned crooner crooners crooner's crooning croons croon's crop cropland croplands cropless cropped cropper croppers cropper's cropping crops crop's croquet croqueted croqueting croquets croquet's croquette croquettes croquette's crosby crosier crosiers crosier's crosley cross crossability crossarm crossbar crossbars crossbar's crossbeam crossbeams crossbeam's crossbones crossbones's crossbow crossbows crossbow's crossbred crossbreed crossbreeding crossbreeds crossbreed's crosscheck crosschecked crosschecking crosschecks crosscheck's crosscurrent crosscurrents crosscut crosscuts crosscutting crosse crossed crosser crossers crosses crossest crossfire crossfires crossfire's crosshatch crosshatched crosshatches crosshatching crossing crossings crossing's crosslet crossly crossness crossness's crossover crossovers crossover's crosspatch crosspatches crosspiece crosspieces crosspiece's crossroad crossroads crossroad's crossroads's cross's crosstalk crosstie crossties crosstown crosswalk crosswalks crosswalk's crossway crossways crosswise crossword crosswords crossword's crotch crotched crotches crotchet crotchetiness crotchets crotchet's crotchety crotch's croteau crotty crouch crouched crouches crouching crouch's croup croupier croupiers croupier's croupiest croupily croups croup's croupy crouton croûton croutons croûtons croûton's crow crowbar crowbars crowbar's crowd crowded crowdedness crowder crowders crowdies crowding crowds crowd's crowdy crowe crowed crowell crower crowers crowfeet crowfoot crowfoots crowing crowley crowley's crown crowned crowner crowners crownets crowning crowns crown's crows crow's crowsteps croydon crozier croziers crozier's cr's crt's cruce crucial crucially crucialness cruciate crucible crucibles crucible's crucifer crucified crucifies crucifix crucifixes crucifixion crucifixions crucifixion's crucifix's cruciform cruciforms cruciform's crucify crucifying crud crudded crudden cruddier cruddiest crudding cruddy crude crudely crudeness crudeness's cruder crudes crude's crudest crudités crudités's crudities crudity crudity's cruds crud's cruel crueler cruelest crueller cruellest cruelly cruelness cruelties cruelty cruelty's cruet cruets cruet's cruickshank cruikshank cruise cruised cruiser cruisers cruiser's cruises cruise's cruising cruller crullers cruller's crumb crumbed crumber crumbers crumbier crumbiest crumbing crumble crumbled crumbles crumble's crumblier crumbliest crumbliness crumbling crumblings crumbly crumbs crumb's crumby crummie crummier crummies crummiest crummy crump crumped crumpet crumpets crumpet's crumping crumple crumpled crumples crumple's crumpling crumply crumps crunch crunched cruncher crunchers crunches crunchier crunchiest crunching crunch's crunchy crupper cruppers crusade crusaded crusader crusaders crusader's crusades crusade's crusading crusados cruse crush crushable crushed crusher crushers crushes crushing crushproof crush's crusoe crusoe's crust crustacea crustacean crustaceans crustacean's crustal crusted crustier crustiest crustily crusting crusts crust's crusty crutch crutched crutcher crutches crutch's crux cruxes crux's cruz cruzados cruzeiro cruzeiros cruz's cry cryan crybabies crybaby crybaby's crying cryingly cryings cryobiologically cryobiology cryogen cryogenic cryogenically cryogenics cryogenics's cryogenies cryogens cryogeny cryolite cryonic cryonics cryostat cryostats cryosurgeon cryosurgery cryosurgical cryotherapies cryotherapy cryotron cryotrons crypt cryptal cryptic cryptically crypto cryptogam cryptogram cryptograms cryptogram's cryptograph cryptographer cryptographers cryptographer's cryptographic cryptography cryptography's cryptos cryptozoic cryptozoic's crypts crypt's cry's crysta crystal crystalize crystalized crystalizes crystalizing crystalline crystallisation crystallisation's crystallise crystallised crystallises crystallising crystallization crystallization's crystallize crystallized crystallizer crystallizes crystallizing crystallogram crystallographer crystallographers crystallographic crystallography crystalloid crystalloidal crystals crystal's crystie cs c's csonka csonka's csp cst cst's ct ctesiphon ctg cthrine cthulhu cthulhu's ctrl cts ct's cu cub cuba cubage cubages cuban cubans cuban's cuba's cubature cubbies cubbish cubby cubbyhole cubbyholes cubbyhole's cube cubebs cubed cuber cubers cubes cube's cubic cubical cubicity cubicle cubicles cubicle's cubicly cubics cubiform cubing cubism cubisms cubism's cubist cubistic cubists cubist's cubit cubital cubits cubit's cuboid cuboidal cuboids cubs cub's cuchulain cuchulain's cuckold cuckolded cuckolding cuckoldry cuckolds cuckold's cuckoo cuckooed cuckooing cuckoos cuckoo's cucumber cucumbers cucumber's cucurbit cud cuda cudbears cuddies cuddle cuddled cuddles cuddle's cuddlesome cuddlier cuddliest cuddling cuddly cuddy cudgel cudgeled cudgeler cudgelers cudgeling cudgelled cudgelling cudgellings cudgels cudgel's cudlip cuds cud's cudweed cudweeds cue cued cueing cues cue's cuesta cuestas cuff cuffed cuffing cuffless cufflinks cuffs cuff's cuing cuirass cuirassed cuirasses cuirassing cuish cuishes cuisinart cuisine cuisines cuisine's cuke cukes culberson culbert culbertson culhert culinary cull cullan culled cullen cullender cullenders cullender's cullen's culler cullers cullet cullets culley cullie cullied cullies cullin culling culliton culls cull's cully culminate culminated culminates culminating culmination culminations culmination's culms culosio culotte culottes culotte's culpa culpability culpability's culpable culpableness culpably culpae culpas culprit culprits culprit's cult cultic cultigen cultism cultisms cultist cultists cultivable cultivar cultivatable cultivate cultivated cultivates cultivating cultivation cultivations cultivation's cultivator cultivators cultivator's cults cult's cultural culturally culture cultured cultures culture's culturing culver culvers culvert culverts culvert's cum cumber cumbered cumberer cumberers cumbering cumberland cumberland's cumbers cumbersome cumbersomeness cumbrous cumbrously cumin cumine cumings cumins cumin's cummerbund cummerbunds cummerbund's cummers cummin cummine cumming cummings cummins cumquat cumquats cumquat's cums cumshaw cumshaws cumulate cumulated cumulates cumulating cumulative cumulatively cumuli cumulonimbus cumulous cumulus cumulus's cunard cunard's cuneate cuneiform cuneiform's cung cuniform cunner cunners cunni cunnilinctus cunnilinguism cunnilingus cunnilingus's cunning cunninger cunningest cunningham cunningham's cunningly cunningness cunnings cunning's cunt cunts cunt's cup cupbearer cupbearers cupboard cupboards cupboard's cupcake cupcakes cupcake's cupful cupfuls cupful's cupholder cupid cupidities cupidity cupidity's cupids cupid's cupo cupola cupolaed cupolas cupola's cuppa cuppas cupped cupper cuppers cuppier cupping cuppings cuppy cupreous cupric cuprite cuprites cupronickel cuprous cuprums cups cup's cupsful cur curability curable curableness curably curacao curacaos curacao's curacies curacy curacy's curara curare curares curari curarization curate curates curate's curative curatively curatives curative's curator curatorial curators curator's curatorship curatrices curatrix curb curbable curbed curber curbers curbing curbings curbs curb's curbside curbstone curbstones curcio curd curded curdier curding curdle curdled curdler curdlers curdles curdling curds curd's curdy cure cured cureless curer curers cures cure's curets curettage curette curetted curettes curetting curfew curfewed curfewing curfews curfew's curhan curia curiae curial curie curies curie's curing curio curios curio's curiosa curiosities curiosity curiosity's curious curiouser curiousest curiously curiousness curitiba curium curiums curkell curl curled curler curlers curler's curlew curlews curlew's curley curlicue curlicued curlicues curlicue's curlicuing curlier curliest curlily curliness curliness's curling curlings curls curl's curly curlycue curlycues curlycue's curmudgeon curmudgeons curmudgeon's curnin curr curran currant currants currant's curred curren currencies currency currency's current currently currentness currents current's currey curricula curricular curriculum curriculums curriculum's currie curried currier curriers currier's curriery curries curring currish curry currycomb currycombed currycombing currycombs currycomb's currying curry's curs cur's curse cursed curseder cursedest cursedly cursedness curser cursers curses curse's cursing cursive cursively cursiveness cursives cursive's curson cursor cursorily cursoriness cursors cursor's cursory curst curt curtail curtailed curtailing curtailment curtailments curtailment's curtails curtain curtained curtaining curtains curtain's curter curtesies curtest curtesy curtice curtis curtis's curtly curtness curtness's curt's curtsey curtseyed curtseying curtseys curtsey's curtsied curtsies curtsy curtsying curtsy's curvaceous curvaceously curvacious curvature curvatures curvature's curve curved curvedly curves curve's curvet curveted curvets curvetting curvey curvier curviest curviness curving curvy curzon cu's cusack cuscus cushier cushiest cushily cushiness cushing cushion cushioned cushioning cushions cushion's cushiony cushy cusick cusp cuspated cusped cuspid cuspidal cuspidated cuspidor cuspidors cuspids cuspid's cusps cusp's cuss cussed cussedly cusser cussers cusses cussing cuss's cussword cusswords custard custards custard's custer custodial custodian custodians custodian's custodianship custodies custody custody's custom customarily customary customer customers customer's customhouse customhouses customisation customise customised customises customising customization customize customized customizes customizing customs custom's customshouse cut cutaneous cutaneously cutaway cutaways cutback cutbacks cutback's cutcheon cutcheries cutcliffe cutdown cutdowns cute cutely cuteness cuteness's cuter cutes cutesier cutesiest cutest cutesy cutey cuteys cuthbert cuthbertson cuthburt cuticle cuticles cuticle's cuticular cutie cuties cutin cutinizing cutins cutis cutlas cutlases cutlass cutlasses cutlass's cutler cutleries cutlerr cutlers cutlery cutlery's cutlet cutlets cutlet's cutlines cutlip cutlor cutoff cutoffs cutoff's cutout cutouts cutpurse cutpurses cuts cut's cuttable cuttages cutter cutters cutter's cutthroat cutthroats cutthroat's cuttie cutting cuttings cutting's cuttle cuttlebone cuttlebones cuttled cuttlefish cuttlefishes cuttlefish's cuttler cuttles cuttling cutty cutup cutups cutup's cutworm cutworms cuvier cuvier's cuyler cuzco cwt cy cyan cyanic cyanide cyanided cyanides cyanide's cyanin cyanitic cyanoacrylate cyanogen cyanosed cyanoses cyanosis cyanotic cyans cyb cybele cybele's cybercultural cyberculture cybernated cybernation cybernetic cybernetical cybernetically cybernetician cyberneticist cyberneticists cybernetics cybernetics's cyberpunk cyberpunks cyberpunk's cyberspace cyberspace's cybil cybill cyborg cyborgs cycad cycads cychosz cyclades cyclades's cyclamate cyclamates cyclamen cyclamens cyclamen's cyclazocine cycle cyclecar cyclecars cycled cycler cyclers cycles cycle's cyclic cyclical cyclically cyclicly cycling cyclings cyclist cyclists cyclist's cyclized cyclizes cyclizing cyclo cycloid cycloidal cycloids cyclometer cyclometers cyclonal cyclone cyclones cyclone's cyclonic cyclonically cyclopedia cyclopedias cyclopes cyclops cyclops's cyclos cyclotron cyclotrons cyclotron's cyd cygnet cygnets cygnet's cygnus cygnus's cykana cyler cylinder cylindered cylinders cylinder's cylindrical cylindrically cyma cymbal cymbaler cymbalers cymbalist cymbalists cymbals cymbal's cymbeline cymbeline's cymbling cymbre cyme cymes cymose cyn cyna cynar cynara cynarra cynde cyndi cyndia cyndie cyndy cynera cynic cynical cynically cynicism cynicisms cynicism's cynics cynic's cynosure cynosures cynosure's cynth cynthea cynthia cynthia's cynthie cynthla cynthy cypher cyphered cyphering cyphers cypher's cypres cypreses cypress cypresses cypress's cyprian cyprians cyprian's cyprio cypriot cypriote cypriotes cypriots cypriot's cypro cyprus cypruses cyprus's cyrano cyrano's cyrie cyril cyrill cyrilla cyrille cyrillic cyrillic's cyrillus cyrus cyst cystectomies cystic cystitis cysts cyst's cytologic cytological cytologically cytologies cytologist cytologists cytology cytology's cytoplasm cytoplasmic cytoplasm's cytosine czar czardas czardases czardom czardoms czarevna czarevnas czarina czarinas czarina's czarism czarisms czarist czarists czaritza czaritzas czarra czars czar's czech czechoslovak czechoslovakia czechoslovakian czechoslovakians czechoslovakian's czechoslovakia's czechoslovaks czechs czech's czerny d dab dabbed dabbing dabble dabbled dabbler dabblers dabbler's dabbles dabbling dabblings dabbs daberath dabney dabs dab's dacca dacca's dace daces dacey dacha dachas dacha's dachau dachau's dachi dachia dachshund dachshunds dachshund's dachy dacia dacie dacoit dacoits dacron dacrons dacron's dactyl dactylic dactylics dactylic's dactyls dactyl's dactylus dacy dad dada dadaism dadaisms dadaism's dadaist dadaists dadas dada's daddies daddling daddy daddy's dado dadoed dadoes dadoing dados dado's dads dad's daedalus daedalus's daegal dael daemon daemonic daemons daemon's daffi daffie daffier daffiest daffiness daffodil daffodils daffodil's daffy dafna dafodil daft dafter daftest daftly daftness dag dagall dagger daggered daggers dagger's daggett daggna dagley dagmar dagna dagnah dagney dagny dago dagoba dagobas dagoes dagos daguerre daguerreotype daguerreotyped daguerreotypes daguerreotype's daguerreotyping dagwood dahl dahle dahlia dahlias dahlia's dahlstrom dahomey dahomey's daigle dail daile dailey dailies daily daily's daimler daimler's daimon daimonic daimons daimyo daimyos daintier dainties daintiest daintily daintiness daintiness's dainty dainty's daiquiri daiquiris daiquiri's dairies dairy dairying dairying's dairymaid dairymaids dairymaid's dairyman dairyman's dairymen dairy's dais daises daisey daisi daisie daisied daisies dais's daisy daisy's daitzman dakar dakar's dakoit dakoits dakota dakotan dakotans dakotas dakota's dal dale dalenna dales dale's dalesman dalesmen daleth daleths daley daley's dali dalia dalian dalian's dalila dalis dall dallas dallas's dalles dalli dalliance dalliances dalliance's dallied dallier dalliers dallies dallis dallman dallon dally dallying dalmatian dalmatians dalmatian's daloris dalpe dalston dalt dalton dalton's dalury daly dam damage damageable damaged damager damagers damages damage's damages's damaging damagingly damal damalas damales damali damalis damalus damara damaris damarra damascene damascened damascenes damascus damascus's damask damasked damasking damasks damask's dambro dame damek dames dame's damian damiani damiano damian's damick damicke damien damion damion's damita damle dammed dammer dammers damming damn damnabilities damnability damnable damnableness damnably damnation damnation's damndest damned damneder damnedest damner damners damnification damnify damnifying damning damnit damns damn's damocles damon damon's damosel damosels damour damozels damp damped dampen dampened dampener dampeners dampening dampens damper dampers damper's dampest damping dampish damply dampness dampness's damps damp's dams dam's damsel damselflies damselfly damsels damsel's damson damsons damson's dan dana danae danaher danais danas dana's danby dance danced dancer dancers dancer's dances dance's dancing dancingly dancing's danczyk dandelion dandelions dandelion's dander dandered danders dander's dandier dandies dandiest dandification dandified dandifies dandify dandifying dandily dandle dandled dandler dandlers dandles dandling dandruff dandruff's dandy dandyish dandyism dandyisms dandy's dane danegeld danegelds danelaw danell danella danelle danes dane's danete danette daneweed danewort daney danforth dang danged danger dangered dangerfield dangerfield's dangerous dangerously dangerousness dangers danger's danging dangle dangled dangler danglers dangles dangling dangs dani dania danial daniala danialah danial's danica danice danie daniel daniela daniele daniell daniella danielle danielle's daniels daniel's danielson danieu danika danila danish danish's danit danita daniyal dank danker dankest dankly dankness dankness's dann danna dannel danni dannica dannie dannie's dannon danny dannye danny's danone danone's danseur danseurs danseuse danseuses dante dante's danton danube danube's danubian danuloff danya danyelle danyette danyluk danzig danziger dao daph daphene daphie daphna daphne daphne's daphnia daphnias dapper dapperer dapperest dapperly dapperness dapping dapple dappled dapples dapple's dappling dar dara darach darb darbee darbie darby darby's darce darcee darcey darci darcia darcie darcy d'arcy darcy's darda dardanelles dardanelles's dardani dare dared daredevil daredevils daredevil's dareece dareen darees dareful darell darelle daren daren's darer darers dares dare's daresay d'arezzo darfur dari daria darian darice darill darin daring daringly daringness darings daring's darin's dario dario's darius darjeeling dark darked darken darkened darkener darkeners darkening darkens darker darkest darkey darkeys darkhaired darkie darkies darking darkish darkle darkled darkles darklier darkliest darkling darkly darkness darkness's darkroom darkrooms darkroom's darks dark's darksome darky darla darla's darleen darlene darlene's darline darling darlings darling's darlleen darmit darn darnall darndest darndests darned darneder darnedest darnel darnell darnell's darnels darner darners darning darnings darns darn's daron darooge darra darrel darrell darrelle darrell's darrel's darren darren's darrey darrick darrill darrin darrin's darrow darryl darryl's darryn darsey darsie dart dartboard dartboards dartboard's darted darter darters darth darth's darting dartmoor dartmouth darton darts dart's darvon darvon's darwen darwin darwinian darwinians darwinism darwinism's darwinist darwinists darwinite darwin's darya daryl daryle daryl's daryn da's dash dasha dashboard dashboards dashboard's dashed dasher dashers dashes dashier dashiki dashikis dashiki's dashing dashingly dashpot dashpots dash's dashy dasi dasie dastard dastardliness dastardly dastards dasteel dasya data database databases database's datable dataflow datamation datary datcha datchas date dateable dated datedly datedness dateless dateline datelined datelines dateline's datelining dater daters dates date's datha dating dative datively datives dative's datnow dat's datsun datsuns datum datums datum's datura daturas daub daubed dauber dauberies daubers dauber's daubery daubes daubier daubing daubs daub's dauby daugherty daugherty's daughter daughterly daughters daughter's daughtry daukas daumier daune daunt daunted daunter daunters daunting dauntless dauntlessly dauntlessness dauntlessness's daunts dauphin dauphine dauphins dauphin's dav davao dave daveda daveen daven davena davenport davenports davenport's dave's daveta davey david davida davidde davide davidoff davids david's davidson davidson's davie davies davilman davin davina davine davis davison davit davita davits davit's davon davy daw dawdle dawdled dawdler dawdlers dawdler's dawdles dawdling dawes dawkins dawn dawna dawned dawning dawns dawn's dawson day daybed daybeds daybed's daybook daybooks daybreak daybreaks daybreak's daydream daydreamed daydreamer daydreamers daydreamer's daydreaming daydreams daydream's daydreamt daye dayflies dayflower dayflowers dayfly dayglow dayglows dayle daylight daylighted daylights daylight's daylilies daylily daylit daylong daymare dayna dayroom dayrooms days day's dayside daysides daystar daystars daytime daytimes daytime's dayton daze dazed dazedly dazedness dazes daze's dazing dazzle dazzled dazzler dazzlers dazzles dazzle's dazzling dazzlingly db dbl dbms dc dc's ddene dd's dds's de deaccession deaccessioned deaccessioning deaccessions deach deacidification deacidified deacidifying deacon deaconed deaconess deaconesses deaconess's deaconing deaconries deaconry deacons deacon's deactivate deactivated deactivates deactivating deactivation deactivations deactivator deactivators dead deadbeat deadbeats deadbeat's deadbolt deadbolts deadbolt's deaden deadened deadener deadeners deadening deadens deader deadest deadeye deadeyes deadfall deadfalls deadhead deadheaded deadheads deadhead's deadlier deadliest deadline deadlines deadline's deadliness deadliness's deadlock deadlocked deadlocking deadlocks deadlock's deadly deadman deadness deadpan deadpanned deadpanning deadpans deadpan's deads dead's deadweight deadwood deadwoods deadwood's deaf deafen deafened deafening deafens deafer deafest deafish deafly deafness deafness's deair deairs deal dealcoholization dealer dealers dealer's dealership dealerships dealership's dealing dealings dealing's deals deal's dealt dean deana deana's deandre deandre's deane deaner deaneries deanery deaning deann deanna deanna's deanne deanne's deann's deans dean's deanship deanships dear dearborn dearden dearer dearest dearie dearies dearly dearman dearness dearness's dearr dears dear's dearth dearths dearth's deary deash death deathbed deathbeds deathbed's deathblow deathblows deathblow's deathcup deathcups deathful deathless deathlessly deathlessness deathlike deathly deathrate deaths death's deathtrap deathtraps deathtrap's deathwatch deathwatches deathy deaves deb debacle debacles debacle's debar debarath debark debarkation debarkations debarkation's debarked debarking debarks debarment debarment's debarred debarring debars debase debased debasedness debasement debasements debasement's debaser debasers debases debasing debatable debatably debate debateable debated debater debaters debater's debates debate's debating debauch debauched debauchedly debauchedness debauchee debauchees debaucher debaucheries debauchery debauchery's debauches debauching debauch's debbee debbi debbie debbie's debbra debby debby's debee debenture debentures debenture's debera debi debian debian's debilitant debilitate debilitated debilitates debilitating debilitation debilitations debilitation's debilitative debilities debility debility's debit debitable debited debiting debits debit's debonair debonairly debonairness debone debor debora deborah debora's deborath debouch debouche debouched debouches debouching debouillet debouillet's debra debra's debrided debrief debriefed debriefing debriefings debriefing's debriefs debris debris's debruising debs deb's debt debtee debtless debtor debtors debtor's debts debt's debug debugged debugger debuggers debugging debugs debunk debunked debunker debunkers debunking debunks debussy debut debutant debutante débutante debutantes débutantes débutante's debutants debuted debuting debuts debut's dec decade decadence decadence's decadent decadently decadents decadent's decades decade's decaf decaffeinate decaffeinated decaffeinates decaffeinating decaf's decagon decagons decagram decahedra decahedron decahedrons decal decalcification decalcified decalcifies decalcify decalcifying decalcomania decalcomanias decaliters decalogue decalogue's decals decal's decameter decameters decamp decamped decamping decampment decamps decant decanted decanter decanters decanter's decanting decants decapitate decapitated decapitates decapitating decapitation decapitations decapitation's decapitator decapod decapods decapsulate decares decasyllabic decasyllable decasyllables decathlon decathlons decathlon's decato decatur decay decayable decayed decayedness decayer decayers decaying decays decay's decca deccan decca's decease deceased deceased's deceases decease's deceasing decedent decedents decedent's deceit deceitful deceitfully deceitfulness deceitfulness's deceits deceit's deceivable deceive deceived deceiver deceivers deceiver's deceives deceiving deceivingly decelerate decelerated decelerates decelerating deceleration decelerations deceleration's decelerator decelerators december decembers december's decemvir decenaries decenary decencies decency decency's decennia decennial decennially decennials decenniums decent decenter decentered decentest decently decentralisation decentralisation's decentralise decentralised decentralises decentralising decentralism decentralist decentralization decentralizations decentralization's decentralize decentralized decentralizes decentralizing decentring deception deceptions deception's deceptive deceptively deceptiveness deceptiveness's decertification decertified decertifying dechlorinate dechlorinated dechlorinating dechlorination deciare deciares decibel decibels decibel's decidable decide decided decidedly decider deciders decides deciding decidua decidual deciduous deciduously deciduousness decigram decigrams decile deciliter deciliters decima decimal decimalization decimalize decimalized decimalizes decimalizing decimally decimals decimal's decimate decimated decimates decimating decimation decimation's decimeter decimeters decipher decipherable deciphered deciphering deciphers decision decisional decisions decision's decisive decisively decisiveness decisiveness's decistere decisteres deck decked decker deckers deckert deckhand deckhands deckhand's decking deckings deckle deckles decks deck's declaim declaimed declaimer declaimers declaiming declaims declamation declamations declamation's declamatory declan declarable declarant declaration declarations declaration's declarative declaratively declarator declaratory declare declared declarer declarers declares declaring declasse declassification declassifications declassified declassifies declassify declassifying declassing declension declensions declension's declinable declination declinational declinations declination's declinatory declinature decline declined decliner decliners declines decline's declining declivities declivity declivity's deco decoct decocted decocting decoction decocts decode decoded decoder decoders decodes decoding decodings decollated decollete décolleté decolonisation decolonisation's decolonise decolonised decolonises decolonising decolonization decolonization's decolonize decolonized decolonizes decolonizing decommission decommissioned decommissioning decommissions decompensate decompensated decompensates decompensating decompensation decompensations decomposability decomposable decompose decomposed decomposer decomposers decomposes decomposing decomposition decompositions decomposition's decompress decompressed decompresses decompressing decompression decompressions decompression's decompressive decongest decongestant decongestants decongestant's decongested decongesting decongestion decongestive decongests deconstruction deconstructions deconstruction's decontaminate decontaminated decontaminates decontaminating decontamination decontaminations decontamination's decontaminator decontaminators decontrol decontrolled decontrolling decontrols decor decorate decorated decorates decorating decoration decorations decoration's decorative decoratively decorativeness decorator decorators decorator's decorous decorously decorousness decors decor's decorticate decorum decorums decorum's decoupage decouple decoy decoyed decoyer decoyers decoying decoys decoy's decrease decreased decreases decrease's decreasing decreasingly decree decreed decreeing decreer decreers decrees decree's decrement decremented decrements decrepit decrepitly decrepitude decrepitude's decrescendi decrescendo decrescendos decrescendo's decrial decrials decried decrier decriers decries decriminalisation decriminalisation's decriminalise decriminalised decriminalises decriminalising decriminalization decriminalization's decriminalize decriminalized decriminalizes decriminalizing decrowns decry decrying decrypt decrypted decrypting decryption decryptions decrypts dec's dede dedekind dedekind's deden dedicate dedicated dedicatee dedicates dedicating dedication dedicational dedications dedication's dedicator dedicators dedicatory dedie dedra dedric dedrick deduce deduced deduces deducible deducing deduct deducted deductibility deductible deductibles deductible's deducting deduction deductions deduction's deductive deductively deducts dee deeann deeanne deed deedbox deeded deedee dee dee deedier deeding deedless deeds deed's deedy deegan deejay deejays deejay's deem deemed deeming deemphasis deemphasize deemphasized deemphasizes deemphasizing deems deena deena's deenya deep deepen deepened deepener deepeners deepening deepens deeper deepest deeply deepness deepness's deeps deep's deer deerdre deere deere's deerfly deerflys deering deers deer's deerskin deerskins deerskin's deerstalker deerstalkers deerweed deerweeds deery deeryard dees deescalate deescalated deescalates deescalating deescalation deescalations deeyn deface defaced defacement defacements defacement's defacer defacers defaces defacing defacto defalcate defalcated defalcates defalcating defalcation defalcations defamation defamations defamation's defamatory defame defamed defamer defamers defames defaming defamingly defant defat defats defatted default defaulted defaulter defaulters defaulter's defaulting defaults default's defeat defeated defeater defeaters defeating defeatism defeatism's defeatist defeatists defeatist's defeats defeat's defecate defecated defecates defecating defecation defecation's defect defected defecter defecters defecting defection defections defection's defective defectively defectiveness defectives defective's defector defectors defector's defects defect's defeminize defeminized defeminizing defence defenced defenceless defences defence's defencing defend defendable defendant defendants defendant's defended defender defenders defender's defending defends defense defensed defenseless defenselessly defenselessness defenses defense's defensibility defensible defensibly defensing defensive defensively defensiveness defensiveness's defensive's defer deference deference's deferent deferential deferentially deferment deferments deferment's deferrable deferral deferrals deferred deferrer deferrers deferring defers defiance defiances defiance's defiant defiantly defibrillate deficiencies deficiency deficiency's deficient deficiently deficit deficits deficit's defied defier defiers defies defile defiled defilement defilements defilement's defiler defilers defiles defile's defiling defilingly definable definably define defined definement definer definers definer's defines defining definite definitely definiteness definiteness's definition definitions definition's definitive definitively definitiveness deflagrate deflagrated deflagrates deflagrating deflagration deflagrations deflate deflated deflates deflating deflation deflationary deflations deflation's deflator deflators deflea deflect deflectable deflected deflecting deflection deflections deflection's deflective deflector deflectors deflector's deflects defloration deflorations deflorescence deflower deflowered deflowering deflowers defoam defoamed defoamer defoe defog defogged defogger defoggers defogger's defogging defogs defoliant defoliants defoliant's defoliate defoliated defoliates defoliating defoliation defoliations defoliation's defoliator defoliators deforest deforestation deforestation's deforested deforesting deforests deform deformable deformation deformations deformation's deformative deformed deformer deformers deforming deformities deformity deformity's deforms defraud defraudation defrauded defrauder defrauders defrauding defrauds defray defrayable defrayal defrayals defrayal's defrayed defrayer defrayers defraying defrayment defrays defrock defrocked defrocking defrocks defrost defrosted defroster defrosters defroster's defrosting defrosts deft defter deftest deftly deftness deftness's defunct defunctive defunctness defuse defused defuses defusing defuze defuzed defuzes defuzing defy defying degas degass degassed degasses degassing degauss degaussed degausses degaussing degeneracies degeneracy degeneracy's degenerate degenerated degenerately degenerateness degenerates degenerate's degenerating degeneration degenerations degeneration's degenerative degeneres degeneres's degerm degermed degradable degradation degradations degradation's degrade degraded degradedly degradedness degrader degraders degrades degrading degrease degreased degreases degreasing degree degreed degrees degree's degum degummed degumming degums dehlia dehnel dehorn dehorned dehorner dehorning dehorns dehumanisation dehumanisation's dehumanise dehumanised dehumanises dehumanising dehumanization dehumanization's dehumanize dehumanized dehumanizes dehumanizing dehumidification dehumidified dehumidifier dehumidifiers dehumidifier's dehumidifies dehumidify dehumidifying dehydrate dehydrated dehydrates dehydrating dehydration dehydration's dehydrator dehydrators dehydrogenate dehydrogenated dehydrogenates dehydrogenating dehydrogenation dehypnotize dehypnotized dehypnotizing dei deibel deice deiced deicer deicers deicer's deices deicidal deicide deicides deicing deidre deidre's deific deifical deification deifications deification's deified deifier deifiers deifies deiform deify deifying deign deigned deigning deigns deimos deina deionization deionizations deionize deionized deionizes deionizing deirdra deirdre deism deisms deism's deist deistic deists deities deity deity's deja deject dejected dejectedly dejectedness dejecting dejection dejections dejection's dejects dejesus dejesus's dekagram dekagrams dekaliter dekaliters dekameter dekameters dekares dekeles dekow del dela delacourt delacroix delacruz delacruz's delaine delainey delamare deland delaney delaney's delanie delano delanos delano's delanty delaryd delastre delaware delawarean delawareans delawarean's delawares delaware's delay delayed delayer delayers delaying delays delay's delbert delbert's delcina delcine dele delead delectable delectably delectation delectations delectation's deled delegacies delegacy delegalizing delegant delegate delegated delegatee delegates delegate's delegati delegating delegation delegations delegation's delegatory deleing deleon deleon's deles delete deleted deleterious deleteriously deleteriousness deletes deleting deletion deletions deletion's delfeena delfine delft delfts delgado delhi delhi's deli delia delia's deliberate deliberated deliberately deliberateness deliberates deliberating deliberation deliberations deliberation's deliberative deliberatively deliberator delibes delicacies delicacy delicacy's delicate delicately delicateness delicates delicatessen delicatessens delicatessen's delicious deliciously deliciousness deliciousness's delicious's delict delicti delicto delight delighted delightedly delightful delightfully delightfulness delighting delights delight's delija delila delilah delilah's delime deliming delimit delimitating delimitation delimitations delimitative delimited delimiter delimiters delimiting delimits delinda delineate delineated delineates delineating delineation delineations delineation's delineative delinquencies delinquency delinquency's delinquent delinquently delinquents delinquent's deliquesce deliquesced deliquescence deliquescent deliquesces deliquescing deliria deliriant delirifacient delirious deliriously deliriousness delirium deliriums delirium's delis deli's delisle delist delius deliver deliverable deliverables deliverance deliverance's delivered deliverer deliverers deliverer's deliveries delivering delivers delivery delivery's dell della della's delle dellora dells dell's delly delmar delmar's delmarva delmarva's delmer delmer's delmonico delmor delmore delogu delora delorenzo delores delores's deloria deloris deloris's delos delouse deloused delouses delousing delp delphi delphic delphina delphine delphinia delphinium delphiniums delphinium's delphinus delphinus's delphi's delsman delta deltaic deltas delta's deltic deltoid deltoids delude deluded deluder deluders deludes deluding deludingly deluge deluged deluges deluge's deluging delusion delusional delusionary delusionist delusions delusion's delusive delusively delusiveness delusory deluxe delve delved delver delvers delves delving delwin delwyn dem demaggio demagnetisation demagnetisation's demagnetise demagnetised demagnetises demagnetising demagnetization demagnetization's demagnetize demagnetized demagnetizes demagnetizing demagnification demagog demagogic demagogies demagogry demagogs demagog's demagogue demagoguery demagoguery's demagogues demagogue's demagogy demagogy's demakis demand demandable demanded demander demanders demanding demandingly demands demand's demarcate demarcated demarcates demarcating demarcation demarcations demarcation's demarcator demarcators demarche demarches demaria demarking demasculinize demasculinized demasculinizing demavend demavend's demb demean demeaned demeaning demeanor demeanors demeanor's demeanour demeanour's demeans dement demented dementedly dementia dementias dementia's dementing dements demerit demerited demeriting demerits demerit's demerol demerol's demesne demesnes demesne's demeter demeter's demetra demetre demetri demetria demetris demetrius demetrius's demeyer demigod demigods demigod's demijohn demijohns demijohn's demilitarisation demilitarisation's demilitarise demilitarised demilitarises demilitarising demilitarization demilitarization's demilitarize demilitarized demilitarizes demilitarizing demimondain demimondaine demimondaines demimonde demineralization demineralize demineralized demineralizes demineralizing deming deming's demise demised demises demise's demising demit demitasse demitasses demitasse's demitria demits demitted demiurge demiurges demmer demmy demo demob demobbed demobbing demobilisation demobilisation's demobilise demobilised demobilises demobilising demobilization demobilizations demobilization's demobilize demobilized demobilizes demobilizing demobs democracies democracy democracy's democrat democratic democratical democratically democratisation democratisation's democratise democratised democratises democratising democratism democratization democratization's democratize democratized democratizes democratizing democrats democrat's democritus demode demodena demodulate demodulated demodulates demodulating demodulation demodulations demoed demographer demographers demographer's demographic demographically demographics demographic's demographics's demographies demography demography's demoing demoiselle demoiselles demolish demolished demolisher demolishes demolishing demolition demolitionist demolitions demolition's demon demona demoness demonetization demonetize demonetized demonetizes demonetizing demoniac demoniacal demoniacs demonian demonic demonical demonise demonism demonisms demonist demonists demonize demonized demonizes demonizing demonologies demonology demons demon's demonstrable demonstrably demonstrandum demonstrate demonstrated demonstrates demonstrating demonstration demonstrational demonstrationist demonstrationists demonstrations demonstration's demonstrative demonstratively demonstrativeness demonstratives demonstrative's demonstrator demonstrators demonstrator's demoralisation demoralisation's demoralise demoralised demoralises demoralising demoralization demoralization's demoralize demoralized demoralizer demoralizers demoralizes demoralizing demos demo's demosthenes demosthenes's demote demoted demotes demotic demotics demoting demotion demotions demotion's demotist demott demount demountable demounted demounting demounts demp dempsey dempster dempstor demulcent demulcents demultiplexes demur demure demurely demureness demurer demurest demurrable demurrage demurrages demurral demurrals demurred demurrer demurrers demurring demurs demur's demy demythologization demythologizations demythologize demythologized demythologizes demythologizing den dena denae denarii denarius dena's denationalizing denaturant denaturants denaturation denature denatured denatures denaturing denazified denazifies denazify denbrook denby dendrite dendrites dendrite's dendritic dendroid dendrologic dendrological dendrologist dendrologists dendrology dendrons dene deneb denebola denebola's deng deng's dengue dengues deni deniable deniably denial denials denial's denice denicotinize denicotinized denicotinizes denicotinizing denie denied denier deniers denier's denies denigrate denigrated denigrates denigrating denigration denigrations denigration's denigrator denigrators denigratory denim denims denim's denis denise denise's denison denizen denizens denizen's denman denmark denmark's denn denna dennard denned dennet dennett denney denni dennie denning dennis dennison denny denny's denominate denominated denominates denominating denomination denominational denominationally denominations denomination's denominator denominators denominator's denotation denotations denotation's denotative denote denoted denotes denoting denotive denouement denouements denouement's denounce denounced denouncement denouncements denouncement's denouncer denouncers denounces denouncing dens den's dense densely denseness denseness's denser densest densified densifies densify densifying densities densitometer densitometers density density's dent dental dentally dentals dentate dented denten dentifrice dentifrices dentifrice's dentin dentinal dentine dentines dentine's denting dentins dentin's dentist dentistries dentistry dentistry's dentists dentist's dentition denton dents dent's denture dentures denture's denuclearization denuclearize denuclearized denuclearizes denuclearizing denudate denudation denudations denude denuded denuder denuders denudes denuding denunciate denunciation denunciations denunciation's denunciatory denver denver's deny denying denys denyse denzil deodar deodars deodorant deodorants deodorant's deodorise deodorised deodoriser deodorisers deodoriser's deodorises deodorising deodorize deodorized deodorizer deodorizers deodorizer's deodorizes deodorizing deon deonne deon's deoxidation deoxidization deoxidize deoxidized deoxidizer deoxidizers deoxidizes deoxidizing deoxygenate deoxygenated deoxygenating deoxygenation deoxyribonucleic depart departed departed's departing department departmental departmentalise departmentalised departmentalises departmentalising departmentalism departmentalization departmentalize departmentalized departmentalizes departmentalizing departmentally departments department's departs departure departures departure's depend dependabilities dependability dependability's dependable dependableness dependably dependance dependance's dependant dependants dependant's depended dependence dependence's dependencies dependency dependency's dependent dependently dependents dependent's depending depends depersonalize depersonalized depersonalizes depersonalizing depict depicted depicter depicters depicting depiction depictions depiction's depictor depictors depicts depilate depilated depilates depilating depilation depilatories depilatory depilatory's deplane deplaned deplanes deplaning depletable deplete depleted depletes depleting depletion depletions depletion's deplorable deplorableness deplorably deplore deplored deplorer deplorers deplores deploring deploy deployed deploying deployment deployments deployment's deploys depolarization depolarize depolarized depolarizer depolarizers depolarizes depolarizing depolished depolishes depoliti depoliticise depoliticised depoliticises depoliticising depoliticize depoliticized depoliticizes depoliticizing deponent deponents deponing depopulate depopulated depopulates depopulating depopulation depopulations depopulation's depopulator depopulators deport deportability deportable deportation deportations deportation's deported deportee deportees deporting deportment deportment's deports deposable deposal deposals depose deposed deposer deposers deposes deposing deposit deposited depositing deposition depositional depositions deposition's depositor depositories depositors depositor's depository depository's deposits deposit's depot depots depot's depp depp's deppy deprave depraved depravedly depravedness depraver depraves depraving depravities depravity depravity's deprecate deprecated deprecates deprecating deprecatingly deprecation deprecations deprecation's deprecative deprecator deprecators deprecatory depreciable depreciate depreciated depreciates depreciating depreciatingly depreciation depreciations depreciation's depreciative depreciatively depreciator depreciators depreciatory depredate depredated depredating depredation depredations depredation's depredator depredatory deprehension depress depressant depressants depressant's depressed depresses depressibilities depressibility depressible depressing depressingly depression depressional depressionary depressions depression's depressive depressively depressives depressive's depressor depressors deprival deprivals deprivation deprivations deprivation's deprive deprived depriver deprivers deprives depriving deprogram deprogramed deprograming deprogrammed deprogrammer deprogrammers deprogramming deprogrammings deprograms dept depth depths depth's deputation deputational deputations deputation's deputative depute deputed deputes deputies deputing deputise deputised deputises deputising deputize deputized deputizes deputizing deputy deputy's der deragon derail derailed derailing derailleur dérailleur derailleurs dérailleurs dérailleur's derailment derailments derailment's derails derange deranged derangement derangements derangement's deranges deranging derat derats deray derayne derbies derby derby's dercy deregulate deregulated deregulates deregulating deregulation deregulations deregulation's derek derek's derelict dereliction derelictions dereliction's derelicts derelict's derestrict derian derick derick's deride derided derider deriders derides deriding derina deringer derinna derisible derision derisions derision's derisive derisively derisiveness derisory derivable derivate derivation derivations derivation's derivative derivatives derivative's derive derived deriver derivers derives deriving derk derm derma dermabrasion dermal derman dermas dermatitis dermatitises dermatitis's dermatological dermatologies dermatologist dermatologists dermatologist's dermatology dermatology's dermic dermis dermises dermis's dermopathy dermot dermott derms derna dernier derogate derogated derogates derogating derogation derogations derogation's derogatorily derogatoriness derogatory deron deroo derr derrek derrick derricks derrick's derrida derrida's derriere derrière derrieres derrières derrière's derries derriey derrik derril derringer derringers derringer's derris derrises derron derry derte dervish dervishes dervish's derward derwin derwon derwood deryl derzon des desai desalinate desalinated desalinates desalinating desalination desalination's desalinization desalinize desalinized desalinizes desalinizing desalt desalted desalter desalters desalting desalts desand desberg descant descanted descanting descants descant's descartes descartes's descend descendance descendant descendants descendant's descended descendence descendent descendents descendent's descender descending descends descent descents descent's descombes describable describe described describer describers describes describing descried descrier descriers descries description descriptions description's descriptive descriptively descriptiveness descriptor descriptors descry descrying desdamona desdamonna desdee desdemona desdemona's desecrate desecrated desecrates desecrating desecration desecrations desecration's desecrator desegregate desegregated desegregates desegregating desegregation desegregation's deselect deselected deselecting deselects desensitisation desensitisation's desensitise desensitised desensitises desensitising desensitization desensitizations desensitization's desensitize desensitized desensitizer desensitizers desensitizes desensitizing desert deserted deserter deserters deserter's desertic deserting desertion desertions desertion's deserts desert's deserve deserved deservedly deserver deservers deserves deserving deservingly desex desexed desexes desexing desexualization desexualize desexualized desexualizing desi desiccant desiccants desiccate desiccated desiccates desiccating desiccation desiccations desiccation's desiccative desiccator desiccators desiccatory desiderata desideratum desideratum's design designate designated designates designating designation designations designation's designative designator designed designedly designee designees designer designers designer's designing designing's designment designs design's desilvered desimone desirability desirability's desirable desirably desirae desire desirea desireable desireah desired desiree desiree's desirer desirers desires desire's desiri desiring desirous desist desisted desisting desists desk deskman deskmen desks desk's desktop desktops desktop's desma desmond desmond's desmund desolate desolated desolately desolateness desolateness's desolates desolating desolation desolations desolation's desoxyribonucleic despair despaired despairing despairingly despairs despair's despatch despatched despatcher despatchers despatches despatching despatch's desperado desperadoes desperados desperado's desperate desperately desperateness desperation desperation's despicable despicably despise despised despiser despisers despises despising despite despited despiteful despitefully despites despiting despoil despoiled despoiler despoilers despoiling despoilment despoilments despoils despoliation despoliations despond desponded despondence despondencies despondency despondency's despondent despondently desponding despondingly desponds despot despotic despotically despotism despotisms despotism's despots despot's dessert desserts dessert's dessma desta destabilise destabilize destain d'estaing destaining deste destination destinations destination's destine destined destinee destines destinies destining destiny destiny's destitute destitutely destituteness destitution destitution's destressed destrier destriers destroy destroyable destroyed destroyer destroyers destroyer's destroying destroyingly destroys destruct destructed destructibility destructible destructing destruction destructions destruction's destructive destructively destructiveness destructiveness's destructor destructors destructs destruct's desuetude desuetudes desugar desugaring desulfured desultory desynchronizing detach detachability detachable detachably detached detacher detachers detaches detaching detachment detachments detachment's detail detailed detailer detailers detailing details detail's detain detained detainee detainees detainer detainers detaining detainment detainment's detains detect detectable detectably detected detecter detecters detectible detecting detection detections detection's detective detectives detective's detector detectors detector's detects detent detente détente detentes détente's detention detentions detention's detents deter deterge deterged detergent detergents detergent's deterger deterges deteriorate deteriorated deteriorates deteriorating deterioration deteriorations deterioration's deteriorative determent determents determinability determinable determinableness determinably determinacy determinant determinants determinant's determinate determinateness determination determinations determination's determinative determine determined determinedly determinedness determiner determiners determiner's determines determining determinism determinist deterministic determinists deterred deterrence deterrence's deterrent deterrents deterrent's deterrer deterrers deterring deters detest detestable detestably detestation detestations detestation's detested detester detesters detesting detests deth dethrone dethroned dethronement dethronements dethronement's dethroner dethrones dethroning detonable detonate detonated detonates detonating detonation detonations detonation's detonator detonators detonator's detour detoured detouring detournement detours detour's detox detoxed detoxes detoxicated detoxicating detoxication detoxicator detoxification detoxification's detoxified detoxifier detoxifies detoxify detoxifying detoxing detox's detract detracted detracting detraction detractions detraction's detractive detractor detractors detractor's detracts detrain detrained detraining detrains detriment detrimental detrimentally detrimentalness detriments detriment's detrital detritus detritus's detroit detroit's dett detta dettmer detumescence detumescent deuce deuced deucedly deuces deuce's deucing deuno deus deuterium deuterium's deuteron deuteronomy deuteronomy's deuterons deutsch deutsche deutschland deux dev deva devaluate devaluated devaluates devaluating devaluation devaluations devaluation's devalue devalued devalues devaluing devan devanagari devanagari's devaney devas devastate devastated devastates devastating devastatingly devastation devastations devastation's devastative devastator devastators devein deveined deveining deveins develop develope developed developer developers developer's developes developing development developmental developmentally developments development's develops dever devest devi deviance deviances deviance's deviancies deviancy deviant deviants deviant's deviate deviated deviates deviate's deviating deviation deviational deviations deviation's deviator deviators device devices device's devil deviled deviling devilish devilishly devilishness devilkin devilled devilling devilment devilments devilment's devilries devilry devilry's devils devil's deviltries deviltry deviltry's devin devina devine devinna devinne devin's devious deviously deviousness deviousness's devi's devisable devisal devisals devise devised devisee devisees deviser devisers devises devise's devising devisor devisors devitalize devitalized devitalizes devitalizing devitt devland devlen devlin devoice devoicing devoid devoir devoirs devol devolution devolutionary devolutive devolve devolved devolvement devolvements devolves devolving devon devona devondra devonian devonian's devonna devonne devon's devora devote devoted devotedly devotedness devotee devotees devotee's devotes devoting devotion devotional devotionals devotional's devotions devotion's devour devoured devourer devourers devouring devours devout devouter devoutest devoutly devoutness devoutness's devy dew dewain dewar dewar's dewatering dewax dewaxed dewaxes dewayne dewayne's dewberries dewberry dewberry's dewclaw dewclaws dewdrop dewdrops dewdrop's dewed dewees dewey dewey's dewfall dewfalls dewhirst dewhurst dewie dewier dewiest dewily dewiness dewing dewitt de witt dewitt's dewlap dewlapped dewlaps dewlap's dewless dewool deworm dews dew's dewy dex dexedrine dexedrine's dexes dexies dexter dexterity dexterity's dexterous dexterously dexterousness dextral dextrin dextrins dextro dextrorotary dextrose dextroses dextrose's dextrous dextrously dey dezinc dhaka dhaka's dhar dharma dharmas dharmic dhaulagiri dhaulagiri's dhiman dhiren dhole dholes dhoti dhotis dhoti's dhow dhows dhruv dhu dhumma dhyana di diabetes diabetes's diabetic diabetics diabetic's diablery diabolic diabolical diabolically diabolo diabolos diacritic diacritical diacritics diacritic's diadem diademed diadems diadem's diadic diaeresis diag diaghilev diagnosable diagnose diagnoseable diagnosed diagnoses diagnosing diagnosis diagnosis's diagnostic diagnostically diagnostician diagnosticians diagnostician's diagnostics diagonal diagonally diagonals diagonal's diagram diagramed diagraming diagrammable diagrammatic diagrammatical diagrammatically diagrammed diagrammer diagramming diagrams diagram's diagraph diagraphs diahann dial dialect dialectal dialectic dialectical dialectics dialectic's dialects dialect's dialed dialer dialers dialing dialings dialist dialists diallage dialled dialler diallers dialling diallings diallist dialog dialoger dialogged dialogic dialogs dialog's dialogue dialogued dialogues dialogue's dialoguing dials dial's dialyse dialysed dialyser dialyses dialysis dialysis's dialytic dialyze dialyzed dialyzer dialyzes diam diamagnetic diamagnetism diamante diameter diameters diameter's diametric diametrical diametrically diamond diamondback diamondbacks diamonding diamonds diamond's dian diana diana's diandra diandre diane dianemarie diane-marie diane's diann dianna dianna's dianne dianne's diannne diann's diantha dianthe dianthus dianthuses diao diapason diapasons diaper diapered diapering diapers diaper's diaphanous diaphoretic diaphoretics diaphragm diaphragmatic diaphragms diaphragm's diarchy diaries diarist diarists diarist's diarmid diarmit diarmuid diarrhea diarrheal diarrheas diarrhea's diarrhoea diarrhoeal diarrhoea's diarrhoeic diary diary's dias diaspora diasporas diaspora's diaspore diastole diastoles diastolic diastrophic diastrophism diathermic diathermies diathermy diatom diatomic diatomite diatoms diatom's diatonic diatribe diatribes diatribe's diaz diazepam diazo dib diba dibb dibbed dibbell dibber dibbers dibbing dibble dibbled dibbler dibblers dibbles dibble's dibbling dibbrun dibbuk dibbukim dibbuks dibri dibrin dibru dibs dicaprio dicaprio's dicasts dice diced dicer dicers dices dicey dich dichotic dichotomies dichotomous dichotomously dichotomy dichotomy's dichromatic dichromatism dichy dicier diciest dicing dick dickens dickenses dickensian dickenson dicker dickered dickering dickers dickerson dickerson's dickey dickeys dickey's dickie dickies dickie's dickinson dickman dicks dick's dickson dickson's dicky dicky's dicot dicots dicotyledon dicotyledonous dicotyledons dict dicta dictaphone dictaphones dictaphone's dictate dictated dictates dictate's dictating dictation dictations dictation's dictator dictatorial dictatorially dictatorialness dictators dictator's dictatorship dictatorships dictatorship's dictatory diction dictionaries dictionary dictionary's dictions diction's dictronics dictum dictums dictum's did didactic didactically didacticism didacts diddle diddled diddler diddlers diddles diddling diderot didi didier didies didn't dido didoes didos dido's didrikson didrikson's didst didy die dieback diebacks dieball died diefenbaker diego diego's diehard diehards diehard's diehl dieing dieldrin dielectric dielectrics diella dielle dielu diem diemaker diemakers diem's diena dierdre diereses dieresis dieresis's dierolf dies die's diesel dieseled dieseling diesels diesel's dieses diestock diestocks diet dietaries dietary dietary's dieted dieter dieterich dieters dieter's dietetic dietetically dietetics dietetics's diethylamide dietician dieticians dietician's dieting dietitian dietitians dietitian's dietrich diets diet's dietsche dietz differ differed difference differences difference's different differentia differentiable differentiae differential differentially differentials differential's differentiate differentiated differentiates differentiating differentiation differentiations differentiation's differently differing differs difficult difficulties difficultly difficulty difficulty's diffidence diffidence's diffident diffidently diffract diffracted diffraction diffractions diffraction's diffractive diffracts diffuse diffused diffusely diffuseness diffuseness's diffuser diffusers diffuses diffusing diffusion diffusions diffusion's diffusive diffusor diffusors dig digamy digest digestant digested digester digesters digestibility digestible digesting digestion digestions digestion's digestive digestively digestiveness digestor digestors digests digest's digged digger diggers digger's digging diggings dight dighted dights digit digital digitalis digitalis's digitalization digitalize digitalized digitalizing digitally digitals digitate digitisation digitise digitised digitises digitising digitization digitize digitized digitizes digitizing digits digit's diglots dignified dignifiedly dignifies dignify dignifying dignitaries dignitary dignitary's dignities dignity dignity's digraph digraphs digraph's digress digressed digresses digressing digression digressions digression's digressive digressively digs dig's dihedral dihedrals dihedron dijkstra dijkstra's dijon dikdik dikdiks dike diked diker dikers dikes dike's diking dikmen dilan dilantin dilapidate dilapidated dilapidating dilapidation dilapidation's dilapidator dilatant dilatants dilatate dilatation dilatations dilatator dilate dilated dilater dilaters dilates dilating dilation dilations dilation's dilative dilator dilatorily dilatoriness dilators dilatory dilbert dilbert's dildo dildoe dildoes dildos dilemma dilemmas dilemma's dilemmic dilettante dilettantes dilettante's dilettanti dilettantish dilettantism dilettantism's diley diligence diligence's diligent diligently dilisio dilks dill dillard dillard's dillie dillies dillinger dillinger's dillon dillon's dills dill's dilly dillydallied dillydallies dillydally dillydallying dilly's diluent diluents dilute diluted diluter diluters dilutes diluting dilution dilutions dilution's dilutive dilutor dilutors diluvial diluvian diluvion diluvium dim dimaggio dime dimension dimensional dimensionality dimensionless dimensions dimension's dimer dimers dimes dime's diminish diminished diminishes diminishing diminishment diminishments diminuendo diminuendoes diminuendos diminuendo's diminution diminutions diminution's diminutive diminutives diminutive's dimities dimitri dimitris dimitry dimity dimly dimmable dimmed dimmer dimmers dimmer's dimmest dimmick dimming dimmock dimness dimness's dimond dimorph dimorphic dimorphism dimorphisms dimorphous dimout dimouts dimphia dimple dimpled dimples dimple's dimpling dimply dims dimwit dimwits dimwit's dimwitted dimwittedness din dina dinah dinan dinar dinars dina's dincolo dine dined diner dinerman dineros diners diner's dines dinesh dinette dinettes dinette's ding dingbat dingbats dingdong dingdonged dingdongs dinged dingey dingeys dinghies dinghy dinghy's dingier dingiest dingily dinginess dinginess's dinging dingle dingles dingo dingoes dingo's dings ding's dingus dinguses dingy dinin dining dinkier dinkies dinkiest dinking dinkum dinky dinky's dinnage dinned dinner dinnered dinnering dinners dinner's dinnertime dinnerware dinnie dinning dinny dino dino's dinosaur dinosaurs dinosaur's dins din's dinsdale dinse dinsmore dint dinted dinting dints dint's diocesan diocesans diocesan's diocese dioceses diocese's diocletian diode diodes diode's diogenes dion dione dionis dionisio dionne dionne's dion's dionysian dionysus dionysus's diophantine diophantine's diopter diopters dioptometer dioptre dior diorama dioramas diorama's dioramic diorites dioritic dioxane dioxide dioxides dioxids dioxin dioxins dioxin's dip diphtheria diphtherial diphtherian diphtheria's diphtheric diphtheritic diphthong diphthongs diphthong's diplex diploid diploids diploidy diploma diplomacies diplomacy diplomacy's diplomas diploma's diplomat diplomata diplomate diplomates diplomatic diplomatically diplomatique diplomatist diplomatists diplomats diplomat's diplopod dipody dipole dipoles dippable dipped dipper dippers dipper's dippier dippiest dipping dippings dippold dippy dips dip's dipsomania dipsomaniac dipsomaniacal dipsomaniacs dipsomaniac's dipsomania's dipstick dipsticks dipstick's dipt diptera dipterous diptyca diptych diptychs dira dirac dire direct directed directer directest directing direction directional directionally directions direction's directive directives directive's directly directness directness's director directorate directorates directorate's directorial directories directors director's directorship directorships directorship's directory directory's directs direful direfully direly direness direr direst dirge dirgeful dirges dirge's dirichlet dirigible dirigibles dirigible's dirk dirked dirking dirks dirk's dirndl dirndls dirt dirtied dirtier dirties dirtiest dirtily dirtiness dirtiness's dirts dirt's dirty dirtying dis disabilities disability disability's disable disabled disablement disablement's disabler disables disabling disabuse disabused disabuses disabusing disaccharide disaccharides disacknowledgements disadvantage disadvantaged disadvantageous disadvantageously disadvantageousness disadvantages disadvantage's disadvantaging disaffect disaffected disaffectedly disaffecting disaffection disaffections disaffection's disaffects disaffiliate disaffiliated disaffiliates disaffiliating disaffiliation disaffiliations disaffirmance disaffirmation disaggregation disagree disagreeable disagreeableness disagreeably disagreed disagreeing disagreement disagreements disagreement's disagrees disallow disallowance disallowances disallowed disallowing disallows disambiguate disambiguation disannul disannulled disannulling disappear disappearance disappearances disappearance's disappeared disappearing disappears disappoint disappointed disappointing disappointingly disappointment disappointments disappointment's disappoints disapprobation disapprobations disapprobation's disapproval disapprovals disapproval's disapprove disapproved disapproves disapproving disapprovingly disario disarm disarmament disarmament's disarmed disarmer disarmers disarming disarmingly disarms disarrange disarranged disarrangement disarrangements disarrangement's disarranges disarranging disarray disarrayed disarraying disarrays disarray's disarticulate disarticulated disarticulating disarticulation disassemble disassembled disassembles disassembling disassembly disassimilate disassimilated disassimilating disassimilation disassimilative disassociate disassociated disassociates disassociating disassociation disaster disasters disaster's disastrous disastrously disavow disavowal disavowals disavowal's disavowed disavowing disavows disband disbanded disbanding disbandment disbandments disbands disbar disbarment disbarments disbarment's disbarred disbarring disbars disbelief disbeliefs disbelief's disbelieve disbelieved disbeliever disbelievers disbelieves disbelieving disbosom disbound disbowel disburden disburdened disburdening disburdens disbursal disburse disbursed disbursement disbursements disbursement's disburser disburses disbursing disc discants discard discarded discarding discards discard's discase discased discases disced discern discernable discerned discerner discerners discernible discerning discerningly discernment discernment's discerns discharge dischargeable discharged discharger dischargers discharges discharge's discharging discing disciple disciples disciple's discipleship disciplinarian disciplinarians disciplinarian's disciplinary discipline disciplined discipliner discipliners disciplines discipline's discipling disciplining disclaim disclaimant disclaimed disclaimer disclaimers disclaimer's disclaiming disclaims disclamation disclamatory disclose disclosed discloser discloses disclosing disclosure disclosures disclosure's disco discoblastic discoed discographies discography discoid discoids discoing discolor discoloration discolorations discoloration's discolored discoloring discolors discolour discolouration discolourations discolouration's discoloured discolouring discolours discombobulate discombobulated discombobulates discombobulating discombobulation discomfit discomfited discomfiting discomfits discomfiture discomfiture's discomfort discomforted discomforting discomforts discomfort's discommode discommoded discommodes discommoding discompose discomposed discomposes discomposing discomposure discomposure's disconcert disconcerted disconcerting disconcertingly disconcertment disconcerts disconnect disconnected disconnectedly disconnecting disconnection disconnections disconnection's disconnects disconsolate disconsolately disconsolateness discontent discontented discontentedly discontentedness discontenting discontentment discontentments discontentment's discontents discontent's discontinuance discontinuances discontinuance's discontinuation discontinuations discontinuation's discontinue discontinued discontinues discontinuing discontinuities discontinuity discontinuity's discontinuous discontinuously discord discordance discordant discordantly discorded discording discords discord's discos disco's discotheque discotheques discotheque's discount discountable discounted discountenance discountenanced discountenances discountenancing discounter discounters discounting discountinuous discounts discount's discourage discouraged discouragement discouragements discouragement's discourages discouraging discouragingly discourse discoursed discourser discoursers discourses discourse's discoursing discourteous discourteously discourtesies discourtesy discourtesy's discover discoverable discovered discoverer discoverers discoverer's discoveries discovering discovers discovery discovery's discredit discreditable discredited discrediting discredits discredit's discreet discreeter discreetest discreetly discrepancies discrepancy discrepancy's discrepant discrepantly discrete discretely discretion discretional discretionary discretion's discriminant discriminate discriminated discriminately discriminates discriminating discrimination discriminational discriminations discrimination's discriminator discriminatory discrown discrowned discs disc's discursive discursively discursiveness discus discuses discuss discus's discussant discussants discussant's discussed discusses discussing discussion discussionis discussions discussion's disdain disdained disdainful disdainfully disdaining disdains disdain's disease diseased diseases disease's diseasing disembark disembarkation disembarkations disembarkation's disembarked disembarking disembarks disembodied disembodies disembodiment disembodiments disembody disembodying disembowel disemboweled disemboweling disembowelled disembowelling disembowelment disembowelments disembowels disemploy disemployed disemploying disemployment disemploys disenchant disenchanted disenchanting disenchantingly disenchantment disenchantments disenchantment's disenchants disencumber disencumbered disencumbering disencumbers disenfranchise disenfranchised disenfranchisement disenfranchisements disenfranchisement's disenfranchises disenfranchising disengage disengaged disengagement disengagements disengagement's disengages disengaging disentailment disentangle disentangled disentanglement disentanglements disentanglement's disentangles disentangling disenthrall disenthralled disenthralling disenthralls disentitle disentitling disequilibria disequilibrium disequilibriums disestablish disestablished disestablishes disestablishing disestablishment disestablismentarian disestablismentarianism disesteem disfavor disfavored disfavoring disfavors disfavor's disfavour disfavoured disfavouring disfavours disfavour's disfigure disfigured disfigurement disfigurements disfigurement's disfigurer disfigures disfiguring disfiguringly disfranchise disfranchised disfranchisement disfranchisements disfranchisement's disfranchiser disfranchisers disfranchises disfranchising disfrocked disfrocks disfunction disgorge disgorged disgorges disgorging disgrace disgraced disgraceful disgracefully disgracefulness disgracer disgracers disgraces disgrace's disgracing disgruntle disgruntled disgruntles disgruntling disguise disguised disguisement disguisements disguises disguise's disguising disgust disgusted disgustedly disgusting disgustingly disgusts disgust's dish dishabille disharmonies disharmonious disharmony disharmony's disharoon dishcloth dishcloths dishcloth's dishearten disheartened disheartening dishearteningly disheartenment disheartens dished dishes dishevel disheveled disheveling dishevelled dishevelling dishevelment dishevelments dishevels dishful dishfuls dishier dishing dishonest dishonesties dishonestly dishonesty dishonesty's dishonor dishonorable dishonorableness dishonorably dishonored dishonoring dishonors dishonor's dishonour dishonourable dishonourably dishonoured dishonouring dishonours dishonour's dishpan dishpans dishpan's dishrag dishrags dishrag's dish's dishtowel dishtowels dishtowel's dishware dishwares dishwasher dishwashers dishwasher's dishwater dishwater's dishy disillusion disillusioned disillusioning disillusionment disillusionments disillusionment's disillusions disillusion's disincentive disinclination disinclinations disinclination's disincline disinclined disinclines disinclining disincorporate disincorporated disincorporating disincorporation disinfect disinfectant disinfectants disinfectant's disinfected disinfecting disinfection disinfections disinfects disinfestant disinfestation disinformation disinformation's disingenuous disinherit disinheritance disinheritances disinherited disinheriting disinherits disini disintegrate disintegrated disintegrates disintegrating disintegration disintegrations disintegration's disintegrative disintegrator disintegrators disinter disinterest disinterested disinterestedly disinterestedness disinterests disinterest's disinterment disinterment's disinterred disinterring disinters disintoxication disjoin disjoined disjoining disjoins disjoint disjointed disjointedly disjointedness disjointing disjoints disjunct disjunctive disjuncts disk disked diskette diskettes diskette's diskin disking disks disk's diskson dislike disliked disliker dislikes dislike's disliking dislocate dislocated dislocates dislocating dislocation dislocations dislocation's dislodge dislodged dislodges dislodging disloyal disloyally disloyalties disloyalty disloyalty's dismal dismaler dismalest dismally dismalness dismals dismantle dismantled dismantlement dismantles dismantling dismast dismasting dismay dismayed dismaying dismays dismay's dismember dismembered dismembering dismemberment dismemberments dismemberment's dismembers dismes dismiss dismissal dismissals dismissal's dismissed dismisses dismissing dismissive dismortgage dismortgaged dismortgaging dismount dismountable dismounted dismounting dismounts dismount's disney disneyland disobedience disobedience's disobedient disobediently disobey disobeyed disobeyer disobeyers disobeying disobeys disoblige disobliged disobliges disobliging disorder disordered disordering disorderliness disorderliness's disorderly disorders disorder's disorganisation disorganisation's disorganise disorganised disorganises disorganising disorganization disorganization's disorganize disorganized disorganizer disorganizers disorganizes disorganizing disorient disorientate disorientated disorientates disorientating disorientation disorientation's disoriented disorienting disorients disown disowned disowning disownment disowns disparage disparaged disparagement disparagements disparagement's disparages disparaging disparagingly disparate disparately disparities disparity disparity's dispassion dispassionate dispassionately dispatch dispatched dispatcher dispatchers dispatcher's dispatches dispatching dispatch's dispel dispelled dispelling dispels dispending dispensable dispensaries dispensary dispensary's dispensation dispensations dispensation's dispensatory dispense dispensed dispenser dispensers dispenser's dispenses dispensing dispersal dispersals dispersal's disperse dispersed dispersement disperses dispersing dispersion dispersions dispersion's dispirit dispirited dispiriting dispirits displace displaced displacement displacements displacement's displaces displacing displanted display displayable displayed displaying displays display's displease displeased displeases displeasing displeasure displeasures displeasure's disport disported disporting disports disposable disposables disposable's disposal disposals disposal's dispose disposed disposer disposers disposes disposing disposition dispositions disposition's dispositive dispossess dispossessed dispossesses dispossessing dispossession dispossession's dispossessor dispossessory dispraise disproof disproofs disproportion disproportional disproportionate disproportionately disproportionates disproportions disproportion's disprovable disprove disproved disproven disproves disproving disputability disputable disputably disputant disputants disputant's disputation disputations disputation's disputatious dispute disputed disputer disputers disputes dispute's disputing disqualification disqualifications disqualification's disqualified disqualifies disqualify disqualifying disquiet disquieted disquieting disquietingly disquiets disquiet's disquietude disquietudes disquisition disquisitions disquisition's disraeli disregard disregarded disregardful disregarding disregards disregard's disrepair disrepair's disreputability disreputable disreputably disrepute disrepute's disrespect disrespectable disrespected disrespectful disrespectfully disrespecting disrespects disrespect's disrobe disrobed disrober disrobers disrobes disrobing disrupt disrupted disrupter disrupting disruption disruptions disruption's disruptive disruptively disruptiveness disrupts diss dis's dissatisfaction dissatisfactions dissatisfaction's dissatisfied dissatisfies dissatisfy dissatisfying dissect dissected dissecting dissection dissections dissection's dissector dissectors dissects dissed dissemblance dissemble dissembled dissembler dissemblers dissembles dissembling dissemblingly disseminate disseminated disseminates disseminating dissemination disseminations dissemination's dissension dissensions dissension's dissent dissented dissenter dissenters dissenter's dissentient dissentients dissenting dissents dissent's dissepimental dissert dissertation dissertations dissertation's disserts disserve disservice disservices disservice's disses dissever dissevered dissevering dissevers dissidence dissidence's dissident dissidently dissidents dissident's dissimilar dissimilarities dissimilarity dissimilarity's dissimilate dissimilitude dissimulate dissimulated dissimulates dissimulating dissimulation dissimulations dissimulation's dissimulator dissimulators dissing dissipate dissipated dissipater dissipaters dissipates dissipating dissipation dissipations dissipation's dissipator dissipators dissociate dissociated dissociates dissociating dissociation dissociations dissociation's dissociative dissolute dissolutely dissoluteness dissoluteness's dissolution dissolutions dissolution's dissolutive dissolvability dissolvable dissolve dissolved dissolves dissolving dissonance dissonances dissonance's dissonant dissonantly diss's dissuadable dissuade dissuaded dissuader dissuades dissuading dissuasion dissuasions dissuasion's dissuasive dissuasively dissuasiveness distaff distaffs distaff's distal distally distance distanced distances distance's distancing distant distantly distantness distaste distasted distasteful distastefully distastefulness distastes distaste's distasting distemper distemper's distend distended distending distends distensibilities distensibility distensible distension distensions distension's distent distention distentions distention's distich distichs distil distill distillable distillate distillates distillate's distillation distillations distillation's distilled distiller distilleries distillers distiller's distillery distillery's distilling distills distils distinct distincter distinctest distinction distinctions distinction's distinctive distinctively distinctiveness distinctiveness's distinctly distinctness distinguish distinguishable distinguishably distinguished distinguishes distinguishing distort distortable distorted distorter distorters distorting distortion distortional distortions distortion's distorts distr distract distracted distractedly distractibility distracting distractingly distraction distractions distraction's distractive distracts distrain distraint distrait distraught distress distressed distresses distressful distressfully distressing distressingly distress's distributable distribute distributed distributee distributer distributes distributing distribution distributions distribution's distributive distributively distributor distributors distributor's distributorship distributution district districted districts district's distrust distrusted distrustful distrustfully distrustfulness distrusting distrusts distrust's disturb disturbance disturbances disturbance's disturbed disturber disturbers disturbing disturbingly disturbs disunion disunite disunited disuniter disuniters disunites disunities disuniting disunity disunity's disuse disused disuses disuse's disusing disvaluing disyoke dita ditch ditched ditcher ditchers ditches ditching ditchless ditch's dites dither dithered dithering dithers dither's dithery ditmore ditter ditties dittman ditto dittoed dittoes dittoing dittos ditto's ditty ditty's dituri ditzel diuretic diuretically diuretics diuretic's diurnal diurnally diurnals diva divagate divagated divagates divagating divagation divagations divalent divan divans divan's divas diva's dive dived diver diverge diverged divergence divergences divergence's divergent divergently diverges diverging divers diver's diverse diversely diverseness diversification diversifications diversification's diversified diversifies diversify diversifying diversion diversionary diversionist diversions diversion's diversities diversity diversity's divert diverted diverter diverters diverticula diverticulitis diverticulum diverting diverts dives dive's divest divested divesting divestitive divestiture divestitures divestment divests divesture dividable divide divided dividend dividends dividend's divider dividers divider's divides divide's dividing divination divinations divination's divine divined divinely diviner diviners diviner's divines divine's divinest diving diving's divining divinise divinities divinity divinity's divinize divisibilities divisibility divisibility's divisible divisibleness division divisional divisions division's divisive divisively divisiveness divisiveness's divisor divisors divisor's divorce divorceable divorced divorcee divorcée divorcees divorcées divorcée's divorcement divorcements divorcer divorcers divorces divorce's divorcing divot divots divot's divulge divulged divulgement divulgence divulgences divulger divulgers divulges divulging divvied divvies divvy divvying divvy's diwali diwali's dix dixie dixiecrat dixieland dixielands dixieland's dixie's dixil dixit dixon dixon's dizzied dizzier dizzies dizziest dizzily dizziness dizziness's dizzy dizzying djakarta djakarta's djellaba djellabas djibouti djibouti's djin djinn djinni djinni's djinns djinn's djinny djins dmitri dmitri's dna's dnepropetrovsk dnieper dniester dniren do doable doak doane dobb dobber dobbin dobbins dobbin's doberman dobermans doberman's dobies doblas doble dobras dobrinsky dobro dobson doc docent docents docent's docia docila docile docilely docilities docility docility's docilla docilu docimasia dock dockage dockages docked docker dockers docket docketed docketing dockets docket's dockhand dockhands docking docklands docks dock's dockside docksides dockyard dockyards dockyard's docs doc's doctor doctoral doctorate doctorates doctorate's doctored doctoring doctorow doctorow's doctors doctor's doctorship doctrinaire doctrinaires doctrinaire's doctrinairism doctrinal doctrinally doctrine doctrines doctrine's docudrama docudramas docudrama's document documentable documental documentaries documentarily documentary documentary's documentation documentation's documented documenter documenters documenting documents document's dodd dodder doddered dodderer dodderers doddering dodders dodder's doddery dodds dode dodge dodged dodger dodgers dodger's dodgery dodges dodge's dodgier dodging dodgson dodgson's dodgy dodi dodie dodo dodoes dodoism dodoisms dodoma dodoma's dodos dodo's dodson dodson's dodwell dody doe doehne doelling doer doerrer doers doer's doersten does doe's doeskin doeskins doesn't doest doeth doff doffed doffer doffers doffing doffs dog dogbane dogbanes dogberries dogberry dogcart dogcarts dogcatcher dogcatchers dogcatcher's dogdom doge dogear dogeared dogears doges dogey dogeys dogface dogfaces dogfight dogfights dogfight's dogfish dogfishes dogfish's dogged doggedly doggedness doggedness's dogger doggerel doggerels doggerel's doggers doggery doggett doggie doggier doggies doggie's doggiest dogging doggish doggo doggone doggoned doggoneder doggonedest doggoner doggones doggonest doggoning doggrel doggy doggy's doghouse doghouses doghouse's dogie dogies dogie's dogleg doglegged doglegging doglegs dogma dogmas dogma's dogmata dogmatic dogmatical dogmatically dogmatism dogmatism's dogmatist dogmatists dogmatist's dognap dognaped dognaper dognapers dognaping dognapped dognapping dognaps dogs dog's dogsbodies dogsbody dogsled dogsleds dogteeth dogtooth dogtrot dogtrots dogtrot's dogtrotted dogtrotting dogwatch dogwatches dogwood dogwoods dogwood's dogy doha doha's doherty doi doig doilies doily doily's doing doings doing's dojo dojos dola dolan dolby dolce dolci doldrums doldrums's dole doled doleful dolefuller dolefully dolefulness doles dole's dolesome doley dolf dolhenty doling doll dollar dollars dollar's dolled dolley dollhouse dollhouses dollhouse's dolli dollie dollied dollies dollie's dolling dollish dollishly dolloff dollop dolloped dolloping dollops dollop's dolls doll's dolly dollying dolly's dolman dolmen dolmens dolmen's dolomite dolomites dolor dolora dolores dolores's dolorita doloritas doloroso dolorous dolorously dolorousness dolors dolour dolours dolph dolphin dolphins dolphin's dolt doltish doltishly dolts dolt's dom domain domains domain's domash dombrowski dome domed domel domela domella domenech domenic domenico domeniga domes dome's domesday domes
[truncated: 1,130,383 more chars]
