# Supplementary material for: Beyond the topics: how deep learning can improve the discriminability of probabilistic topic modelling
Source: PeerJ Comput Sci. 2020 Jan 27;6:e252. doi: 10.7717/peerj-cs.252 (PMC7924555; doi:10.7717/peerj-cs.252)
Supplement: Supplemental Information 1 — The zip file contains two main folders one for the topic modelling and the other for Stacked Denoising Autoencoder (SDA). SDA is written based on theano. [file peerj-cs-06-252-s001.zip › Code/topic modelling/dict/words-master.txt]

a
aaberg
aachen
aah
aahed
aahing
aahs
aaliyah
aaliyah's
aalst
aara
aardvark
aardvarks
aardvark's
aardwolf
aaren
aarika
aaron
aaronson
aa's
ab
aba
abaci
aback
abacus
abacuses
abacus's
abad
abaft
abagael
abagail
abalone
abalones
abalone's
abana
abandon
abandoned
abandonedly
abandonee
abandoner
abandoners
abandoning
abandonment
abandonments
abandonment's
abandons
abase
abased
abasedly
abasement
abasement's
abaser
abasers
abases
abash
abashed
abashedly
abashes
abashing
abashment
abashments
abasing
abatable
abate
abated
abatement
abatements
abatement's
abater
abaters
abates
abating
abatis
abatises
abator
abattoir
abattoirs
abattoir's
abba
abbacies
abbacy
abbas
abbasid
abbate
abbatial
abbe
abbé
abbes
abbés
abbé's
abbess
abbesses
abbess's
abbey
abbeys
abbey's
abbi
abbie
abbot
abbotcies
abbotcy
abbots
abbot's
abbotsen
abbotship
abbotships
abbotson
abbotsun
abbott
abbott's
abbottson
abbr
abbrev
abbreviate
abbreviated
abbreviates
abbreviating
abbreviation
abbreviations
abbreviation's
abbreviator
abbreviators
abby
abbye
abby's
abc
abdel
abdella
abdicable
abdicate
abdicated
abdicates
abdicating
abdication
abdications
abdication's
abdicator
abdomen
abdomens
abdomen's
abdominal
abdominally
abdu
abduct
abducted
abducting
abduction
abductions
abduction's
abductor
abductors
abductor's
abducts
abdul
abdulla
abdul's
abe
abeam
abebi
abecedarian
abecedarians
abed
abel
abelard
abell
abel's
abelson
abelson's
abercromby
aberdeen
aberdeen's
abernathy
abernathy's
abernon
aberrance
aberrancies
aberrancy
aberrant
aberrantly
aberrants
aberration
aberrational
aberrations
aberration's
abert
abe's
abet
abetment
abets
abettal
abettals
abetted
abetter
abetters
abetter's
abetting
abettor
abettors
abettor's
abeu
abey
abeyance
abeyances
abeyance's
abeyancies
abeyancy
abeyant
abhor
abhorred
abhorrence
abhorrences
abhorrence's
abhorrent
abhorrently
abhorrer
abhorrers
abhorring
abhors
abidance
abide
abided
abider
abiders
abides
abiding
abidingly
abidingness
abidjan
abidjan's
abie
abigael
abigail
abigale
abijah
abilene
abilities
ability
ability's
abiotic
abisha
abisia
abixah
abject
abjection
abjectly
abjectness
abjuration
abjurations
abjuration's
abjuratory
abjure
abjured
abjurer
abjurers
abjures
abjuring
ablate
ablated
ablates
ablating
ablation
ablations
ablatival
ablative
ablatively
ablatives
ablative's
ablaze
able
ableness
abler
ables
ablest
ablings
abloom
ablush
abluted
ablution
ablutionary
ablutions
ablution's
ably
abm's
abnegate
abnegated
abnegates
abnegating
abnegation
abnegations
abnegation's
abnegator
abnegators
abner
abner's
abnormal
abnormalities
abnormality
abnormality's
abnormally
abnormals
abo
aboard
abode
aboded
abodes
abode's
aboding
aboil
abolish
abolishable
abolished
abolisher
abolishers
abolishes
abolishing
abolishment
abolition
abolitionary
abolitionism
abolitionist
abolitionists
abolitionist's
abolition's
abominable
abominably
abominate
abominated
abominates
abominating
abomination
abominations
abomination's
abominator
abominators
aboral
aboriginal
aboriginally
aboriginals
aboriginal's
aborigine
aborigines
aborigine's
aborn
aborning
abort
aborted
aborter
aborters
abortifacient
aborting
abortion
abortional
abortionist
abortionists
abortionist's
abortions
abortion's
abortive
abortively
abortiveness
abortogenic
aborts
abott
abound
abounded
abounding
abounds
about
above
aboveboard
aboveground
aboves
above's
abra
abracadabra
abracadabra's
abradant
abradants
abrade
abraded
abrader
abraders
abrades
abrading
abraham
abrahams
abraham's
abrahamsen
abrahan
abram
abramo
abrams
abram's
abramson
abran
abrasion
abrasions
abrasion's
abrasive
abrasively
abrasiveness
abrasiveness's
abrasives
abrasive's
abreact
abreacted
abreacting
abreaction
abreacts
abreast
abridge
abridged
abridgement
abridgements
abridgement's
abridger
abridgers
abridges
abridging
abridgment
abridgments
abridgment's
abroad
abrogate
abrogated
abrogates
abrogating
abrogation
abrogations
abrogation's
abrogative
abrogator
abrogators
abroms
abrupt
abrupter
abruptest
abruptly
abruptness
abruptness's
abs
ab's
absa
absalom
abscam
abscess
abscessed
abscesses
abscessing
abscess's
abscise
abscised
abscises
abscising
abscissa
abscissae
abscissas
abscissa's
abscission
abscissions
abscond
absconded
absconder
absconders
absconding
absconds
absence
absences
absence's
absent
absented
absentee
absenteeism
absenteeism's
absentees
absentee's
absenter
absenters
absentia
absenting
absently
absentminded
absentmindedly
absentmindedness
absents
abshier
absinth
absinthe
absinthes
absinthe's
absinths
absinth's
absolute
absolutely
absoluteness
absoluter
absolutes
absolute's
absolutest
absolution
absolutions
absolution's
absolutism
absolutism's
absolutist
absolutistic
absolutists
absolvable
absolve
absolved
absolver
absolvers
absolves
absolving
absorb
absorbability
absorbable
absorbed
absorbencies
absorbency
absorbency's
absorbent
absorbents
absorbent's
absorber
absorbers
absorbing
absorbingly
absorbs
absorption
absorptions
absorption's
absorptive
abstain
abstained
abstainer
abstainers
abstainer's
abstaining
abstains
abstemious
abstemiously
abstemiousness
abstention
abstentionism
abstentionist
abstentions
abstention's
abstentious
abstinence
abstinence's
abstinent
abstinently
abstract
abstracted
abstractedly
abstractedness
abstracter
abstracters
abstracting
abstraction
abstractionism
abstractionist
abstractionists
abstractions
abstraction's
abstractly
abstractness
abstractnesses
abstractness's
abstractor
abstractors
abstracts
abstract's
abstricts
abstruse
abstrusely
abstruseness
abstruseness's
abstruser
abstrusest
absurd
absurder
absurdest
absurdities
absurdity
absurdity's
absurdly
absurdness
absurds
absurdum
abt
abubble
abuja
abundance
abundances
abundance's
abundant
abundantly
abusable
abusage
abuse
abused
abuser
abusers
abuser's
abuses
abuse's
abusing
abusive
abusively
abusiveness
abusiveness's
abut
abutment
abutments
abutment's
abuts
abuttal
abuttals
abutted
abutter
abutters
abutting
abuzz
abyes
abysm
abysmal
abysmally
abysms
abyss
abyssal
abysses
abyssinia
abyssinian
abyssinians
abyssinian's
abyssinia's
abyss's
ac
acacia
acacias
acacia's
academe
academes
academia
academias
academia's
academic
academical
academically
academician
academicians
academician's
academicianship
academicism
academics
academic's
academies
academy
academy's
acadia
acadia's
acalia
acanthi
acanthus
acanthuses
acanthus's
acapulco
acapulco's
accalia
accede
acceded
accedence
acceder
acceders
accedes
acceding
accelerable
accelerando
accelerant
accelerate
accelerated
accelerates
accelerating
acceleration
accelerations
acceleration's
accelerative
accelerator
accelerators
accelerator's
accelerometer
accelerometers
accent
accented
accenting
accents
accent's
accentual
accentuate
accentuated
accentuates
accentuating
accentuation
accentuation's
accentuator
accenture
accenture's
accept
acceptability
acceptability's
acceptable
acceptableness
acceptably
acceptance
acceptances
acceptance's
acceptant
acceptation
accepted
acceptedly
acceptee
acceptees
accepter
accepters
accepting
acceptive
acceptor
accepts
access
accessability
accessed
accesses
accessibility
accessibility's
accessible
accessibleness
accessibly
accessing
accession
accessioned
accessioning
accessions
accession's
accessories
accessorily
accessoriness
accessors
accessory
accessory's
access's
accidence
accident
accidental
accidentally
accidentalness
accidentals
accidental's
accidents
accident's
accidie
accidies
acclaim
acclaimed
acclaimer
acclaimers
acclaiming
acclaims
acclaim's
acclamation
acclamations
acclamation's
acclimate
acclimated
acclimates
acclimating
acclimation
acclimation's
acclimatisation
acclimatisation's
acclimatise
acclimatised
acclimatises
acclimatising
acclimatization
acclimatization's
acclimatize
acclimatized
acclimatizer
acclimatizes
acclimatizing
acclivities
acclivitous
acclivity
accolade
accolades
accolade's
accommodate
accommodated
accommodates
accommodating
accommodatingly
accommodation
accommodational
accommodations
accommodation's
accommodative
accommodatively
accommodativeness
accommodator
accommodators
accompanied
accompanies
accompaniment
accompaniments
accompaniment's
accompanist
accompanists
accompanist's
accompany
accompanying
accompanyist
accompli
accomplice
accomplices
accomplice's
accomplis
accomplish
accomplishable
accomplished
accomplisher
accomplishers
accomplishes
accomplishing
accomplishment
accomplishments
accomplishment's
accord
accordable
accordance
accordance's
accordant
accordantly
accorded
accorder
accorders
according
accordingly
accordion
accordionist
accordionists
accordions
accordion's
accords
accord's
accost
accostable
accosted
accosting
accosts
accost's
account
accountability
accountability's
accountable
accountableness
accountably
accountancy
accountancy's
accountant
accountants
accountant's
accountantship
accounted
accounter
accounters
accounting
accounting's
accounts
account's
accouter
accoutered
accoutering
accouterment
accouterments
accouterments's
accouters
accoutred
accoutrement
accoutrements
accoutres
accoutring
accra
accra's
accredit
accreditation
accreditation's
accredited
accreditee
accrediting
accreditment
accredits
accrete
accreted
accretes
accreting
accretion
accretionary
accretions
accretion's
accruable
accrual
accruals
accrual's
accrue
accrued
accruement
accrues
accruing
acct
accts
acculturate
acculturation
acculturational
acculturation's
acculturative
accumulable
accumulate
accumulated
accumulates
accumulating
accumulation
accumulations
accumulation's
accumulative
accumulatively
accumulativeness
accumulator
accumulators
accuracies
accuracy
accuracy's
accurate
accurately
accurateness
accurateness's
accurse
accursed
accursedly
accursedness
accurst
accusable
accusal
accusals
accusant
accusation
accusations
accusation's
accusative
accusatively
accusativeness
accusatives
accusative's
accusatorial
accusatorially
accusatory
accusatrix
accusatrixes
accuse
accused
accuser
accusers
accuser's
accuses
accusing
accusingly
accusive
accusor
accustom
accustomed
accustoming
accustoms
ace
aced
acerb
acerbate
acerbated
acerbates
acerbating
acerber
acerbest
acerbic
acerbities
acerbity
acerbity's
acerola
acerose
acerous
aces
ace's
acetaldehyde
acetaminophen
acetaminophen's
acetanilide
acetate
acetates
acetate's
acetic
acetified
acetifies
acetify
acetifying
acetone
acetones
acetone's
acetonic
acetylcholine
acetylene
acetylene's
acetylsalicylic
acevedo
acevedo's
acey
achaean
achaean's
ache
achebe
achebe's
ached
achene
achenes
achenial
acherman
achernar
aches
ache's
acheson
acheson's
achier
achiest
achievable
achieve
achieved
achievement
achievements
achievement's
achiever
achievers
achiever's
achieves
achieving
achilles
achilles's
achiness
aching
achingly
achoo
achoo's
achordate
achorn
achromat
achromatic
achromatically
achromatism
achromats
achy
acid
acidhead
acidheads
acidic
acidifiable
acidification
acidified
acidifier
acidifiers
acidifies
acidify
acidifying
acidities
acidity
acidity's
acidly
acidness
acidophilus
acidoses
acidosis
acidotic
acids
acid's
acidulate
acidulated
acidulates
acidulating
acidulation
acidulous
acidulously
acidulousness
acidy
acie
acima
acing
acker
ackerley
ackerman
ackler
ackley
acknowledge
acknowledgeable
acknowledged
acknowledgedly
acknowledgement
acknowledgements
acknowledgement's
acknowledger
acknowledgers
acknowledges
acknowledging
acknowledgment
acknowledgments
acknowledgment's
aclu
acme
acmes
acme's
acne
acned
acnes
acne's
acoin
acolyte
acolytes
acolyte's
aconcagua
aconcagua's
aconite
aconites
aconite's
acorn
acorns
acorn's
acosta
acosta's
acoustic
acoustical
acoustically
acoustics
acoustics's
acquah
acquaint
acquaintance
acquaintances
acquaintance's
acquaintanceship
acquaintanceships
acquainted
acquainting
acquaints
acquiesce
acquiesced
acquiescence
acquiescence's
acquiescent
acquiescently
acquiesces
acquiescing
acquiesence
acquirable
acquire
acquired
acquirement
acquirements
acquirement's
acquirer
acquirers
acquires
acquiring
acquisition
acquisitions
acquisition's
acquisitive
acquisitively
acquisitiveness
acquisitiveness's
acquit
acquits
acquittal
acquittals
acquittal's
acquitted
acquitter
acquitting
acre
acreage
acreages
acreage's
acred
acres
acre's
acrid
acrider
acridest
acridities
acridity
acridly
acridness
acrimonies
acrimonious
acrimoniously
acrimoniousness
acrimony
acrimony's
acrobat
acrobatic
acrobatically
acrobatics
acrobatics's
acrobats
acrobat's
acroliths
acromegalic
acromegalies
acromegaly
acronym
acronyms
acronym's
acrophobia
acropolis
acropolises
across
acrostic
acrostically
acrostics
acrostic's
acrux
acrux's
acrylate
acrylic
acrylics
acrylic's
ac's
act
actable
actaeon
acted
acth's
actin
acting
actings
acting's
actinic
actinically
actinide
actinides
actinism
actinium
actiniums
actinium's
action
actionability
actionable
actions
action's
activate
activated
activates
activating
activation
activations
activation's
activator
activators
active
actively
activeness
actives
active's
activism
activisms
activism's
activist
activistic
activists
activist's
activities
activity
activity's
actomyosin
acton
actor
actorish
actors
actor's
actress
actresses
actress's
acts
act's
actual
actualisation
actualisation's
actualise
actualised
actualises
actualising
actualities
actuality
actuality's
actualization
actualization's
actualize
actualized
actualizes
actualizing
actually
actuarial
actuaries
actuary
actuary's
actuate
actuated
actuates
actuating
actuation
actuator
actuators
actuator's
acuff
acuff's
acuities
acuity
acuity's
acumen
acumens
acumen's
acupuncture
acupuncture's
acupuncturist
acupuncturists
acupuncturist's
acus
acute
acutely
acuteness
acuteness's
acuter
acutes
acute's
acutest
ad
ada
adabel
adabelle
adachi
adage
adages
adage's
adagial
adagio
adagios
adagio's
adah
adaha
adai
adaiha
adair
adal
adala
adalai
adalard
adalbert
adalheid
adali
adalia
adaliah
adalie
adaline
adall
adallard
adam
adama
adamance
adamances
adamancies
adamancy
adamant
adamantine
adamantly
adamants
adamant's
adamec
adamek
adamik
adamina
adaminah
adamis
adamo
adamok
adams
adam's
adamsen
adamski
adamson
adamsun
adan
adana
adan's
adao
adapt
adaptability
adaptability's
adaptable
adaptableness
adaptation
adaptations
adaptation's
adapted
adapter
adapters
adapter's
adapting
adaption
adaptions
adaptive
adaptively
adaptiveness
adaptometer
adaptor
adaptors
adaptor's
adapts
adar
adara
adar's
ada's
adaurd
aday
add
adda
addable
addam
addams
addax
added
addedly
addend
addenda
addends
addend's
addendum
addendums
addendum's
adder
adderley
adderley's
adders
adder's
addi
addia
addible
addict
addicted
addicting
addiction
addictions
addiction's
addictive
addictively
addictiveness
addictives
addicts
addict's
addie
addiego
addiel
addie's
adding
addis
addison
addition
additional
additionally
additions
addition's
additive
additives
additive's
addle
addled
addles
addling
address
addressability
addressable
addressed
addressee
addressees
addressee's
addresser
addressers
addresses
addressing
address's
addrest
adds
adduce
adduceable
adduced
adducers
adduces
adducing
adduct
adducted
adducting
adduction
adductor
adductors
addy
ade
adebayo
adel
adela
adelaida
adelaide
adelaide's
adelaja
adela's
adelbert
adele
adele's
adelheid
adelia
adelice
adelina
adelind
adeline
adeline's
adella
adelle
adelpho
adelric
aden
adena
adenauer
adenine
adenoid
adenoidal
adenoidectomy
adenoidism
adenoiditis
adenoids
adenoid's
adenose
adenosine
aden's
adept
adepter
adeptest
adeptly
adeptness
adeptness's
adepts
adept's
adequacies
adequacy
adequacy's
adequate
adequately
adequateness
adequation
ader
adest
adeste
adey
adham
adhamh
adhara
adhara's
adhere
adhered
adherence
adherence's
adherent
adherents
adherent's
adherer
adherers
adheres
adhering
adhern
adhesion
adhesional
adhesions
adhesion's
adhesive
adhesively
adhesiveness
adhesives
adhesive's
adi
adiabatic
adiabatically
adiana
adiathermancy
adidas
adidas's
adiel
adiell
adieu
adieus
adieu's
adieux
adigun
adila
adim
adin
adina
adine
adios
adiós
adipose
adiposeness
adiposis
adiposities
adiposity
adirondack
adirondacks
adirondack's
adirondacks's
adis
adit
adits
adj
adjacency
adjacent
adjacently
adjectival
adjectivally
adjective
adjectives
adjective's
adjoin
adjoined
adjoining
adjoins
adjoint
adjoints
adjourn
adjourned
adjourning
adjournment
adjournments
adjournment's
adjourns
adjudge
adjudged
adjudges
adjudging
adjudicate
adjudicated
adjudicates
adjudicating
adjudication
adjudications
adjudication's
adjudicative
adjudicator
adjudicators
adjudicator's
adjudicatory
adjudicature
adjunct
adjunctive
adjunctly
adjuncts
adjunct's
adjuration
adjurations
adjuration's
adjuratory
adjure
adjured
adjurer
adjurers
adjures
adjuring
adjuror
adjurors
adjust
adjustable
adjusted
adjuster
adjusters
adjuster's
adjusting
adjustment
adjustments
adjustment's
adjustor
adjustors
adjustor's
adjusts
adjutancy
adjutant
adjutants
adjutant's
adkins
adkins's
adlai
adlar
adlare
adlay
adlee
adlei
adler
adley
adman
adman's
admen
admin
administer
administered
administerial
administering
administerings
administers
administrable
administrant
administrants
administrate
administrated
administrates
administrating
administration
administrational
administrations
administration's
administrative
administratively
administrator
administrators
administrator's
administratrices
administratrix
adminstration
admirable
admirably
admiral
admirals
admiral's
admiralship
admiralships
admiralties
admiralty
admiralty's
admiration
admirations
admiration's
admire
admired
admirer
admirers
admirer's
admires
admiring
admiringly
admissability
admissable
admissibility
admissibility's
admissible
admissibly
admission
admissions
admission's
admissive
admit
admits
admittance
admittances
admittance's
admitted
admittedly
admitter
admitters
admitting
admix
admixed
admixes
admixing
admixt
admixture
admixtures
admixture's
admonish
admonished
admonisher
admonishes
admonishing
admonishment
admonishments
admonishment's
admonition
admonitions
admonition's
admonitory
adna
adnah
adne
adnopoz
ado
adobe
adobes
adobe's
adolescence
adolescences
adolescence's
adolescent
adolescently
adolescents
adolescent's
adolf
adolfo
adolfo's
adolf's
adolph
adolphe
adolpho
adolph's
adolphus
adon
adonis
adonises
adonis's
adopt
adoptabilities
adoptability
adoptable
adopted
adoptee
adoptees
adopter
adopters
adopting
adoption
adoptions
adoption's
adoptive
adoptively
adopts
adora
adorability
adorable
adorableness
adorably
adoration
adoration's
adore
adored
adoree
adorer
adorers
adores
adoring
adoringly
adorl
adorn
adorne
adorned
adorner
adorners
adorning
adornment
adornments
adornment's
adorns
ados
ado's
adoze
adrea
adrell
adrenal
adrenalin
adrenaline
adrenaline's
adrenals
adrenal's
adrenocortical
adria
adriaens
adrial
adrian
adriana
adriana's
adriane
adrianna
adrianne
adriano
adriatic
adriatic's
adriel
adriell
adrien
adriena
adriene
adrienne
adrienne's
adrift
adroit
adroiter
adroitest
adroitly
adroitness
adroitness's
ads
ad's
adsorb
adsorbable
adsorbate
adsorbates
adsorbed
adsorbent
adsorbents
adsorbing
adsorbs
adsorption
adsorptive
adsorptively
adsorptiveness
adulate
adulated
adulates
adulating
adulation
adulation's
adulator
adulators
adulatory
adult
adulterant
adulterants
adulterant's
adulterate
adulterated
adulterates
adulterating
adulteration
adulteration's
adulterator
adulterators
adulterer
adulterers
adulterer's
adulteress
adulteresses
adulteress's
adulteries
adulterous
adulterously
adulterousness
adultery
adultery's
adulthood
adulthood's
adultly
adultness
adults
adult's
adumbrate
adumbrated
adumbrates
adumbrating
adumbration
adumbrations
adumbration's
adumbrative
adumbratively
adur
adv
advance
advanced
advancement
advancements
advancement's
advancer
advancers
advances
advance's
advancing
advantage
advantaged
advantageous
advantageously
advantageousness
advantages
advantage's
advantaging
advent
adventist
adventist's
adventitious
adventitiously
adventitiousness
advents
advent's
adventure
adventured
adventurer
adventurers
adventurer's
adventures
adventure's
adventuresome
adventuress
adventuresses
adventuress's
adventuring
adventurous
adventurously
adventurousness
adverb
adverbial
adverbially
adverbials
adverbial's
adverbs
adverb's
adversarial
adversaries
adversary
adversary's
adversative
adversatively
adverse
adversely
adverseness
adverser
adversest
adversities
adversity
adversity's
advert
adverted
advertent
advertently
adverting
advertise
advertised
advertisement
advertisements
advertisement's
advertiser
advertisers
advertiser's
advertises
advertising
advertising's
advertize
advertized
advertizement
advertizer
advertizes
advertizing
adverts
advert's
advice
advices
advice's
advil
advil's
advisability
advisability's
advisable
advisatory
advise
advised
advisedly
advisedness
advisee
advisees
advisement
advisement's
adviser
advisers
adviser's
advises
advising
advisor
advisories
advisors
advisor's
advisory
advisory's
advocacies
advocacy
advocacy's
advocate
advocated
advocates
advocate's
advocating
advocator
advocatory
advt
adyta
adytum
adz
adze
adzes
adze's
adz's
aegean
aegean's
aegis
aegises
aegis's
aekerly
aelber
aelfric
aelfric's
aelurophobia
aenea
aeneas
aeneas's
aeneid
aeneid's
aeneus
aeniah
aenneea
aeolian
aeolus
aeolus's
aeon
aeonian
aeonic
aeons
aeon's
aerate
aerated
aerates
aerating
aeration
aerations
aeration's
aerator
aerators
aerator's
aerial
aerialist
aerialists
aerialist's
aerially
aerials
aerial's
aerie
aeried
aeriel
aeriela
aeriell
aerier
aeries
aerie's
aeriest
aerified
aerifies
aeriform
aerify
aerifying
aerily
aerobatics
aerobatics's
aerobe
aerobes
aerobia
aerobic
aerobically
aerobics
aerobics's
aerobiology
aerodrome
aerodromes
aerodynamic
aerodynamical
aerodynamically
aerodynamics
aerodynamics's
aerodyne
aeroflot
aeroflot's
aerofoil
aerofoils
aerofoil's
aerogels
aerogram
aerograms
aerolite
aerolites
aerolith
aeroliths
aerological
aerologist
aerologists
aerology
aerometer
aeronaut
aeronautic
aeronautical
aeronautically
aeronautics
aeronautics's
aeronauts
aerophobia
aeroplane
aeroplanes
aeroplane's
aerosol
aerosolization
aerosolize
aerosolized
aerosolizing
aerosols
aerosol's
aerospace
aerospace's
aerostat
aery
aery's
aeschylus
aeschylus's
aesculapius
aesculapius's
aesop
aesopian
aesop's
aesthesia
aesthete
aesthetes
aesthete's
aesthetic
aesthetically
aesthetics
aesthetics's
aestivate
aestivated
aestivates
aestivating
aether
aetheric
aethers
aetiology
aetiology's
afar
afars
afb
afeard
afeared
affability
affability's
affable
affably
affair
affaire
affaires
affairs
affair's
affect
affectation
affectations
affectation's
affected
affectedly
affectedness
affecter
affecters
affecting
affectingly
affection
affectionate
affectionately
affectionless
affections
affection's
affective
affectively
affectivity
affects
affect's
affer
afferent
afferently
affiance
affianced
affiances
affiancing
affiant
affidavit
affidavits
affidavit's
affiliate
affiliated
affiliates
affiliate's
affiliating
affiliation
affiliations
affiliation's
affinities
affinity
affinity's
affirm
affirmable
affirmably
affirmance
affirmation
affirmations
affirmation's
affirmative
affirmatively
affirmativeness
affirmatives
affirmative's
affirmed
affirmer
affirmers
affirming
affirms
affix
affixal
affixation
affixed
affixer
affixers
affixes
affixing
affixion
affix's
afflatus
afflict
afflicted
afflicting
affliction
afflictions
affliction's
afflictive
afflictively
afflicts
affluence
affluence's
affluent
affluently
affluents
afflux
affluxes
afford
affordable
afforded
affording
affords
afforest
afforestation
afforestation's
afforested
afforesting
afforests
affra
affray
affrayed
affrayer
affrayers
affraying
affrays
affray's
affrica
affright
affrighted
affrights
affront
affronted
affronting
affronts
affront's
affusions
afghan
afghani
afghanis
afghanistan
afghanistan's
afghans
afghan's
aficionado
aficionados
aficionado's
afield
afire
aflame
aflatoxin
afloat
aflutter
afoot
afore
aforementioned
aforesaid
aforethought
afoul
afra
afraid
afreet
afreets
afresh
africa
africah
african
africans
african's
africa's
afrika
afrikaans
afrikaans's
afrikah
afrikaner
afrikaners
afrikaner's
afrit
afrits
afro
afrocentrism
afros
afro's
aft
after
afterbirth
afterbirths
afterbirth's
afterburner
afterburners
afterburner's
aftercare
aftercare's
afterdeck
afterdecks
afterdischarge
aftereffect
aftereffects
aftereffect's
afterglow
afterglows
afterglow's
afterimage
afterimages
afterimpression
afterlife
afterlife's
afterlives
aftermarket
aftermath
aftermaths
aftermath's
aftermost
afternoon
afternoons
afternoon's
afterpotential
afters
aftershave
aftershaves
aftershave's
aftershock
aftershocks
aftershock's
aftertaste
aftertastes
aftertaste's
afterthought
afterthoughts
afterthought's
afterward
afterwards
afterword
afterwords
afterword's
aftmost
afton
ag
agace
again
against
agama
agamas
agamemnon
agamemnon's
agamic
agan
agapae
agape
agapeic
agape's
agar
agarics
agars
agar's
agassi
agassi's
agassiz
agassiz's
agata
agate
agates
agate's
agatha
agatha's
agathe
agathy
agatize
agave
agaves
agave's
agaze
agbogla
age
aged
agedly
agedness
agee
ageing
ageings
ageing's
ageism
ageism's
ageist
ageists
ageless
agelessly
agelessness
agelong
agencies
agency
agency's
agenda
agendas
agenda's
agendum
agendums
agent
agentry
agents
agent's
ageratum
ageratums
agers
ages
age's
aggappe
aggappera
aggappora
aggarwal
aggi
aggie
aggies
agglomerate
agglomerated
agglomerates
agglomerate's
agglomerating
agglomeration
agglomerations
agglomeration's
agglutinate
agglutinated
agglutinates
agglutinating
agglutination
agglutinations
agglutination's
agglutinative
agglutinatively
agglutinin
agglutinins
aggrandise
aggrandised
aggrandisement
aggrandisement's
aggrandises
aggrandising
aggrandize
aggrandized
aggrandizement
aggrandizements
aggrandizement's
aggrandizer
aggrandizers
aggrandizes
aggrandizing
aggravate
aggravated
aggravates
aggravating
aggravation
aggravations
aggravation's
aggregate
aggregated
aggregates
aggregate's
aggregating
aggregation
aggregational
aggregations
aggregation's
aggregative
aggress
aggressed
aggresses
aggressing
aggression
aggressions
aggression's
aggressive
aggressively
aggressiveness
aggressiveness's
aggressor
aggressors
aggressor's
aggri
aggrieve
aggrieved
aggrieves
aggrieving
aggy
agha
aghas
aghast
agile
agilely
agileness
agiler
agilest
agilities
agility
agility's
agin
aging
agings
aging's
agism
agist
agists
agitable
agitate
agitated
agitatedly
agitates
agitating
agitation
agitations
agitation's
agitato
agitator
agitators
agitator's
agitprop
agitprops
aglaia
aglare
agle
agleam
aglee
agler
aglet
aglets
agley
aglimmer
aglitter
aglow
agna
agnella
agnes
agnese
agnesse
agneta
agnew
agnew's
agni
agni's
agnizing
agnola
agnostic
agnosticism
agnosticism's
agnostics
agnostic's
ago
agog
agonal
agone
agonic
agonies
agonise
agonised
agonises
agonising
agonisingly
agonist
agonistic
agonists
agonize
agonized
agonizes
agonizing
agonizingly
agons
agony
agony's
agora
agorae
agoraphobia
agoraphobic
agoras
agostino
agosto
agouti
agouties
agouty
agra
agrarian
agrarianism
agrarians
agrarian's
agree
agreeability
agreeable
agreeableness
agreeably
agreed
agreeing
agreement
agreements
agreement's
agrees
agretha
agribusiness
agribusinesses
agribusiness's
agric
agricola
agricultural
agriculturalist
agriculturalists
agriculturalist's
agriculturally
agriculture
agricultures
agriculture's
agriculturist
agriculturists
agrimony
agripina
agrippa
agrippa's
agrippina
agrippina's
agrology
agronomic
agronomies
agronomist
agronomists
agronomist's
agronomy
agronomy's
aground
ag's
aguayo
ague
agueda
agues
ague's
agueweed
aguie
aguilar
aguilar's
aguinaldo
aguinaldo's
aguirre
aguirre's
aguishly
aguistin
aguste
agustin
agustin's
ah
aha
ahab
ahab's
aharon
ahasuerus
ahchoo
ahders
ahead
ahearn
ahem
ahems
ahern
ahimsa
ahimsas
ahl
ahlgren
ahmad
ahmadabad
ahmadinejad
ahmadinejad's
ahmad's
ahmar
ahmed
ahmed's
ahola
aholah
ahold
aholla
ahorse
ahoufe
ahouh
ahoy
ahrendt
ahrens
ahriman
ahriman's
ahron
ahs
ai
aia
aid
aida
aidan
aida's
aide
aided
aiden
aider
aiders
aides
aide's
aidful
aiding
aidless
aidman
aidmen
aids
aid's
aids's
aiello
aiglets
aigneis
aigrets
aigrette
aigrettes
aiken
aikido
aikidos
ail
aila
ailanthus
ailanthuses
ailbert
aile
ailed
ailee
aileen
aileen's
ailene
aileron
ailerons
aileron's
ailey
aili
ailin
ailina
ailing
ailis
ailment
ailments
ailment's
ails
ailsa
ailssa
ailsun
ailurophobe
ailurophobia
ailyn
aim
aime
aimed
aimee
aimee's
aimer
aimers
aimful
aimfully
aimil
aiming
aimless
aimlessly
aimlessness
aimlessness's
aimo
aims
aim's
aindrea
ainslee
ainsley
ainslie
ainsworth
ain't
ainu
ainus
air
airbill
airbills
airboat
airboats
airborne
airbrush
airbrushed
airbrushes
airbrushing
airbrush's
airbursts
airbus
airbusses
aircraft
aircraft's
aircrew
airdrome
airdromes
airdrop
airdropped
airdropping
airdrops
airdrop's
aired
airedale
airedales
airedale's
airel
airer
aires
airest
airfare
airfares
airfare's
airfield
airfields
airfield's
airflow
airflows
airfoil
airfoils
airfoil's
airframe
airframes
airfreight
airglow
airhead
airheads
airhead's
airier
airiest
airily
airiness
airiness's
airing
airings
airing's
airla
airlee
airless
airlessly
airlessness
airlia
airliah
airlie
airlift
airlifted
airlifting
airlifts
airlift's
airlike
airline
airliner
airliners
airliner's
airlines
airline's
airlock
airmail
airmailed
airmailing
airmails
airmail's
airman
airman's
airmanship
airmen
airmobile
airplane
airplanes
airplane's
airport
airports
airport's
airproofed
airs
air's
airscrew
airscrews
airship
airships
airship's
airsick
airsickness
airsickness's
airspace
airspaces
airspace's
airspeed
airspeeds
airstream
airstrip
airstrips
airstrip's
airtight
airwave
airwaves
airwaves's
airway
airways
airway's
airwoman
airwomen
airworthier
airworthiest
airworthiness
airworthy
airy
ai's
aisha
aisle
aisled
aisles
aisle's
aitch
aitches
ajani
ajar
ajax
ajax's
ajay
ajit
ajiva
ajowans
akanke
akbar
akel
akela
akenes
aker
akerboom
akerley
akers
akeyla
akeylah
akhmatova
akhmatova's
akihito
akili
akim
akimbo
akin
akins
akira
akita
akiva
akiva's
akkad
aklog
akron
akron's
aksel
aksoyn
akvavit
akvavits
al
ala
alabama
alabaman
alabamans
alabaman's
alabama's
alabamian
alabamians
alabamian's
alabaster
alabaster's
alack
alacrities
alacrity
alacrity's
aladdin
aladdin's
alage
alai
alain
alaine
alair
alake
alameda
alamedas
alamo
alamode
alamodes
alamogordo
alamogordo's
alamos
alamo's
alan
alana
alanah
alana's
aland
alane
alanna
alano
alans
alan's
alansen
alanson
alar
alard
alaric
alarice
alarick
alarise
alarm
alarmclock
alarmed
alarming
alarmingly
alarmism
alarmisms
alarmist
alarmists
alarmist's
alarms
alarm's
alar's
alarum
alarumed
alaruming
alarums
alary
alas
alasdair
alaska
alaskan
alaskans
alaskan's
alaskas
alaska's
alastair
alasteir
alaster
alate
alatea
alated
alathia
alayne
alb
alba
albacore
albacores
albacore's
alban
albania
albanian
albanians
albanian's
albania's
albany
albany's
albarran
albatross
albatrosses
albatross's
albedo
albedos
albee
albeit
albemarle
alben
alber
alberic
alberik
alberio
alberio's
albers
albert
alberta
alberta's
albertina
albertine
alberto
alberto's
albertson
albie
albigensian
albin
albina
albinism
albinisms
albino
albinoism
albinos
albino's
albion
albireo
albireo's
alboran
albrecht
albric
albright
albs
alb's
album
albumen
albumens
albumen's
albumin
albuminous
albumins
albumin's
albums
album's
albuquerque
albuquerque's
albur
alburg
alburga
alby
alcalde
alcaldes
alcatraz
alcazar
alcazars
alcestis
alchemic
alchemical
alchemies
alchemist
alchemists
alchemist's
alchemy
alchemy's
alchymies
alcibiades
alcina
alcindor
alcindor's
alcine
alcinia
alcmena
alcmena's
alcoa
alcoa's
alcock
alcohol
alcoholic
alcoholically
alcoholics
alcoholic's
alcoholism
alcoholism's
alcoholization
alcoholized
alcoholizing
alcoholometer
alcohols
alcohol's
alcot
alcott
alcove
alcoved
alcoves
alcove's
alcuin
alcus
alcyone
alda
aldan
aldarcie
aldarcy
aldas
aldebaran
aldebaran's
alded
aldehyde
aldehydes
alden
alder
alderamin
alderamin's
aldercy
alderman
aldermanic
aldermanry
alderman's
aldermen
alders
alder's
alderson
alderwoman
alderwoman's
alderwomen
aldin
aldis
aldo
aldon
aldora
aldos
aldo's
aldous
aldred
aldredge
aldric
aldrich
aldridge
aldrin
aldrins
aldrin's
alduino
aldus
aldwin
aldwon
ale
aleatory
alec
alecia
aleck
alecs
alec's
aleda
alee
aleece
aleedis
aleen
aleetha
alefs
alegre
alehouse
alehouses
aleichem
aleichem's
alejandra
alejandra's
alejandrina
alejandro
alejandro's
alejo
alejoa
alek
aleksandr
alembert
alembert's
alembic
alembics
alena
alene
alenson
aleph
alephs
aleppo
aleppo's
aleras
aleris
aleron
alert
alerted
alerter
alerters
alertest
alerting
alertly
alertness
alertness's
alerts
alert's
ales
ale's
alesandrini
alessandra
alessandro
aleta
aletha
alethea
alethia
aletta
aleuron
aleut
aleutian
aleutians
aleutian's
aleut's
alewife
alewives
alex
alexa
alexander
alexander's
alexandr
alexandra
alexandre
alexandria
alexandrian
alexandria's
alexandrina
alexandrine
alexandrines
alexandro
alexandros
alexei
alexei's
alexi
alexia
alexina
alexine
alexio
alexis
alex's
aley
aleydis
alf
alfa
alfalfa
alfalfas
alfalfa's
alfas
alfeus
alfi
alfie
alfons
alfonse
alfonso
alfonso's
alfonzo
alfonzo's
alford
alford's
alfred
alfreda
alfreda's
alfredo
alfresco
alfy
alga
algae
algal
algar
algas
alga's
algebra
algebraic
algebraically
algebras
algebra's
algenib
algenib's
alger
algeria
algerian
algerians
algerian's
algeria's
algernon
algicide
algicides
algid
algie
algieba
algieba's
algiers
algiers's
algin
alginate
alginates
algins
algoid
algol
algol's
algonquian
algonquians
algonquian's
algonquin
algonquins
algonquin's
algorism
algorisms
algorithm
algorithmic
algorithms
algorithm's
alguire
algy
alhambra
alhena
alhena's
ali
alia
alias
aliased
aliases
aliasing
alias's
aliber
alibi
alibied
alibies
alibiing
alibis
alibi's
alic
alica
alice
alicea
alice's
alicia
alicia's
alick
alida
alidia
alidis
alidus
alie
alien
alienabilities
alienability
alienable
alienage
alienages
alienate
alienated
alienates
alienating
alienation
alienation's
alienator
aliened
alienee
alienees
aliener
alieners
aliening
alienism
alienisms
alienist
alienists
alienly
alienors
aliens
alien's
alighieri
alighieri's
alight
alighted
alighting
alights
align
aligned
aligner
aligners
aligning
alignment
alignments
alignment's
aligns
alii
alika
alike
alikee
alikeness
aliment
alimentary
alimentation
alimented
alimenting
aliments
alimonies
alimony
alimony's
alina
aline
alined
alinement
alinements
alinement's
aliner
aliners
alines
aline's
alining
alinna
alioth
alioth's
aliphatic
aliquant
aliquot
aliquots
alis
alisa
alisan
alisander
alisa's
alisen
alisha
alisha's
alisia
alison
alison's
alissa
alissa's
alistair
alistair's
alister
alisun
alit
alita
aliter
alitha
alithea
alithia
alitta
alius
alive
aliveness
alix
aliza
alizarin
alizarine
alizarins
alkaid
alkaid's
alkali
alkalic
alkalies
alkalify
alkalin
alkaline
alkalinities
alkalinity
alkalinity's
alkalinization
alkalinize
alkalinized
alkalinizes
alkalinizing
alkalis
alkali's
alkalise
alkalization
alkalize
alkalized
alkalizes
alkalizing
alkaloid
alkaloids
alkaloid's
alkalosis
alkyd
alkyds
alkyl
alkyls
all
alla
allah
allahabad
allah's
allain
allan
allana
allan's
allanson
allard
allare
allay
allayed
allayer
allayers
allaying
allayment
allayne
allays
allbee
allcot
alleen
allegation
allegations
allegation's
allegator
allege
allegeable
alleged
allegedly
allegement
alleger
allegers
alleges
alleghenies
alleghenies's
allegheny
allegiance
allegiances
allegiance's
allegiant
allegiantly
alleging
allegoric
allegorical
allegorically
allegories
allegorist
allegorists
allegory
allegory's
allegra
allegra's
allegretto
allegro
allegros
allegro's
allele
alleles
allelic
alleluia
alleluias
alleluia's
allen
allende
allende's
allene
allentown
aller
alleras
allergen
allergenic
allergenicity
allergens
allergen's
allergic
allergies
allergin
allergist
allergists
allergist's
allergology
allergy
allergy's
allerie
alleris
allerus
alleviate
alleviated
alleviates
alleviating
alleviation
alleviations
alleviation's
alleviative
alleviator
alleviators
alleviatory
alley
alleyn
alleyne
alleys
alley's
alleyway
alleyways
alleyway's
allheal
allheals
alli
alliable
alliance
alliances
alliance's
allianora
alliber
allie
allied
allies
allie's
alligator
alligators
alligator's
allin
allina
allis
allisan
allison
allison's
allissa
allista
allister
allistir
alliterate
alliterated
alliterates
alliterating
alliteration
alliterations
alliteration's
alliterative
alliteratively
allium
alliums
allix
allmon
allocability
allocable
allocate
allocated
allocatee
allocates
allocating
allocation
allocations
allocation's
allocator
allocators
allogenic
allomorphism
allopathies
allopaths
allopathy
allot
alloted
allotment
allotments
allotment's
allotrope
allotropes
allotrophic
allotropic
allotropically
allotropies
allotropism
allotropy
allots
allottable
allotted
allottee
allottees
allotter
allotters
allotting
allotypes
allotypic
allotypically
allover
allovers
allow
allowable
allowance
allowances
allowance's
allowed
allowing
allows
alloy
alloyed
alloying
alloys
alloy's
allred
allrud
alls
all's
allsopp
allspice
allspices
allspice's
allstate
allstate's
allsun
allude
alluded
alludes
alluding
allure
allured
allurement
allurements
allurer
allurers
allures
allure's
alluring
alluringly
allusion
allusions
allusion's
allusive
allusively
allusiveness
alluvia
alluvial
alluvials
alluvial's
alluvium
alluviums
alluvium's
allveta
allwein
allx
ally
allyce
allying
allyls
allyn
allys
ally's
allyson
allyson's
alma
almach
almach's
almallah
almanac
almanacs
almanac's
almandine
almandines
alma's
almaty
almaty's
almeda
almeeta
almeida
almena
almeria
almeta
almightily
almightiness
almighty
almighty's
almira
almire
almita
almner
almners
almohad
almohad's
almond
almonds
almond's
almoner
almoners
almonry
almoravid
almoravid's
almost
alms
almshouse
almshouses
almsman
almsmen
alms's
almund
alnico
alnicoes
alnilam
alnilam's
alnitak
alnitak's
alo
alodee
alodi
alodie
aloe
aloes
aloe's
aloft
aloha
alohas
aloha's
aloin
aloise
aloisia
aloisius
aloke
alon
alone
aloneness
along
alongshore
alongside
alonso
alonzo
alonzo's
aloof
aloofly
aloofness
aloofness's
alopecia
alopecias
alopecic
aloud
aloysia
aloysius
alp
alpaca
alpacas
alpaca's
alpenhorn
alpenhorns
alpenstock
alpenstocks
alper
alpers
alpert
alpert's
alpha
alphabet
alphabeted
alphabetic
alphabetical
alphabetically
alphabetise
alphabetised
alphabetises
alphabetising
alphabetization
alphabetize
alphabetized
alphabetizer
alphabetizers
alphabetizes
alphabetizing
alphabets
alphabet's
alphameric
alphanumeric
alphanumerics
alphard
alphard's
alphas
alpha's
alphecca
alphecca's
alpheratz
alpheratz's
alpheus
alphonsa
alphonse
alphonse's
alphonsine
alphonso
alphonso's
alphorn
alphorns
alpine
alpinely
alpines
alpinism
alpinisms
alpinist
alpinists
alpo
alpo's
alps
alps's
already
alric
alrich
alrick
alright
alroi
alroy
alrzc
al's
alsace
alsace's
alsatian
alsatian's
also
alsop
alsop's
alston
alston's
alsworth
alt
alta
altaf
altai
altaic
altaic's
altair
altai's
altamira
altar
altarpiece
altarpieces
altars
altar's
alten
alter
alterability
alterable
alterably
alterant
alterants
alteration
alterations
alteration's
alterative
alteratively
altercation
altercations
altercation's
altered
alterer
alterers
altering
alternate
alternated
alternately
alternateness
alternates
alternate's
alternating
alternatingly
alternation
alternations
alternation's
alternative
alternatively
alternativeness
alternatives
alternative's
alternator
alternators
alternator's
alters
althea
althea's
althee
altheta
altho
althorn
althorns
although
altimeter
altimeters
altimeter's
altiplano
altiplano's
altis
altitude
altitudes
altitude's
altman
altman's
alto
altogether
altoids
altoids's
alton
alton's
altos
alto's
altruism
altruisms
altruism's
altruist
altruistic
altruistically
altruists
altruist's
aludra
aludra's
aluin
aluino
alum
alumin
alumina
aluminas
alumine
alumines
aluminic
aluminium
aluminium's
aluminize
aluminized
aluminizes
aluminizing
alumins
aluminum
aluminums
aluminum's
alumna
alumnae
alumna's
alumni
alumnus
alumnus's
alumroot
alumroots
alums
alum's
alurd
alurta
alva
alvan
alvar
alvarado
alvarado's
alvarez
alvarez's
alvaro
alvaro's
alveolar
alveolars
alveolate
alveoli
alveolus
alver
alvera
alverson
alverta
alves
alveta
alviani
alvie
alvin
alvina
alvinia
alvin's
alvira
alvis
alvita
alvord
alvy
alway
always
alwin
alwitt
alwyn
alyce
alyce's
alyda
alyose
alyosha
alys
alysa
alyse
alysia
alyson
alyson's
alysoun
alyss
alyssa
alyssa's
alyssum
alyssums
alyworth
alzheimer
alzheimer's
am
ama
amabel
amabelle
amabil
amadas
amadeo
amadeus
amadeus's
amadis
amado
amador
amado's
amadus
amah
amahs
amain
amal
amalbena
amalberga
amalbergas
amalburga
amalea
amalee
amaleta
amalgam
amalgamate
amalgamated
amalgamates
amalgamating
amalgamation
amalgamations
amalgamation's
amalgamative
amalgamator
amalgamators
amalgams
amalgam's
amalia
amalia's
amalie
amalita
amalle
aman
amand
amanda
amanda's
amandi
amandie
amandine
amando
amandy
amanita
amanitas
amann
amanuenses
amanuensis
amanuensis's
amar
amara
amaral
amaranth
amaranthine
amaranths
amaranth's
amaras
amarette
amarettos
amargo
amari
amarillas
amarillis
amarillo
amaris
amaru
amaru's
amary
amaryl
amaryllis
amaryllises
amaryllis's
amasa
amass
amassed
amasser
amassers
amasses
amassing
amassment
amassments
amata
amaterasu
amaterasu's
amateur
amateurish
amateurishly
amateurishness
amateurism
amateurism's
amateurs
amateur's
amathist
amathiste
amati
amative
amatively
amativeness
amato
amatorially
amatory
amatruda
amaty
amaze
amazed
amazedly
amazement
amazement's
amazes
amaze's
amazing
amazingly
amazon
amazonian
amazons
amazon's
ambassador
ambassadorial
ambassadors
ambassador's
ambassadorship
ambassadorships
ambassadorship's
ambassadress
amber
ambergrease
ambergris
ambergris's
amberly
ambers
amber's
ambert
ambery
ambiance
ambiances
ambiance's
ambidexter
ambidexterities
ambidexterity
ambidextrous
ambidextrously
ambidextrousness
ambie
ambience
ambiences
ambience's
ambient
ambients
ambiguities
ambiguity
ambiguity's
ambiguous
ambiguously
ambiguousness
ambilateral
ambisexualities
ambisexuality
ambition
ambitioned
ambitions
ambition's
ambitious
ambitiously
ambitiousness
ambitiousness's
ambivalence
ambivalence's
ambivalent
ambivalently
ambivert
ambiverts
amble
ambled
ambler
amblers
ambles
amble's
ambling
ambrogino
ambrogio
ambros
ambrosane
ambrose
ambrosi
ambrosia
ambrosial
ambrosially
ambrosias
ambrosia's
ambrosine
ambrosio
ambrosius
ambulance
ambulances
ambulance's
ambulant
ambulate
ambulated
ambulates
ambulating
ambulation
ambulator
ambulatories
ambulators
ambulatory
ambulatory's
ambur
ambuscade
ambuscaded
ambuscades
ambuscading
ambush
ambushed
ambusher
ambushers
ambushes
ambushing
ambushment
ambush's
amby
ame
ameba
amebae
ameban
amebas
ameba's
amebean
amebic
ameboid
amedeo
ameer
ameerate
ameers
ameer's
amelia
amelia's
amelie
amelina
ameline
ameliorate
ameliorated
ameliorates
ameliorating
amelioration
ameliorations
amelioration's
ameliorative
amelita
amen
amena
amenability
amenable
amenably
amend
amendable
amendatory
amended
amender
amenders
amending
amendment
amendments
amendment's
amends
amenhotep
amenhotep's
amenities
amenity
amenity's
amens
ament
aments
amerasian
amerce
amerced
amercement
amercements
amerces
amercing
america
american
americana
americana's
americanisation
americanisations
americanisation's
americanise
americanised
americanises
americanising
americanism
americanisms
americanism's
americanist
americanization
americanizations
americanization's
americanize
americanized
americanizes
americanizing
americans
american's
americas
america's
americium
amerigo
amerind
amerindian
amerindians
amerindian's
amerinds
amerind's
amerism
amero
amersham
amery
ames
ameslan
ameslan's
amethist
amethyst
amethysts
amethyst's
amex
amharic
amharic's
amherst
ami
amiability
amiability's
amiable
amiableness
amiably
amias
amicabilities
amicability
amicability's
amicable
amicableness
amicably
amice
amici
amick
amicus
amid
amide
amides
amidic
amids
amidship
amidships
amidst
amie
amiel
amies
amie's
amieva
amiga
amigas
amiga's
amigo
amigos
amigo's
amii
amil
amin
amines
aminic
aminity
amino
aminta
amir
amirate
amirates
amire
amirs
amir's
amis
amish
amish's
amiss
amitie
amities
amity
amity's
amling
ammadas
ammadis
ammamaria
amman
ammann
amman's
ammeter
ammeters
ammeter's
ammine
ammino
ammo
ammon
ammonia
ammoniac
ammoniacs
ammonias
ammonia's
ammoniate
ammoniating
ammonic
ammonify
ammonite
ammonites
ammonium
ammoniums
ammonoid
ammos
ammo's
ammunition
ammunition's
amnesia
amnesiac
amnesiacs
amnesiac's
amnesias
amnesia's
amnesic
amnesics
amnestic
amnestied
amnesties
amnesty
amnestying
amnesty's
amniocenteses
amniocentesis
amniocentesis's
amnion
amnionic
amnions
amniote
amniotes
amniotic
amoakuh
amoco
amoco's
amoeba
amoebae
amoeban
amoebas
amoeba's
amoebean
amoebic
amoeboid
amoebous
amok
amoks
amole
amoles
among
amongst
amontillado
amontillados
amor
amora
amoral
amorality
amorality's
amorally
amoreta
amorete
amorette
amoretti
amoretto
amorists
amorita
amoritta
amoroso
amorous
amorously
amorousness
amorousness's
amorphous
amorphously
amorphousness
amorphousness's
amort
amortisation
amortisations
amortisation's
amortise
amortised
amortises
amortising
amortizable
amortization
amortizations
amortization's
amortize
amortized
amortizement
amortizes
amortizing
amory
amos
amount
amounted
amounting
amounts
amount's
amour
amours
amour's
amove
amp
amparo
amparo's
amperage
amperages
amperage's
ampere
amperes
ampere's
ampersand
ampersands
ampersand's
amphetamine
amphetamines
amphetamine's
amphibia
amphibian
amphibians
amphibian's
amphibious
amphibiousness
amphibole
amphiboles
amphitheater
amphitheaters
amphitheater's
amphitheatre
amphitheatres
amphitheatre's
amphora
amphorae
amphoral
amphoras
ampicillin
ampitheater
ample
ampleness
ampler
amplest
amplifiable
amplification
amplifications
amplification's
amplified
amplifier
amplifiers
amplifier's
amplifies
amplify
amplifying
amplitude
amplitudes
amplitude's
amply
ampoule
ampoules
ampoule's
amps
amp's
ampul
ampule
ampules
ampule's
ampulla
ampuls
ampul's
amputate
amputated
amputates
amputating
amputation
amputations
amputation's
amputator
amputee
amputees
amputee's
amr
amreeta
amreetas
amrita
amritas
amritsar
am's
amsden
amsterdam
amsterdam's
amtrac
amtrack
amtracks
amtracs
amtrak
amu
amuck
amucks
amulet
amulets
amulet's
amund
amundsen
amur
amur's
amusable
amuse
amused
amusedly
amusement
amusements
amusement's
amuser
amusers
amuses
amusing
amusingly
amway
amway's
amy
amyas
amye
amyl
amylase
amylases
amyls
amy's
an
ana
anabal
anabaptist
anabaptist's
anabel
anabella
anabelle
anabel's
anabolic
anabolism
anachronism
anachronisms
anachronism's
anachronistic
anachronistical
anachronistically
anacin
anacin's
anaconda
anacondas
anaconda's
anacreon
anadem
anadems
anaemia
anaemias
anaemia's
anaemic
anaerobe
anaerobes
anaerobic
anaerobically
anaesthesia
anaesthesia's
anaesthesiologist
anaesthesiologists
anaesthesiologist's
anaesthesiology
anaesthesiology's
anaesthetic
anaesthetics
anaesthetic's
anaesthetise
anaesthetised
anaesthetises
anaesthetising
anaesthetist
anaesthetists
anaesthetist's
anaesthetization
anaesthetize
anaesthetized
anaesthetizes
anaesthetizing
anagnos
anagram
anagrammed
anagrams
anagram's
anaheim
anal
analects
analects's
analemma
analemmas
analeptic
analgesia
analgesia's
analgesic
analgesics
analgesic's
analgia
analiese
analise
anality
anallese
anallise
anally
analog
analogic
analogical
analogically
analogies
analogize
analogous
analogously
analogousness
analogs
analog's
analogue
analogues
analogue's
analogy
analogy's
analysand
analysands
analyse
analysed
analyser
analysers
analyser's
analyses
analysing
analysis
analysis's
analyst
analysts
analyst's
analytic
analytical
analyticalally
analytically
analyzable
analyze
analyzed
analyzer
analyzers
analyzer's
analyzes
analyzing
anana
ananias
ananias's
ananna
anapest
anapestic
anapests
anapest's
anarch
anarchic
anarchical
anarchically
anarchies
anarchism
anarchism's
anarchist
anarchistic
anarchists
anarchist's
anarchs
anarchy
anarchy's
ana's
anasazi
anastas
anastase
anastasia
anastasie
anastasio
anastasius
anastassia
anastatius
anastice
anastigmatic
anastomoses
anastomosis
anastos
anatase
anathema
anathemas
anathema's
anathemata
anathematize
anathematized
anathematizes
anathematizing
anatol
anatola
anatole
anatole's
anatolia
anatolian
anatolian's
anatolia's
anatolio
anatollo
anatomic
anatomical
anatomically
anatomies
anatomist
anatomists
anatomist's
anatomize
anatomized
anatomizes
anatomizing
anatomy
anatomy's
anatto
anattos
anaxagoras
ancalin
ancel
ancelin
anceline
ancell
ancestor
ancestors
ancestor's
ancestral
ancestrally
ancestress
ancestresses
ancestress's
ancestries
ancestry
ancestry's
anchie
anchor
anchorage
anchorages
anchorage's
anchored
anchoress
anchoresses
anchoring
anchorite
anchorites
anchorite's
anchoritic
anchorman
anchorman's
anchormen
anchorpeople
anchorperson
anchorpersons
anchorperson's
anchors
anchor's
anchorwoman
anchorwoman's
anchorwomen
anchovies
anchovy
anchovy's
ancien
anciens
ancient
ancienter
ancientest
anciently
ancientness
ancients
ancient's
ancier
ancilin
ancillaries
ancillary
ancillary's
and
andalusia
andalusian
andalusia's
andaman
andante
andantes
andante's
andantino
andantinos
andean
andee
andeee
andel
ander
anderea
anderegg
anderer
anders
andersen
andersen's
anderson
andert
andes
andesite
andes's
andesyte
andi
andie
andiron
andirons
andiron's
andonis
andorra
andorra's
andra
andrade
andras
andre
andrea
andreana
andreas
andrea's
andree
andrei
andrei's
andrej
andrel
andres
andre's
andretti
andretti's
andrew
andrews
andrew's
andrey
andri
andria
andriana
andrianampoinimerina
andrianampoinimerina's
andrien
andriette
andris
androgen
androgenic
androgens
androgen's
androgyne
androgynies
androgynism
androgynous
androgyny
android
androids
android's
andromache
andromada
andromeda
andromeda's
andromede
andropov
andros
androw
andrus
andryc
ands
andy
andy's
anear
anearing
anecdota
anecdotal
anecdote
anecdotes
anecdote's
anecdotic
anecdotist
anecdotists
anechoic
anele
anemia
anemias
anemia's
anemic
anemometer
anemometers
anemometer's
anemone
anemones
anemone's
anent
anergy
aneroid
aneroids
anestassia
anesthesia
anesthesia's
anesthesiologies
anesthesiologist
anesthesiologists
anesthesiologist's
anesthesiology
anesthesiology's
anesthetic
anesthetically
anesthetics
anesthetic's
anesthetist
anesthetists
anesthetist's
anesthetization
anesthetize
anesthetized
anesthetizes
anesthetizing
anet
anett
anetta
anette
aneurism
aneurisms
aneurism's
aneurysm
aneurysms
aneurysm's
anew
aney
angadreme
angadresma
angara
angaries
angary
angas
ange
angel
angela
angela's
angele
angeles
angelfish
angelfishes
angeli
angelia
angelia's
angelic
angelica
angelical
angelically
angelicas
angelico
angelika
angelina
angelina's
angeline
angeline's
angelique
angelique's
angelis
angelita
angelita's
angell
angelle
angelo
angelo's
angelou
angels
angel's
angelus
angeluses
anger
angered
angering
angerly
angers
anger's
angevin
angevin's
angi
angie
angie's
angil
angina
anginal
anginas
angina's
anginous
angiogram
angiology
angioplasties
angioplasty
angioplasty's
angiosperm
angiosperms
angiosperm's
angkor
angle
angled
angler
anglers
angler's
angles
angle's
angleworm
angleworms
angleworm's
anglia
anglians
anglican
anglicanism
anglicanisms
anglicanism's
anglicans
anglican's
anglicism
anglicisms
anglicization
anglicize
anglicized
anglicizes
anglicizing
anglim
angling
anglings
angling's
anglo
anglophile
anglophiles
anglophilia
anglophobe
anglophobes
anglophobia
anglos
angola
angolan
angolans
angolan's
angola's
angora
angoras
angora's
angostura
angrier
angriest
angrily
angrist
angry
angst
angstrom
Ångström
angstroms
angstrom's
angsts
angst's
anguilla
anguilla's
anguish
anguished
anguishes
anguishing
anguish's
angular
angularities
angularity
angularity's
angularly
angularness
angulating
angus
anguses
angus's
angy
anh
anhydride
anhydrides
anhydrous
ani
ania
aniakchak
aniakchak's
aniakudo
anibal
anibal's
anica
aniela
anil
anile
anilin
aniline
anilines
anilins
anilities
anility
anils
anima
animadversion
animadversions
animadvert
animadverted
animadverting
animadverts
animal
animalcule
animalcules
animalism
animalistic
animalities
animality
animally
animals
animal's
animas
animate
animated
animatedly
animater
animaters
animates
animating
animation
animations
animation's
animato
animator
animators
animator's
animism
animisms
animism's
animist
animistic
animists
animist's
animo
animosities
animosity
animosity's
animus
animuses
animus's
anion
anionic
anionically
anions
anion's
anis
anise
aniseed
aniseeds
aniseed's
anises
anise's
anisette
anisettes
anisic
anissa
anita
anita's
anitinstitutionalism
anitra
aniweta
anjali
anjanette
anjela
ankara
ankara's
ankeny
ankh
ankhs
ankh's
ankle
anklebone
anklebones
ankles
ankle's
anklet
anklets
anklet's
ankney
ankus
ankuses
ann
anna
annabal
annabel
annabela
annabell
annabella
annabelle
annabelle's
annabel's
annadiana
anna-diana
annadiane
anna-diane
annal
annalee
annaliese
annalise
annalist
annalists
annals
annals's
annam
annamaria
anna-maria
annamarie
annam's
annapolis
annapolis's
annapurna
annapurna's
annas
annat
annatto
annattos
anne
anneal
annealed
annealer
annealers
annealing
anneals
annecorinne
anne-corinne
annelid
annelids
anneliese
annelise
annemarie
anne-marie
annetta
annette
annette's
annex
annexation
annexational
annexations
annexation's
annexed
annexes
annexing
annexion
annex's
annexure
anni
annia
annice
annie
annie's
annihilate
annihilated
annihilates
annihilating
annihilation
annihilation's
annihilator
annihilators
annihilator's
anniken
annis
annissa
anniversaries
anniversary
anniversary's
annmaria
annmarie
ann-marie
annmarie's
annnora
anno
annora
annorah
annotate
annotated
annotates
annotating
annotation
annotations
annotation's
annotative
annotatively
annotativeness
annotator
annotators
announce
announced
announcement
announcements
announcement's
announcer
announcers
announcer's
announces
announcing
annoy
annoyance
annoyances
annoyance's
annoyed
annoyer
annoyers
annoying
annoyingly
annoys
ann's
annual
annualized
annually
annuals
annual's
annuitant
annuitants
annuities
annuity
annuity's
annul
annular
annularity
annulate
annuler
annulet
annuli
annullable
annulled
annulling
annulment
annulments
annulment's
annuls
annulus
annuluses
annum
annunciata
annunciate
annunciated
annunciates
annunciating
annunciation
annunciations
annunciator
annunciators
annunciatory
anny
anodal
anodally
anode
anodes
anode's
anodic
anodically
anodization
anodize
anodized
anodizes
anodizing
anodyne
anodynes
anodyne's
anodynic
anoia
anoint
anointed
anointer
anointers
anointing
anointment
anointments
anointment's
anoints
anole
anoles
anomalies
anomalistic
anomalous
anomaly
anomaly's
anomia
anomic
anomie
anomies
anomy
anon
anons
anonym
anonyma
anonymities
anonymity
anonymity's
anonymous
anonymously
anonymousness
anonyms
anopheles
anopheles's
anopia
anora
anorak
anoraks
anorak's
anorectic
anorexia
anorexias
anorexia's
anorexic
anorexics
anorexic's
anorexy
another
anouilh
anoxia
anoxias
anoxic
anschluss
anse
ansel
ansela
ansell
anselm
anselma
anselme
anselmi
anselmo
anselmo's
anshan
anshan's
ansi
ansilma
ansilme
ansley
anson
anstice
anstus
answer
answerability
answerable
answered
answerer
answerers
answering
answers
answer's
ant
antacid
antacids
antacid's
antaeus
antagonise
antagonised
antagonises
antagonising
antagonism
antagonisms
antagonism's
antagonist
antagonistic
antagonistically
antagonists
antagonist's
antagonize
antagonized
antagonizes
antagonizing
antananarivo
antananarivo's
antarctic
antarctica
antarctica's
antarctic's
antares
antares's
ante
anteater
anteaters
anteater's
antebellum
antebi
antecede
anteceded
antecedence
antecedent
antecedental
antecedently
antecedents
antecedent's
antecedes
anteceding
antechamber
antechambers
antechamber's
antechoir
antechoirs
anted
antedate
antedated
antedates
antedating
antediluvian
anteed
antefix
anteing
antelope
antelopes
antelope's
antemortem
antenna
antennae
antennal
antennas
antenna's
antepartum
antepast
antepenult
antepenultimate
antepenults
anteposition
anterior
anteriorly
anteroom
anterooms
anteroom's
antes
ante's
anthe
anthea
anthem
anthemed
anthems
anthem's
anther
antheral
anthers
anther's
anthia
anthiathia
anthill
anthills
anthill's
anthologies
anthologise
anthologised
anthologises
anthologising
anthologist
anthologists
anthologist's
anthologize
anthologized
anthologizes
anthologizing
anthology
anthology's
anthony
anthraces
anthracite
anthracite's
anthracitic
anthralin
anthrax
anthrax's
anthrop
anthropocentric
anthropoid
anthropoidea
anthropoids
anthropoid's
anthropologic
anthropological
anthropologically
anthropologies
anthropologist
anthropologists
anthropologist's
anthropology
anthropology's
anthropomorphic
anthropomorphically
anthropomorphism
anthropomorphisms
anthropomorphism's
anthropophagy
anthroposophy
anti
antiabortion
antiacid
antiaircraft
antibacterial
antibiotic
antibiotics
antibiotic's
antibodies
antibody
antibody's
antibusing
antic
anticancer
anticapitalist
anticapitalists
antichrist
antichrists
antichrist's
anticipate
anticipated
anticipates
anticipating
anticipation
anticipations
anticipation's
anticipative
anticipator
anticipators
anticipatory
anticked
anticking
anticlerical
anticlimactic
anticlimactically
anticlimax
anticlimaxes
anticlimax's
anticlinal
anticline
anticlines
anticlockwise
anticly
anticoagulant
anticoagulants
anticoagulating
anticommunism
anticommunist
anticommunists
anticonvulsant
anticonvulsive
anticorrosive
anticorrosives
antics
antic's
anticyclone
anticyclones
anticyclone's
anticyclonic
antidemocratic
antidepressant
antidepressants
antidepressant's
antidepressive
antidisestablishmentarian
antidisestablishmentarianism
antidotal
antidotally
antidote
antidotes
antidote's
antielectron
antielectrons
antienvironmentalism
antienvironmentalist
antienvironmentalists
antietam
antifascism
antifascist
antifascists
antifertility
antifreeze
antifreezes
antifreeze's
antifungal
antigen
antigene
antigenic
antigenically
antigenicity
antigens
antigen's
antigone
antigone's
antigravity
antigua
antigua's
antihero
antiheroes
antiheroic
antihero's
antihistamine
antihistamines
antihistamine's
antihistaminic
antihumanism
antihypertensive
antihypertensives
antiinflammatories
antiinflammatory
antiinstitutionalist
antiinstitutionalists
antiinsurrectionally
antiinsurrectionists
antiknock
antiknocks
antiknock's
antilabor
antiliberal
antiliberals
antilles
antilles's
antilogarithm
antilogarithms
antilogs
antimacassar
antimacassars
antimagnetic
antimalarial
antimatter
antimatter's
antimicrobial
antimilitarism
antimilitaristic
antimissile
antimonarchist
antimonarchists
antimonies
antimonopolistic
antimony
antimony's
antin
antinarcotic
antinarcotics
antinationalist
antinationalists
antineoplastic
antineutrino
antineutrinos
antineutron
antineutrons
anting
antings
antinoise
antinomian
antinomianism
antinomians
antinomies
antinomy
antinovel
antinovels
antinucleon
antinucleons
antioch
antioxidant
antioxidants
antipacifist
antipacifists
antiparliamentarian
antiparliamentarians
antiparticle
antiparticles
antiparticle's
antipas
antipas's
antipasti
antipasto
antipastos
antipasto's
antipathetic
antipathies
antipathy
antipathy's
antipersonnel
antiperspirant
antiperspirants
antiperspirant's
antiphon
antiphonal
antiphonally
antiphonals
antiphonal's
antiphonic
antiphonically
antiphonies
antiphons
antiphony
antipodal
antipode
antipodean
antipodeans
antipodes
antipodes's
antipole
antipoles
antipollution
antipope
antipopes
antipoverty
antiprohibition
antiproton
antiprotons
antipus
antipyresis
antipyretic
antipyretics
antiquarian
antiquarianism
antiquarians
antiquarian's
antiquaries
antiquary
antiquary's
antiquate
antiquated
antiquates
antiquating
antiquation
antique
antiqued
antiquely
antiqueness
antiquer
antiquers
antiques
antique's
antiquing
antiquities
antiquity
antiquity's
antiradical
antiradicals
antirational
antireligious
antirevolutionaries
antirevolutionary
antirust
antis
anti's
antisepsis
antiseptic
antiseptically
antisepticize
antisepticized
antisepticizing
antiseptics
antiseptic's
antiserum
antiserums
antiskid
antislavery
antismog
antisocial
antisocially
antispasmodic
antispasmodics
antisubmarine
antitank
antitheses
antithesis
antithesis's
antithetic
antithetical
antithetically
antitoxin
antitoxins
antitoxin's
antitrust
antiunion
antivenin
antivenins
antiviral
antivirals
antiviral's
antivivisectionist
antivivisectionists
antiwar
antler
antlered
antlers
antler's
antlike
antlion
antlions
antofagasta
antofagasta's
antoine
antoine's
antoinetta
antoinette
anton
antone
antonella
antone's
antonetta
antoni
antonia
antonia's
antonie
antonietta
antonin
antonina
antonino
antoninus
antonio
antonio's
antonius
antons
anton's
antony
antonym
antonymies
antonymous
antonyms
antonym's
antonymy
antony's
antra
antral
antre
antrim
antrum
ants
ant's
antwan
antwan's
antwerp
antwerp's
anubis
anubis's
anurag
anus
anuses
anuska
anus's
anvil
anviled
anviling
anvilled
anvilling
anvils
anvil's
anviltop
anviltops
anxieties
anxiety
anxiety's
anxious
anxiously
anxiousness
any
anya
anyah
anybodies
anybody
anybody's
anyhow
anymore
anyone
anyone's
anyplace
anything
anythings
anything's
anytime
anyway
anyways
anywhere
anywheres
anywise
anzac
anzovin
aol
aol's
aorta
aortae
aortal
aortas
aorta's
aortic
aouad
aouads
aoudad
aoudads
apace
apache
apaches
apache's
apalachicola
apalachicola's
apanage
apart
apartheid
apartheid's
apartment
apartmental
apartments
apartment's
apatetic
apathetic
apathetically
apathies
apathy
apathy's
apatite
apatites
ape
apeak
aped
apeek
apelike
apennines
aper
apercu
apercus
aperient
aperies
aperiodic
aperitif
aperitifs
aperitif's
apers
apertural
aperture
apertures
aperture's
apery
apes
ape's
apex
apexes
apex's
apfel
apfelstadt
apgar
aphagia
aphanite
aphanites
aphasia
aphasiac
aphasiacs
aphasias
aphasia's
aphasic
aphasics
aphasic's
aphelia
aphelian
aphelion
aphelions
aphelion's
aphid
aphids
aphid's
aphis
aphorise
aphorism
aphorisms
aphorism's
aphorist
aphoristic
aphoristically
aphorists
aphorize
aphorized
aphorizes
aphorizing
aphotic
aphra
aphrodisia
aphrodisiac
aphrodisiacal
aphrodisiacs
aphrodisiac's
aphrodite
aphrodite's
apia
apian
apiarian
apiaries
apiarist
apiarists
apiary
apiary's
apical
apically
apicella
apices
apiece
aping
apiologies
apish
apishly
apium
aplenty
aplomb
aplombs
aplomb's
apnea
apneal
apneas
apneic
apnoea
apocalypse
apocalypses
apocalypse's
apocalyptic
apocalyptical
apocalyptically
apocrypha
apocryphal
apocryphally
apocryphalness
apocrypha's
apocynthion
apocynthions
apodal
apogeal
apogean
apogee
apogees
apogee's
apogeic
apolitical
apolitically
apollinaire
apollo
apollonian
apollos
apollo's
apollus
apologal
apologetic
apologetically
apologia
apologias
apologia's
apologies
apologise
apologised
apologises
apologising
apologist
apologists
apologist's
apologize
apologized
apologizer
apologizers
apologizes
apologizing
apologue
apologues
apology
apology's
apolune
apolunes
apophthegm
apoplectic
apoplectically
apoplexies
apoplexy
apoplexy's
aport
apostacies
apostacy
apostasies
apostasis
apostasy
apostasy's
apostate
apostates
apostate's
apostatize
apostatized
apostatizes
apostatizing
apostle
apostles
apostle's
apostleship
apostleships
apostolic
apostrophe
apostrophes
apostrophe's
apostrophic
apostrophize
apostrophized
apostrophizes
apostrophizing
apothecaries
apothecary
apothecary's
apothegm
apothegms
apothem
apothems
apotheoses
apotheosis
apotheosis's
app
appal
appalachia
appalachian
appalachians
appalachia's
appall
appalled
appalling
appallingly
appalls
appaloosa
appaloosas
appaloosa's
appals
appanage
appanages
apparat
apparats
apparatus
apparatuses
apparatus's
apparel
appareled
appareling
apparelled
apparelling
apparels
apparel's
apparent
apparently
apparition
apparitions
apparition's
appeal
appealability
appealable
appealed
appealer
appealers
appealing
appealingly
appeals
appeal's
appear
appearance
appearances
appearance's
appeared
appearers
appearing
appears
appease
appeased
appeasement
appeasements
appeasement's
appeaser
appeasers
appeaser's
appeases
appeasing
appel
appellant
appellants
appellant's
appellate
appellation
appellations
appellation's
appellee
appellees
appellor
appellors
appels
append
appendage
appendages
appendage's
appendant
appendectomies
appendectomy
appendectomy's
appended
appendices
appendicitis
appendicitis's
appending
appendix
appendixes
appendix's
appends
apperceived
apperceiving
apperception
apperceptive
appertain
appertained
appertaining
appertains
appestat
appestats
appetencies
appetency
appetiser
appetisers
appetiser's
appetising
appetisingly
appetit
appetite
appetites
appetite's
appetizer
appetizers
appetizer's
appetizing
appetizingly
applaud
applaudable
applaudably
applauded
applauder
applauders
applauding
applauds
applause
applauses
applause's
apple
appleby
appledorf
applegate
applejack
applejack's
apples
apple's
applesauce
applesauce's
appleseed
appleton
appliance
appliances
appliance's
applicabilities
applicability
applicability's
applicable
applicably
applicant
applicants
applicant's
application
applications
application's
applicative
applicatively
applicator
applicators
applicator's
applied
applier
appliers
applies
applique
appliqué
appliqued
appliquéd
appliqueing
appliquéing
appliques
appliqués
appliqué's
apply
applying
appoint
appointed
appointee
appointees
appointee's
appointer
appointers
appointing
appointive
appointively
appointment
appointments
appointment's
appoints
appolonia
appomattox
apportion
apportioned
apportioning
apportionment
apportionments
apportionment's
apportions
apposable
appose
apposed
apposes
apposing
apposite
appositely
appositeness
appositeness's
apposition
appositions
apposition's
appositive
appositively
appositives
appositive's
appraisal
appraisals
appraisal's
appraise
appraised
appraisement
appraiser
appraisers
appraiser's
appraises
appraising
appraisingly
appreciable
appreciably
appreciate
appreciated
appreciates
appreciating
appreciation
appreciations
appreciation's
appreciative
appreciatively
appreciativeness
appreciator
appreciators
appreciatory
apprehend
apprehended
apprehending
apprehends
apprehensible
apprehensibly
apprehension
apprehensions
apprehension's
apprehensive
apprehensively
apprehensiveness
apprehensiveness's
apprentice
apprenticed
apprentices
apprentice's
apprenticeship
apprenticeships
apprenticeship's
apprenticing
apprise
apprised
appriser
apprisers
apprises
apprising
apprize
apprized
apprizer
apprizes
approach
approachability
approachable
approached
approacher
approachers
approaches
approaching
approach's
approbate
approbated
approbating
approbation
approbations
approbation's
approbative
appropriable
appropriate
appropriated
appropriately
appropriateness
appropriateness's
appropriates
appropriating
appropriation
appropriations
appropriation's
appropriative
appropriator
appropriators
approval
approvals
approval's
approve
approved
approvement
approver
approvers
approves
approving
approvingly
approx
approximate
approximated
approximately
approximates
approximating
approximation
approximations
approximation's
apps
appurtenance
appurtenances
appurtenance's
appurtenant
apr
apres
apricot
apricots
apricot's
april
aprile
aprilette
aprils
april's
apron
aproning
apronlike
aprons
apron's
apropos
apr's
apse
apses
apse's
apt
apter
apteryx
apteryxes
aptest
apthorp
aptitude
aptitudes
aptitude's
aptly
aptness
aptnesses
aptness's
apul
apuleius
aqua
aquacade
aquacades
aquaculture
aquaculture's
aquae
aquafresh
aquafresh's
aqualung
aquamarine
aquamarines
aquamarine's
aquanaut
aquanauts
aquanaut's
aquaplane
aquaplaned
aquaplanes
aquaplane's
aquaplaning
aquaria
aquarial
aquarian
aquarians
aquarist
aquarists
aquarium
aquariums
aquarium's
aquarius
aquariuses
aquarius's
aquas
aqua's
aquatic
aquatics
aquatic's
aquatint
aquatinted
aquatints
aquatone
aquatones
aquavit
aquavits
aquavit's
aqueduct
aqueducts
aqueduct's
aqueous
aqueously
aquiculture
aquiculture's
aquifer
aquifers
aquifer's
aquila
aquiline
aquinas
aquinas's
aquino
aquino's
aquitaine
aquitaine's
aquiver
ar
ara
arab
arabeila
arabel
arabela
arabele
arabella
arabelle
arabesk
arabesks
arabesque
arabesques
arabesque's
arabia
arabian
arabians
arabian's
arabia's
arabic
arabic's
arabize
arabizing
arable
arables
arabs
arab's
araby
araceli
araceli's
arachnid
arachnids
arachnid's
arachnoid
arad
arafat
arafat's
araguaya
araguaya's
arakawa
araks
aral
araldo
aral's
aramaic
aramaic's
aramanta
aramco
aramco's
aramen
aramenta
araminta
aran
arand
arapaho
arapahos
arapaho's
ararat
ararat's
ara's
arathorn
araucanian
arawak
arawakan
arawakan's
arawak's
arbalest
arbalests
arbalist
arbe
arber
arbiter
arbiters
arbiter's
arbitrable
arbitrage
arbitrager
arbitragers
arbitrages
arbitral
arbitrament
arbitraments
arbitrarily
arbitrariness
arbitrariness's
arbitrary
arbitrate
arbitrated
arbitrates
arbitrating
arbitration
arbitrational
arbitrations
arbitration's
arbitrative
arbitrator
arbitrators
arbitrator's
arbitron
arbitron's
arbor
arboreal
arbored
arbores
arborescent
arboreta
arboretum
arboretums
arboretum's
arborist
arborists
arborization
arborize
arborized
arborizes
arborizing
arborous
arbors
arbor's
arborvitae
arborvitaes
arborvitae's
arbour
arboured
arbours
arbour's
arbuckle
arbutus
arbutuses
arbutus's
arc
arcade
arcaded
arcades
arcade's
arcadia
arcadian
arcadians
arcadian's
arcadias
arcadia's
arcadings
arcana
arcane
arcanum
arced
arch
archaeologic
archaeological
archaeologically
archaeologist
archaeologists
archaeologist's
archaeology
archaeology's
archaic
archaically
archaimbaud
archaism
archaisms
archaism's
archaist
archaistic
archaists
archaize
archaized
archaizes
archaizing
archambault
archangel
archangelic
archangels
archangel's
archbishop
archbishopric
archbishoprics
archbishopric's
archbishops
archbishop's
archdeacon
archdeacons
archdeacon's
archdiocesan
archdiocese
archdioceses
archdiocese's
archduchess
archduchesses
archduke
archdukes
archduke's
archean
arched
archenemies
archenemy
archenemy's
archeological
archeologist
archeologists
archeologist's
archeology
archeology's
archeozoic
archer
archeries
archers
archer's
archery
archery's
arches
archest
archetypal
archetype
archetypes
archetype's
archetypic
archetypical
archfiend
archfiends
archibald
archibaldo
archibald's
archibold
archie
archiepiscopal
archie's
archimandrite
archimandrites
archimedean
archimedes
arching
archings
archipelago
archipelagoes
archipelagos
archipelago's
architect
architectonic
architectonics
architects
architect's
architectural
architecturally
architecture
architectures
architecture's
architecure
architrave
architraves
archival
archive
archived
archives
archive's
archiving
archivist
archivists
archivist's
archle
archly
archness
archness's
archon
archons
archonship
archonships
arch's
archway
archways
archway's
archy
arcing
arcked
arcking
arco
arcs
arc's
arctic
arctics
arctic's
arcturus
arcturus's
arcuate
arcus
ard
arda
ardath
arde
ardeen
ardeha
ardehs
ardel
ardelia
ardelis
ardell
ardella
ardelle
arden
ardencies
ardency
ardene
ardenia
ardent
ardently
ardeth
ardie
ardin
ardine
ardis
ardisj
ardith
ardme
ardolino
ardor
ardors
ardor's
ardour
ardours
ardour's
ardra
ardrey
arduous
arduously
arduousness
arduousness's
ardussi
ardy
ardyce
ardys
ardyth
are
area
areal
areas
area's
areaway
areaways
arel
arela
arella
arelus
arena
arenas
arena's
aren't
areola
areolae
areolar
areolas
areolate
areole
areoles
areology
arequipa
ares
are's
aret
areta
arete
aretes
aretha
aretina
aretta
arette
arezzini
arf
argal
argals
argent
argental
argentic
argentina
argentina's
argentine
argentinean
argentineans
argentines
argentinian
argentinians
argentinian's
argentite
argents
argentum
argile
argillaceous
argils
arginine
argle
argled
argles
argo
argols
argon
argonaut
argonauts
argonaut's
argonne
argonne's
argons
argon's
argos
argosies
argosy
argosy's
argot
argots
argot's
arguable
arguably
argue
argued
arguer
arguers
argues
argufied
argufiers
argufy
argufying
arguing
argument
argumentation
argumentation's
argumentative
argumentatively
argumentive
arguments
argument's
argus
arguses
argus's
argyle
argyles
argyle's
argyll
argylls
argyres
arhat
arhats
arhna
ari
aria
ariadne
ariadne's
ariana
ariane
arianie
arianism
arianism's
arianna
arianne
arias
aria's
aribold
aric
arica
arick
arid
aridatha
arider
aridest
aridities
aridity
aridity's
aridly
aridness
arie
ariel
ariela
ariella
arielle
aries
arieses
aries's
ariew
aright
arils
arin
ario
ariose
arioso
ariosos
ariosto
arise
arisen
arises
arising
arisings
arissa
aristarchus
aristarchus's
aristides
aristocracies
aristocracy
aristocracy's
aristocrat
aristocratic
aristocratically
aristocrats
aristocrat's
aristophanes
aristophanes's
aristotelian
aristotelian's
aristotle
aristotle's
arita
arith
arithmetic
arithmetical
arithmetically
arithmetician
arithmeticians
arithmetics
arithmetic's
arius
arius's
ariz
arizona
arizonan
arizonans
arizonan's
arizona's
arizonian
arizonians
arizonian's
arjan
arjun
arjuna
ark
arkansan
arkansans
arkansan's
arkansas
arkansas's
arkhangelsk
arks
ark's
arkwright
arlan
arlana
arlee
arleen
arlen
arlena
arlene
arlene's
arleta
arlette
arley
arleyne
arlie
arliene
arlin
arlina
arlinda
arline
arline's
arlington
arlo
arlon
arluene
arly
arlyn
arlyne
arlynne
arm
armada
armadas
armada's
armadillo
armadillos
armadillo's
armageddon
armageddons
armageddon's
armagnac
armagnac's
armalda
armalla
armallas
armament
armaments
armament's
arman
armand
armanda
armando
armando's
armand's
armani
armani's
armature
armatured
armatures
armature's
armband
armbands
armband's
armbrecht
armbruster
armchair
armchairs
armchair's
armed
armelda
armenia
armenian
armenians
armenian's
armenia's
armer
armers
armful
armfuls
armful's
armhole
armholes
armhole's
armies
armiger
armigers
armil
armilda
armilla
armillas
armillda
armillia
armin
arming
armings
armington
arminius
arminius's
armistice
armistices
armistice's
armitage
armless
armlessly
armlessness
armlet
armlets
armlet's
armload
armloads
armoire
armoires
armond
armonica
armonk
armonk's
armor
armored
armorer
armorers
armorer's
armorial
armories
armoring
armors
armor's
armory
armory's
armour
armoured
armourer
armourers
armourer's
armouries
armouring
armours
armour's
armoury
armoury's
armpit
armpits
armpit's
armrest
armrests
armrest's
arms
arm's
armsful
armstrong
armstrong's
army
armyn
army's
armyworm
armyworms
arnaldo
arnaud
arndt
arne
arneb
arneb's
arnelle
arney
arnhem
arni
arnica
arnicas
arnie
arno
arnold
arnoldo
arnon
arno's
arnst
arnuad
arnulfo
arnulfo's
arny
aroids
aroint
arointed
arointing
aroints
arola
aroma
aromas
aroma's
aromatherapy
aromatherapy's
aromatic
aromatically
aromatics
aromatic's
aromatize
aron
arondel
arondell
aronoff
aronow
aron's
aronson
arose
around
arousal
arousals
arousal's
arouse
aroused
arouser
arousers
arouses
arousing
aroynt
aroynts
arpeggio
arpeggios
arpeggio's
arquebus
arquebuses
arquit
arrack
arracks
arraign
arraigned
arraigner
arraigning
arraignment
arraignments
arraignment's
arraigns
arrange
arranged
arrangement
arrangements
arrangement's
arranger
arrangers
arranger's
arranges
arranging
arrant
arrantly
arras
arrases
arratoon
array
arrayal
arrayals
arrayed
arrayer
arrayers
arraying
arrays
array's
arrear
arrears
arrears's
arrest
arrested
arrestee
arrestees
arrester
arresters
arresting
arrestment
arrestor
arrestors
arrests
arrest's
arrhenius
arrhythmia
arrhythmias
arrhythmical
arri
arria
arrio
arrival
arrivals
arrival's
arrive
arrived
arrivederci
arriver
arrivers
arrives
arriving
arrogance
arrogance's
arrogant
arrogantly
arrogate
arrogated
arrogates
arrogating
arrogation
arrogations
arron
arron's
arrow
arrowed
arrowhead
arrowheads
arrowhead's
arrowing
arrowroot
arrowroots
arrowroot's
arrows
arrow's
arrowy
arroyo
arroyos
arroyo's
ars
ar's
arse
arsehole
arseholes
arsehole's
arsenal
arsenals
arsenal's
arsenate
arsenates
arsenic
arsenical
arsenics
arsenic's
arsenides
arsenious
arsenites
arsenous
arses
arse's
arsis
arson
arsonic
arsonist
arsonists
arsonist's
arsonous
arsons
arson's
arst
art
arta
artair
artamas
artaxerxes
artaxerxes's
arte
artefact
artefacts
artefact's
artema
artemas
artemis
artemisa
artemisia
artemis's
artemus
arterial
arterials
arteries
arteriocapillary
arteriogram
arteriography
arteriolar
arteriole
arterioles
arterioscleroses
arteriosclerosis
arteriosclerosis's
arteriosclerotic
artery
artery's
artful
artfully
artfulness
artfulness's
arther
arthritic
arthritics
arthritic's
arthritis
arthritis's
arthrography
arthropod
arthropods
arthropod's
arthur
arthurian
arthur's
artichoke
artichokes
artichoke's
article
articled
articles
article's
articular
articulate
articulated
articulately
articulateness
articulateness's
articulates
articulating
articulation
articulationes
articulations
articulation's
articulator
articulatory
artie
artier
artie's
artiest
artifact
artifacts
artifact's
artifice
artificer
artificers
artificer's
artifices
artifice's
artificial
artificiality
artificiality's
artificially
artificialness
artillerist
artillerists
artillery
artilleryman
artillerymen
artillery's
artily
artima
artimas
artina
artiness
artisan
artisans
artisan's
artisanship
artist
artiste
artistes
artiste's
artistic
artistically
artistries
artistry
artistry's
artists
artist's
artless
artlessly
artlessness
artlessness's
arts
art's
artsier
artsiest
artsy
artur
arturo
arturo's
artus
artwork
artworks
artwork's
arty
aruabea
aruba
aruba's
arum
arums
arun
arundel
arundell
arv
arva
arvad
arvell
arvid
arvie
arvin
arvind
arvo
arvonio
arvy
ary
aryan
aryans
aryan's
aryls
aryn
arythmia
arythmic
as
a's
asa
asabi
asafetida
asama
asama's
asante
asap
asaph
asare
asbestic
asbestos
asbestosis
asbestos's
ascella
ascella's
ascend
ascendable
ascendance
ascendancy
ascendancy's
ascendant
ascendants
ascendant's
ascended
ascendence
ascendency
ascendency's
ascendent
ascendents
ascendent's
ascender
ascenders
ascending
ascends
ascension
ascensions
ascension's
ascent
ascents
ascent's
ascertain
ascertainable
ascertained
ascertaining
ascertainment
ascertains
ascetic
ascetically
asceticism
asceticism's
ascetics
ascetic's
aschim
ascii
ascii's
ascorbate
ascorbic
ascot
ascots
ascot's
ascribable
ascribe
ascribed
ascribes
ascribing
ascription
ascriptions
ascription's
ase
asea
asel
asepses
asepsis
aseptic
aseptically
asexual
asexuality
asexually
asexuals
asgard
ash
asha
ashamed
ashamedly
ashanti
ashbaugh
ashbey
ashby
ashcan
ashcans
ashcan's
ashcroft
ashe
ashed
ashelman
ashely
ashen
asher
ashes
ashford
ashia
ashien
ashier
ashiest
ashikaga
ashikaga's
ashil
ashiness
ashing
ashjian
ashkenazim
ashkhabad
ashkhabad's
ashla
ashlan
ashlar
ashlars
ashlee
ashlee's
ashleigh
ashlen
ashlers
ashless
ashley
ashley's
ashli
ashlie
ashlin
ashling
ashly
ashman
ashmead
ashmen
ashmolean
ashmolean's
ashok
ashore
ashraf
ashram
ashrams
ashram's
ash's
ashti
ashton
ashtray
ashtrays
ashtray's
ashurbanipal
ashwell
ashwin
ashy
asia
asian
asians
asian's
asia's
asiatic
asiatics
asiatic's
aside
asides
aside's
asimov
asinine
asininely
asininity
ask
askance
askant
askari
asked
asker
askers
askew
asking
askings
asks
askwith
aslam
aslant
asleep
aslope
asl's
asmara
asocial
asoka
asp
aspa
asparagus
asparaguses
asparagus's
aspartame
aspartame's
aspasia
aspca
aspect
aspects
aspect's
aspell
aspell's
aspen
aspens
aspen's
asper
asperges
asperities
asperity
asperity's
aspers
asperse
aspersed
aspersers
asperses
aspersing
aspersion
aspersions
aspersion's
aspersors
asphalt
asphalted
asphaltic
asphalting
asphalts
asphalt's
asphaltum
aspheric
asphodel
asphodels
asphyxia
asphyxiant
asphyxia's
asphyxiate
asphyxiated
asphyxiates
asphyxiating
asphyxiation
asphyxiations
asphyxiation's
asphyxiator
asphyxy
aspia
aspic
aspics
aspic's
aspidiske
aspidiske's
aspidistra
aspidistras
aspirant
aspirants
aspirant's
aspirate
aspirated
aspirates
aspirate's
aspirating
aspiration
aspirations
aspiration's
aspirator
aspirators
aspire
aspired
aspirer
aspirers
aspires
aspirin
aspiring
aspiringly
aspirins
aspirin's
aspish
asps
asp's
asquint
asquith
asramas
ass
assad
assad's
assafoetida
assagai
assagais
assail
assailable
assailant
assailants
assailant's
assailed
assailer
assailers
assailing
assailment
assails
assam
assamese
assamese's
assam's
assassin
assassinate
assassinated
assassinates
assassinating
assassination
assassinations
assassination's
assassinator
assassins
assassin's
assault
assaultable
assaulted
assaulter
assaulters
assaulting
assaultive
assaults
assault's
assay
assayed
assayer
assayers
assaying
assays
assay's
assegai
assegais
assemblage
assemblages
assemblage's
assemble
assembled
assembler
assemblers
assembler's
assembles
assemblies
assembling
assembly
assemblyman
assemblyman's
assemblymen
assembly's
assemblywoman
assemblywoman's
assemblywomen
assent
assented
assenter
assenters
assenting
assentor
assentors
assents
assent's
assert
asserted
asserter
asserters
asserting
assertion
assertions
assertion's
assertive
assertively
assertiveness
assertiveness's
assertor
assertors
asserts
asses
assess
assessable
assessed
assessee
assesses
assessing
assessment
assessments
assessment's
assessor
assessors
assessor's
assessorship
asset
assets
asset's
asseverate
asseverated
asseverates
asseverating
asseveration
asseverations
asshole
assholes
asshole's
assiduity
assiduous
assiduously
assiduousness
assiduousness's
assign
assignability
assignable
assignat
assignation
assignations
assignation's
assigned
assignee
assignees
assigner
assigners
assigning
assignment
assignments
assignment's
assignor
assignors
assigns
assign's
assimilable
assimilate
assimilated
assimilates
assimilating
assimilation
assimilation's
assimilative
assimilator
assisi
assist
assistance
assistance's
assistant
assistants
assistant's
assisted
assister
assisters
assisting
assistor
assistors
assists
assist's
assize
assizer
assizes
assize's
asslike
assn
assoc
associate
associated
associates
associate's
associating
association
associations
association's
associative
associatively
associativity
associator
associators
assonance
assonances
assonance's
assonant
assonantly
assonants
assort
assorted
assorter
assorters
assorting
assortment
assortments
assortment's
assorts
ass's
asst
assuagable
assuage
assuaged
assuagement
assuagements
assuages
assuaging
assuasive
assumable
assumably
assume
assumed
assumedly
assumer
assumers
assumes
assuming
assumption
assumptions
assumption's
assumptive
assumptively
assumptiveness
assurance
assurances
assurance's
assure
assured
assuredly
assureds
assured's
assurer
assurers
assures
assuring
assuror
assurors
assyria
assyrian
assyrians
assyrian's
assyria's
asta
astaire
astana
astana's
astarte
astarte's
astatine
astatines
aster
astera
asteria
asterisk
asterisked
asterisking
asterisks
asterisk's
asterism
asterisms
astern
asteroid
asteroidal
asteroids
asteroid's
asters
aster's
asthma
asthmas
asthma's
asthmatic
asthmatically
asthmatics
asthmatic's
astigmatic
astigmatism
astigmatisms
astigmatism's
astir
aston
astonish
astonished
astonishes
astonishing
astonishingly
astonishment
astonishments
astonishment's
astor
astoria
astound
astounded
astounding
astoundingly
astounds
astra
astraddle
astraea
astragal
astragals
astrahan
astrakhan
astrakhan's
astral
astrally
astrals
astray
astrea
astred
astri
astrid
astride
astringe
astringed
astringency
astringency's
astringent
astringents
astringent's
astringes
astringing
astrix
astrobiological
astrobiologically
astrobiologies
astrobiologist
astrobiologists
astrobiology
astrodome
astrodynamic
astrodynamics
astroid
astrolabe
astrolabes
astrologer
astrologers
astrologer's
astrologic
astrological
astrologically
astrologist
astrologists
astrology
astrology's
astronaut
astronautic
astronautical
astronautically
astronautics
astronautics's
astronauts
astronaut's
astronomer
astronomers
astronomer's
astronomic
astronomical
astronomically
astronomy
astronomy's
astrophysical
astrophysicist
astrophysicists
astrophysicist's
astrophysics
astrophysics's
astroturf
astto
asturias
astute
astutely
astuteness
astuteness's
astuter
astutest
asuncion
asunción
asunción's
asunder
aswan
aswan's
aswarm
aswirl
aswoon
asyla
asylum
asylums
asylum's
asymmetric
asymmetrical
asymmetrically
asymmetries
asymmetry
asymmetry's
asymptomatic
asymptote
asymptotes
asymptotic
asymptotical
asymptotically
async
asynchronous
asynchronously
asyndeta
asystematic
at
atacama
atacama's
atahualpa
atal
atalanta
atalante
atalanti
atalaya
atalayah
atalee
ataliah
atalie
atalya
atari
atari's
atatürk
atatürk's
atavic
atavism
atavisms
atavism's
atavist
atavistic
atavists
ataxia
ataxic
ataxy
atcliffe
ate
atelier
ateliers
atelier's
athabasca
athabascan
athabascan's
athabasca's
athal
athalee
athalia
athalie
athalla
athallia
atheism
atheisms
atheism's
atheist
atheistic
atheistical
atheistically
atheists
atheist's
atheling
athelings
athelstan
athena
athenaeum
athenaeums
athena's
athene
atheneum
atheneums
athenian
athenians
athenian's
athens
athens's
atheroscleroses
atherosclerosis
atherosclerosis's
atherosclerotic
athey
athirst
athiste
athlete
athletes
athlete's
athletic
athletically
athletics
athletics's
athwart
atiana
atilt
atingle
atkins
atkinson
atkins's
atlanta
atlanta's
atlante
atlantes
atlantic
atlantic's
atlantis
atlantis's
atlas
atlases
atlas's
atlee
atma
atman
atmans
atmas
atmosphere
atmospheres
atmosphere's
atmospheric
atmospherical
atmospherically
atmospherics
atm's
atoll
atolls
atoll's
atom
atomic
atomical
atomically
atomics
atomies
atomise
atomised
atomiser
atomisers
atomiser's
atomises
atomising
atomism
atomisms
atomist
atomistic
atomists
atomization
atomize
atomized
atomizer
atomizers
atomizer's
atomizes
atomizing
atoms
atom's
atomy
atonable
atonal
atonality
atonality's
atonally
atone
atoneable
atoned
atonement
atonements
atonement's
atoner
atoners
atones
atonics
atonies
atoning
atoningly
atonsah
atop
atopic
atp's
atremble
atreus
atria
atrial
atria's
atrice
atrip
atrium
atriums
atrium's
atrocious
atrociously
atrociousness
atrociousness's
atrocities
atrocity
atrocity's
atronna
atrophic
atrophied
atrophies
atrophy
atrophying
atrophy's
atropine
atropins
atropism
atropos
atropos's
ats
at's
attach
attachable
attache
attaché
attached
attacher
attachers
attaches
attachés
attaché's
attaching
attachment
attachments
attachment's
attack
attacked
attacker
attackers
attacker's
attacking
attackingly
attacks
attack's
attah
attain
attainability
attainable
attainableness
attainably
attainder
attainders
attained
attainer
attainers
attaining
attainment
attainments
attainment's
attains
attaint
attainted
attainting
attaints
attalanta
attalie
attar
attars
attar's
attemper
attempered
attempt
attemptable
attempted
attempter
attempters
attempting
attempts
attempt's
attenborough
attend
attendance
attendances
attendance's
attendant
attendantly
attendants
attendant's
attended
attendee
attendees
attender
attenders
attending
attends
attention
attentions
attention's
attentive
attentively
attentiveness
attentiveness's
attenuate
attenuated
attenuates
attenuating
attenuation
attenuations
attenuation's
attenweiler
atterbury
attermined
attest
attestable
attestant
attestation
attestations
attestation's
attestator
attested
attester
attesters
attesting
attestor
attestors
attests
atthia
attic
attica
attica's
attics
attic's
attila
attila's
attire
attired
attires
attire's
attiring
attitude
attitudes
attitude's
attitudinal
attitudinise
attitudinised
attitudinises
attitudinising
attitudinize
attitudinized
attitudinizes
attitudinizing
attlee
attn
attorney
attorneys
attorney's
attorning
attract
attractable
attractant
attractants
attracted
attracting
attraction
attractions
attraction's
attractive
attractively
attractiveness
attractiveness's
attracts
attrib
attributable
attribute
attributed
attributes
attribute's
attributing
attribution
attributions
attribution's
attributive
attributively
attributives
attributive's
attrition
attritional
attrition's
attucks
attune
attuned
attunes
attuning
attwood
atty
atul
atwain
atwater
atween
atwekk
atwitter
atwood
atwood's
atworth
atypic
atypical
atypically
au
aubade
aubades
aubarta
aube
auberbach
auberge
auberges
auberon
aubert
auberta
aubigny
aubin
aubine
aubree
aubreir
aubrette
aubrey
aubrie
aubry
auburn
auburns
auburn's
auburta
aubyn
auckland
auction
auctioned
auctioneer
auctioneers
auctioneer's
auctioning
auctions
auction's
auctorial
auctors
aud
audacious
audaciously
audaciousness
audaciousness's
audacities
audacity
audacity's
audad
audads
auden
auden's
audette
audi
audibility
audibility's
audible
audibles
audible's
audibly
audie
audience
audiences
audience's
audient
audio
audiogram
audiological
audiologies
audiologist
audiologists
audiology
audiometer
audiometers
audiometric
audiometries
audiometrist
audiometry
audion
audion's
audiophile
audiophiles
audiophile's
audios
audio's
audiotape
audiotapes
audiovisual
audiovisuals
audi's
audit
audited
auditing
audition
auditioned
auditioning
auditions
audition's
auditive
auditives
auditor
auditoria
auditorial
auditories
auditorium
auditoriums
auditorium's
auditors
auditor's
auditory
audits
audit's
audley
audly
audra
audras
audra's
audre
audres
audrey
audrey's
audri
audrie
audris
audrit
audry
audrye
audsley
audubon
audun
audwen
audwin
audy
auerbach
auf
aufmann
aug
augean
augend
augends
auger
augers
auger's
aught
aughts
aught's
augie
augment
augmentation
augmentations
augmentation's
augmented
augmenter
augmenters
augmenting
augments
aug's
augsburg
augur
augural
augured
augurer
augurers
auguries
auguring
augurs
augur's
augury
augury's
august
augusta
augustan
augusta's
auguste
auguster
augustest
augustin
augustina
augustine
augustine's
augustinian
augustly
augustness
augusto
augusts
august's
augustus
augustus's
augy
auk
auklets
auks
auk's
auld
aulder
auldest
aulea
auliffe
aun
aundrea
aunson
aunt
aunthood
aunthoods
auntie
aunties
auntliest
aunts
aunt's
aunty
aura
aurae
aural
aurally
aurangzeb
auras
aura's
aurate
aurated
aurea
aureate
aureately
aureateness
aurel
aurelea
aurelia
aurelia's
aurelie
aurelio
aurelio's
aurelius
aureola
aureolae
aureolas
aureola's
aureole
aureoled
aureoles
aureole's
aureomycin
aureomycin's
aureus
auria
auric
auricle
auricled
auricles
auricle's
auricular
auricularly
aurie
auriferous
auriform
auriga
auriga's
aurilia
aurist
aurita
aurlie
aurochs
aurochses
auroora
aurora
aurorae
auroral
auroras
aurora's
aurore
aurorean
aurous
aurthur
aurum
aurums
au's
auschwitz
auscultate
auscultated
auscultates
auscultating
auscultation
auscultations
ause
auspice
auspices
auspice's
auspicious
auspiciously
auspiciousness
auspiciousness's
aussie
aussies
aussie's
austen
austere
austerely
austereness
austerer
austerest
austerities
austerity
austerity's
austerlitz
austerlitz's
austin
austina
austine
austins
austin's
auston
austral
australasia
australasia's
australia
australian
australians
australian's
australia's
australis
australoid
australopithecus
australopithecus's
austreng
austria
austrian
austrians
austrian's
austria's
austronesian
austronesian's
autarchies
autarchy
autarky
authentic
authentically
authenticate
authenticated
authenticates
authenticating
authentication
authentications
authentication's
authenticator
authenticators
authenticities
authenticity
authenticity's
author
authored
authoress
authoresses
authoring
authorisation
authorisations
authorisation's
authorise
authorised
authorises
authorising
authoritarian
authoritarianism
authoritarianisms
authoritarianism's
authoritarians
authoritarian's
authoritative
authoritatively
authoritativeness
authoritativeness's
authorities
authority
authority's
authorization
authorizations
authorization's
authorize
authorized
authorizer
authorizers
authorizes
authorizing
authors
author's
authorship
authorship's
autism
autisms
autism's
autistic
auto
autobahn
autobahnen
autobahns
autobiographer
autobiographers
autobiographic
autobiographical
autobiographically
autobiographies
autobiography
autobiography's
autobus
autobuses
autobusses
autocade
autocades
autochthonous
autoclave
autoclaves
autocracies
autocracy
autocracy's
autocrat
autocratic
autocratically
autocrats
autocrat's
autodial
autodialed
autodialer
autodialers
autodialing
autodialled
autodialling
autodials
autodidact
autodidactic
autodidacts
autoed
autoeroticism
autoerotism
autogeneses
autogenesis
autogenetic
autogiro
autogiros
autograph
autographed
autographic
autographing
autographs
autograph's
autogyro
autogyros
autohypnosis
autoimmune
autoimmunities
autoimmunity
autoimmunization
autoimmunize
autoimmunized
autoimmunizing
autoinfection
autoing
autoinoculation
autointoxication
autolyze
automanipulation
automanipulative
automat
automata
automate
automated
automates
automatic
automatically
automatics
automatic's
automating
automation
automation's
automatism
automatization
automatize
automatized
automatizes
automatizing
automaton
automatons
automaton's
automats
automobile
automobiled
automobiles
automobile's
automobiling
automobilist
automobilists
automotive
autonomic
autonomies
autonomous
autonomously
autonomy
autonomy's
autophagy
autopilot
autopilots
autopilot's
autopsic
autopsied
autopsies
autopsy
autopsying
autopsy's
autoregulation
autoregulative
autoregulatory
autos
auto's
autostrada
autostradas
autosuggestion
autosuggestions
autotherapy
autotransplant
autoworker
autoworkers
autoworker's
autre
autrey
autry
autum
autumn
autumnal
autumns
autumn's
auvil
aux
auxiliaries
auxiliary
auxiliary's
auxillary
auxin
auxins
av
ava
avail
availabilities
availability
availability's
available
availed
availing
avails
avail's
avalanche
avalanches
avalanche's
avalon
avan
avantgarde
avaria
avarice
avarices
avarice's
avaricious
avariciously
ava's
avascular
avast
avatar
avatars
avatar's
avaunt
avdp
ave
avelin
aveline
avenge
avenged
avenger
avengers
avenger's
avenges
avenging
avengingly
avenses
aventine
avenue
avenues
avenue's
aver
avera
average
averaged
averages
average's
averaging
averell
averi
averil
averill
averir
averment
averments
avernus
averred
averring
averroes
avers
averse
aversely
aversion
aversions
aversion's
aversive
avert
averted
averting
averts
avery
averyl
avery's
aves
avesta
avesta's
avg
avi
avian
avianize
avianized
avianizes
avians
aviaries
aviarist
aviarists
aviary
aviary's
aviate
aviated
aviates
aviating
aviation
aviations
aviation's
aviator
aviators
aviator's
aviatrices
aviatrix
aviatrixes
aviatrix's
avicenna
avictor
avid
avidities
avidity
avidity's
avidly
avidness
avie
avifauna
avigdor
avignon
avila
avila's
avilla
avion
avionic
avionics
avionics's
avions
avior
avior's
avis
aviso
avitaminoses
avitaminosis
avitaminotic
avitzur
aviv
aviva
avivah
avner
avocado
avocadoes
avocados
avocado's
avocation
avocational
avocations
avocation's
avocet
avocets
avogadro
avoid
avoidable
avoidably
avoidance
avoidances
avoidance's
avoidant
avoided
avoider
avoiders
avoiding
avoids
avoirdupois
avoirdupois's
avon
avouch
avouched
avoucher
avouchers
avouches
avouching
avow
avowable
avowably
avowal
avowals
avowal's
avowed
avowedly
avower
avowers
avowing
avows
avra
avraham
avram
avril
avrit
avrom
avron
avruch
av's
avulsions
avuncular
aw
awacs
awad
await
awaited
awaiter
awaiters
awaiting
awaits
awake
awaked
awaken
awakened
awakener
awakeners
awakening
awakenings
awakening's
awakens
awakes
awaking
awakings
award
awarded
awardee
awardees
awarder
awarders
awarding
awards
award's
aware
awareness
awareness's
awash
away
awayness
awe
aweary
aweather
awed
aweigh
aweing
aweless
awes
awe's
awesome
awesomely
awesomeness
awestricken
awestruck
awful
awfuller
awfullest
awfully
awfulness
awfulness's
awhile
awhirl
awing
awkward
awkwarder
awkwardest
awkwardly
awkwardness
awkwardness's
awl
awless
awls
awl's
awn
awned
awning
awninged
awnings
awning's
awns
awoke
awoken
awol
awols
awol's
awry
ax
axe
axed
axel
axels
axeman
axemen
axes
axe's
axial
axiality
axially
axil
axillae
axillar
axillaries
axillary
axillas
axils
axing
axiom
axiomatic
axiomatically
axioms
axiom's
axis
axises
axis's
axle
axled
axles
axle's
axletree
axletrees
axlike
axman
axmen
axolotl
axolotls
axon
axonal
axone
axones
axonic
axons
axon's
ax's
axseed
axum
ay
ayah
ayahs
ayala
ayala's
ayatollah
ayatollahs
ayatollah's
aye
ayers
ayes
aye's
aylmar
aylmer
aylsworth
aylward
aymara
aymer
ayn
aynat
ayo
ayres
ayrshire
ayrshire's
ay's
ayurveda
ayyubid
ayyubid's
azal
azalea
azaleah
azaleas
azalea's
azana
azana's
azania
azania's
azar
azarcon
azaria
azarria
azazel
azelea
azerbaijan
azerbaijani
azerbaijani's
azerbaijan's
azeria
azide
azido
azimuth
azimuthal
azimuths
azimuth's
azine
aziza
azoic
azole
azons
azores
azores's
azote
azoth
azov
azpurua
azral
azriel
az's
aztec
aztecan
aztecan's
aztecs
aztec's
aztlan
aztlan's
azt's
azure
azures
azure's
azurite
azurites
b
ba
baa
baaed
baaing
baal
baalbeer
baalism
baalisms
baalman
baals
baal's
baas
baa's
baath
baathist
baath's
bab
baba
babar
babara
babar's
babas
babb
babbage
babbette
babbie
babbitt
babbitting
babble
babbled
babbler
babblers
babbler's
babbles
babble's
babbling
babblings
babby
babcock
babe
babel
babels
babel's
babes
babe's
babette
babied
babier
babies
babiest
babita
babka
babkas
baboo
baboon
baboonish
baboons
baboon's
baboos
babs
babu
babul
babuls
babur
babus
babushka
babushkas
babushka's
baby
babyhood
babyhoods
babyhood's
babying
babyish
babylon
babylonia
babylonian
babylonians
babylonian's
babylons
babylon's
baby's
babysat
babysit
babysits
babysitter
babysitters
babysitter's
babysitting
bac
bacall
bacall's
bacardi
bacca
baccalaureate
baccalaureates
baccalaureate's
baccarat
baccarats
bacchanal
bacchanalia
bacchanalian
bacchanalians
bacchanalian's
bacchanalias
bacchanalia's
bacchanals
bacchanal's
bacchant
bacchantes
bacchants
bacchic
bacchus
bacchus's
bach
bachelor
bachelorhood
bachelors
bachelor's
bachelorship
bachman
bach's
bacillary
bacilli
bacillus
bacillus's
back
backache
backaches
backache's
backbencher
backbenchers
backbend
backbends
backbit
backbite
backbiter
backbiters
backbiter's
backbites
backbiting
backbitten
backboard
backboards
backboard's
backbone
backbones
backbone's
backbreaking
backcourt
backcross
backdate
backdated
backdates
backdating
backdoor
backdrop
backdrops
backdrop's
backed
backer
backers
backer's
backfield
backfields
backfield's
backfill
backfilled
backfills
backfire
backfired
backfires
backfire's
backfiring
backgammon
backgammon's
background
backgrounds
background's
backhand
backhanded
backhanding
backhands
backhand's
backhoe
backhoes
backhoe's
backing
backings
backing's
backlash
backlashed
backlashes
backlash's
backler
backless
backlist
backlists
backlit
backlog
backlogged
backlogging
backlogs
backlog's
backmost
backpack
backpacked
backpacker
backpackers
backpacker's
backpacking
backpacks
backpack's
backpedal
backpedaled
backpedaling
backpedalled
backpedalling
backpedals
backrest
backrests
backrest's
backs
back's
backsaw
backsaws
backseat
backseats
backside
backsides
backside's
backslap
backslapper
backslappers
backslapper's
backslapping
backslaps
backslash
backslid
backslidden
backslide
backslider
backsliders
backslider's
backslides
backsliding
backspace
backspaced
backspaces
backspace's
backspacing
backspin
backspins
backspin's
backstabbing
backstage
backstage's
backstairs
backstay
backstitching
backstop
backstopped
backstopping
backstops
backstop's
backstretch
backstretches
backstretch's
backstroke
backstroked
backstrokes
backstroke's
backstroking
backswept
backtrack
backtracked
backtracking
backtracks
backup
backups
backup's
backus
backus's
backward
backwardly
backwardness
backwardness's
backwards
backwash
backwashes
backwash's
backwater
backwaters
backwater's
backwood
backwoods
backwoodsman
backwoodsmen
backwoods's
backyard
backyards
backyard's
bacon
bacons
bacon's
bacteria
bacterial
bacterially
bacterias
bacteria's
bactericidal
bactericidally
bactericide
bactericides
bacteriocidal
bacteriologic
bacteriological
bacteriologically
bacteriologies
bacteriologist
bacteriologists
bacteriologist's
bacteriology
bacteriology's
bacteriophage
bacteriophages
bacteriotoxin
bacterium
bacterium's
bacteroidal
bactria
bad
badder
baddest
baddie
baddies
baddy
bade
baden
badge
badged
badger
badgered
badgering
badgerly
badgers
badger's
badges
badge's
badging
badinage
badinaged
badinages
badinage's
badinaging
badland
badlands
badlands's
badly
badman
badmen
badminton
badminton's
badmouth
badmouthed
badmouthing
badmouths
badness
badnesses
badness's
badr
bads
bad's
baecher
baedeker
baedekers
baedeker's
bael
baelbeer
baer
baeria
baerl
baerman
baese
baeyer
baez
baffin
baffin's
baffle
baffled
bafflement
bafflements
bafflement's
baffler
bafflers
baffles
baffle's
baffling
bag
bagasse
bagatelle
bagatelles
bagatelle's
bagel
bagels
bagel's
bagful
bagfuls
baggage
baggages
baggage's
bagged
bagger
baggett
baggie
baggier
baggies
baggiest
baggily
bagginess
bagginess's
bagging
baggings
baggott
baggs
baggy
baghdad
baghdad's
bagley
bagman
bagmen
bagnio
bagnios
bagpipe
bagpiper
bagpipers
bagpipes
bagpipe's
bags
bag's
bagsful
baguet
baguets
baguette
baguettes
baguio
bagwig
bagwigs
bagworm
bagworms
bah
baha'i
bahama
bahamas
bahama's
bahamas's
bahamian
bahamians
bahamian's
baha'ullah
bahia
bahner
bahr
bahrain
bahrain's
baht
bahts
baiel
baikal
bail
bailable
bailar
bailed
bailee
bailer
bailers
bailey
baileys
bailey's
bailie
bailies
bailiff
bailiffs
bailing
bailiwick
bailiwicks
bailiwick's
baillie
baillieu
bailment
bailor
bailors
bailout
bailouts
bailout's
bails
bail's
bailsman
bailsmen
baily
bain
bainbridge
bainbrudge
bainter
baird
bairn
bairns
baiss
bait
baited
baiter
baiters
baiting
baits
bait's
baize
baizes
baize's
bajaj
bak
bake
baked
bakelite
bakelite's
bakeman
bakemeats
bakemeier
baker
bakeries
bakerman
bakers
baker's
bakersfield
bakery
bakery's
bakes
bake's
bakeshop
bakeshops
baking
bakings
bakki
baklava
baklavas
baksheesh
baksheeshes
bakshish
baku
bakunin
baku's
bal
bala
balalaika
balalaikas
balalaika's
balance
balanced
balancer
balancers
balances
balance's
balanchine
balancing
balas
balaton
balbinder
balboa
balboas
balbriggan
balbur
balcer
balch
balcke
balconies
balcony
balcony's
bald
baldachin
baldachins
balded
balder
balderdash
balderdash's
balder's
baldest
baldhead
baldheads
balding
baldish
baldly
baldness
baldness's
baldpate
baldpates
baldric
baldrick
baldricks
baldrics
baldridge
balds
balduin
baldwin
baldwin's
bale
balearic
balearic's
baled
baleen
baleens
baleen's
balefire
balefires
baleful
balefully
balefulness
baler
balers
bales
bale's
balf
balfore
balfour
bali
balinese
balinese's
baling
bali's
balk
balkan
balkans
balked
balker
balkers
balkhash
balkier
balkiest
balkily
balkin
balkiness
balking
balks
balk's
balky
ball
ballad
balladeer
balladeers
balladeer's
ballades
balladic
balladries
balladry
ballads
ballad's
ballard
ballard's
ballast
ballasted
ballasting
ballasts
ballast's
balled
baller
ballerina
ballerinas
ballerina's
ballers
ballet
balletic
balletomane
balletomanes
ballets
ballet's
balliett
balling
ballinger
balliol
ballista
ballistae
ballistic
ballistically
ballistician
ballisticians
ballistics
ballistics's
ballman
ballo
balloon
ballooned
ballooner
ballooners
ballooning
balloonist
balloonists
balloonist's
balloonlike
balloons
balloon's
ballot
balloted
balloter
balloters
balloting
ballots
ballot's
ballottable
ballou
ballpark
ballparks
ballpark's
ballplayer
ballplayers
ballplayer's
ballpoint
ballpoints
ballpoint's
ballroom
ballrooms
ballroom's
balls
ball's
ballsier
ballsiest
ballsy
ballute
ballutes
bally
ballyhoo
ballyhooed
ballyhooing
ballyhoos
ballyhoo's
ballyrag
balm
balmier
balmiest
balmily
balminess
balminess's
balmoral
balmorals
balms
balm's
balmuth
balmy
baloney
baloneys
baloney's
balough
balsa
balsam
balsamed
balsamic
balsaming
balsams
balsam's
balsas
balsa's
balthasar
balthazar
baltic
baltic's
baltimore
baltimore's
baluchistan
baluster
balustered
balusters
baluster's
balustrade
balustrades
balustrade's
balzac
balzac's
bamako
bamako's
bamberger
bambi
bambie
bambino
bambinos
bambi's
bamboo
bamboos
bamboo's
bamboozle
bamboozled
bamboozler
bamboozlers
bamboozles
bamboozling
bamby
bamford
ban
banach
banach's
banal
banalities
banality
banality's
banally
banana
bananas
banana's
banco
bancroft
bancroft's
band
bandage
bandaged
bandager
bandagers
bandages
bandage's
bandaging
bandana
bandanas
bandana's
bandanna
bandannas
bandanna's
bandbox
bandboxes
bandeau
bandeaus
bandeaux
banded
bandeen
bander
banderole
banderoles
banders
bandicoot
bandicoots
bandied
bandier
bandies
bandiest
banding
bandit
banditries
banditry
banditry's
bandits
bandit's
banditti
bandler
bandmaster
bandmasters
bandoleer
bandoleers
bandoleer's
bandolier
bandoliers
bandolier's
bands
band's
bandsman
bandsmen
bandstand
bandstands
bandstand's
bandung
bandung's
bandur
bandwagon
bandwagons
bandwagon's
bandwidth
bandwidths
bandy
bandying
bane
banebrudge
baned
baneful
banerjee
banes
bane's
bang
bangalore
banged
banger
bangers
banging
bangkok
bangkoks
bangkok's
bangladesh
bangladeshi
bangladeshis
bangladeshi's
bangladesh's
bangle
bangles
bangle's
bangor
bangs
bang's
bangtail
bangtails
bangui
bangui's
bani
banish
banished
banisher
banishers
banishes
banishing
banishment
banishments
banishment's
banister
banisters
banister's
banjarmasin
banjarmasin's
banjo
banjoes
banjoist
banjoists
banjoist's
banjos
banjo's
banjul
bank
bankable
bankbook
bankbooks
bankbook's
banked
banker
bankers
banker's
banking
bankings
banking's
banknote
banknotes
banknote's
bankroll
bankrolled
bankrolling
bankrolls
bankroll's
bankrupt
bankruptcies
bankruptcy
bankruptcy's
bankrupted
bankrupting
bankrupts
bankrupt's
banks
bank's
bankside
banksides
banky
banna
bannasch
banned
banneker
banneker's
banner
bannerman
banners
banner's
banning
bannister
bannisters
bannister's
bannock
bannocks
bannon
banns
banns's
banquer
banquet
banqueted
banqueter
banqueters
banqueting
banquets
banquet's
banquette
banquettes
bans
ban's
banshee
banshees
banshee's
banshie
banshies
bantam
bantams
bantam's
bantamweight
bantamweights
bantamweight's
banter
bantered
banterer
banterers
bantering
banteringly
banters
banter's
banting
bantling
bantu
bantus
bantu's
banwell
banyan
banyans
banyan's
banzai
banzais
baobab
baobabs
baobab's
baotou
baotou's
baptise
baptised
baptises
baptising
baptism
baptismal
baptismally
baptisms
baptism's
baptist
baptista
baptiste
baptisteries
baptistery
baptistery's
baptiste's
baptistries
baptistry
baptistry's
baptists
baptist's
baptize
baptized
baptizer
baptizers
baptizes
baptizing
baptlsta
bar
bara
barabas
barabbas
barack
barack's
baram
baras
barayon
barb
barbabas
barbabra
barbadian
barbadians
barbadian's
barbados
barbados's
barbara
barbaraanne
barbara-anne
barbara's
barbarella
barbarella's
barbarese
barbaresi
barbarian
barbarianism
barbarians
barbarian's
barbaric
barbarically
barbarious
barbarism
barbarisms
barbarism's
barbarities
barbarity
barbarity's
barbarization
barbarize
barbarized
barbarizes
barbarizing
barbarossa
barbarossa's
barbarous
barbarously
barbarousness
barbary
barbary's
barbe
barbecue
barbecued
barbecues
barbecue's
barbecuing
barbed
barbee
barbel
barbell
barbells
barbell's
barbels
barbeque
barbequed
barbeques
barbeque's
barbequing
barber
barbered
barbering
barberries
barberry
barberry's
barbers
barber's
barbershop
barbershops
barbershop's
barbets
barbette
barbey
barbi
barbican
barbicans
barbie
barbing
barbital
barbiturate
barbiturates
barbiturate's
barbituric
barbless
barbour
barbour's
barboza
barbra
barbra's
barbs
barb's
barbuda
barbuda's
barbur
barbuto
barbwire
barbwires
barby
barcarole
barcaroles
barcellona
barcelona
barcelona's
barclay
barclay's
barcot
barcroft
barcus
bard
barde
barded
bardeen
bardeen's
barden
bardes
bardic
barding
bardo
bards
bard's
bare
bareback
bared
barefaced
barefit
barefoot
barefooted
barehanded
barehead
bareheaded
barelegged
barely
bareness
bareness's
barents
barents's
barer
bares
barest
barf
barfed
barfing
barflies
barfly
barfs
barf's
barfuss
bargain
bargainable
bargained
bargainee
bargainer
bargainers
bargaining
bargains
bargain's
barge
barged
bargee
bargees
bargeman
bargemen
barger
barges
barge's
barging
barhop
barhopped
barhopping
barhops
bari
bariatrician
baric
barimah
barina
baring
barite
baritone
baritones
baritone's
barium
bariums
barium's
bark
barked
barkeep
barkeeper
barkeepers
barkeeps
barkentine
barkentines
barker
barkers
barker's
barkier
barking
barkless
barkley
barkley's
barks
bark's
barky
barless
barley
barleys
barley's
barling
barlow
barlows
barlow's
barmaid
barmaids
barmaid's
barman
barmen
barmie
barmier
barmiest
barmy
barn
barna
barnaba
barnabas
barnabe
barnaby
barnaby's
barnacle
barnacled
barnacles
barnacle's
barnard
barnaul
barncard
barnebas
barnes
barnet
barnett
barnett's
barney
barney's
barnie
barnier
barns
barn's
barnstorm
barnstormed
barnstormer
barnstormers
barnstorming
barnstorms
barnum
barny
barnyard
barnyards
barnyard's
baroda
barogram
barograms
barograph
barographic
barographs
barolet
barometer
barometers
barometer's
barometric
barometrical
barometrically
barometrograph
barometry
baron
baronage
baronages
baroness
baronesses
baroness's
baronet
baronetcies
baronetcy
baronets
baronet's
baronial
baronies
barons
baron's
barony
baroque
baroques
baroque's
baroscope
barouche
barouches
barque
barquentine
barques
barquisimeto
barr
barra
barrable
barrack
barracked
barracking
barracks
barrack's
barracuda
barracudas
barracuda's
barrada
barrage
barraged
barrages
barrage's
barraging
barram
barranquilla
barratrous
barratry
barraza
barre
barred
barrel
barreled
barreling
barrelled
barrelling
barrels
barrel's
barren
barrener
barrenest
barrenly
barrenness
barrenness's
barrens
barren's
barrera
barrera's
barret
barrets
barrett
barrette
barrettes
barrette's
barrett's
barri
barricade
barricaded
barricader
barricaders
barricades
barricade's
barricading
barrie
barrier
barriers
barrier's
barrie's
barring
barrings
barrington
barrio
barrios
barrio's
barris
barrister
barristerial
barristers
barrister's
barron
barron's
barroom
barrooms
barroom's
barrow
barrows
barrow's
barr's
barrus
barry
barrymore
bars
bar's
barsky
barstool
barstools
barstow
bart
barta
bartel
bartend
bartended
bartender
bartenders
bartender's
bartending
bartends
barter
bartered
barterer
barterers
bartering
barters
barter's
barth
barthel
barthelemy
barthol
barthold
bartholdi
bartholdi's
bartholemy
bartholomeo
bartholomeus
bartholomew
bartie
bartisans
bartizan
bartizans
bartko
bartle
bartlet
bartlett
bartletts
bartley
bartók
bartolemo
bartolome
bartolomeo
barton
bartosch
bartram
barty
baruch
barvick
barware
barwares
bary
baryon
baryonic
baryons
baryram
baryshnikov
barytone
bas
ba's
basal
basally
basalt
basaltic
basalts
basalt's
bascio
bascomb
base
baseball
baseballs
baseball's
baseboard
baseboards
baseboard's
baseborn
based
basel
baseler
baseless
baselessly
baselessness
baseline
baselines
baseline's
basel's
basely
baseman
baseman's
basemen
basement
basements
basement's
baseness
baseness's
baseplate
baser
bases
base's
basest
bash
basham
bashed
bashee
bashemath
bashemeth
basher
bashers
bashes
bashful
bashfully
bashfulness
bashfulness's
bashing
bashing's
basho
basho's
bash's
bashuk
basia
basic
basically
basicity
basics
basic's
basie
basified
basifier
basifiers
basifies
basify
basifying
basil
basilar
basile
basilica
basilicas
basilica's
basilio
basilisk
basilisks
basilius
basils
basil's
basin
basined
basinet
basinets
basing
basins
basin's
basir
basis
basis's
bask
basked
basket
basketball
basketballs
basketball's
basketful
basketfuls
basketlike
basketries
basketry
baskets
basket's
baskett
basketwork
basking
basks
basque
basques
basque's
basra
bass
basses
basset
basseted
basseterre
basseterre's
bassets
bassett
bassetting
bassi
bassinet
bassinets
bassinet's
bassist
bassists
bassist's
bassly
bassness
basso
bassoon
bassoonist
bassoonists
bassoonist's
bassoons
bassoon's
bassos
basso's
bass's
basswood
basswoods
bassy
bast
bastard
bastardies
bastardise
bastardised
bastardises
bastardising
bastardization
bastardizations
bastardize
bastardized
bastardizes
bastardizing
bastardly
bastards
bastard's
bastardy
baste
basted
baster
basters
bastes
bastian
bastien
bastiles
bastille
bastilles
bastille's
bastinado
bastinadoes
basting
bastings
bastion
bastioned
bastions
bastion's
basts
bast's
bat
bataan
bataan's
batboy
batboys
batch
batched
batchelor
batcher
batchers
batches
batching
batch's
bate
bateau
bateaux
bated
baten
bates
batfish
bath
batha
bathe
bathed
bathelda
bather
bathers
bather's
bathes
bathe's
bathesda
bathetic
bathetically
bathhouse
bathhouses
bathhouse's
bathilda
bathing
bathless
bathmat
bathmats
bathmat's
batholith
batholithic
batholiths
batholomew
bathos
bathoses
bathos's
bathrobe
bathrobes
bathrobe's
bathroom
bathrooms
bathroom's
baths
bath's
bathsheb
bathsheba
bathsheeb
bathtub
bathtubs
bathtub's
bathulda
bathyscaph
bathyscaphe
bathyscaphes
bathysphere
bathyspheres
batik
batiks
batik's
bating
batish
batista
batiste
batistes
batman
batman's
batmen
baton
batons
baton's
batory
batrachian
batrachians
batruk
bats
bat's
batsheva
batsman
batsman's
batsmen
battalion
battalions
battalion's
battat
batteau
batteaux
batted
batten
battened
battener
batteners
battening
battens
batten's
batter
battered
batteries
battering
batters
batter's
battery
battery's
battier
battiest
battiks
battiness
batting
battings
batting's
battista
battiste
battle
battled
battledore
battledores
battlefield
battlefields
battlefield's
battlefront
battleground
battlegrounds
battleground's
battlement
battlemented
battlements
battlement's
battler
battlers
battles
battle's
battleship
battleships
battleship's
battlewagon
battling
batts
batty
batu
batu's
batwing
batwoman
batwomen
bauble
baubles
bauble's
baud
baudelaire
baudelaire's
baudin
baudoin
baudouin
baudouin's
bauds
baud's
bauer
baugh
bauhaus
bauhaus's
baulk
baulked
baulkier
baulkiest
baulking
baulks
baulk's
baulky
baum
baumann
baumbaugh
baun
bausch
bauske
bautista
bautram
bauxite
bauxites
bauxite's
bavaria
bavarian
bavaria's
bawd
bawdier
bawdies
bawdiest
bawdily
bawdiness
bawdiness's
bawdric
bawdrics
bawdries
bawdry
bawds
bawdy
bawl
bawled
bawler
bawlers
bawling
bawls
bawl's
bax
baxie
baxter
baxter's
baxy
bay
bayard
bayberries
bayberry
bayberry's
bayed
bayer
bayer's
bayes
bayesian
bayeux
bayeux's
baying
bayless
baylor
baylor's
bayly
baynebridge
bayonet
bayoneted
bayoneting
bayonets
bayonet's
bayonetted
bayonetting
bayonne
bayonne's
bayou
bayous
bayou's
bayreuth
bays
bay's
baywatch
baywatch's
baywood
baywoods
bazaar
bazaars
bazaar's
bazar
bazars
bazil
bazillion
bazillions
bazluke
bazooka
bazookas
bazooka's
bb
bbl
bb's
bc's
bdrm
be
bea
beach
beacham
beachboy
beachboys
beachcomber
beachcombers
beachcomber's
beached
beaches
beachhead
beachheads
beachhead's
beachier
beachiest
beaching
beach's
beachy
beacon
beaconed
beaconing
beaconless
beacons
beacon's
bead
beaded
beadier
beadiest
beadily
beading
beadings
beadle
beadles
beadlike
beadman
beadmen
beadroll
beadrolls
beads
bead's
beadsman
beadsmen
beadwork
beadworks
beady
beagle
beagles
beagle's
beak
beaked
beaker
beakers
beaker's
beakier
beakiest
beakless
beaklike
beaks
beak's
beaky
beal
beale
beall
bealle
beam
beamed
beamier
beamily
beaming
beamish
beamless
beams
beam's
beamy
bean
beanbag
beanbags
beanbag's
beanball
beanballs
beane
beaned
beaner
beaneries
beanery
beanie
beanies
beaning
beanlike
beano
beanpole
beanpoles
beans
bean's
beanstalk
beanstalks
bear
bearable
bearably
bearberries
bearberry
bearcat
bearcats
bearce
beard
bearded
bearding
beardless
beardmore
beardmore's
beards
beard's
beardsley
beare
bearer
bearers
bearer's
bearing
bearings
bearing's
bearish
bearnaise
bearnaise's
bearnard
bears
bear's
bearskin
bearskins
bearskin's
beasley
beasley's
beast
beastie
beasties
beastlier
beastliest
beastliness
beastliness's
beastly
beastly's
beaston
beasts
beast's
beat
beata
beatable
beaten
beater
beaters
beater's
beatific
beatifically
beatification
beatifications
beatification's
beatified
beatifies
beatify
beatifying
beating
beatings
beating's
beatitude
beatitudes
beatitude's
beatlemania
beatlemania's
beatles
beatles's
beatnik
beatniks
beatnik's
beatrice
beatrice's
beatrisa
beatrix
beatrix's
beatriz
beatriz's
beats
beat's
beattie
beatty
beau
beauchamp
beaucoup
beaudoin
beaufert
beaufort
beauish
beaujolais
beaujolais's
beaulieu
beaumarchais
beaumont
beauregard
beauregard's
beaus
beau's
beaut
beauteous
beauteously
beautician
beauticians
beautician's
beauties
beautification
beautification's
beautified
beautifier
beautifiers
beautifier's
beautifies
beautiful
beautifully
beautify
beautifying
beauts
beauty
beauty's
beauvais
beauvoir
beaux
beaver
beavered
beavering
beavers
beaver's
bebe
beberg
bebop
bebopper
beboppers
bebops
bebop's
becalm
becalmed
becalming
becalms
became
because
becca
bechamel
bechamels
bechler
becht
bechtel
bechtel's
beck
becka
becked
becker
beckerman
becker's
becket
becket's
beckett
beckett's
becki
beckie
becking
beckman
beckon
beckoned
beckoner
beckoners
beckoning
beckoningly
beckons
becks
beck's
becky
becky's
becloud
beclouded
beclouding
beclouds
become
becomes
becometh
becoming
becomingly
becomings
becquerel
becurse
becurst
bed
bedad
bedamn
bedamned
bedamns
bedaub
bedaubed
bedaubing
bedaubs
bedazzle
bedazzled
bedazzlement
bedazzles
bedazzling
bedbug
bedbugs
bedbug's
bedchair
bedchairs
bedclothes
bedclothes's
bedcover
bedcovers
beddable
bedded
bedder
bedders
bedding
beddings
bedding's
bede
bedeck
bedecked
bedecking
bedecks
bedelia
bedell
bedevil
bedeviled
bedeviling
bedevilled
bedevilling
bedevilment
bedevilment's
bedevils
bedew
bedewed
bedewing
bedews
bedfast
bedfellow
bedfellows
bedfellow's
bedframe
bedframes
bedgown
bedgowns
bedight
bedighted
bedim
bedimmed
bedimming
bedims
bedizen
bedizened
bedizening
bedizens
bedlam
bedlamp
bedlamps
bedlams
bedlam's
bedmaker
bedmakers
bedmate
bedmates
bednighted
bednights
bedouin
bedouins
bedouin's
bedpan
bedpans
bedpan's
bedplates
bedpost
bedposts
bedquilt
bedquilts
bedraggle
bedraggled
bedraggles
bedraggling
bedrail
bedrails
bedrid
bedridden
bedrock
bedrocks
bedrock's
bedroll
bedrolls
bedroll's
bedroom
bedrooms
bedroom's
bedrug
beds
bed's
bedside
bedsides
bedside's
bedsore
bedsores
bedsore's
bedspread
bedspreads
bedspread's
bedspring
bedsprings
bedstand
bedstands
bedstead
bedsteads
bedstead's
bedstraw
bedstraws
bedtime
bedtimes
bedtime's
beduins
bedumb
bedumbs
bedwarf
bedwarfs
bedwell
bee
beebe
beebee
beebees
beebe's
beebread
beebreads
beech
beechen
beecher
beeches
beechier
beechiest
beechnut
beechnuts
beechnut's
beech's
beechy
beeck
beedon
beef
beefaroni
beefaroni's
beefburger
beefburgers
beefcake
beefcakes
beefeater
beefeaters
beefed
beefier
beefiest
beefily
beefing
beefless
beefs
beef's
beefsteak
beefsteaks
beefsteak's
beefy
beehive
beehives
beehive's
beekeeper
beekeepers
beekeeper's
beekeeping
beekeeping's
beekman
beelike
beeline
beelines
beeline's
beelzebub
beelzebub's
been
beep
beeped
beeper
beepers
beeper's
beeping
beeps
beep's
beer
beera
beerbohm
beerier
beeriest
beers
beer's
beery
bees
bee's
beesley
beeson
beeswax
beeswaxes
beeswax's
beeswings
beet
beethoven
beethoven's
beetle
beetled
beetles
beetle's
beetling
beetner
beeton
beeton's
beetroot
beetroots
beets
beet's
beeves
befall
befallen
befalling
befalls
befell
beffrey
befit
befits
befitted
befitting
beflags
befog
befogged
befogging
befogs
befool
befooled
befooling
befools
before
beforehand
befoul
befouled
befoulier
befouling
befouls
befriend
befriended
befriending
befriends
befuddle
befuddled
befuddlement
befuddlements
befuddler
befuddlers
befuddles
befuddling
beg
bega
began
begat
beget
begets
begetter
begetters
begetting
begga
beggar
beggared
beggaries
beggaring
beggarliness
beggarly
beggars
beggar's
beggary
begged
begging
beghtol
begin
beginner
beginners
beginner's
beginning
beginnings
beginning's
begins
begird
begirt
begone
begonia
begonias
begonia's
begorah
begorra
begorrah
begot
begotten
begrime
begrimed
begrimes
begriming
begrimmed
begrudge
begrudged
begrudges
begrudging
begrudgingly
begs
beguile
beguiled
beguilement
beguilements
beguiler
beguilers
beguiles
beguiling
beguilingly
beguine
beguines
begum
begums
begun
behah
behalf
behalf's
behalves
behan
behave
behaved
behaver
behavers
behaves
behaving
behavior
behavioral
behaviorism
behaviorist
behavioristic
behaviorists
behaviors
behavior's
behaviour
behavioural
behaviour's
behead
beheaded
beheading
beheads
beheld
behemoth
behemoths
behemoth's
behest
behests
behest's
behind
behindhand
behinds
behind's
behka
behl
behlau
behlke
behm
behn
behnken
behold
beholden
beholder
beholders
beholder's
beholding
beholds
behoof
behoove
behooved
behooves
behooving
behove
behoved
behoves
behoving
behre
behrens
behring
beichner
beiderbecke
beige
beiges
beige's
beigy
beijing
beijing's
beilul
bein
being
beings
being's
beirut
beirut's
beisel
beitch
beitnes
beitris
beitz
bejewel
bejeweled
bejeweling
bejewelled
bejewelling
bejewels
beka
bekah
bekelja
beker
bekesy
bekesy's
bekha
bekki
beknighted
bel
bela
belabor
belabored
belaboring
belabors
belabour
belaboured
belabouring
belabours
belak
belamy
belanger
belarus
belarus's
bela's
belated
belatedly
belau
belau's
belay
belayed
belaying
belayneh
belays
belch
belched
belcher
belchers
belches
belching
belch's
belda
beldam
beldame
beldames
beldams
belden
belding
beleaguer
beleaguered
beleaguering
beleaguers
beleaps
beleapt
belem
belem's
belen
belfast
belfast's
belford
belfries
belfry
belfry's
belgian
belgians
belgian's
belgium
belgium's
belgrade
belgrade's
belia
belicia
belie
belied
belief
beliefs
belief's
belier
beliers
belies
believability
believable
believably
believe
believed
believer
believers
believer's
believes
believeth
believing
belike
belinda
belinda's
belita
belittle
belittled
belittlement
belittler
belittlers
belittles
belittling
belize
belize's
bell
bella
belladonna
belladonna's
bellamy
bellamy's
bellanca
bella's
bellatrix
bellatrix's
bellaude
bellboy
bellboys
bellboy's
bellda
belldame
belldas
belle
belled
belleek
beller
belles
belle's
belletrist
belletristic
belletrists
bellevue
bellew
bellhop
bellhops
bellhop's
belli
bellicose
bellicosely
bellicoseness
bellicosities
bellicosity
bellicosity's
bellied
bellies
belligerence
belligerence's
belligerencies
belligerency
belligerency's
belligerent
belligerently
belligerents
belligerent's
bellina
belling
bellini
bellis
bellman
bellmen
bello
belloir
bellow
bellowed
bellower
bellowers
bellowing
bellows
bellow's
bellpull
bellpulls
bells
bell's
bellum
bellweather
bellwether
bellwethers
bellwether's
bellworts
belly
bellyache
bellyached
bellyaches
bellyache's
bellyaching
bellybutton
bellybuttons
bellybutton's
bellyful
bellyfull
bellyfulls
bellyfuls
bellyful's
bellying
belly's
belmont
belmonte
belmont's
belmopan
belong
belonged
belonging
belongings
belonging's
belongs
beloved
beloveds
beloved's
below
belows
belshazzar
belshazzar's
belshin
belsky
belt
beltane
belted
belter
belting
beltings
beltless
beltline
beltlines
beltran
belts
belt's
beltway
beltways
beltway's
beluga
belugas
belushi
belushi's
belva
belvedere
belvederes
belvia
belying
bema
bemas
bemata
bemire
bemired
bemires
bemiring
bemix
bemoan
bemoaned
bemoaning
bemoans
bemuse
bemused
bemuses
bemusing
ben
bena
benacerraf
benacerraf's
benares
bench
benched
bencher
benchers
benches
benching
benchley
benchley's
benchmark
benchmarked
benchmarking
benchmarks
benchmark's
bench's
bencion
benco
bend
bendable
bended
bendee
bender
benders
bender's
bendick
bendicta
bendicty
bending
bendite
bendix
bendix's
bends
bend's
bendy
bene
beneath
benedetta
benedetto
benedic
benedick
benedict
benedicta
benedictine
benedictine's
benediction
benedictions
benediction's
benedicto
benedicts
benedict's
benedikt
benedikta
benedix
benefact
benefaction
benefactions
benefaction's
benefactive
benefactor
benefactors
benefactor's
benefactress
benefactresses
benefactress's
benefactrices
benefactrix
benefactrixes
benefic
benefice
beneficence
beneficence's
beneficent
beneficently
benefices
benefice's
beneficial
beneficially
beneficialness
beneficiaries
beneficiary
beneficiary's
beneficiate
beneficiated
beneficiating
beneficing
benefit
benefited
benefiting
benefits
benefit's
benefitted
benefitting
benelux
benelux's
benenson
benes
benet
benetta
benetton
benetton's
benevolence
benevolences
benevolence's
benevolent
benevolently
bengal
bengali
bengali's
bengals
bengal's
benge
benghazi
benghazi's
bengt
benia
beniamino
benighted
benightedly
benightedness
benign
benignancies
benignancy
benignant
benignantly
benignities
benignity
benignly
benil
benilda
benildas
benildis
benin
benin's
benioff
benis
benisch
benison
benisons
benita
benita's
benito
benito's
benjamen
benjamin
benji
benjie
benjy
benkley
benn
bennet
bennets
bennett
benni
bennie
bennies
bennie's
bennink
bennion
bennir
benny
benny's
benoit
benoite
bens
ben's
bensen
bensky
benson
benson's
bent
benthal
bentham
benthic
benthos
bentlee
bentley
bently
benton
bentonite
bentonitic
bents
bent's
bentwood
bentwoods
benumb
benumbed
benumbedness
benumbing
benumbs
benyamin
benz
benzedrine
benzedrine's
benzel
benzene
benzenes
benzene's
benzin
benzine
benzines
benzoate
benzoates
benzocaine
benzoic
benzoin
benzoins
benzol
benzyl
beora
beore
beowulf
bequeath
bequeathal
bequeathed
bequeathing
bequeathment
bequeaths
bequest
bequests
bequest's
ber
berard
berardo
berate
berated
berates
berating
berber
berbers
berber's
berceuse
berceuses
berck
bereave
bereaved
bereavement
bereavements
bereavement's
bereaver
bereavers
bereaves
bereaving
bereft
berenice
berenice's
beret
berets
beret's
beretta
berettas
beretta's
berey
berfield
berg
berga
bergamot
bergamots
bergeman
bergen
bergen's
berger
bergerac
bergeron
berger's
bergess
berget
bergh
berghoff
bergin
berglund
bergman
bergmann
bergmans
bergquist
bergren
bergs
berg's
bergson
bergstein
bergstrom
bergwall
berhley
berhymed
berhymes
beria
beriberi
beriberis
beriberi's
bering
berk
berke
berkeley
berkeley's
berkelium
berkie
berkin
berkley
berkly
berkman
berkow
berkshire
berkshires
berkshire's
berky
berl
berlauda
berle
berle's
berlin
berlinda
berliner
berliners
berliner's
berlins
berlin's
berlioz
berlitz
berlitz's
berlyn
berm
berman
berms
berm's
bermuda
bermudas
bermuda's
bermudian
bermudians
bern
berna
bernadene
bernadette
bernadina
bernadine
bernadine's
bernanke
bernanke's
bernard
bernardi
bernardina
bernardine
bernardo
bernardo's
bernarr
bernat
bernays
bernays's
bernbach
bernbach's
berne
bernelle
berner
berners
berne's
berneta
bernete
bernetta
bernette
bernhard
bernhardt
berni
bernice
bernice's
bernie
bernie's
bernini
bernita
bernj
bernoulli
berns
bern's
bernstein
bernt
berny
berobed
berra
berra's
berrettas
berri
berrie
berried
berries
berriman
berry
berrying
berrylike
berry's
berserk
berserks
berstine
bert
berta
berta's
bertasi
berte
bertelli
bertelsmann
bertelsmann's
bertero
berth
bertha
berthas
bertha's
berthe
berthed
berthing
berthold
berthoud
berths
berth's
berti
bertie
bertie's
bertila
bertilla
bertillon
bertillon's
bertina
bertine
bertle
bertold
bertolde
berton
bertram
bertram's
bertrand
bertrando
bertrand's
bert's
bertsche
berty
berwick
beryl
beryle
beryline
beryllium
beryllium's
beryls
beryl's
berzelius
be's
beseech
beseeched
beseecher
beseechers
beseeches
beseeching
beseechingly
beseem
beseemed
beseeming
beseems
beset
besets
besetter
besetters
besetting
beshore
beshrew
beshrewed
beshrews
beside
besides
besiege
besieged
besiegement
besieger
besiegers
besieger's
besieges
besieging
beslime
besmear
besmeared
besmearing
besmears
besmile
besmirch
besmirched
besmircher
besmirchers
besmirches
besmirching
besmoke
besmuts
besnard
besnows
besom
besoms
besom's
besot
besots
besotted
besotting
besought
bespake
bespangle
bespangled
bespangles
bespangling
bespatter
bespattered
bespattering
bespatters
bespeak
bespeaking
bespeaks
bespectacled
bespoke
bespoken
bespread
bespreading
bespreads
besprinkle
besprinkled
besprinkles
besprinkling
bess
besse
bessel
bessemer
bessemer's
bessie
bessy
best
bested
bestial
bestialities
bestiality
bestiality's
bestialize
bestialized
bestializes
bestializing
bestially
bestiaries
bestiary
bestiary's
besting
bestir
bestirred
bestirring
bestirs
bestow
bestowal
bestowals
bestowal's
bestowed
bestowing
bestows
bestrew
bestrewed
bestrewing
bestrewn
bestrews
bestrid
bestridden
bestride
bestrides
bestriding
bestrode
bests
best's
bestseller
bestsellers
bestseller's
bestselling
bet
beta
betake
betaken
betakes
betaking
betas
beta's
betatron
betatrons
betcha
bete
betel
betelgeuse
betelgeuse's
betelnut
betelnuts
betels
betes
beth
bethanne
bethany
bethe
bethel
bethels
bethena
bethesda
bethesde
bethezel
bethina
bethink
bethinking
bethinks
bethlehem
bethought
beths
beth's
bethune
betide
betided
betides
betiding
betime
betimes
betoken
betokened
betokening
betokens
betonies
betony
betook
betray
betrayal
betrayals
betrayal's
betrayed
betrayer
betrayers
betrayer's
betraying
betrays
betroth
betrothal
betrothals
betrothal's
betrothed
betrothed's
betrothing
betrothment
betroths
bets
bet's
betsey
betsy
betsy's
betta
bettas
bette
betteann
bette-ann
betteanne
betted
bettencourt
better
bettered
bettering
betterment
betterment's
betters
better's
bette's
betthel
betthezel
betthezul
betti
bettie
bettie's
bettina
bettine
betting
bettor
bettors
bettor's
betty
bettye
bettye's
betty's
bettzel
between
betweenbrain
betweens
betwixt
betz
beulah
beuthel
beutler
beutner
bev
bevan
bevash
bevatron
bevatrons
bevel
beveled
beveler
bevelers
beveling
bevelled
beveller
bevellers
bevelling
bevellings
bevels
bevel's
bever
beverage
beverages
beverage's
beverie
beverle
beverlee
beverley
beverley's
beverlie
beverly
beverly's
bevers
bevies
bevin
bevis
bevon
bevus
bevvy
bevy
bevy's
bewail
bewailed
bewailer
bewailers
bewailing
bewails
beware
bewared
bewares
bewaring
bewig
bewigged
bewigs
bewilder
bewildered
bewildering
bewilderingly
bewilderment
bewilderment's
bewilders
bewitch
bewitched
bewitches
bewitching
bewitchment
bewitchments
bewrayed
bewrayer
bewrays
bey
beyer
beyond
beyonds
beys
bezanson
bezel
bezels
bezils
bezique
bezoar
bhakta
bhaktas
bhakti
bhaktis
bhang
bhangs
bhatt
bhayani
bhopal
bhutan
bhutanese
bhutan's
bhutto
bhutto's
bi
biagi
biagio
bialy
bialys
bialystok
biamonte
bianca
bianca's
biancha
bianchi
bianka
biannual
biannually
bias
biased
biasedly
biases
biasing
biasness
bias's
biassed
biasses
biassing
biathlon
biathlons
biathlon's
biaxal
biaxial
bib
bibasic
bibbed
bibber
bibberies
bibbers
bibbery
bibbie
bibbing
bibbs
bibby
bibbye
bibeau
bibelot
bibelots
bibi
bible
bibles
bible's
bibless
biblical
biblically
bibliog
bibliographer
bibliographers
bibliographer's
bibliographic
bibliographical
bibliographically
bibliographies
bibliography
bibliography's
bibliomania
bibliophile
bibliophiles
bibliophile's
bibliotherapies
bibliotherapist
bibliotherapy
bibs
bib's
bibulosities
bibulosity
bibulous
bic
bicameral
bicarb
bicarbonate
bicarbonates
bicarbs
bicentenaries
bicentenary
bicentennial
bicentennially
bicentennials
bicentennial's
bicep
biceps
bicep's
bicepses
biceps's
bichloride
bichlorides
bichrome
bick
bickart
bicker
bickered
bickerer
bickerers
bickering
bickers
bicker's
bicknell
bicolor
bicolors
bicolour
bicolours
biconcave
biconcavity
biconvex
biconvexity
bicorn
bicornes
bicorporal
bicorporeal
bic's
bicultural
biculturalism
bicuspid
bicuspids
bicuspid's
bicycle
bicycled
bicycler
bicyclers
bicycles
bicycle's
bicyclic
bicycling
bicyclist
bicyclists
bicyclist's
bid
biddable
biddably
bidden
bidder
bidders
bidder's
biddick
biddie
biddies
bidding
biddings
bidding's
biddle
biddy
biddy's
bide
bided
biden
biden's
bider
biders
bides
bidet
bidets
bidet's
bidget
biding
bidirectional
bidle
bids
bid's
biebel
biegel
biennia
biennial
biennially
biennials
biennial's
biennium
bienniums
biens
bier
bierce
bierman
biernat
biers
bier's
biff
biffed
biffies
biffing
biffins
biffs
biffy
bifid
biflex
bifocal
bifocals
bifocals's
bifold
biforked
biform
bifurcate
bifurcated
bifurcates
bifurcating
bifurcation
bifurcations
bifurcation's
big
bigamies
bigamist
bigamistic
bigamists
bigamist's
bigamize
bigamized
bigamizing
bigamous
bigamously
bigamy
bigamy's
bigelow
bigeye
bigeyes
bigfoot
bigfoot's
bigford
bigg
bigger
biggest
biggie
biggies
biggie's
bigging
biggings
biggish
biggles
biggles's
biggs
bighead
bigheaded
bigheads
bighearted
bigheartedly
bighorn
bighorns
bighorn's
bight
bighted
bights
bight's
bigler
bigly
bigmouth
bigmouthed
bigmouths
bigmouth's
bigner
bigness
bignesses
bigness's
bigod
bigot
bigoted
bigotedly
bigotries
bigotry
bigotry's
bigots
bigot's
bigwig
bigwigs
bigwig's
bihourly
bijou
bijous
bijoux
bik
bikales
bike
biked
biker
bikers
biker's
bikes
bike's
bikeway
bikeways
biking
bikini
bikinied
bikinis
bikini's
biko
biko's
bil
bilabial
bilabials
bilateral
bilateralism
bilateralistic
bilateralities
bilaterality
bilaterally
bilbao
bilbe
bilberry
bilbo
bilbos
bilbo's
bile
bilek
biles
bile's
bilge
bilged
bilges
bilge's
bilgier
bilgiest
bilging
bilgy
bili
bilicki
bilinear
bilingual
bilingually
bilinguals
bilingual's
bilious
biliousness
bilk
bilked
bilker
bilkers
bilking
bilks
bill
billable
billat
billboard
billboards
billboard's
bille
billed
billen
biller
billers
billet
billeted
billeter
billeters
billeting
billets
billet's
billfold
billfolds
billfold's
billhead
billheads
billhook
billhooks
billi
billiard
billiards
billiards's
billie
billies
billie's
billing
billings
billing's
billingsgate
billings's
billion
billionaire
billionaires
billionaire's
billions
billion's
billionth
billionths
billionth's
billmyre
billow
billowed
billowier
billowiest
billowing
billows
billow's
billowy
bills
bill's
billy
billycan
billycans
billye
billy's
bilobed
bilow
bilski
bimah
bimahs
bimanual
bimbo
bimboes
bimbos
bimbo's
bimester
bimesters
bimetal
bimetallic
bimetallism
bimetallist
bimetallists
bimetals
bimethyls
bimini
bimini's
bimodal
bimolecular
bimonthlies
bimonthly
bimonthly's
bin
bina
binah
binal
binaries
binary
binary's
binaural
binaurally
bind
bindable
binder
binderies
binders
binder's
bindery
bindery's
binding
bindings
binding's
bindle
bindles
bindman
binds
bind's
bindweed
bindweeds
bines
binetta
binette
bing
binge
binged
bingeing
binges
binge's
binging
bingo
bingos
bingo's
bink
binky
binnacle
binnacles
binnacle's
binned
binni
binnie
binning
binnings
binny
binocular
binocularly
binoculars
binocular's
binomial
binomials
binomial's
bins
bin's
bints
bio
bioacoustics
bioactivities
bioactivity
bioassayed
bioassays
bioastronautical
bioastronautics
biocatalyst
biochemic
biochemical
biochemically
biochemicals
biochemical's
biochemist
biochemistries
biochemistry
biochemistry's
biochemists
biochemist's
biocidal
biocide
biocides
bioclean
bioclimatologies
bioclimatology
biocycle
biocycles
biodegradability
biodegradable
biodegradation
biodegrade
biodegraded
biodegrading
biodiversity
biodiversity's
biodynamics
bioecologies
bioelectric
bioelectrical
bioelectricities
bioelectricity
bioelectronics
bioenergetics
bioengineering
bioenvironmental
bioenvironmentaly
biofeedback
biofeedback's
bioflavonoid
biogenic
biogenies
biogeochemistry
biogeographer
biogeographers
biogeographic
biogeographical
biogeography
biographer
biographers
biographer's
biographic
biographical
biographies
biography
biography's
biohazard
biokinetics
bioko
bioko's
biol
biologic
biological
biologically
biologics
biologies
biologist
biologists
biologist's
biology
biology's
bioluminescence
biomass
biomasses
biomaterial
biomathematics
biome
biomechanics
biomedical
biomedicine
biomes
biometer
biometries
biometry
biomicroscope
biomicroscopies
biomicroscopy
biondo
bionic
bionics
biont
biophotometer
biophysical
biophysicist
biophysicists
biophysicist's
biophysics
biophysics's
biophysiography
biopsied
biopsies
biopsy
biopsychologies
biopsychology
biopsying
biopsy's
bioptic
bioresearch
biorhythm
biorhythmic
biorhythmicities
biorhythmicity
biorhythms
biorhythm's
biorythmic
bios
biosatellite
biosatellites
bioscience
biosciences
bioscientist
bioscope
bioscopes
bioscopy
biosensor
biosphere
biospheres
biosphere's
biostatistics
biosyntheses
biosynthesis
biota
biotas
biotechnological
biotechnologicaly
biotechnologies
biotechnology
biotechnology's
biotelemetric
biotelemetries
biotelemetry
biotic
biotical
biotically
biotics
biotin
biotins
biotite
biotype
biotypes
biparental
biparted
bipartisan
bipartisanship
bipartite
bipartition
biparty
biped
bipedal
bipeds
biped's
biplane
biplanes
biplane's
bipod
bipods
bipolar
bipolarity
bipotentialities
bipotentiality
biracial
biracialism
birch
birchard
birched
birchen
bircher
birchers
birches
birching
birchism
birch's
birck
bird
birdbath
birdbaths
birdbath's
birdbrain
birdbrained
birdbrains
birdcage
birdcages
birdcall
birdcalls
birded
birdella
birder
birders
birdhouse
birdhouses
birdhouse's
birdie
birdied
birdieing
birdies
birdie's
birding
birdlime
birdlimed
birdlimes
birdliming
birdman
birdmen
birds
bird's
birdseed
birdseeds
birdseed's
birdseye
birdseyes
birdseye's
birdt
birdwatcher
birdwatchers
birdwatcher's
birecree
birefractive
bireme
biremes
biretta
birettas
biretta's
birgit
birgitta
birk
birkenstock
birkett
birkle
birkner
birmingham
birmingham's
biro
biron
biro's
birretta
birrettas
birth
birthday
birthdays
birthday's
birthed
birthing
birthmark
birthmarks
birthmark's
birthplace
birthplaces
birthplace's
birthrate
birthrates
birthrate's
birthright
birthrights
birthright's
births
birth's
birthstone
birthstones
birthstone's
bi's
biscay
biscayne
biscayne's
biscuit
biscuits
biscuit's
bisect
bisected
bisecting
bisection
bisectional
bisectionally
bisections
bisection's
bisector
bisectors
bisector's
bisects
bisexed
bisexual
bisexualism
bisexuality
bisexuality's
bisexually
bisexuals
bisexual's
bish
bishkek
bishop
bishoped
bishoping
bishopric
bishoprics
bishopric's
bishops
bishop's
bismarck
bismarck's
bismark
bismark's
bismuth
bismuthal
bismuthic
bismuths
bismuth's
bison
bisons
bison's
bisque
bisques
bisque's
bisquick
bisquick's
bissau
bissau's
bissell
bisset
bistable
bistate
bistro
bistros
bistro's
bisulfate
bisulfide
bisulfite
bit
bitable
bitch
bitched
bitchery
bitches
bitchier
bitchiest
bitchily
bitching
bitch's
bitchy
bite
biteable
biter
biters
bites
bite's
bithia
biting
bitingly
bitmap
bits
bit's
bitsy
bitte
bitted
bitten
bittencourt
bitter
bittered
bitterer
bitterest
bittering
bitterly
bittern
bitterness
bitterness's
bitterns
bittern's
bitters
bitter's
bitters's
bittersweet
bittersweets
bittersweet's
bitthia
bittier
bittiest
bitting
bittner
bitts
bitty
bitumen
bitumens
bitumen's
bituminous
bivalencies
bivalent
bivalve
bivalves
bivalve's
bivins
bivouac
bivouacked
bivouacking
bivouacks
bivouacs
bivouac's
biweeklies
biweekly
biweekly's
bixby
bixler
biyearly
bizarre
bizarrely
bizarreness
bizarres
bizet
bizonal
bizones
bjerknes
bjerknes's
bjork
bjork's
bjorn
bk
bks
bk's
blab
blabbed
blabber
blabbered
blabbering
blabbermouth
blabbermouths
blabbermouth's
blabbers
blabbing
blabby
blabs
blab's
black
blackamoor
blackamoors
blackball
blackballed
blackballing
blackballs
blackball's
blackbeard
blackbeard's
blackberries
blackberry
blackberrying
blackberry's
blackbird
blackbirds
blackbird's
blackboard
blackboards
blackboard's
blackburn
blackburn's
blackcurrant
blacked
blacken
blackened
blackener
blackeners
blackening
blackens
blacker
blackest
blackfeet
blackfoot
blackfoot's
blackguard
blackguards
blackguard's
blackhead
blackheads
blackhead's
blacking
blackings
blackington
blackish
blackjack
blackjacked
blackjacking
blackjacks
blackjack's
blacklight
blacklist
blacklisted
blacklisting
blacklists
blacklist's
blackly
blackmail
blackmailed
blackmailer
blackmailers
blackmailer's
blackmailing
blackmails
blackmail's
blackman
blackmore
blackmun
blackness
blackness's
blackout
blackouts
blackout's
blacks
black's
blackshirt
blackshirt's
blacksmith
blacksmiths
blacksmith's
blackstock
blackstone
blackthorn
blackthorns
blackthorn's
blacktop
blacktopped
blacktopping
blacktops
blacktop's
blackwell
bladder
bladders
bladder's
bladdery
blade
bladed
blader
blades
blade's
blah
blahs
blah's
blain
blaine
blaine's
blainey
blains
blair
blaire
blair's
blaise
blake
blakelee
blakeley
blakely
blalock
blamable
blamableness
blamably
blame
blameable
blamed
blameful
blameless
blamelessly
blamelessness
blamer
blamers
blames
blame's
blameworthiness
blameworthy
blaming
blanc
blanca
blanca's
blanch
blancha
blanchard
blanchard's
blanche
blanched
blancher
blanchers
blanches
blanche's
blanchette
blanching
blancmange
blancmanges
bland
blander
blandest
blandina
blanding
blandish
blandished
blandisher
blandishers
blandishes
blandishing
blandishment
blandishments
blandishment's
blandly
blandness
blandness's
blane
blank
blanka
blanked
blankenship
blankenship's
blanker
blankest
blanket
blanketed
blanketing
blankets
blanket's
blanking
blankly
blankness
blankness's
blanks
blank's
blantyre
blantyre's
blare
blared
blares
blare's
blaring
blarney
blarneyed
blarneying
blarneys
blarney's
blas
blase
blasé
blaseio
blasien
blasius
blaspheme
blasphemed
blasphemer
blasphemers
blasphemer's
blasphemes
blasphemies
blaspheming
blasphemous
blasphemously
blasphemy
blasphemy's
blast
blasted
blaster
blasters
blaster's
blastier
blasting
blastings
blastoff
blastoffs
blastoff's
blasts
blast's
blasty
blat
blatancies
blatancy
blatant
blatantly
blather
blathered
blathering
blathers
blatherskite
blatherskites
blatman
blats
blatt
blatted
blatter
blattering
blatters
blatting
blatz
blatz's
blau
blavatsky
blayne
blayze
blaze
blazed
blazer
blazers
blazer's
blazes
blaze's
blazing
blazon
blazoned
blazoner
blazoners
blazoning
blazonry
blazons
blazon's
bldg
bleach
bleached
bleacher
bleachers
bleacher's
bleaches
bleaching
bleachs
bleach's
bleak
bleaker
bleakest
bleakish
bleakly
bleakness
bleakness's
bleaks
blear
bleared
blearier
bleariest
blearily
blearing
blears
bleary
bleat
bleated
bleater
bleaters
bleating
bleats
bleat's
bled
bledsoe
bleed
bleeder
bleeders
bleeder's
bleeding
bleedings
bleeding's
bleeds
bleep
bleeped
bleeping
bleeps
bleep's
bleier
blemish
blemished
blemishes
blemishing
blemish's
blen
blench
blenched
blencher
blenchers
blenches
blenching
blenchingly
blend
blended
blender
blenders
blender's
blending
blends
blend's
blenheim
blenheim's
blennies
blenny
blent
blepharitis
bless
blessed
blesseder
blessedest
blessedly
blessedness
blessedness's
blesser
blessers
blesses
blessing
blessings
blessing's
blessington
blest
blether
blethered
blethers
blevins
blevins's
blew
bligh
bligh's
blight
blighted
blighter
blighters
blighties
blighting
blightingly
blights
blight's
blighty
blim
blimey
blimp
blimpish
blimps
blimp's
blimy
blind
blindage
blindages
blinded
blinder
blinders
blinder's
blindest
blindfold
blindfolded
blindfolding
blindfolds
blindfold's
blinding
blindingly
blindly
blindness
blindness's
blinds
blind's
blindside
blindsided
blindsides
blindsiding
blini
blinis
blink
blinked
blinker
blinkered
blinkering
blinkers
blinker's
blinking
blinks
blink's
blinni
blinnie
blinny
blintz
blintze
blintzes
blintze's
blintz's
blip
blipped
blippers
blipping
blips
blip's
bliss
blisse
blisses
blissful
blissfully
blissfulness
blissfulness's
bliss's
blister
blistered
blistering
blisters
blister's
blistery
blithe
blithely
blitheness
blither
blithered
blithering
blithers
blithesome
blithest
blitz
blitzed
blitzes
blitzing
blitzkrieg
blitzkrieged
blitzkrieging
blitzkriegs
blitz's
blizzard
blizzards
blizzard's
bloat
bloated
bloater
bloaters
bloating
bloats
blob
blobbed
blobbing
blobs
blob's
bloc
bloch
block
blockade
blockaded
blockader
blockaders
blockades
blockade's
blockading
blockage
blockages
blockage's
blockbuster
blockbusters
blockbuster's
blockbusting
blocked
blocker
blockers
blockhead
blockheads
blockhead's
blockhouse
blockhouses
blockhouse's
blockier
blockiest
blocking
blockish
blocks
block's
blockus
blocky
blocs
bloc's
blodget
blodgett
bloem
bloemfontein
bloemfontein's
blog
blogged
blogger
bloggers
blogger's
blogging
blogs
blog's
bloke
blokes
blond
blonde
blondel
blondell
blondelle
blondel's
blonder
blondes
blonde's
blondest
blondie
blondie's
blondish
blondness
blondness's
blonds
blond's
blondy
blood
bloodbath
bloodbaths
bloodbath's
bloodcurdling
bloodcurdlingly
blooded
bloodedness
bloodfin
bloodfins
bloodhound
bloodhounds
bloodhound's
bloodied
bloodier
bloodies
bloodiest
bloodily
bloodiness
blooding
bloodings
bloodless
bloodlessly
bloodletting
bloodlettings
bloodline
bloodlines
bloodmobile
bloodmobiles
bloodmobile's
bloodred
bloodroot
bloodroots
bloods
blood's
bloodshed
bloodshedder
bloodshedding
bloodshed's
bloodshot
bloodstain
bloodstained
bloodstains
bloodstain's
bloodstone
bloodstones
bloodstream
bloodstreams
bloodstream's
bloodsucker
bloodsuckers
bloodsucker's
bloodsucking
bloodtest
bloodthirstier
bloodthirstiest
bloodthirstily
bloodthirstiness
bloodthirstiness's
bloodthirsty
bloodworm
bloody
bloodying
bloom
bloomed
bloomer
bloomers
bloomer's
bloomery
bloomfield
bloomier
bloomiest
blooming
bloomingdale
bloomingdale's
blooms
bloom's
bloomsbury
bloomy
bloop
blooped
blooper
bloopers
blooper's
blooping
bloops
blossom
blossomed
blossoming
blossoms
blossom's
blossomy
blot
blotch
blotched
blotches
blotchier
blotchiest
blotching
blotch's
blotchy
blots
blot's
blotted
blotter
blotters
blotter's
blottier
blottiest
blotting
blotto
blotty
blount
blouse
bloused
blouses
blouse's
blousier
blousiest
blousily
blousing
blouson
blousons
blousy
blow
blowback
blowby
blowbys
blower
blowers
blower's
blowfish
blowfishes
blowflies
blowfly
blowgun
blowguns
blowgun's
blowhard
blowhards
blowhole
blowholes
blowier
blowiest
blowiness
blowing
blowjob
blown
blowoff
blowoffs
blowout
blowouts
blowout's
blowpipe
blowpipes
blows
blow's
blowsed
blowsier
blowsiest
blowsily
blowsy
blowtorch
blowtorches
blowtorch's
blowtube
blowtubes
blowup
blowups
blowup's
blowy
blowzier
blowziest
blowzy
bloxberg
blt's
blu
blubber
blubbered
blubberer
blubberers
blubbering
blubbers
blubber's
blubbery
blucher
bluchers
blucher's
bludgeon
bludgeoned
bludgeoning
bludgeons
bludgeon's
blue
blueball
blueballs
bluebeard
bluebeard's
bluebell
bluebells
bluebell's
blueberries
blueberry
blueberry's
bluebills
bluebird
bluebirds
bluebird's
blueblack
bluebonnet
bluebonnets
bluebook
bluebooks
bluebottle
bluebottles
bluebottle's
bluecap
bluecoat
bluecoats
blued
bluefarb
bluefield
bluefin
bluefins
bluefish
bluefishes
bluefish's
bluegill
bluegills
bluegrass
bluegrass's
bluegum
bluegums
blueing
blueings
blueing's
blueish
bluejacket
bluejackets
bluejacket's
bluejay
bluejays
bluejay's
bluely
blueness
bluenose
bluenoses
bluenose's
bluepoint
bluepoints
blueprint
blueprinted
blueprinting
blueprints
blueprint's
bluer
blues
blue's
bluesman
bluesmen
bluest
bluestocking
bluestockings
bluesy
bluet
bluetooth
bluetooth's
bluey
blueys
bluff
bluffed
bluffer
bluffers
bluffer's
bluffest
bluffing
bluffly
bluffs
bluff's
bluh
bluhm
bluing
bluings
bluing's
bluish
blum
bluma
blumenfeld
blumenthal
blunder
blunderbuss
blunderbusses
blunderbuss's
blundered
blunderer
blunderers
blunderer's
blundering
blunders
blunder's
blunge
blunged
blunger
blungers
blunges
blunging
blunk
blunt
blunted
blunter
bluntest
blunting
bluntly
bluntness
bluntness's
blunts
blur
blurb
blurbs
blurb's
blurred
blurrier
blurriest
blurrily
blurring
blurry
blurs
blur's
blurt
blurted
blurter
blurters
blurting
blurts
blus
blush
blushed
blusher
blushers
blusher's
blushes
blushful
blushfully
blushing
blush's
bluster
blustered
blusterer
blusterers
blustering
blusters
bluster's
blustery
blvd
blynn
blythe
blythe's
bm's
bmw
bmw's
bo
boa
boak
boar
board
boarded
boarder
boarders
boarder's
boarding
boardinghouse
boardinghouses
boardinghouse's
boardings
boardman
boardmen
boardroom
boardrooms
boardroom's
boards
board's
boardwalk
boardwalks
boardwalk's
boarer
boarish
boars
boar's
boas
boa's
boas's
boast
boasted
boaster
boasters
boaster's
boastful
boastfully
boastfulness
boastfulness's
boasting
boastingly
boasts
boast's
boat
boatable
boatbill
boatbills
boated
boatel
boatels
boaten
boater
boaters
boater's
boating
boatings
boatload
boatloads
boatman
boatman's
boatmen
boats
boat's
boatsman
boatsmen
boatswain
boatswains
boatswain's
boatwright
boatyard
boatyards
bob
bobbe
bobbed
bobbee
bobber
bobbers
bobbery
bobbette
bobbi
bobbie
bobbies
bobbie's
bobbin
bobbinets
bobbing
bobbins
bobbin's
bobbi's
bobbitt
bobbitt's
bobble
bobbled
bobbles
bobble's
bobbling
bobby
bobbye
bobby's
bobbysocks
bobbysoxer
bobbysoxers
bobcat
bobcats
bobcat's
bobette
bobina
bobine
bobinette
bobker
bobolink
bobolinks
bobolink's
bobs
bob's
bobseine
bobsled
bobsledded
bobsledder
bobsledders
bobsledding
bobsleds
bobsled's
bobtail
bobtailed
bobtailing
bobtails
bobtail's
bobwhite
bobwhites
bobwhite's
boca
bocaccio
boccaccio
bocce
bocces
bocci
boccie
boccies
boche
boches
bock
bocks
bocock
bod
bode
boded
bodega
bodegas
bodega's
bodes
bodhidharma
bodhidharma's
bodhisattva
bodhisattva's
bodi
bodice
bodices
bodice's
bodied
bodies
bodiless
bodily
boding
bodingly
bodings
bodkin
bodkins
bodkin's
bodnar
bodrogi
bods
bodwell
body
bodybuilder
bodybuilders
bodybuilding
bodybuilding's
bodyguard
bodyguards
bodyguard's
bodying
body's
bodysurf
bodysurfed
bodysurfs
bodyweight
bodywork
bodyworks
bodywork's
boehike
boehmer
boeing
boeing's
boeke
boelter
boeotia
boeotian
boeotia's
boer
boers
boer's
boesch
boeschen
boethius
boff
boffa
boffin
boffins
boffo
boffola
boffolas
boffos
boffs
bog
bogart
bogart's
bogey
bogeyed
bogeying
bogeyman
bogeyman's
bogeymen
bogeys
bogey's
bogged
boggers
boggier
boggiest
bogging
boggish
boggle
boggled
boggler
bogglers
boggles
boggling
boggs
boggy
bogie
bogied
bogies
bogie's
bogle
bogled
bogles
bogoch
bogosian
bogota
bogotá
bogotá's
bogs
bog's
bogus
bogusz
bogy
bogyism
bogyman
bogymen
bogy's
bohannon
bohaty
bohemia
bohemian
bohemians
bohemian's
bohemias
bohi
bohlen
bohlin
bohman
bohner
bohon
bohr
bohrer
bohs
bohun
bohunk
bohunks
boice
boigie
boil
boilable
boiled
boiler
boilermaker
boilermakers
boilerplate
boilerplate's
boilers
boiler's
boiling
boilings
boils
boil's
boiney
bois
boise
boise's
boisterous
boisterously
boisterousness
boisterousness's
bojangles
bojangles's
bola
bolan
boland
bolanger
bolas
bola's
bold
bolded
bolder
boldest
boldface
boldfaced
boldfaces
boldface's
boldfacing
bolding
boldly
boldness
boldness's
bole
bolen
bolero
boleros
bolero's
boles
bole's
boleslaw
boleyn
boleyn's
bolger
bolide
bolides
bolitho
bolivar
bolivars
bolivar's
bolivia
bolivian
bolivians
bolivian's
bolivias
bolivia's
boll
bollard
bollards
bollay
bolled
bollen
bolling
bollinger
bollix
bollixed
bollixes
bollixing
bolloxed
bolloxes
bolls
boll's
bollywood
bollywood's
bolme
bolo
bologna
bolognas
bologna's
boloney
boloneys
boloney's
bolos
bolshevik
bolsheviks
bolshevik's
bolshevism
bolshevist
bolshevists
bolshoi
bolshoi's
bolster
bolstered
bolsterer
bolsterers
bolstering
bolsters
bolster's
bolt
bolte
bolted
bolten
bolter
bolters
bolthead
boltheads
bolting
bolton
bolts
bolt's
boltzmann
bolus
boluses
bomb
bombard
bombarded
bombardier
bombardiers
bombardier's
bombarding
bombardment
bombardments
bombardment's
bombards
bombast
bombastic
bombastically
bombasts
bombast's
bombay
bombay's
bombazine
bombe
bombed
bomber
bombers
bomber's
bombes
bombing
bombings
bombload
bombloads
bombproof
bombs
bomb's
bombshell
bombshells
bombshell's
bombsight
bombsights
bomke
bon
bona
bonacci
bonanza
bonanzas
bonanza's
bonaparte
bonar
bonaventure
bonbon
bonbons
bonbon's
bond
bondable
bondage
bondages
bondage's
bonded
bonder
bonders
bondholder
bondholders
bondie
bonding
bonding's
bondless
bondmaid
bondmaids
bondman
bondmen
bondon
bonds
bond's
bondsman
bondsman's
bondsmen
bondwoman
bondwomen
bondy
bone
boneblack
boned
bonefish
bonefishes
bonehead
boneheads
bonehead's
boneless
bonelet
boner
boners
boner's
bones
bone's
boneset
bonesets
bonesetter
boney
boneyard
boneyards
boneyer
boneyest
bonfire
bonfires
bonfire's
bong
bonged
bonging
bongo
bongoes
bongoist
bongoists
bongos
bongo's
bongs
bong's
bonhoeffer
bonhoeffer's
bonhomie
bonhomies
boni
bonier
boniest
boniface
bonifaces
bonilla
bonina
bonine
boniness
boning
bonis
bonita
bonitas
bonita's
bonito
bonitoes
bonitos
bonito's
bonjour
bonkers
bonn
bonne
bonneau
bonnee
bonnell
bonner
bonner's
bonnes
bonnet
bonneted
bonneting
bonnets
bonnet's
bonnette
bonneville
bonneville's
bonney
bonni
bonnibelle
bonnice
bonnie
bonnier
bonnie's
bonniest
bonnily
bonniness
bonns
bonn's
bonny
bonnyclabber
bono
bonos
bono's
bons
bonsai
bonsai's
bonsoir
bonucci
bonum
bonus
bonuses
bonus's
bony
bonze
bonzer
bonzes
boo
boob
boobed
boobies
boobing
booboo
booboos
boobs
boob's
booby
booby's
boodle
boodled
boodler
boodlers
boodles
boodle's
boodling
booed
booger
boogers
boogie
boogied
boogieing
boogies
boogie's
boogyman
boogymen
boohoo
boohooed
boohooing
boohoos
booing
book
bookbinder
bookbinders
bookbinding
bookcase
bookcases
bookcase's
booked
bookend
bookends
bookend's
booker
bookers
booker's
bookie
bookies
bookie's
booking
bookings
booking's
bookish
bookkeeper
bookkeepers
bookkeeper's
bookkeeping
bookkeeping's
booklet
booklets
booklet's
booklists
booklore
booklores
bookmaker
bookmakers
bookmaker's
bookmaking
bookmaking's
bookman
bookmark
bookmarked
bookmarking
bookmarks
bookmark's
bookmen
bookmobile
bookmobiles
bookmobile's
bookplate
bookplates
bookrack
bookracks
bookrest
bookrests
books
book's
bookseller
booksellers
bookseller's
bookshelf
bookshelf's
bookshelves
bookshop
bookshops
bookshop's
bookstore
bookstores
bookstore's
bookworm
bookworms
bookworm's
boole
boolean
boole's
boom
booma
boomage
boomed
boomer
boomerang
boomeranged
boomeranging
boomerangs
boomerang's
boomers
boomier
booming
boomkin
boomlet
booms
boom's
boomtown
boomtowns
boomy
boon
boondocks
boondocks's
boondoggle
boondoggled
boondoggler
boondogglers
boondoggles
boondoggle's
boondoggling
boone
boone's
boonie
boonies
boons
boon's
boony
boor
boorer
boorish
boorishly
boorishness
boorman
boors
boor's
boos
boo's
boost
boosted
booster
boosters
booster's
boosting
boosts
boost's
boot
bootblack
bootblacks
bootblack's
boote
booted
bootee
bootees
bootee's
booteries
bootery
boötes
boötes's
booth
boothe
boothman
booths
booth's
bootie
booties
bootie's
booting
bootjack
bootjacks
bootlace
bootlaces
bootleg
bootlegged
bootlegger
bootleggers
bootlegger's
bootlegging
bootlegs
bootleg's
bootless
bootlessly
bootlick
bootlicked
bootlicker
bootlickers
bootlicking
bootlicks
boots
boot's
bootstrap
bootstrapped
bootstrapping
bootstraps
bootstrap's
booty
bootyless
booty's
booze
boozed
boozer
boozers
boozer's
boozes
booze's
boozier
booziest
boozily
boozing
boozy
bop
bopp
bopped
bopper
boppers
bopping
bops
bop's
bor
bora
borage
borages
boranes
borate
borated
borates
borax
boraxes
borax's
borborygmatic
borborygmies
borborygmus
borchers
borchert
bord
bordeaux
bordeaux's
bordello
bordellos
bordello's
bordels
borden
borden's
border
bordereau
bordered
borderer
borderers
bordering
borderings
borderland
borderlands
borderland's
borderline
borderlines
borderline's
borders
border's
bordie
bordiuk
bordon
bordon's
bordures
bordy
bore
boreal
borealis
boreas
boreas's
bored
boredom
boredoms
boredom's
borek
borer
borers
borer's
bores
bore's
borg
borges
borgeson
borgia
borglum
borg's
boric
boring
boringly
borings
boris
bork
bork's
borlase
borlaug
borlaug's
borlow
borman
born
borne
borneo
borneo's
bornie
bornstein
borobudur
borobudur's
borodin
boron
boronic
borons
boron's
borough
boroughs
borough's
borras
borrell
borreri
borries
borroff
borrow
borrowed
borrower
borrowers
borrower's
borrowing
borrows
borsch
borsch's
borscht
borschts
borscht's
borsht
borshts
borstal
borstals
borszcz
bort
bortman
borts
borty
bortz
boru
boru's
borzoi
borzois
bosch
bose
boser
bosh
bosh's
boskages
boskier
boskiest
bosks
bosky
bo's'n
bos'n
bosnia
bosnia's
bo's'ns
bo's'n's
bos'ns
bos'n's
bosom
bosomed
bosoming
bosoms
bosom's
bosomy
boson
bosons
bosporus
bosporus's
bosque
bosques
bosquet
boss
bossa
bossdom
bossed
bosses
bossier
bossies
bossiest
bossily
bossiness
bossiness's
bossing
bossism
bossisms
bosson
boss's
bossy
boston
bostonian
bostonians
bostons
boston's
bostow
bosun
bo'sun
bosuns
bo'suns
bo'sun's
bosun's
boswall
boswell
bot
botanic
botanical
botanies
botanist
botanists
botanist's
botanize
botanized
botanizes
botanizing
botany
botany's
botch
botched
botcher
botchers
botchery
botches
botchier
botchiest
botchily
botching
botch's
botchy
botfly
both
bother
bothered
bothering
bothers
bother's
bothersome
botnick
botsford
botswana
botswana's
bottali
botti
botticelli
bottle
bottled
bottleful
bottlefuls
bottleneck
bottlenecks
bottleneck's
bottler
bottlers
bottles
bottle's
bottlesful
bottling
bottom
bottomed
bottomer
bottomers
bottoming
bottomless
bottommost
bottoms
bottom's
botulin
botulins
botulism
botulisms
botulism's
botzow
bouchard
boucher
bouchier
boucle
boudoir
boudoirs
boudoir's
boudreaux
bouffant
bouffants
bouffant's
bouffe
bouffes
bougainvillaea
bougainvillaeas
bougainvillea
bough
boughed
boughs
bough's
bought
boughten
bouillabaisse
bouillabaisses
bouillabaisse's
bouillon
bouillons
bouillon's
boulanger
boulder
boulders
boulder's
bouldery
bouldon
boule
boules
boulevard
boulevards
boulevard's
bouley
boulez
boulez's
boulimia
bounce
bounced
bouncer
bouncers
bouncer's
bounces
bounce's
bouncier
bounciest
bouncily
bouncing
bouncingly
bouncy
bound
boundaries
boundary
boundary's
bounded
bounden
bounder
bounders
bounder's
bounding
boundless
boundlessly
boundlessness
bounds
bound's
bounteous
bounteously
bounteousness
bountied
bounties
bountiful
bountifully
bountifulness
bounty
bountyless
bounty's
bouquet
bouquets
bouquet's
bourbaki
bourbaki's
bourbon
bourbons
bourbon's
bourg
bourgeois
bourgeoisie
bourgeoisie's
bourgeois's
bourgeon
bourgeoned
bourgeons
bourgs
bourke
bourn
bourne
bournemouth
bournes
bourns
bourque
bourree
bourrees
bourse
bouse
boused
bouses
bousy
bout
boutique
boutiques
boutique's
boutis
bouton
boutonniere
boutonnière
boutonnieres
boutonnières
boutonnière's
bouts
bout's
bouzouki
bouzoukia
bouzoukis
bouzoun
bovary
bovary's
bove
bovid
bovill
bovine
bovinely
bovines
bovine's
bovinity
bow
bowden
bowditch
bowditch's
bowdlerise
bowdlerised
bowdlerises
bowdlerising
bowdlerism
bowdlerization
bowdlerizations
bowdlerize
bowdlerized
bowdlerizes
bowdlerizing
bowe
bowed
bowedness
bowel
boweled
boweling
bowell
bowelled
bowelling
bowell's
bowels
bowel's
bowen
bowen's
bower
bowered
boweries
bowering
bowerlike
bowerman
bowers
bower's
bowery
bowery's
bowes
bowfin
bowfins
bowfront
bowhead
bowheads
bowie
bowing
bowingly
bowings
bowknot
bowknots
bowl
bowlder
bowlders
bowlder's
bowlds
bowled
bowleg
bowlegged
bowlegs
bowler
bowlers
bowler's
bowles
bowless
bowlful
bowlfuls
bowlike
bowline
bowlines
bowling
bowlings
bowling's
bowls
bowl's
bowman
bowman's
bowmen
bowne
bowra
bowrah
bows
bow's
bowse
bowsed
bowses
bowshot
bowshots
bowsprit
bowsprits
bowsprit's
bowstring
bowstrings
bowstring's
bowwow
bowwows
bowyer
box
boxcar
boxcars
boxcar's
boxed
boxer
boxers
boxer's
boxes
boxfish
boxful
boxfuls
boxier
boxiest
boxiness
boxing
boxings
boxing's
boxlike
box's
boxwood
boxwoods
boxwood's
boxy
boy
boyce
boycey
boycie
boycott
boycotted
boycotting
boycotts
boycott's
boyd
boyden
boyer
boyer's
boyes
boyfriend
boyfriends
boyfriend's
boyhood
boyhoods
boyhood's
boyish
boyishly
boyishness
boyishness's
boykins
boylan
boyle
boylston
boynton
boyo
boyos
boys
boy's
boyse
boysenberries
boysenberry
boysenberry's
boyt
bozo
bozos
bozo's
bozovich
bozuwa
bps
br
bra
braasch
brabazon
braca
bracci
brace
braced
bracelet
bracelets
bracelet's
bracer
bracero
braceros
bracers
braces
brace's
brachial
brachiate
brachiating
brachiation
brachium
brachycephalic
brachycephalies
brachycephalism
brachycephaly
brachydactylia
brachydactylous
brachydactyly
bracing
bracings
brackely
bracken
brackens
bracken's
bracket
bracketed
bracketing
brackets
bracket's
brackett
brackish
brackishness
bract
bracted
bractlets
bracts
bract's
brad
bradan
bradawls
bradbury
bradded
bradding
braddock
braddock's
brade
braden
bradeord
brader
bradford
bradlee
bradleigh
bradley
bradly
bradly's
bradman
bradney
brads
brad's
bradshaw
bradshaw's
bradski
bradstreet
bradstreet's
bradway
bradwell
brady
brae
braes
braeunig
brag
bragg
braggadocio
braggadocios
braggart
braggarts
braggart's
bragged
bragger
braggers
bragger's
braggest
braggier
braggiest
bragging
bragg's
braggy
brags
brag's
brahe
brahear
brahma
brahmagupta
brahmagupta's
brahman
brahmanism
brahmanisms
brahmanism's
brahmanist
brahmanists
brahmans
brahman's
brahmaputra
brahmaputra's
brahmas
brahma's
brahmin
brahminism
brahminist
brahminists
brahmins
brahmin's
brahms
brahms's
braid
braided
braider
braiders
braiding
braidings
braids
braid's
brail
brailed
brailing
braille
brailled
brailles
braille's
braillewriter
brailling
brails
brain
brainard
braincase
brainchild
brainchildren
brainchild's
brained
brainier
brainiest
brainily
braininess
braining
brainish
brainless
brainlessly
brainlessness
brainpan
brainpans
brainpower
brains
brain's
brainsick
brainstorm
brainstormed
brainstorming
brainstorming's
brainstorms
brainstorm's
brainteaser
brainteasers
brainteaser's
brainwash
brainwashed
brainwasher
brainwashers
brainwashes
brainwashing
brainwashing's
brainy
braise
braised
braises
braising
braize
braizes
brake
brakeage
brakeages
braked
brakeless
brakeman
brakeman's
brakemen
brakes
brake's
brakier
braking
braky
braless
bram
bramble
brambled
brambles
bramble's
bramblier
brambliest
brambling
brambly
brampton
brampton's
bramwell
bran
brana
branca
branch
branched
branches
branchier
branchiest
branching
branchings
branchless
branchlet
branchlike
branch's
branchy
brand
brandais
brande
brandea
branded
brandeis
branden
brandenburg
branden's
brander
branders
brandes
brandi
brandice
brandie
brandied
brandies
brandie's
branding
brandi's
brandise
brandish
brandished
brandisher
brandishers
brandishes
brandishing
brando
brandon
brandon's
brands
brand's
brandt
brandtr
brandwein
brandy
brandying
brandyn
brandy's
branen
branham
brannon
brans
bran's
branscum
brant
brantley
brant's
braque
bras
bra's
brasca
brash
brasher
brashes
brashest
brashier
brashiest
brashly
brashness
brashness's
brashy
brasiers
brasil
brasilia
brasilia's
brasils
brass
brassage
brassard
brassards
brasserie
brasseries
brasses
brassica
brassicas
brassie
brassier
brassiere
brassieres
brassiere's
brassies
brassiest
brassily
brassish
brass's
brassy
braswell
brat
brathwaite
bratislava
brats
brat's
brattain
brattain's
brattier
brattiest
brattiness
brattish
brattling
bratton
bratty
bratwurst
braun
braunschweiger
braunstein
brause
bravado
bravadoes
bravados
bravado's
bravar
brave
braved
bravely
braveness
braver
braveries
bravers
bravery
bravery's
braves
brave's
bravest
bravin
braving
bravo
bravoed
bravoes
bravoing
bravos
bravo's
bravura
bravuras
bravura's
bravure
braw
brawl
brawled
brawler
brawlers
brawler's
brawley
brawlier
brawliest
brawling
brawlingly
brawls
brawl's
brawn
brawner
brawnier
brawniest
brawnily
brawniness
brawniness's
brawns
brawn's
brawny
bray
brayed
brayer
brayers
braying
braynard
brays
bray's
braze
brazed
brazee
brazen
brazened
brazening
brazenly
brazenness
brazenness's
brazens
brazer
brazers
brazes
brazier
braziers
brazier's
brazil
brazilian
brazilians
brazilian's
brazils
brazil's
brazing
brazos
brazos's
brazzaville
brazzaville's
breach
breached
breacher
breachers
breaches
breaching
breach's
bread
breadbasket
breadbaskets
breadbasket's
breadboard
breadboards
breaded
breadfruit
breadfruits
breadfruit's
breading
breadless
breads
bread's
breadstuff
breadstuffs
breadth
breadths
breadth's
breadwinner
breadwinners
breadwinner's
breadwinning
break
breakable
breakables
breakable's
breakage
breakages
breakage's
breakaway
breakdown
breakdowns
breakdown's
breaker
breakers
breaker's
breakfast
breakfasted
breakfasting
breakfasts
breakfast's
breakfront
breakfronts
breaking
breakings
breakneck
breakout
breakouts
breakpoint
breakpoints
breaks
break's
breakspear
breakspear's
breakthrough
breakthroughs
breakthrough's
breakup
breakups
breakup's
breakwater
breakwaters
breakwater's
bream
breams
breana
breanne
brear
breast
breastbone
breastbones
breastbone's
breasted
breasting
breastplate
breastplates
breastplate's
breasts
breast's
breaststroke
breaststrokes
breaststroke's
breastwork
breastworks
breastwork's
breath
breathable
breathe
breathed
breather
breathers
breather's
breathes
breathier
breathiest
breathing
breathing's
breathless
breathlessly
breathlessness
breathlessness's
breaths
breath's
breathtaking
breathtakingly
breathy
breban
brebner
breccia
brecher
brecht
brechtel
breckenridge
breckenridge's
bred
brede
bree
breech
breechcloth
breechcloths
breeched
breeches
breeching
breech's
breed
breeder
breeders
breeder's
breeding
breedings
breeding's
breeds
breed's
breen
breena
breeze
breezed
breezes
breeze's
breezeway
breezeways
breezier
breeziest
breezily
breeziness
breeziness's
breezing
breezy
breger
brelje
bremble
bremen
bremer
bremser
bren
brena
brenan
brenda
brendan
brendan's
brenda's
brenden
brendin
brendis
brendon
brenk
brenn
brenna
brennan
brennan's
brennen
brenner
brenner's
brent
brenton
brenton's
brent's
brentt
brenza
bresee
breskin
brest
bret
brethren
breton
bretons
breton's
bret's
brett
brett's
breve
breves
brevet
brevetcies
breveted
breveting
brevets
brevetted
brevetting
brevi
breviaries
breviary
breviary's
breviate
brevier
brevities
brevity
brevity's
brew
brewage
brewages
brewed
brewer
breweries
brewers
brewer's
brewery
brewery's
brewing
brewings
brews
brew's
brewster
brey
brezhnev
brezin
bria
brian
briana
briana's
brianna
brianna's
brianne
briano
brian's
briant
briar
briars
briar's
briary
bribable
bribe
bribeable
bribed
bribee
briber
briberies
bribers
bribery
bribery's
bribes
bribe's
bribing
brice
brice's
brick
brickbat
brickbats
brickbat's
bricked
bricker
brickier
brickiest
bricking
bricklayer
bricklayers
bricklayer's
bricklaying
bricklaying's
brickle
bricks
brick's
bricktop
brickwork
bricky
brickyard
bridal
bridally
bridals
bridal's
bridalveil
bridalveil's
bride
bridegroom
bridegrooms
bridegroom's
brides
bride's
bridesmaid
bridesmaids
bridesmaid's
bridewell
bridge
bridgeable
bridged
bridgehead
bridgeheads
bridgehead's
bridgeport
bridgeport's
bridger
bridger's
bridges
bridge's
bridget
bridgetown
bridget's
bridgett
bridgette
bridgette's
bridgett's
bridgework
bridgework's
bridgid
bridging
bridgings
bridgman
bridie
bridle
bridled
bridler
bridlers
bridles
bridle's
bridling
bridwell
brie
brief
briefcase
briefcases
briefcase's
briefed
briefer
briefest
briefing
briefings
briefing's
briefless
briefly
briefness
briefness's
briefs
brief's
brien
brier
briers
brier's
briery
bries
brie's
brieta
brietta
brig
brigade
brigaded
brigades
brigade's
brigadier
brigading
brigadoon
brigand
brigandage
brigandage's
brigands
brigand's
brigantine
brigantines
brigantine's
brigette
brigg
briggs
brigham
brigham's
bright
brighten
brightened
brightener
brighteners
brightening
brightens
brighter
brightest
brightly
brightman
brightness
brightness's
brighton
brighton's
brights
brigid
brigida
brigid's
brigit
brigitta
brigitte
brigitte's
brigs
brig's
brill
brilliance
brilliance's
brilliancies
brilliancy
brilliancy's
brilliant
brilliantine
brilliantly
brilliants
brilliant's
brillo
brim
brimful
brimfull
brimless
brimmed
brimmer
brimmers
brimming
brims
brim's
brimstone
brimstone's
brin
brina
brindell
brindle
brindled
brindles
brine
brined
briner
brines
brine's
briney
bring
bringer
bringers
bringeth
bringhurst
bringing
brings
brinier
brinies
briniest
brininess
brining
brinish
brink
brinkema
brinkley
brinkley's
brinkmanship
brinkmanship's
brinks
brink's
brinksmanship
brinksmanship's
brinn
brinna
brinson
briny
brio
brioche
brioches
brion
briony
brios
briquet
briquets
briquet's
briquette
briquetted
briquettes
briquette's
brisbane
brisbane's
briscoe
brisk
brisked
brisker
briskest
brisket
briskets
brisket's
brisking
briskly
briskness
briskness's
brisks
brisling
brislings
bristle
bristled
bristles
bristle's
bristlier
bristliest
bristling
bristly
bristol
bristols
bristol's
bristow
brit
brita
britain
britain's
britannia
britannic
britannica
britannica's
britches
britches's
briticism
british
britisher
britishers
british's
britney
britney's
britni
briton
britons
briton's
brits
brit's
britt
britta
brittain
brittan
brittaney
brittani
brittany
brittany's
britte
britten
britteny
brittle
brittled
brittleness
brittleness's
brittler
brittles
brittle's
brittlest
brittling
brittne
brittnee
brittney
brittney's
brittni
britton
britt's
brnaba
brnaby
brno
bro
broach
broached
broacher
broachers
broaches
broaching
broach's
broad
broadax
broadaxe
broadaxes
broadband
broadbent
broadcast
broadcasted
broadcaster
broadcasters
broadcaster's
broadcasting
broadcastings
broadcasts
broadcast's
broadcloth
broadcloth's
broaden
broadened
broadening
broadenings
broadens
broader
broadest
broadish
broadloom
broadlooms
broadloom's
broadly
broadness
broadness's
broads
broad's
broadside
broadsided
broadsides
broadside's
broadsiding
broadsword
broadswords
broadsword's
broadtail
broadway
broadways
broadway's
brobdingnag
brobdingnagian
brobdingnag's
brocade
brocaded
brocades
brocade's
brocading
broccoli
broccolis
broccoli's
brochette
brochettes
brochure
brochures
brochure's
brock
brocket
brockets
brockie
brocklin
brocks
brock's
brockwell
brocky
brocoli
brod
broddie
broddy
brodench
broder
broderic
broderick
brodeur
brodie
brodsky
brody
broeder
broek
broeker
brogan
brogans
brogan's
brogle
brogue
broguery
brogues
brogue's
broguish
broida
broider
broidered
broideries
broidering
broiders
broidery
broil
broiled
broiler
broilers
broiler's
broiling
broils
broil's
brok
brokage
brokages
brokaw
brokaw's
broke
broken
brokenhearted
brokenly
brokenness
broker
brokerage
brokerages
brokerage's
brokered
brokering
brokerly
brokers
broker's
brollies
brolly
brom
bromate
bromide
bromides
bromide's
bromidic
bromine
bromines
bromine's
bromleigh
bromley
bromo
bromos
bron
bronc
bronchi
bronchia
bronchial
bronchially
bronchitic
bronchitis
bronchitis's
broncho
bronchodilator
bronchopneumonia
bronchopulmonary
bronchos
broncho's
bronchoscope
bronchoscopy
bronchus
bronchus's
bronco
broncobuster
broncobusters
broncos
bronco's
broncs
bronder
bronez
bronk
bronnie
bronny
bronson
bronson's
bronte
brontosaur
brontosauri
brontosaurs
brontosaur's
brontosaurus
brontosauruses
brontosaurus's
bronwen
bronwyn
bronx
bronx's
bronze
bronzed
bronzer
bronzers
bronzes
bronze's
bronzier
bronziest
bronzing
bronzings
bronzy
brooch
brooches
brooch's
brood
brooded
brooder
brooders
brooder's
broodier
broodiest
brooding
broods
brood's
broody
brook
brooke
brooked
brookes
brookhouse
brooking
brooklet
brooklets
brooklyn
brooklyn's
brookner
brooks
brook's
broom
broome
broomed
broomier
broomiest
brooming
brooms
broom's
broomstick
broomsticks
broomstick's
broomy
bros
brose
brosine
brost
brosy
brote
broth
brothel
brothels
brothel's
brother
brotherhood
brotherhoods
brotherhood's
brothering
brotherliness
brotherliness's
brotherly
brothers
brother's
brotherson
brothier
brothiest
broths
broth's
brothy
brott
brottman
broucek
brougham
broughams
brought
brouhaha
brouhahas
brouhaha's
brout
brouwer
brow
browbeat
browbeaten
browbeating
browbeats
brower
browless
brown
browne
browned
browner
brownest
brownian
brownian's
brownie
brownier
brownies
brownie's
browniest
browning
brownish
brownley
brownout
brownouts
brownout's
browns
brown's
brownshirt
brownson
brownstone
brownstones
brownstone's
brownsville
browny
brows
brow's
browse
browsed
browser
browsers
browser's
browses
browse's
browsing
brozak
brr
br's
brubaker
brubeck
bruce
brucellosis
bruce's
brucie
bruckner
brueghel
bruell
brufsky
bruin
bruins
bruin's
bruis
bruise
bruised
bruiser
bruisers
bruiser's
bruises
bruise's
bruising
bruit
bruited
bruiter
bruiters
bruiting
bruits
brummel
brummel's
brunch
brunched
brunches
brunching
brunch's
brunei
brunei's
brunell
brunella
brunelle
brunelleschi
bruner
brunet
brunets
brunet's
brunette
brunettes
brunette's
brunhild
brunhilda
brunhilde
brunhilde's
bruni
bruning
brunk
brunn
bruno
bruns
brunswick
brunswick's
brunt
brunts
brunt's
brush
brushed
brusher
brushers
brushes
brushfire
brushier
brushiest
brushing
brushoff
brushoffs
brush's
brushup
brushups
brushwood
brushwood's
brushy
brusk
brusker
bruskest
bruskly
bruskness
bruskness's
brusque
brusquely
brusqueness
brusqueness's
brusquer
brusquest
brussels
brussels's
brut
brutal
brutalise
brutalised
brutalises
brutalising
brutalities
brutality
brutality's
brutalization
brutalize
brutalized
brutalizes
brutalizing
brutally
brutalness
brute
bruted
brutely
brutes
brute's
brutified
brutifies
brutify
brutifying
bruting
brutish
brutishly
brutishness
brutism
brutisms
brut's
brutus
brutus's
bruyn
bryan
bryana
bryant
bryanty
bryce
bryce's
bryn
bryna
bryner
brynn
brynna
brynne
brynner
brynner's
bryon
bryon's
bryony
brzezinski
brzezinski's
b's
bs's
btu
btu's
buatti
bub
bubalo
bubb
bubbies
bubble
bubbled
bubbler
bubblers
bubbles
bubble's
bubbletop
bubbletops
bubblier
bubblies
bubbliest
bubbling
bubbly
bubbly's
bubby
buber
bubo
buboes
bubonic
bubs
buccaneer
buccaneered
buccaneering
buccaneers
buccaneer's
bucella
buchalter
buchanan
buchanan's
bucharest
bucharest's
buchbinder
buchenwald
bucher
buchheim
buchu
buchwald
buchwald's
buck
buckaroo
buckaroos
buckbean
buckbeans
buckboard
buckboards
buckboard's
buckden
bucked
buckels
bucker
buckeroo
buckeroos
buckers
bucket
bucketed
bucketer
bucketful
bucketfuls
bucketful's
bucketing
buckets
bucket's
buckeye
buckeyes
buckeye's
buckhound
buckhounds
buckie
bucking
buckingham
buckish
buckishly
buckle
buckled
buckleless
buckler
bucklered
bucklers
buckler's
buckles
buckle's
buckley
buckley's
buckling
buckner
buckner's
bucko
buckoes
buckra
buckram
buckramed
buckrams
buckram's
buckras
bucks
buck's
bucksaw
bucksaws
bucksaw's
buckshot
buckshots
buckshot's
buckskin
buckskins
buckskin's
bucktail
bucktails
buckteeth
buckthorn
bucktooth
bucktoothed
bucktooth's
buckwheat
buckwheats
buckwheat's
bucky
bucolic
bucolically
bucolics
bucolic's
bud
budapest
budapest's
budd
budde
budded
budder
budders
buddha
buddhas
buddha's
buddhism
buddhisms
buddhism's
buddhist
buddhists
buddhist's
buddie
buddies
budding
buddings
buddles
buddy
buddy's
buderus
budge
budged
budger
budgerigar
budgerigars
budgerigar's
budgers
budges
budget
budgetary
budgeted
budgeter
budgeters
budgeting
budgets
budget's
budgie
budgies
budgie's
budging
budless
budlike
buds
bud's
budweiser
budweiser's
budwig
budworth
buehler
buehrer
buell
buenas
buenos
buerger
bueschel
buff
buffable
buffalo
buffaloed
buffaloes
buffaloing
buffalos
buffalo's
buffed
buffer
buffered
buffering
buffers
buffer's
buffet
buffeted
buffeter
buffeters
buffeting
buffets
buffet's
buffier
buffing
buffo
buffoon
buffoonery
buffoonery's
buffoonish
buffoons
buffoon's
buffos
buffs
buff's
buffum
buffy
buffy's
buford
buford's
bufotoxin
bug
bugaboo
bugaboos
bugaboo's
bugatti
bugatti's
bugbane
bugbanes
bugbear
bugbearish
bugbears
bugbear's
bugbee
bugeye
bugeyes
bugged
bugger
buggered
buggeries
buggering
buggers
bugger's
buggery
buggier
buggies
buggiest
bugging
buggy
buggy's
bughouse
bughouses
bugle
bugled
bugler
buglers
bugler's
bugles
bugle's
bugling
bugs
bug's
bugseeds
bugzilla
bugzilla's
buhler
bui
buick
buicks
buick's
build
builded
builder
builders
builder's
building
buildings
building's
builds
build's
buildup
buildups
buildup's
built
buine
buiron
bujumbura
bujumbura's
buke
bukhara
bukharin
bulawayo
bulb
bulbar
bulbed
bulbous
bulbs
bulb's
bulbul
bulbuls
bulfinch
bulganin
bulgar
bulgari
bulgaria
bulgarian
bulgarians
bulgarian's
bulgaria's
bulgari's
bulge
bulged
bulger
bulgers
bulges
bulge's
bulgier
bulgiest
bulging
bulgur
bulgurs
bulgy
bulimia
bulimiac
bulimias
bulimia's
bulimic
bulimics
bulimic's
bulk
bulkage
bulkages
bulked
bulkhead
bulkheads
bulkhead's
bulkier
bulkiest
bulkily
bulkiness
bulkiness's
bulking
bulks
bulk's
bulky
bull
bullard
bulldog
bulldogged
bulldogging
bulldogs
bulldog's
bulldoze
bulldozed
bulldozer
bulldozers
bulldozer's
bulldozes
bulldozing
bulled
bullen
buller
bullet
bulleted
bulletin
bulletined
bulleting
bulletining
bulletins
bulletin's
bulletproof
bulletproofed
bulletproofing
bulletproofs
bullets
bullet's
bulley
bullfight
bullfighter
bullfighters
bullfighter's
bullfighting
bullfighting's
bullfights
bullfight's
bullfinch
bullfinches
bullfinch's
bullfrog
bullfrogs
bullfrog's
bullhead
bullheaded
bullheadedness
bullheads
bullhorn
bullhorns
bullhorn's
bullied
bullier
bullies
bulling
bullion
bullions
bullion's
bullis
bullish
bullivant
bullneck
bullnecks
bullnose
bullnoses
bullock
bullocks
bullock's
bullough
bullpen
bullpens
bullpen's
bullring
bullrings
bullring's
bullrush
bullrushes
bulls
bull's
bullshit
bullshits
bullshit's
bullshitted
bullshitting
bullweed
bullweeds
bullwhip
bullwhips
bullwinkle
bullwinkle's
bully
bullyboy
bullyboys
bullying
bullyrag
bullyrags
bully's
bulrush
bulrushes
bulrush's
bultman
bultmann
bultmann's
bulwark
bulwarked
bulwarking
bulwarks
bulwark's
bum
bumble
bumblebee
bumblebees
bumblebee's
bumbled
bumbler
bumblers
bumbler's
bumbles
bumbling
bumblings
bumboat
bumboats
bumgardner
bumkin
bumkins
bummed
bummer
bummers
bummer's
bummest
bumming
bump
bumped
bumper
bumpered
bumpering
bumpers
bumper's
bumpier
bumpiest
bumpily
bumpiness
bumping
bumpkin
bumpkinish
bumpkins
bumpkin's
bumppo
bumppo's
bumps
bump's
bumptious
bumptiously
bumptiousness
bumpy
bums
bum's
bun
buna
bunce
bunch
bunche
bunched
bunches
bunchier
bunchiest
bunchily
bunching
bunch's
bunchy
bunco
buncoed
buncoing
buncombe
buncombe's
buncos
bund
bunde
bunder
bundesbank
bundesbank's
bundestag
bundle
bundled
bundler
bundlers
bundles
bundle's
bundling
bundlings
bunds
bundy
bung
bungalow
bungalows
bungalow's
bunged
bunghole
bungholes
bunghole's
bunging
bungle
bungled
bungler
bunglers
bungler's
bungles
bungle's
bungling
bunglings
bungs
bung's
bunin
bunion
bunions
bunion's
bunk
bunked
bunker
bunkerage
bunkered
bunkering
bunkers
bunker's
bunkhouse
bunkhouses
bunkhouse's
bunking
bunkmate
bunkmates
bunko
bunkoed
bunkoing
bunkos
bunks
bunk's
bunkum
bunkums
bunkum's
bunn
bunni
bunnie
bunnies
bunns
bunny
bunny's
bunow
buns
bun's
bunsen
bunt
bunted
bunter
bunters
bunting
buntings
bunting's
bunts
bunt's
buñuel
buñuel's
bunyan
bunyan's
buonomo
buote
buoy
buoyage
buoyages
buoyance
buoyances
buoyancies
buoyancy
buoyancy's
buoyant
buoyantly
buoyed
buoying
buoys
buoy's
bur
burack
burbank
burberry
burberry's
burble
burbled
burbler
burblers
burbles
burblier
burbliest
burbling
burbly
burch
burchett
burch's
burck
burd
burdelle
burden
burdened
burdener
burdeners
burdening
burdens
burden's
burdensome
burdett
burdies
burdock
burdocks
burdock's
bureau
bureaucracies
bureaucracy
bureaucracy's
bureaucrat
bureaucratic
bureaucratically
bureaucratism
bureaucratization
bureaucratize
bureaucratized
bureaucratizes
bureaucratizing
bureaucrats
bureaucrat's
bureaus
bureau's
bureaux
burette
burettes
burford
burg
burgee
burgees
burgener
burgeon
burgeoned
burgeoning
burgeons
burger
burgers
burger's
burgess
burgesses
burget
burgh
burgher
burghers
burgher's
burghs
burglar
burglaries
burglarious
burglariously
burglarise
burglarised
burglarises
burglarising
burglarize
burglarized
burglarizes
burglarizing
burglarproof
burglars
burglar's
burglary
burglary's
burgle
burgled
burgles
burgling
burgomaster
burgomasters
burgoo
burgoos
burgouts
burgoyne
burgoyne's
burgs
burg's
burgundian
burgundies
burgundy
burgundy's
burgwell
burhans
burial
burials
burial's
buried
burier
buriers
buries
burin
burins
burk
burke
burkhard
burkhardt
burkhart
burkitt
burkle
burkley
burks
burl
burlap
burlaps
burlap's
burled
burleigh
burler
burlesk
burlesks
burlesque
burlesqued
burlesques
burlesque's
burlesquing
burley
burleys
burlie
burlier
burliest
burlily
burliness
burliness's
burling
burls
burl's
burly
burma
burman
burma's
burmese
burmese's
burn
burnable
burnaby
burnard
burne
burned
burner
burners
burner's
burnet
burnets
burnett
burney
burnham
burnie
burnies
burnight
burning
burnings
burnish
burnished
burnisher
burnishers
burnishes
burnishing
burnish's
burnley
burnoose
burnooses
burnoose's
burnous
burnouses
burnous's
burnout
burnouts
burnout's
burns
burn's
burnsed
burnside
burnt
burny
buroker
burp
burped
burping
burps
burp's
burr
burra
burred
burrell
burrer
burrers
burrier
burrill
burring
burris
burris's
burrito
burritos
burrito's
burro
burros
burro's
burroughs
burrow
burrowed
burrower
burrowers
burrowing
burrows
burrow's
burrs
burr's
burrton
burrus
burry
burs
bur's
bursa
bursae
bursal
bursar
bursarial
bursaries
bursars
bursar's
bursarship
bursary
bursas
burse
burseeds
burses
bursitis
bursitises
bursitis's
burst
bursted
burster
bursters
bursting
bursts
burst's
burt
burta
burthen
burthens
burtie
burtis
burton
burtons
burton's
burt's
burty
burundi
burundians
burundi's
burweed
burweeds
burwell
bury
burying
bus
busbies
busboy
busboys
busboy's
busby
busby's
busch
buschi
busch's
buseck
bused
buses
busey
bush
bushed
bushel
busheled
busheler
bushelers
busheling
bushelled
bushelling
bushellings
bushels
bushel's
busher
bushers
bushes
bushey
bushfire
bushfires
bushido
bushidos
bushier
bushiest
bushily
bushiness
bushiness's
bushing
bushings
bushing's
bushman
bushman's
bushmaster
bushmasters
bushmen
bushnell
bushnell's
bushore
bush's
bushtit
bushtits
bushwack
bushweller
bushwhack
bushwhacked
bushwhacker
bushwhackers
bushwhacker's
bushwhacking
bushwhacks
bushy
busied
busiek
busier
busies
busiest
busily
business
businesses
businesslike
businessman
businessman's
businessmen
business's
businesswoman
businesswoman's
businesswomen
busing
busings
busing's
buskin
buskined
buskins
buskirk
buskus
busman
busmen
buss
bus's
bussed
busses
bussey
bussing
bussing's
buss's
bussy
bust
bustard
bustards
busted
buster
busters
buster's
bustier
bustiest
busting
bustle
bustled
bustler
bustlers
bustles
bustle's
bustling
busts
bust's
busty
busy
busybodies
busybody
busybody's
busying
busyness
busyness's
busywork
busyworks
busywork's
but
butane
butanes
butane's
butch
butcher
butchered
butcheries
butchering
butchers
butcher's
butchery
butchery's
butches
butch's
butler
butleries
butlers
butler's
butlery
buts
butt
butta
buttaro
butte
butted
butter
buttercup
buttercups
buttercup's
buttered
butterfat
butterfat's
butterfield
butterfingered
butterfingers
butterfingers's
butterfish
butterfishes
butterflied
butterflies
butterfly
butterflying
butterfly's
butterier
butteries
butteriest
buttering
buttermilk
buttermilk's
butternut
butternuts
butternut's
butters
butter's
butterscotch
butterscotch's
butterworth
buttery
buttery's
buttes
butte's
butting
buttock
buttocks
buttock's
button
buttoned
buttoner
buttoners
buttonhole
buttonholed
buttonholer
buttonholes
buttonhole's
buttonholing
buttonhook
buttoning
buttons
button's
buttony
buttress
buttressed
buttresses
buttressing
buttress's
butts
butt's
butty
butyl
butyls
buxom
buxomer
buxomest
buxomly
buxomness
buxtehude
buxton
buy
buyable
buyer
buyers
buyer's
buying
buyout
buyouts
buyout's
buys
buy's
buyse
buzz
buzzard
buzzards
buzzard's
buzzed
buzzell
buzzer
buzzers
buzzer's
buzzes
buzzing
buzz's
buzzword
buzzwords
buzzword's
bwana
bwanas
by
byblos
byblos's
bye
byelaw
byelaws
byelaw's
byelorussia
byelorussian
byelorussians
byelorussia's
byers
byers's
byes
bye's
bygone
bygones
bygone's
bylaw
bylaws
bylaw's
byler
byline
bylined
byliner
byliners
bylines
byline's
bylining
bypass
bypassed
bypasses
bypassing
bypass's
bypast
bypath
bypaths
byplay
byplays
byplay's
byproduct
byproducts
byproduct's
byram
byran
byrann
byrd
byrdie
byre
byres
byrle
byrn
byrne
byroad
byroads
byrom
byron
byronic
by's
bysshe
bystander
bystanders
bystander's
bystreet
bystreets
byte
bytes
byte's
bywaters
byway
byways
byway's
bywoods
byword
bywords
byword's
byzantine
byzantines
byzantine's
byzantium
byzantium's
c
ca
cab
cabal
cabala
cabalas
cabalism
cabalist
cabalistic
cabalists
caballed
caballero
caballeros
caballing
cabals
cabal's
cabana
cabanas
cabana's
cabaret
cabarets
cabaret's
cabbage
cabbaged
cabbages
cabbage's
cabbaging
cabbala
cabbalah
cabbalahs
cabbalas
cabbed
cabbie
cabbies
cabbie's
cabbing
cabby
cabby's
cabdriver
caber
cabernet
cabernet's
cabers
cabin
cabined
cabinet
cabinetmaker
cabinetmakers
cabinetmaker's
cabinetmaking
cabinets
cabinet's
cabinetwork
cabining
cabins
cabin's
cable
cablecast
cablecasted
cablecasting
cablecasts
cablecast's
cabled
cablegram
cablegrams
cablegram's
cables
cable's
cablets
cableway
cableways
cabling
cabman
cabmen
cabob
cabobs
cabochon
cabochons
caboodle
caboodles
caboodle's
caboose
cabooses
caboose's
cabot
cabral
cabrera
cabrera's
cabrini
cabriolet
cabriolets
cabs
cab's
cabstand
cabstands
cacao
cacaos
cacao's
cacciatore
cachalot
cachalots
cache
cached
cachepot
cachepots
caches
cache's
cachet
cacheted
cacheting
cachets
cachet's
caching
cacia
cacie
cacilia
cacilie
caciques
cacka
cackle
cackled
cackler
cacklers
cackles
cackle's
cackling
cacodemonia
cacophonies
cacophonous
cacophonously
cacophony
cacophony's
cacti
cactoid
cactus
cactuses
cactus's
cad
cadal
cadaver
cadaveric
cadaverous
cadaverously
cadavers
cadaver's
caddaric
caddie
caddied
caddies
caddie's
caddis
caddises
caddish
caddishly
caddishness
caddric
caddy
caddying
caddy's
cade
cadel
cadell
cadence
cadenced
cadences
cadence's
cadencies
cadencing
cadency
cadent
cadenza
cadenzas
cadenza's
cades
cadet
cadets
cadet's
cadetship
cadette
cadettes
cadge
cadged
cadger
cadgers
cadger's
cadges
cadging
cadgy
cadillac
cadillacs
cadis
cadiz
cadiz's
cadman
cadmann
cadmar
cadmarr
cadmic
cadmium
cadmiums
cadmium's
cadre
cadres
cadre's
cads
cad's
caducei
caduceus
caduceus's
caduciaries
caecum
caedmon
caedmon's
caerphilly
caesar
caesarean
caesareans
caesarean's
caesaria
caesarian
caesarians
caesarian's
caesarists
caesars
caesar's
caesium
caesium's
caesura
caesurae
caesural
caesuras
caesura's
caesuric
cafe
café
cafes
cafés
café's
cafeteria
cafeterias
cafeteria's
caffein
caffeinated
caffeine
caffeines
caffeine's
caffeinic
caffeins
caffrey
caftan
caftans
caftan's
cage
caged
cageling
cagelings
cager
cagers
cages
cage's
cagey
cageyness
cageyness's
cagier
cagiest
cagily
caginess
caginess's
caging
cagle
cagney
cagney's
cagy
cahan
cahilly
cahn
cahokia
cahokia's
cahoot
cahoots
cahoot's
cahra
cai
caia
caiaphas
cailean
cailly
caiman
caimans
cain
caine
caines
cains
cain's
cairistiona
cairn
cairned
cairns
cairn's
cairo
cairo's
caisson
caissons
caisson's
caitiff
caitiffs
caitlin
caitlin's
caitrin
cajaput
cajaputs
cajole
cajoled
cajolement
cajolements
cajoler
cajoleries
cajolers
cajolery
cajolery's
cajoles
cajoling
cajolingly
cajon
cajun
cajuns
cajun's
cake
caked
cakes
cake's
cakewalk
cakewalked
cakewalker
cakewalks
cakier
cakiest
caking
caky
cal
calabash
calabashes
calabash's
calaboose
calabooses
calabrese
calabresi
caladium
caladiums
calais
calamar
calamaries
calamars
calamary
calamine
calamines
calamine's
calamint
calamities
calamitous
calamitously
calamitousness
calamity
calamity's
calan
calandra
calandria
calbert
calc
calcareous
calcareously
calcareousness
calcaria
calcic
calciferous
calcific
calcification
calcified
calcifies
calcify
calcifying
calcimine
calcimined
calcimines
calcimining
calcination
calcine
calcined
calcines
calcining
calcite
calcites
calcite's
calcitic
calcium
calciums
calcium's
calcspar
calculabilities
calculability
calculable
calculableness
calculably
calculate
calculated
calculatedly
calculates
calculating
calculatingly
calculation
calculational
calculations
calculation's
calculative
calculator
calculators
calculator's
calculi
calculous
calculus
calculuses
calculus's
calcutta
calcutta's
caldeira
calder
caldera
calderas
calderon
calderon's
caldron
caldrons
caldron's
caldwell
cale
caleb
caleb's
caledonia
calefacient
calen
calendal
calendar
calendared
calendaring
calendars
calendar's
calender
calendered
calendering
calenders
calendra
calendre
calends
calendula
calendulas
calesta
calf
calfs
calf's
calfskin
calfskins
calfskin's
calgary
calgary's
calhoun
cali
calia
caliban
caliber
calibers
caliber's
calibrate
calibrated
calibrates
calibrating
calibration
calibrations
calibration's
calibrator
calibrators
calibrator's
calibre
calibred
calibres
calibre's
calica
calico
calicoes
calicos
calico's
calida
calie
calif
califate
california
californian
californians
californian's
california's
californium
califs
calif's
caligula
caliper
calipered
calipering
calipers
caliper's
caliph
caliphal
caliphate
caliphates
caliphate's
caliphs
caliph's
calisa
calise
calista
calisthenic
calisthenics
calisthenics's
calix
calk
calked
calker
calkers
calking
calkings
calking's
calks
calk's
call
calla
callable
callaghan
callahan
callahan's
callan
callao
callas
callback
callbacks
callboy
callboys
calle
callean
called
caller
callers
caller's
callery
callets
calley
calli
callida
callie
callie's
calligrapher
calligraphers
calligrapher's
calligraphic
calligraphy
calligraphy's
calling
callings
calling's
calliope
calliopes
calliope's
calliper
callipered
callipering
callipers
calliper's
callista
callisthenics
callisto
callisto's
callosities
callosity
callous
calloused
callouses
callousing
callously
callousness
callousness's
callow
calloway
callower
callowest
callowness
calls
call's
callum
callus
callused
calluses
callusing
callus's
cally
calm
calmant
calmas
calmative
calmed
calmer
calmest
calming
calmingly
calmly
calmness
calmness's
calms
calm's
calomel
calomels
calondra
caloocan
caloocan's
calor
calore
caloric
calorically
calorics
calorie
calories
calorie's
calorific
calorimeter
calorimeters
calorimetric
calorimetrically
calorimetry
calory
calotte
calpack
calpacs
calthrops
caltrap
caltraps
caltrop
caltrops
calumet
calumets
calumniate
calumniated
calumniates
calumniating
calumniation
calumniations
calumniator
calumniators
calumnies
calumnious
calumniously
calumny
calumny's
calv
calva
calvano
calvary
calvary's
calve
calved
calvert
calves
calvin
calvina
calving
calvinism
calvinisms
calvinism's
calvinist
calvinistic
calvinists
calvinist's
calvinna
calvin's
calvities
calvo
calx
calxes
calyces
calycle
calypso
calypsoes
calypsos
calypso's
calysta
calyx
calyxes
calyx's
cam
camacho
camacho's
camala
camaraderie
camaraderie's
camarata
camass
camber
cambered
cambering
cambers
camber's
cambia
cambial
cambism
cambist
cambium
cambiums
cambium's
cambodia
cambodian
cambodians
cambodian's
cambodia's
cambrian
cambrian's
cambric
cambrics
cambric's
cambridge
cambridge's
camcorder
camcorders
camcorder's
camden
came
camel
camelback
cameleer
cameleers
camelia
camelias
camella
camellia
camellias
camellia's
camelopard
camelopardalis
camelopards
camelot
camelot's
camels
camel's
camembert
camemberts
camembert's
cameo
cameoed
cameoing
cameos
cameo's
camera
cameral
cameralism
cameralist
cameralistic
cameraman
cameraman's
cameramen
cameras
camera's
camerawoman
camerawoman's
camerawomen
cameron
cameron's
cameroon
cameroonian
cameroonians
cameroons
cameroon's
camey
camfort
cami
camila
camile
camilia
camilla
camilla's
camille
camille's
camilo
camisole
camisoles
camisole's
camm
cammi
cammie
cammy
camoens
camoens's
camomile
camomiles
camomile's
camouflage
camouflaged
camouflager
camouflagers
camouflages
camouflage's
camouflaging
camp
campagna
campagne
campaign
campaigned
campaigner
campaigners
campaigner's
campaigning
campaigns
campaign's
campanella
campanella's
campanile
campaniles
campanile's
campanili
campanologist
campanologists
campanology
campball
campbell
campcraft
camped
camper
campers
camper's
campfire
campfires
campfire's
campground
campgrounds
campground's
camphor
camphorate
camphorated
camphorates
camphorating
camphoric
camphors
camphor's
campi
campier
campiest
campily
campinas
campiness
camping
campings
camping's
campman
campney
campo
camporee
camporees
campos
camps
camp's
campsite
campsites
campsite's
campstool
campstools
campus
campuses
campus's
campy
camry
camry's
cams
cam's
camshaft
camshafts
camshaft's
camus
can
canaan
canaanite
canaanites
canaan's
canada
canada's
canadian
canadianisms
canadians
canadian's
canaille
canal
canalboat
canale
canaled
canaletto
canaling
canalise
canalization
canalizations
canalize
canalized
canalizes
canalizing
canalled
canaller
canallers
canalling
canals
canal's
canape
canapé
canapes
canapés
canapé's
canard
canards
canard's
canaries
canaries's
canary
canary's
canasta
canastas
canasta's
canaveral
canberra
canberra's
cancan
cancans
cancan's
cancel
cancelable
cancelation
canceled
canceler
cancelers
canceling
cancellation
cancellations
cancellation's
cancelled
canceller
cancelling
cancels
cancer
cancerous
cancerously
cancers
cancer's
cancun
cancun's
cand
candace
candace's
candelabra
candelabras
candelabra's
candelabrum
candelabrums
candelabrum's
candescence
candescent
candi
candice
candice's
candid
candida
candidacies
candidacy
candidacy's
candidate
candidates
candidate's
candidature
candidatures
candide
candider
candide's
candidest
candidly
candidness
candidnesses
candidness's
candids
candie
candied
candies
candis
candle
candled
candlelight
candlelight's
candlepin
candlepins
candlepower
candler
candlers
candles
candle's
candless
candlestick
candlesticks
candlestick's
candlewick
candlewicks
candling
candor
candors
candor's
candour
candours
candour's
candra
candy
candyce
candying
candy's
cane
canebrake
canebrakes
caned
caneghem
caner
caners
canes
cane's
caneware
canewares
canfield
canfuls
cangues
canica
canice
caniff
canine
canines
canine's
caning
caninity
canister
canisters
canister's
canker
cankered
cankering
cankerous
cankers
canker's
cankerworm
cankerworms
cann
canna
cannabic
cannabin
cannabinol
cannabis
cannabises
cannabism
cannabis's
cannalling
cannas
canned
cannel
cannell
cannelon
canner
canneries
canners
cannery
cannery's
cannes
cannes's
cannibal
cannibalise
cannibalised
cannibalises
cannibalising
cannibalism
cannibalism's
cannibalistic
cannibalization
cannibalize
cannibalized
cannibalizes
cannibalizing
cannibals
cannibal's
cannice
cannie
cannier
canniest
cannily
canniness
canniness's
canning
cannings
cannon
cannonade
cannonaded
cannonades
cannonade's
cannonading
cannonball
cannonballed
cannonballing
cannonballs
cannonball's
cannoned
cannoneer
cannoneers
cannoning
cannonism
cannonry
cannons
cannon's
cannot
cannula
cannulae
cannulas
canny
canoe
canoed
canoeing
canoeist
canoeists
canoeist's
canoes
canoe's
canon
canonic
canonical
canonically
canonicals
canonicity
canonisation
canonisations
canonisation's
canonise
canonised
canonises
canonising
canonist
canonistic
canonists
canonization
canonizations
canonization's
canonize
canonized
canonizes
canonizing
canonry
canons
canon's
canopied
canopies
canopus
canopy
canopying
canopy's
canotas
cans
can's
cansful
canst
cant
can't
cantabile
cantabrigian
cantabrigian's
cantaloup
cantaloupe
cantaloupes
cantaloupe's
cantaloups
cantaloup's
cantankerous
cantankerously
cantankerousness
cantankerousness's
cantata
cantatas
cantata's
canted
canteen
canteens
canteen's
canter
canterbury
cantered
cantering
canters
canter's
canthal
cantharides
cantharis
canthi
canthus
canticle
canticles
canticle's
cantilever
cantilevered
cantilevering
cantilevers
cantilever's
cantina
cantinas
canting
cantingly
cantle
cantles
cantlon
canto
canton
cantonal
cantone
cantoned
cantonese
cantonese's
cantoning
cantonment
cantonments
cantons
canton's
cantor
cantors
cantor's
cantos
canto's
cantrap
cantraps
cantrell
cantrell's
cantrip
cantrips
cants
cant's
cantu
cantu's
canty
canute
canvas
canvasback
canvasbacks
canvasback's
canvased
canvaser
canvases
canvasing
canvaslike
canvass
canvas's
canvassed
canvasser
canvassers
canvasser's
canvasses
canvassing
canvass's
canyon
canyons
canyon's
canzona
canzonas
canzone
canzones
canzonet
canzoni
caoutchouc
cap
capabilities
capability
capability's
capablanca
capable
capableness
capabler
capablest
capably
capacious
capaciously
capaciousness
capaciousness's
capacitance
capacitances
capacitate
capacitated
capacitates
capacitating
capacitation
capacitations
capacities
capacitive
capacitively
capacitor
capacitors
capacitor's
capacity
capacity's
caparison
caparisoned
caparisoning
caparisons
caparison's
cape
caped
capek
capek's
capelan
capelet
capelets
capella
capella's
capello
caper
capered
caperer
caperers
capering
capers
caper's
capes
cape's
capeskin
capet
capetian
capetown
capetown's
capework
capful
capfuls
caph
caph's
capillaries
capillarity
capillary
capillary's
capistrano
capistrano's
capita
capital
capitalisation
capitalisation's
capitalise
capitalised
capitalises
capitalising
capitalism
capitalism's
capitalist
capitalistic
capitalistically
capitalists
capitalist's
capitalization
capitalizations
capitalization's
capitalize
capitalized
capitalizer
capitalizers
capitalizes
capitalizing
capitally
capitals
capital's
capitate
capitation
capitations
capitol
capitoline
capitols
capitol's
capitulary
capitulate
capitulated
capitulates
capitulating
capitulation
capitulations
capitulation's
capitulator
capitulatory
caplan
capless
caplet
caplets
caplet's
capmaker
capmakers
capon
capone
caponization
caponize
caponized
caponizes
caponizing
capons
capon's
capos
capote
capotes
capp
capped
cappella
cappello
capper
cappers
capping
cappings
capps
cappuccino
cappuccinos
cappuccino's
cappy
capra
capra's
capri
capric
capriccio
capriccios
caprice
caprices
caprice's
capricious
capriciously
capriciousness
capriciousness's
capricorn
capricorns
capricorn's
caprine
capriola
capriole
caprioles
capri's
caps
cap's
capsicum
capsicums
capsize
capsized
capsizes
capsizing
capstan
capstans
capstan's
capstone
capstones
capsular
capsulate
capsulation
capsule
capsuled
capsules
capsule's
capsuling
capt
captain
captaincies
captaincy
captaincy's
captained
captaining
captains
captain's
captainship
captainships
captans
caption
captioned
captioning
captions
caption's
captious
captiously
captiousness
captivate
captivated
captivates
captivating
captivation
captivation's
captivator
captivators
captive
captives
captive's
captivities
captivity
captivity's
captor
captors
captor's
captress
capture
captured
capturer
capturers
captures
capture's
capturing
capuchin
capuchins
capulet
capulet's
caput
caputo
caputto
capwell
capybara
capybaras
car
cara
carabao
carabaos
carabineer
caracal
caracalla
caracals
caracas
caracas's
caracol
caracole
caracoles
caracols
caracul
caraculs
caracul's
carafe
carafes
carafe's
carageen
caralie
caramel
caramelize
caramelized
caramelizes
caramelizing
caramels
caramel's
carapace
carapaces
carapace's
caras
cara's
carat
carate
carats
carat's
caravaggio
caravan
caravaning
caravanned
caravans
caravan's
caravansaries
caravansary
caravel
caravels
caravette
caraviello
caraway
caraways
caraway's
carbarn
carbarns
carberry
carbide
carbides
carbide's
carbine
carbineer
carbineers
carbines
carbine's
carbo
carbohydrate
carbohydrates
carbohydrate's
carbolated
carbolic
carboloy
carboloy's
carbon
carbonaceous
carbonate
carbonated
carbonates
carbonate's
carbonating
carbonation
carbonation's
carbonator
carbonators
carbondale
carbone
carboni
carbonic
carboniferous
carboniferous's
carbonization
carbonize
carbonized
carbonizing
carbonless
carbons
carbon's
carboras
carborundum
carboxyl
carboy
carboyed
carboys
carboy's
carbrey
carbuncle
carbuncles
carbuncle's
carbuncular
carburetor
carburetors
carburetor's
carburets
carburization
carburize
carburized
carburizes
carburizing
carcase
carcases
carcass
carcasses
carcass's
carce
carcinogen
carcinogeneses
carcinogenesis
carcinogenic
carcinogenicity
carcinogenics
carcinogenic's
carcinogens
carcinogen's
carcinoma
carcinomas
carcinoma's
carcinomata
carcinomatous
card
cardamom
cardamoms
cardamon
cardamons
cardamum
cardamums
cardboard
cardboard's
cardcase
cardcases
carded
cardenas
cardenas's
carder
carders
cardew
cardholder
cardholders
cardia
cardiac
cardiacs
cardias
cardie
cardiectomy
cardiff
cardiff's
cardigan
cardigans
cardigan's
cardin
cardinal
cardinalate
cardinalates
cardinalities
cardinality
cardinally
cardinals
cardinal's
carding
cardings
cardin's
cardiogram
cardiograms
cardiogram's
cardiograph
cardiographer
cardiographic
cardiographies
cardiographs
cardiography
cardioid
cardioids
cardiologic
cardiological
cardiologies
cardiologist
cardiologists
cardiologist's
cardiology
cardiology's
cardiometer
cardiometry
cardiopulmonary
cardioscope
cardiotherapies
cardiotherapy
cardiovascular
cardon
cardoon
cardoons
cardozo
cardozo's
cardroom
cards
card's
cardsharp
cardsharper
cardsharps
cardsharp's
cardwell
care
careaga
cared
careen
careened
careener
careeners
careening
careens
career
careered
careerer
careerers
careering
careers
career's
carefree
careful
carefuller
carefullest
carefully
carefulness
carefulness's
caregiver
caregivers
caregiver's
careless
carelessly
carelessness
carelessness's
caren
carena
carer
carers
cares
care's
caresa
caress
caressa
caresse
caressed
caresser
caressers
caresses
caressing
caress's
caret
caretaker
caretakers
caretaker's
caretaking
carets
caret's
carew
careworn
carey
carfare
carfares
carfare's
carful
carfuls
cargian
cargo
cargoes
cargos
cargo's
carhart
carhop
carhops
cari
caria
carib
caribbean
caribbeans
caribbean's
caribes
caribou
caribous
caribou's
carib's
caricature
caricatured
caricatures
caricature's
caricaturing
caricaturist
caricaturists
caricaturist's
carie
caries
caries's
caril
carilla
carillon
carillonneur
carillonneurs
carillons
carillon's
carilyn
carin
carina
carinae
carinas
carine
caring
caring's
carioca
cariocas
cariole
cariotta
carious
carisa
carissa
carissa's
carita
caritta
carjack
carjacked
carjacker
carjackers
carjacker's
carjacking
carjackings
carjacking's
carjacks
carl
carla
carla's
carlee
carleen
carlen
carlene
carlene's
carless
carleton
carley
carli
carlick
carlie
carlile
carlin
carlina
carline
carling
carlin's
carlisle
carlita
carlo
carload
carloads
carlock
carlos
carlo's
carlot
carlota
carlotta
carl's
carlsbad
carlson
carlson's
carlstrom
carlton
carly
carlye
carlyle
carlyn
carlynn
carlynne
carly's
carma
carmaker
carmakers
carman
carmel
carmela
carmela's
carmelia
carmelina
carmelita
carmella
carmella's
carmelle
carmelo
carmelo's
carmen
carmena
carmencita
carmen's
carmichael
carmichael's
carmina
carminative
carminatives
carmine
carmines
carmine's
carmita
carmon
carn
carnage
carnages
carnage's
carnahan
carnal
carnalities
carnality
carnally
carnap
carnation
carnations
carnation's
carnauba
carnaubas
carnay
carne
carnegie
carnegie's
carnelian
carnelians
carnelian's
carnes
carney
carneys
carney's
carnie
carnies
carnify
carnifying
carnival
carnivals
carnival's
carnivore
carnivores
carnivore's
carnivorous
carnivorously
carnivorousness
carnot
carny
caro
carob
carobs
carol
carola
carolan
carolann
carole
caroled
carolee
caroler
carolers
caroler's
carole's
carolin
carolina
carolinas
caroline
caroling
carolingian
carolinian
carolinians
carolinian's
caroljean
carol-jean
carolle
carolled
caroller
carollers
caroller's
carolling
carols
carol's
carolus
carolyn
carolyne
carolynn
carolynne
carolyn's
carom
caromed
caroming
caroms
carom's
caron
carotene
carotenes
carothers
carotid
carotidal
carotids
carotid's
carotin
carotins
carousal
carousals
carousal's
carouse
caroused
carousel
carousels
carousel's
carouser
carousers
carouser's
carouses
carouse's
carousing
carousingly
carp
carpal
carpals
carpal's
carpathian
carpathians
carpathian's
carpe
carped
carpel
carpels
carpel's
carpenter
carpentered
carpentering
carpenters
carpenter's
carpentry
carpentry's
carper
carpers
carpet
carpetbag
carpetbagged
carpetbagger
carpetbaggers
carpetbagger's
carpetbaggery
carpetbagging
carpetbags
carpetbag's
carpeted
carpeting
carpeting's
carpets
carpet's
carpi
carping
carpings
carpio
carport
carports
carport's
carps
carp's
carpus
carpus's
carr
carracks
carrageen
carrageenan
carrageenin
carranza
carranza's
carree
carrel
carrell
carrelli
carrells
carrels
carrel's
carrew
carri
carriage
carriageable
carriages
carriage's
carriageway
carrick
carrie
carried
carrier
carriers
carrier's
carries
carrie's
carrillo
carrillo's
carrington
carrion
carrions
carrion's
carrissa
carrnan
carrol
carroll
carroll's
carrom
carromed
carroming
carroms
carrot
carrotier
carrotiest
carrots
carrot's
carroty
carrousel
carrousels
carrousel's
carr's
carry
carryall
carryalls
carryall's
carrying
carryings
carryon
carryons
carryout
carryouts
carryover
carryovers
carry's
cars
car's
carsick
carsickness
carsickness's
carson
cart
cartable
cartage
cartages
cartan
carte
carted
cartel
cartels
cartel's
carter
carters
carter's
cartes
cartesian
carthage
carthage's
carthaginian
carthaginian's
carthy
cartie
cartier
cartilage
cartilages
cartilage's
cartilaginous
carting
cartload
cartloads
cartographer
cartographers
cartographer's
cartographic
cartographies
cartography
cartography's
cartomancies
cartomancy
carton
cartoned
cartoning
cartons
carton's
cartoon
cartooned
cartooning
cartoonist
cartoonists
cartoonist's
cartoons
cartoon's
cartop
cartridge
cartridges
cartridge's
carts
cart's
cartway
cartwell
cartwheel
cartwheeled
cartwheeling
cartwheels
cartwheel's
cartwright
caruso
carve
carved
carven
carver
carvers
carver's
carves
carvey
carving
carvings
carving's
carwash
carwashes
cary
caryatid
caryatides
caryatids
caryatid's
caryl
caryn
cas
ca's
casa
casaba
casabas
casablanca
casablanca's
casabonne
casady
casaleggio
casals
casandra
casandra's
casanova
casanovas
casanova's
casar
casas
casava
casavant
casavas
casbah
cascabel
cascade
cascaded
cascades
cascade's
cascades's
cascading
cascara
cascaras
case
casebook
casebooks
cased
caseharden
casehardened
casehardening
casehardens
casein
caseins
casein's
caseload
caseloads
caseload's
casement
casements
casement's
cases
case's
casette
casettes
casework
caseworker
caseworkers
caseworker's
caseworks
casework's
casey
casey's
cash
cashable
cashbook
cashbooks
cashbox
cashboxes
cashed
casher
cashers
cashes
cashew
cashews
cashew's
cashier
cashiered
cashiering
cashiers
cashier's
cashing
cashless
cashmere
cashmeres
cashmere's
cashoo
cashoos
cash's
casi
casia
casie
casilda
casilde
casimir
casimire
casing
casings
casing's
casino
casinos
casino's
casio
casio's
cask
casked
casket
casketed
casketing
caskets
casket's
casking
casks
cask's
casmey
caspar
casper
caspian
casque
casqued
casques
cass
cassaba
cassabas
cassady
cassandra
cassandras
cassandra's
cassandre
cassandry
cassatt
cassaundra
cassava
cassavas
cassava's
cassell
cassella
casserole
casseroled
casseroles
casserole's
casseroling
cassette
cassettes
cassette's
cassey
cassi
cassia
cassiani
cassias
cassia's
cassidy
cassie
cassie's
cassil
cassilda
cassino
cassinos
cassino's
cassiopeia
cassiopeia's
cassis
cassiterite
cassius
cassius's
cassock
cassocks
cassock's
cassondra
cassowaries
cassowary
cassy
cast
casta
castaneda
castaneda's
castanet
castanets
castanet's
castara
castaway
castaways
castaway's
caste
casted
casteel
casteism
casteisms
casteless
castellan
castellans
castellated
caster
castera
casters
caster's
castes
caste's
castigate
castigated
castigates
castigating
castigation
castigations
castigation's
castigator
castigators
castigator's
castigatory
castile
castillo
castillo's
casting
castings
casting's
castle
castled
castlereagh
castles
castle's
castling
castoff
castoffs
castoff's
castor
castora
castorina
castors
castor's
castra
castrate
castrated
castrates
castrati
castrating
castration
castrations
castration's
castrato
castrator
castrators
castries
castries's
castro
casts
cast's
casual
casually
casualness
casualness's
casuals
casual's
casualties
casualty
casualty's
casuist
casuistic
casuistical
casuistries
casuistry
casuistry's
casuists
casuist's
casus
caswell
cat
catabolic
catabolically
catabolism
catabolize
catabolized
catabolizing
cataclysm
cataclysmal
cataclysmic
cataclysms
cataclysm's
catacomb
catacombs
catacomb's
catafalque
catafalques
catafalque's
catagories
catalan
catalan's
cataldo
catalepsies
catalepsy
catalepsy's
cataleptic
cataleptically
cataleptics
cataleptic's
cataleptoid
catalina
catalina's
catalog
cataloged
cataloger
catalogers
cataloger's
cataloging
catalogs
catalog's
catalogue
catalogued
cataloguer
cataloguers
cataloguer's
catalogues
catalogue's
cataloguing
catalonia
catalonia's
catalos
catalpa
catalpas
catalpa's
catalyse
catalysed
catalyses
catalysing
catalysis
catalysis's
catalyst
catalysts
catalyst's
catalytic
catalytically
catalytic's
catalyze
catalyzed
catalyzer
catalyzers
catalyzes
catalyzing
catamaran
catamarans
catamaran's
catamite
catamites
catamount
catamounts
catapult
catapulted
catapulting
catapults
catapult's
cataract
cataracts
cataract's
catarina
catarrh
catarrhal
catarrhally
catarrhous
catarrhs
catarrh's
catastrophe
catastrophes
catastrophe's
catastrophic
catastrophical
catastrophically
catatonia
catatonias
catatonic
catatonics
catatonic's
catatony
catawba
catawbas
catawba's
catbird
catbirds
catbird's
catboat
catboats
catboat's
catcall
catcalled
catcalling
catcalls
catcall's
catch
catchall
catchalls
catchall's
catcher
catchers
catcher's
catches
catchier
catchiest
catching
catchings
catchment
catchments
catchpenny
catchphrase
catch's
catchup
catchups
catchup's
catchword
catchwords
catchword's
catchy
cate
catechise
catechised
catechises
catechising
catechism
catechisms
catechism's
catechist
catechists
catechize
catechized
catechizes
catechizing
catechumen
catechumens
categoric
categorical
categorically
categoricalness
categories
categorisation
categorisations
categorisation's
categorise
categorised
categorises
categorising
categorization
categorizations
categorization's
categorize
categorized
categorizer
categorizers
categorizes
categorizing
category
category's
catenaries
catenary
catenas
catenating
cater
catered
caterer
caterers
caterer's
cateress
cateresses
caterina
catering
caterings
caterpillar
caterpillars
caterpillar's
caters
caterwaul
caterwauled
caterwauling
caterwauls
caterwaul's
cates
catfish
catfishes
catfish's
catgut
catguts
catgut's
cath
catha
catharina
catharine
catharses
catharsis
catharsis's
cathartic
cathartically
cathartics
cathartic's
cathay
cathay's
cathe
cathect
cathects
cathedra
cathedral
cathedrals
cathedral's
cathee
cather
catherin
catherina
catherine
catherine's
catheter
catheterize
catheterized
catheterizes
catheterizing
catheters
catheter's
cathexes
cathexis
cathey
cathi
cathie
cathleen
cathleen's
cathlene
cathode
cathodes
cathode's
cathodic
catholic
catholically
catholicism
catholicisms
catholicism's
catholicity
catholicity's
catholics
catholic's
cathouse
cathouses
cathrin
cathrine
cathryn
cathryn's
cathy
cathyleen
cathy's
cati
catie
catiline
catima
catina
cation
cations
cation's
catkin
catkins
catkin's
catlaina
catlee
catlike
catlin
catling
catmint
catmints
catnap
catnaper
catnapers
catnapped
catnapping
catnaps
catnap's
catnip
catnips
catnip's
cato
caton
catrina
catriona
cats
cat's
catskill
catskills
catskill's
catskills's
catspaw
catspaws
catsup
catsups
catsup's
catt
cattail
cattails
cattail's
cattan
catted
cattier
catties
cattiest
cattily
cattima
cattiness
cattiness's
catting
cattish
cattle
cattleman
cattleman's
cattlemen
cattle's
catto
catton
catty
catullus
catwalk
catwalks
catwalk's
caty
caucasian
caucasians
caucasian's
caucasoid
caucasoids
caucasus
caucasus's
cauchy
caucus
caucused
caucuses
caucusing
caucus's
caucussed
caucussing
caudal
caudally
caudate
caudated
caudexes
caudices
caudillo
caudillos
caughey
caught
caul
cauldron
cauldrons
cauldron's
cauliflower
cauliflowers
cauliflower's
caulk
caulked
caulker
caulkers
caulking
caulkings
caulking's
caulks
caulk's
cauls
caundra
causable
causal
causalities
causality
causality's
causally
causals
causation
causation's
causative
cause
caused
causeless
causelessly
causer
causerie
causeries
causers
causes
cause's
causeway
causewayed
causeways
causeway's
causeys
causing
caustic
caustically
causticity
caustics
caustic's
cauterise
cauterised
cauterises
cauterising
cauterization
cauterize
cauterized
cauterizes
cauterizing
cautery
caution
cautionary
cautioned
cautioner
cautioning
cautions
caution's
cautious
cautiously
cautiousness
cautiousness's
cavalcade
cavalcades
cavalcade's
cavalier
cavaliered
cavalierly
cavalierness
cavaliers
cavalier's
cavallaro
cavalries
cavalry
cavalryman
cavalryman's
cavalrymen
cavalry's
cavan
cavanagh
cavanaugh
cave
caveat
caveated
caveatee
caveator
caveats
caveat's
caved
cavefish
caveman
caveman's
cavemen
cavendish
caver
cavern
caverned
caverning
cavernous
cavernously
caverns
cavern's
cavers
caves
cave's
caviar
caviare
caviares
caviare's
caviars
caviar's
cavie
cavies
cavil
caviled
caviler
cavilers
caviling
cavill
cavilled
caviller
cavillers
cavilling
cavillings
cavils
cavil's
caving
cavit
cavitate
cavitated
cavitates
cavitation
cavitations
cavitied
cavities
cavity
cavity's
cavort
cavorted
cavorter
cavorters
cavorting
cavorts
cavour
cavuoto
cavy
caw
cawed
cawing
cawley
caws
caw's
caxton
cay
caye
cayenne
cayenned
cayennes
cayenne's
cayla
caylor
cayman
caymans
cayman's
cays
cayser
cayuga
cayugas
cayuga's
cayuse
cayuses
caz
cazzie
cc
cchaddie
cd
cd's
cease
ceased
ceasefire
ceaseless
ceaselessly
ceaselessness
ceases
cease's
ceasing
ceausescu
ceausescu's
cebu
cebuano
cebuano's
cebu's
ceca
cecal
cece
cecelia
cecelia's
cecil
cecile
cecile's
ceciley
cecilia
cecilio
cecilius
cecilla
cecily
cecily's
cecropia
cecum
ced
cedar
cedars
cedar's
cedarwood
cede
ceded
cedell
ceder
ceders
cedes
cedilla
cedillas
cedilla's
ceding
cedric
cedric's
cedulas
cees
ceevah
ceil
ceiled
ceiler
ceilers
ceiling
ceilings
ceiling's
ceils
ceinture
celadon
celadons
celandine
celandines
cele
celeb
celebes
celebes's
celebrant
celebrants
celebrant's
celebrate
celebrated
celebrates
celebrating
celebration
celebrationis
celebrations
celebration's
celebrator
celebrators
celebratory
celebre
celebres
celebrities
celebrity
celebrity's
celebs
celene
celeriac
celeries
celerities
celerity
celerity's
celery
celery's
celeski
celesta
celestas
celesta's
celeste
celestes
celeste's
celestia
celestial
celestially
celestina
celestine
celestyn
celestyna
celia
celiac
celia's
celibacies
celibacy
celibacy's
celibate
celibates
celibate's
celie
celik
celin
celina
celina's
celinda
celine
celinka
celio
celisse
celka
cell
cellar
cellarage
cellared
cellarer
cellarers
cellaret
cellarets
cellaring
cellars
cellar's
cellblock
cellblocks
celle
celled
celli
celling
cellini
cellist
cellists
cellist's
cello
cellophane
cellophane's
cellos
cello's
cells
cell's
cellular
cellulars
cellular's
cellulite
cellulite's
cellulitis
celluloid
celluloid's
cellulose
cellulose's
cellulosic
celsius
celt
celtic
celtics
celtic's
celts
celt's
cembali
cembalo
cembalos
cement
cementation
cemented
cementer
cementers
cementing
cements
cement's
cementum
cemetaries
cemetary
cemeteries
cemetery
cemetery's
cenac
cenacle
cenacles
cence
cenobite
cenobites
cenobitic
cenobitical
cenotaph
cenotaphic
cenotaphs
cenotaph's
cenozoic
cenozoic's
cense
censed
censer
censers
censer's
censes
censing
censor
censorable
censored
censorial
censoring
censorious
censoriously
censoriousness
censors
censor's
censorship
censorship's
censurable
censure
censured
censureless
censurer
censurers
censures
censure's
censuring
census
censused
censuses
censusing
census's
cent
centare
centares
centaur
centaurs
centaur's
centaurus
centaurus's
centaury
centavo
centavos
centenarian
centenarians
centenarian's
centenaries
centenary
centenary's
centennial
centennials
centennial's
centeno
center
centerboard
centerboards
centered
centeredly
centeredness
centerfold
centerfolds
centerfold's
centering
centerline
centerpiece
centerpieces
centerpiece's
centers
center's
centesimal
centigrade
centigram
centigramme
centigrammes
centigramme's
centigrams
centigram's
centile
centiliter
centiliters
centiliter's
centilitre
centilitres
centilitre's
centillion
centime
centimes
centime's
centimeter
centimeters
centimeter's
centimetre
centimetres
centimetre's
centimo
centimos
centipede
centipedes
centipede's
cento
centonze
centra
central
centralest
centralisation
centralisation's
centralise
centralised
centralises
centralising
centralism
centralist
centralistic
centralists
centralities
centrality
centralization
centralization's
centralize
centralized
centralizer
centralizers
centralizes
centralizing
centrally
centrals
central's
centre
centred
centrefold
centrefolds
centrefold's
centrepiece
centrepieces
centrepiece's
centres
centre's
centric
centrifugal
centrifugalize
centrifugally
centrifugation
centrifuge
centrifuged
centrifuges
centrifuge's
centrifuging
centring
centripetal
centripetally
centrism
centrist
centrists
centrist's
centroid
centroids
centrum
centrums
cents
cent's
centum
centums
centuple
centupled
centuples
centupling
centuries
centurion
centurions
centurion's
century
century's
ceo's
cephalic
cephalically
cepheid
cepheus
cepheus's
ceporah
cerallua
ceramic
ceramicist
ceramicists
ceramics
ceramic's
ceramics's
ceramist
ceramists
cerated
cerates
cerberus
cerberus's
cereal
cereals
cereal's
cerebella
cerebellar
cerebellum
cerebellums
cerebellum's
cerebra
cerebral
cerebrally
cerebrals
cerebrate
cerebrated
cerebrates
cerebrating
cerebration
cerebrations
cerebri
cerebric
cerebroid
cerebrospinal
cerebrovascular
cerebrum
cerebrums
cerebrum's
cerecloth
cerecloths
cered
cerelia
cerell
cerellia
cerelly
cerement
cerements
ceremonial
ceremonialism
ceremonialist
ceremonialists
ceremonially
ceremonials
ceremonial's
ceremonies
ceremonious
ceremoniously
ceremoniousness
ceremony
ceremony's
cerenkov
ceres
ceres's
cereus
cereuses
cerf
cerf's
ceria
cerias
ceriphs
cerise
cerises
cerise's
cerites
cerium
ceriums
cermet
cermets
cerracchio
cert
certain
certainest
certainly
certainness
certainties
certainty
certainty's
certes
certie
certifiable
certifiably
certificate
certificated
certificates
certificate's
certificating
certification
certifications
certification's
certified
certifier
certifiers
certifies
certify
certifying
certitude
certitudes
certitude's
cerulean
ceruleans
cerulean's
cerumen
ceruminous
cervantes
cervantes's
cerveny
cervical
cervices
cervicitis
cervine
cervix
cervixes
cervix's
cerys
cesar
cesare
cesarean
cesareans
cesarean's
cesaria
cesarian
cesarians
cesarian's
cesaro
cesar's
cesium
cesiums
cesium's
cess
cessation
cessations
cessation's
cessed
cesses
cessing
cession
cessions
cession's
cessna
cessna's
cesspit
cesspits
cesspool
cesspools
cesspool's
cestar
cesura
cesurae
cesuras
cesya
cetacean
cetaceans
cetacean's
cetera
cetologies
cetology
cetus
ceylon
ceylonese
ceylon's
cezanne
cf
cfc's
cf's
cgs
cha
chablis
chablis's
chabot
chace
chaconne
chaconnes
chad
chadabe
chadarim
chadbourne
chadburn
chadd
chaddie
chaddy
chader
chads
chad's
chadwick
chae
chafe
chafed
chafee
chafer
chafers
chafes
chaff
chaffed
chaffee
chaffer
chaffered
chafferer
chafferers
chaffering
chaffers
chaffier
chaffiest
chaffin
chaffinch
chaffinches
chaffinch's
chaffing
chaffs
chaff's
chaffy
chafing
chagall
chagrin
chagrined
chagrining
chagrinned
chagrinning
chagrins
chagrin's
chaiken
chaille
chaim
chain
chained
chaines
chainey
chaing
chaining
chainlike
chainman
chainmen
chains
chain's
chainsaw
chainsawed
chainsawing
chainsaws
chainsaw's
chair
chaired
chairing
chairladies
chairlady
chairlift
chairlifts
chairlift's
chairman
chairmaned
chairmanned
chairmanning
chairmans
chairman's
chairmanship
chairmanships
chairmanship's
chairmen
chairperson
chairpersons
chairperson's
chairs
chair's
chairwoman
chairwoman's
chairwomen
chaise
chaises
chaise's
chaitanya
chaitanya's
chaitin
chaitin's
chak
chaker
chalah
chalcedonic
chalcedonies
chalcedony
chalcopyrite
chaldean
chaldron
chalet
chalets
chalet's
chalice
chalices
chalice's
chalk
chalkboard
chalkboards
chalkboard's
chalked
chalkier
chalkiest
chalkiness
chalking
chalks
chalk's
chalky
challah
challahs
challenge
challengeable
challenged
challenger
challengers
challenger's
challenges
challenge's
challenging
challengingly
challie
challies
challis
challises
challot
chally
chalmer
chalmers
cham
chamber
chambered
chamberlain
chamberlains
chamberlain's
chamberlin
chambermaid
chambermaids
chambermaid's
chambers
chamber's
chambray
chambrays
chambray's
chameleon
chameleons
chameleon's
chamfer
chamfered
chamfering
chamfers
chamise
chamises
chamiso
chamisos
chamkis
chammied
chammies
chammy
chammy's
chamois
chamoised
chamoises
chamoising
chamois's
chamoix
chamomile
chamomiles
chamomile's
champ
champagne
champagnes
champagne's
champaign
champaigne
champed
champer
champers
champing
champion
championed
championing
champions
champion's
championship
championships
championship's
champlain
champollion
champs
champ's
champy
chams
chan
chance
chanced
chancel
chancelleries
chancellery
chancellery's
chancellor
chancellors
chancellor's
chancellorship
chancellorships
chancellorsville
chancellorsville's
chancelor
chancels
chancel's
chanceman
chancemen
chancer
chanceries
chancering
chancery
chancery's
chances
chance's
chancey
chancier
chanciest
chancily
chancing
chancre
chancres
chancroid
chancroids
chancy
chanda
chandal
chandelier
chandeliers
chandelier's
chandigarh
chandler
chandleries
chandlers
chandler's
chandlery
chandless
chandon
chandon's
chandos
chandra
chandragupta
chandra's
chandrasekhar
chandrasekhar's
chane
chanel
chaney
chaney's
chang
changaris
changchun
change
changeable
changed
changeful
changeless
changeling
changelings
changeling's
changeover
changeovers
changeover's
changer
changers
changes
change's
changing
chang's
changsha
channa
channel
channeled
channeling
channelization
channelize
channelized
channelizes
channelizing
channelled
channelling
channels
channel's
channing
chan's
chanson
chansons
chansoo
chant
chantage
chantages
chantal
chantalle
chanted
chanter
chanters
chanter's
chanteuse
chanteuses
chantey
chanteys
chantey's
chanticleer
chanticleers
chanticleer's
chanties
chantilly
chanting
chantor
chantors
chantries
chantry
chants
chant's
chanty
chanty's
chanukah
chanukahs
chanukah's
chao
chaos
chaoses
chaos's
chaotic
chaotically
chaoticness
chap
chapa
chaparral
chaparrals
chaparral's
chapbook
chapbooks
chapeau
chapeaus
chapeaux
chapel
chapell
chapels
chapel's
chapen
chaperon
chaperonage
chaperone
chaperoned
chaperones
chaperone's
chaperoning
chaperons
chaperon's
chapfallen
chapin
chaplain
chaplaincies
chaplaincy
chaplaincy's
chaplains
chaplain's
chapland
chaplet
chapleted
chaplets
chaplet's
chaplin
chapman
chapmen
chapnick
chappaquiddick
chappaquiddick's
chapped
chappelka
chappell
chappie
chapping
chappy
chaps
chap's
chapt
chapter
chaptered
chaptering
chapters
chapter's
chapultepec
chapultepec's
char
chara
character
characterisation
characterisations
characterisation's
characterise
characterised
characterises
characterising
characteristic
characteristically
characteristics
characteristic's
characterization
characterizations
characterization's
characterize
characterized
characterizes
characterizing
characterless
characters
character's
charactery
charade
charades
charade's
charbonneau
charbonnier
charbray
charbray's
charbroil
charbroiled
charbroiling
charbroils
charcoal
charcoaled
charcoals
charcoal's
chard
chardonnay
chardonnay's
chards
chare
chared
chares
charge
chargeable
charged
chargee
charger
chargers
charger's
charges
charge's
charging
chari
charie
charier
chariest
charil
charily
charin
chariness
charing
chariot
charioteer
charioteers
charioteer's
charioting
chariots
chariot's
charis
charism
charisma
charismas
charisma's
charismatic
charismatics
charismatic's
charisms
charissa
charisse
charita
charitable
charitableness
charitably
charities
charity
charity's
charla
charladies
charlady
charlatan
charlatanic
charlatanish
charlatanism
charlatanries
charlatanry
charlatans
charlatan's
charlean
charleen
charlemagne
charlemagne's
charlena
charlene
charlene's
charles
charles's
charleston
charlestons
charleston's
charlet
charleton
charley
charlie
charline
charlot
charlotta
charlotte
charlotte's
charlottesville
charlottetown
charlottetown's
charlton
charm
charmain
charmaine
charmaine's
charmane
charmed
charmer
charmers
charmer's
charmian
charmin
charmine
charming
charminger
charmingly
charmin's
charmion
charms
charm's
charnel
charnels
charo
charolais
charolais's
charon
charon's
charpentier
charred
charrier
charring
charron
charros
charry
chars
char's
chart
charted
charter
chartered
charterer
charterers
chartering
charteris
charters
charter's
charting
chartings
chartism
chartism's
chartist
chartists
chartres
chartreuse
chartreuse's
charts
chart's
charwoman
charwoman's
charwomen
chary
charybdis
charybdis's
charyl
chas
chase
chased
chaser
chasers
chaser's
chases
chase's
chasing
chasings
chasity
chasity's
chasm
chasmal
chasmed
chasmic
chasms
chasm's
chasmy
chasse
chassed
chasses
chassin
chassis
chassis's
chastain
chaste
chastely
chasten
chastened
chastener
chasteners
chasteness
chastening
chastens
chaster
chastest
chastise
chastised
chastisement
chastisements
chastisement's
chastiser
chastisers
chastises
chastising
chastities
chastity
chastity's
chasuble
chasubles
chasuble's
chat
chatav
chateau
château
chateaubriand
chateaubriand's
chateaus
château's
chateaux
châteaux
chatelaine
châtelaine
chatelaines
châtelaines
châtelaine's
chats
chat's
chattahoochee
chattahoochee's
chattanooga
chattanooga's
chatted
chattel
chattels
chattel's
chatter
chatterbox
chatterboxes
chatterbox's
chattered
chatterer
chatterers
chatterer's
chattering
chatterjee
chatterley
chatterley's
chatters
chatter's
chatterton
chattery
chattier
chattiest
chattily
chattiness
chattiness's
chatting
chatty
chatwin
chaucer
chaucerian
chaucer's
chaudoin
chaufers
chauffer
chauffers
chauffeur
chauffeured
chauffeuring
chauffeurs
chauffeur's
chauffeuse
chaunce
chauncey
chauncey's
chaunters
chaunting
chautauqua
chauvinism
chauvinism's
chauvinist
chauvinistic
chauvinistically
chauvinists
chauvinist's
chavaree
chaves
chavey
chavez
chavez's
chaw
chawed
chawer
chawers
chawing
chaworth
chaws
chayefsky
chayefsky's
chayote
chayotes
che
cheadle
cheap
cheapen
cheapened
cheapening
cheapens
cheaper
cheapest
cheapie
cheapies
cheapish
cheaply
cheapness
cheapness's
cheaps
cheapskate
cheapskates
cheapskate's
cheat
cheated
cheater
cheateries
cheaters
cheater's
cheatery
cheatham
cheating
cheatingly
cheats
cheat's
checani
chechen
chechnya
chechnya's
check
checkable
checkbook
checkbooks
checkbook's
checked
checker
checkerboard
checkerboards
checkerboard's
checkered
checkering
checkers
checker's
checkers's
checking
checkless
checklist
checklists
checklist's
checkmate
checkmated
checkmates
checkmate's
checkmating
checkoff
checkoffs
checkout
checkouts
checkout's
checkpoint
checkpoints
checkpoint's
checkroom
checkrooms
checkroom's
checkrowed
checks
check's
checksum
checksums
checkup
checkups
checkup's
chedar
cheddar
cheddars
cheddar's
chee
cheek
cheekbone
cheekbones
cheekbone's
cheeked
cheekful
cheekfuls
cheekier
cheekiest
cheekily
cheekiness
cheekiness's
cheeking
cheeks
cheek's
cheeky
cheep
cheeped
cheeper
cheepers
cheeping
cheeps
cheep's
cheer
cheered
cheerer
cheerers
cheerful
cheerfuller
cheerfullest
cheerfully
cheerfulness
cheerfulness's
cheerier
cheeriest
cheerily
cheeriness
cheeriness's
cheering
cheerio
cheerios
cheerios's
cheerleader
cheerleaders
cheerleader's
cheerless
cheerlessly
cheerlessness
cheerlessness's
cheers
cheer's
cheery
cheese
cheeseburger
cheeseburgers
cheeseburger's
cheesecake
cheesecakes
cheesecake's
cheesecloth
cheesecloths
cheesecloth's
cheesed
cheeseparing
cheeses
cheese's
cheesier
cheesiest
cheesily
cheesiness
cheesing
cheesy
cheetah
cheetahs
cheetah's
cheetos
cheetos's
cheever
chef
chefdom
chefdoms
cheffetz
chefs
chef's
cheke
chekhov
chekhov's
chela
chelas
chelate
chelated
chelates
chelating
chelation
chelator
chelators
chellman
chelsae
chelsea
chelsey
chelsie
chelsy
chelton
chelyabinsk
chelyabinsk's
chem
chema
chemar
chemaram
chemarin
chemash
chemesh
chemical
chemically
chemicals
chemical's
chemics
chemin
chemins
chemise
chemises
chemise's
chemism
chemisms
chemist
chemistries
chemistry
chemistry's
chemists
chemist's
chemoreception
chemoreceptive
chemoreceptivities
chemoreceptivity
chemoreceptor
chemosensitive
chemosensitivities
chemosensitivity
chemosh
chemosterilant
chemosterilants
chemosurgery
chemotherapeutic
chemotherapeutical
chemotherapeutically
chemotherapeuticness
chemotherapeutics
chemotherapies
chemotherapist
chemotherapists
chemotherapy
chemotherapy's
chemotropism
chemurgic
chemurgy
chemush
chen
chenay
chenee
cheney
cheney's
cheng
chengdu
chenille
chenilles
chenille's
chennai
chennai's
chen's
cheops
cheque
chequebook
chequebooks
chequebook's
chequed
chequer
chequerboard
chequerboards
chequerboard's
chequered
chequering
chequers
chequer's
chequers's
cheques
cheque's
chequing
cher
cherchez
chere
cherenkov
cherey
cheri
cheria
cherian
cherianne
cherice
cherida
cherie
cherie's
cherilyn
cherilynn
cherin
cheri's
cherise
cherish
cherished
cherisher
cherishers
cherishes
cherishing
cherlyn
chernenko
chernenko's
chernobyl
chernobyl's
chernomyrdin
chernomyrdin's
chernow
cherokee
cherokees
cherokee's
cheroot
cheroots
cheroot's
cherri
cherries
cherrita
cherry
cherry's
cherrystone
cherrystones
chert
chertier
cherty
cherub
cherubic
cherubical
cherubically
cherubim
cherubims
cherubs
cherub's
chervil
chervils
chervil's
chery
cherye
cheryl
cheryl's
ches
che's
chesapeake
cheshire
cheslie
chesna
chesney
chesnut
chess
chessa
chessboard
chessboards
chessboard's
chesses
chessman
chessman's
chessmen
chess's
chessy
chest
chested
chester
chesterfield
chesterfields
chester's
chesterton
chestful
chestfuls
chestier
chestiest
chestnut
chestnuts
chestnut's
cheston
chests
chest's
chesty
chet
cheung
chev
cheval
chevalier
chevaliers
chevaux
chevied
chevies
cheviot
cheviot's
chevrolet
chevrolets
chevrolet's
chevron
chevrons
chevron's
chevy
chevying
chevy's
chew
chewable
chewed
chewer
chewers
chewer's
chewier
chewiest
chewing
chews
chew's
chewy
cheyenne
cheyennes
cheyenne's
cheyne
cheyney
chez
chi
chia
chiaki
chiang
chianti
chiantis
chianti's
chiao
chiaroscuro
chiaroscuros
chiaroscuro's
chiarra
chias
chiasma
chiasms
chiba
chibcha
chic
chicago
chicagoan
chicagoans
chicago's
chicana
chicane
chicaned
chicaner
chicaneries
chicaners
chicanery
chicanery's
chicanes
chicaning
chicano
chicanos
chiccory
chicer
chicest
chichi
chichis
chichi's
chick
chickadee
chickadees
chickadee's
chickasaw
chickasaws
chickasaw's
chicken
chickened
chickening
chickenpox
chickenpox's
chickens
chicken's
chickie
chickpea
chickpeas
chickpea's
chicks
chick's
chickweed
chickweeds
chickweed's
chicky
chicle
chicles
chicle's
chiclets
chiclets's
chicly
chicness
chico
chicoine
chicories
chicory
chicory's
chicos
chics
chic's
chid
chidden
chide
chided
chider
chiders
chides
chiding
chidingly
chief
chiefdom
chiefdoms
chiefer
chiefest
chiefly
chiefs
chief's
chieftain
chieftaincies
chieftaincy
chieftains
chieftain's
chieftainship
chieftainships
chiel
chields
chiels
chien
chiffon
chiffonier
chiffoniers
chiffonnier
chiffonniers
chiffons
chiffon's
chifforobe
chifforobes
chigger
chiggers
chigger's
chignon
chignons
chignon's
chigoe
chigoes
chihuahua
chihuahuas
chihuahua's
chil
chilblain
chilblains
chilblain's
chilcote
child
childbearing
childbearing's
childbed
childbeds
childbirth
childbirths
childbirth's
childcare
childcare's
childers
childhood
childhoods
childhood's
childing
childish
childishly
childishness
childishness's
childless
childlessness
childlessness's
childliest
childlike
childly
childproof
childproofed
childproofing
childproofs
children
childs
child's
chile
chilean
chileans
chilean's
chiles
chile's
chili
chilies
chilis
chili's
chill
chilled
chiller
chillers
chiller's
chillest
chilli
chillier
chillies
chilliest
chillily
chilliness
chilliness's
chilling
chillingly
chillings
chilli's
chillness
chills
chill's
chillum
chillums
chilly
chilson
chilt
chilton
chimaera
chimaeras
chimaera's
chimbley
chimbly
chimborazo
chimborazo's
chime
chimed
chimene
chimer
chimera
chimeras
chimera's
chimeric
chimerical
chimers
chimes
chime's
chiming
chimley
chimney
chimneys
chimney's
chimp
chimpanzee
chimpanzees
chimpanzee's
chimps
chimp's
chimu
chimu's
chin
ch'in
china
chinas
china's
chinatown
chinaware
chinbone
chinch
chinches
chinchiest
chinchilla
chinchillas
chinchilla's
chinchy
chine
chines
chinese
chinese's
ching
chining
chink
chinked
chinkier
chinkiest
chinking
chinks
chink's
chinky
chinless
chinned
chinning
chino
chinone
chinook
chinooks
chinook's
chinos
chino's
chins
chin's
chinstrap
chinstraps
chinstrap's
chints
chintz
chintzes
chintzier
chintziest
chintz's
chintzy
chinua
chiou
chip
chipewyan
chipewyan's
chipman
chipmunk
chipmunks
chipmunk's
chipped
chippendale
chippendale's
chipper
chippered
chippering
chippers
chipper's
chippewa
chippewas
chippewa's
chippie
chippies
chipping
chippy
chips
chip's
chiquia
chiquita
chiquita's
chirico
chirk
chirked
chirker
chirks
chirlin
chirographer
chirographers
chirographic
chirographical
chirography
chirologies
chiromancy
chiropodist
chiropodists
chiropodist's
chiropody
chiropody's
chiropractic
chiropractics
chiropractic's
chiropractor
chiropractors
chiropractor's
chiropraxis
chirp
chirped
chirper
chirpers
chirpier
chirpiest
chirpily
chirping
chirps
chirp's
chirpy
chirrup
chirruped
chirruping
chirrupped
chirrupping
chirrups
chirrup's
chirrupy
chi's
chisel
chiseled
chiseler
chiselers
chiseler's
chiseling
chiselled
chiseller
chisellers
chiseller's
chiselling
chisels
chisel's
chisholm
chisholm's
chisinau
chisinau's
chit
chita
chitchat
chitchats
chitchat's
chitchatted
chitchatting
chitin
chitinous
chitins
chitin's
chitkara
chitlin
chitling
chitlings
chitlings's
chitlins
chitlins's
chiton
chitons
chits
chit's
chittagong
chitter
chittered
chittering
chitterlings
chitterlings's
chitters
chitties
chivalric
chivalries
chivalrous
chivalrously
chivalrousness
chivalry
chivalry's
chivaree
chivas
chivas's
chive
chivers
chives
chive's
chivied
chivies
chivvied
chivvies
chivvy
chivvying
chivy
chivying
chladek
chlo
chloe
chloette
chloral
chlorals
chloras
chlorate
chlorates
chlordane
chlores
chlori
chloric
chlorid
chloride
chlorides
chloride's
chlorin
chlorinate
chlorinated
chlorinates
chlorinating
chlorination
chlorination's
chlorinator
chlorinators
chlorine
chlorines
chlorine's
chloris
chlorite
chlorites
chlorofluorocarbon
chlorofluorocarbons
chlorofluorocarbon's
chloroform
chloroformed
chloroforming
chloroforms
chloroform's
chlorophyll
chlorophyll's
chloroplast
chlorosis
chlorotic
chlorous
chlorpromazine
chm
cho
chobot
chock
chocked
chocking
chocks
chock's
chocolate
chocolates
chocolate's
choctaw
choctaws
choctaw's
choice
choicely
choiceness
choicer
choices
choice's
choicest
choir
choirboy
choirboys
choired
choiring
choirmaster
choirmasters
choirs
choir's
choke
choked
choker
chokers
choker's
chokes
choke's
chokey
chokier
choking
choky
choler
cholera
choleras
cholera's
choleric
cholers
choler's
cholesterol
cholesterol's
choline
cholla
chollas
chomp
chomped
chomping
chomps
chomp's
chomsky
chon
chondrite
chondrites
chondrule
chondrules
chong
chongqing
choo
choong
choose
chooser
choosers
chooses
choosey
choosier
choosiest
choosiness
choosing
choosy
chop
chophouse
chophouses
chopin
chopins
chopin's
chopped
chopper
choppered
choppering
choppers
chopper's
choppier
choppiest
choppily
choppiness
choppiness's
chopping
choppy
chopra
chopra's
chops
chop's
chopstick
chopsticks
chopstick's
chor
choral
chorale
chorales
chorale's
chorally
chorals
choral's
chord
chordal
chordate
chordates
chorded
chording
chords
chord's
chore
chorea
choreal
choreas
chored
choreic
choreman
choremen
choreograph
choreographed
choreographer
choreographers
choreographer's
choreographic
choreographically
choreographing
choreographs
choreography
choreography's
chores
chore's
chorial
choric
chorine
chorines
choring
chorion
chorister
choristers
chorister's
chorizo
chorizos
choroid
choroids
chortle
chortled
chortler
chortlers
chortles
chortle's
chortling
chorus
chorused
choruses
chorusing
chorus's
chorussed
chorusses
chorussing
chose
chosen
choses
chou
chouest
chow
chowchow
chowchows
chowder
chowdered
chowdering
chowders
chowder's
chowed
chowing
chows
chow's
chowtime
chowtimes
chretien
chretien's
chris
chrism
chrisman
chrisms
chrisoula
chris's
chrissa
chrisse
chrissie
chrissy
christ
christa
christabel
christabella
christabelle
christal
christalle
christan
christa's
christchurch
christean
christel
christen
christendom
christendoms
christendom's
christened
christener
christeners
christening
christenings
christening's
christens
christensen
christensen's
christenson
christi
christian
christiana
christiane
christianities
christianity
christianity's
christianize
christianized
christianizes
christianizing
christianna
christiano
christians
christian's
christiansen
christianson
christie
christies
christin
christina
christine
christine's
christis
christi's
christly
christmann
christmas
christmases
christmas's
christmastide
christoffer
christoforo
christoper
christoper's
christoph
christophe
christopher
christopher's
christophorus
christos
christs
christ's
christy
christye
christyna
chrisy
chroma
chromas
chromate
chromatic
chromatically
chromaticism
chromaticity
chromatogram
chromatograph
chromatographic
chromatographically
chromatography
chrome
chromed
chromes
chrome's
chromic
chromide
chroming
chromite
chromium
chromiums
chromium's
chromize
chromized
chromizes
chromizing
chromo
chromos
chromosomal
chromosomally
chromosome
chromosomes
chromosome's
chromosomic
chromosphere
chromospheres
chromospheric
chronaxy
chronic
chronically
chronicity
chronicle
chronicled
chronicler
chroniclers
chronicler's
chronicles
chronicle's
chronicling
chronics
chronograph
chronographic
chronographs
chronography
chronol
chronological
chronologically
chronologies
chronologist
chronologists
chronology
chronology's
chronometer
chronometers
chronometer's
chronon
chronons
chrotoem
chrysa
chrysalides
chrysalis
chrysalises
chrysalis's
chrysanthemum
chrysanthemums
chrysanthemum's
chrysler
chryslers
chrysler's
chrysolite
chrysostom
chrystal
chrystal's
chryste
chrystel
chthonic
chu
chuah
chub
chubb
chubbier
chubbiest
chubbily
chubbiness
chubbiness's
chubby
chubs
chuch
chucho
chuck
chucked
chuckfull
chuckhole
chuckholes
chuckhole's
chuckies
chucking
chuckle
chuckled
chuckler
chucklers
chuckles
chuckle's
chuckling
chucks
chuck's
chucky
chud
chuff
chuffed
chuffer
chuffing
chuffs
chuffy
chug
chugged
chugger
chuggers
chugging
chugs
chug's
chui
chuipek
chukchi
chukka
chukkas
chukker
chukkers
chum
chumash
chummed
chummier
chummiest
chummily
chumminess
chumminess's
chumming
chummy
chump
chumped
chumping
chumps
chump's
chums
chum's
chumship
chumships
chun
chung
chungking
chungking's
chung's
chunk
chunked
chunkier
chunkiest
chunkily
chunkiness
chunkiness's
chunking
chunks
chunk's
chunky
chunter
chura
church
churched
churches
churchgoer
churchgoers
churchgoer's
churchgoing
churchier
churchiest
churchill
churchill's
churching
churchless
churchlier
churchly
churchman
churchman's
churchmen
church's
churchwarden
churchwardens
churchwoman
churchwomen
churchy
churchyard
churchyards
churchyard's
churl
churlish
churlishly
churlishness
churlishness's
churls
churl's
churn
churned
churner
churners
churning
churns
churn's
churriguera
churriguera's
churrs
chute
chuted
chutes
chute's
chuting
chutist
chutists
chutnees
chutney
chutneys
chutney's
chutzpa
chutzpah
chutzpahs
chutzpah's
chutzpas
chutzpa's
chuu
chuvash
chuvash's
chyme
chymics
chymist
chymists
chyou
ci
cia
cianca
ciao
ciapas
ciapha
ciaphus
cia's
cibis
cicada
cicadae
cicadas
cicada's
cicatrice
cicatrices
cicatrice's
cicatrix
cicatrixes
cicatrix's
cicatrize
cicatrized
ciccia
cicelies
cicely
cicenia
cicero
cicerone
cicerones
ciceros
cicero's
cichlid
cichlidae
cichlids
cichocki
cicily
cid
cida
cider
ciders
cider's
ciel
cigar
cigaret
cigarets
cigaret's
cigarette
cigarettes
cigarette's
cigarillo
cigarillos
cigarillo's
cigars
cigar's
cila
cilantro
cilantros
cilantro's
cilia
ciliary
ciliata
ciliate
ciliated
ciliates
cilium
cilium's
cilka
cilla
cilo
cilurzo
cima
cimabue
cimabue's
cimah
cimbura
cinch
cinched
cinches
cinching
cinchona
cinchonas
cinchona's
cinch's
cincinnati
cincture
cinctured
cinctures
cincture's
cincturing
cinda
cindee
cindelyn
cinder
cindered
cinderella
cinderellas
cinderella's
cindering
cinderous
cinders
cinder's
cindery
cindi
cindie
cindra
cindy
cindy's
cine
cinelli
cinema
cinemas
cinema's
cinemascope
cinemascope's
cinematheque
cinematheques
cinematic
cinematically
cinematograph
cinematographer
cinematographers
cinematographer's
cinematographic
cinematographies
cinematography
cinematography's
cinerama
cineraria
cinerarium
cinerary
cinereal
cines
cini
cinnabar
cinnabars
cinnabar's
cinnamon
cinnamons
cinnamon's
cinquain
cinquains
cinque
cinquefoil
cinquefoils
cinques
cioban
cioffred
cions
cipher
ciphered
ciphering
ciphers
cipher's
ciphonies
ciprian
cipro
cipro's
circ
circa
circadian
circe
circe's
circle
circled
circler
circlers
circles
circle's
circlet
circlets
circlet's
circling
circosta
circuit
circuital
circuited
circuiteer
circuiter
circuities
circuiting
circuitous
circuitously
circuitry
circuitry's
circuits
circuit's
circuity
circular
circularise
circularised
circularises
circularising
circularity
circularity's
circularization
circularizations
circularize
circularized
circularizer
circularizers
circularizes
circularizing
circularly
circularness
circulars
circular's
circulate
circulated
circulates
circulating
circulation
circulations
circulation's
circulative
circulator
circulators
circulatory
circum
circumambulate
circumambulated
circumambulates
circumambulating
circumambulation
circumambulations
circumcise
circumcised
circumcises
circumcising
circumcision
circumcisions
circumcision's
circumference
circumferences
circumference's
circumflex
circumflexes
circumflex's
circumlocution
circumlocutions
circumlocution's
circumlocutory
circumlunar
circumnavigate
circumnavigated
circumnavigates
circumnavigating
circumnavigation
circumnavigations
circumnavigation's
circumpolar
circumscribe
circumscribed
circumscribes
circumscribing
circumscription
circumscriptions
circumscription's
circumsolar
circumspect
circumspection
circumspection's
circumstance
circumstanced
circumstances
circumstance's
circumstancing
circumstantial
circumstantially
circumstantiate
circumstantiated
circumstantiates
circumstantiating
circumstantiation
circumstantiations
circumvent
circumventable
circumvented
circumventing
circumvention
circumventions
circumvention's
circumvents
circus
circuses
circus's
circusy
ciri
cirilla
cirillo
cirilo
ciro
cirone
cirque
cirques
cirrhosis
cirrhosis's
cirrhotic
cirri
cirrocumulus
cirrose
cirrostratus
cirrous
cirrus
cirrus's
cis
cisco
ciscoes
ciscos
cisco's
cislunar
cissie
cissiee
cissy
cistern
cisternal
cisterns
cistern's
cists
cit
cita
citable
citadel
citadels
citadel's
citarella
citation
citations
citation's
citator
citatory
citatum
cite
citeable
cited
citer
citers
cites
cite's
cithara
cithern
citherns
cithers
citibank
citibank's
citicorp
citied
cities
citification
citified
citifies
citify
citifying
citigroup
citigroup's
citing
citizen
citizenly
citizenries
citizenry
citizenry's
citizens
citizen's
citizenship
citizenship's
citrate
citrates
citric
citrine
citrines
citrins
citroen
citroen's
citron
citronella
citronella's
citrons
citron's
citrous
citrus
citruses
citrus's
cittern
city
cityfied
city's
cityward
citywide
civet
civets
civet's
civic
civically
civicism
civicisms
civics
civics's
civies
civil
civiler
civilest
civilian
civilians
civilian's
civilisation
civilisations
civilisation's
civilise
civilised
civilises
civilising
civilities
civility
civility's
civilizable
civilization
civilizations
civilization's
civilize
civilized
civilizer
civilizers
civilizes
civilizing
civilly
civilness
civisms
civitas
civvies
civvies's
civvy
cl
clabber
clabbered
clabbering
clabbers
clabo
clack
clacked
clacker
clackers
clacking
clacks
clack's
clad
cladding
claddings
clads
clagging
clags
claiborn
claiborne
claiborne's
claim
claimable
claimant
claimants
claimant's
claimed
claimer
claimers
claiming
claimless
claims
claim's
clair
claire
claire's
clairol
clairol's
clair's
clairvoyance
clairvoyances
clairvoyance's
clairvoyancies
clairvoyancy
clairvoyant
clairvoyantly
clairvoyants
clairvoyant's
clam
claman
clambake
clambakes
clambake's
clamber
clambered
clambering
clambers
clamber's
clammed
clammier
clammiest
clammily
clamminess
clamminess's
clamming
clammy
clamor
clamored
clamorer
clamorers
clamoring
clamorous
clamorously
clamorousness
clamors
clamor's
clamour
clamoured
clamouring
clamours
clamour's
clamp
clampdown
clampdowns
clampdown's
clamped
clamper
clampers
clamping
clamps
clamp's
clams
clam's
clamshell
clamshells
clamworm
clan
clance
clancy
clancy's
clandestine
clandestinely
clandestineness
clandestinity
clang
clanged
clanging
clangor
clangored
clangoring
clangorous
clangorously
clangors
clangor's
clangour
clangoured
clangours
clangour's
clangs
clang's
clank
clanked
clanking
clanks
clank's
clannish
clannishly
clannishness
clans
clan's
clansman
clansmen
clanswoman
clanswomen
clap
clapboard
clapboarded
clapboarding
clapboards
clapboard's
clapeyron
clapeyron's
clapp
clapped
clapper
clappers
clapper's
clapping
claps
clap's
clapt
clapton
clapton's
claptrap
claptraps
claptrap's
claque
claques
clara
clarabelle
clarance
clara's
clardy
clare
clarence
clarence's
clarendon
claresta
claret
clareta
clarets
claret's
claretta
clarette
clarey
clarhe
clari
claribel
clarice
clarice's
clarie
clarifiable
clarification
clarifications
clarification's
clarified
clarifier
clarifiers
clarifies
clarify
clarifying
clarinda
clarine
clarinet
clarinetist
clarinetists
clarinetist's
clarinets
clarinet's
clarinettist
clarinettists
clarinettist's
clarion
clarioned
clarioning
clarions
clarion's
clarisa
clarise
clarissa
clarissa's
clarisse
clarita
clarities
clarity
clarity's
clark
clarke
clarke's
clarkia
clarkias
clarkin
clarkson
clarksville
clary
clash
clashed
clasher
clashers
clashes
clashing
clash's
clasp
clasped
clasper
claspers
clasping
clasps
clasp's
claspt
class
classed
classer
classers
classes
classic
classical
classicalism
classically
classical's
classicism
classicism's
classicist
classicists
classicist's
classics
classic's
classier
classiest
classifiable
classification
classifications
classification's
classified
classifieds
classified's
classifier
classifiers
classifies
classify
classifying
classily
classiness
classiness's
classing
classless
classlessness
classmate
classmates
classmate's
classroom
classrooms
classroom's
class's
classy
clastic
clatter
clattered
clatterer
clattering
clatters
clatter's
clattery
claud
clauddetta
claude
claudell
claudelle
claude's
claudetta
claudette
claudette's
claudia
claudian
claudianus
claudia's
claudie
claudina
claudine
claudine's
claudio
claudio's
claudius
claudius's
claudy
claus
clausal
clause
clausen
clauses
clause's
clausewitz
clausius
claus's
claustrophobe
claustrophobia
claustrophobiac
claustrophobia's
claustrophobic
clava
clave
claver
clavichord
clavichordist
clavichordists
clavichords
clavichord's
clavicle
clavicles
clavicle's
clavicular
clavier
clavierist
clavierists
claviers
claw
clawed
clawer
clawers
clawing
clawless
claws
claw's
clawson
claxon
claxons
clay
claybank
claybanks
clayberg
clayborn
clayborne
claybourne
clayed
clayey
clayier
clayiest
claying
clayish
claymore
claymores
clays
clay's
clayson
clayton
clayton's
clayware
claywares
clea
clean
cleanable
cleaned
cleaner
cleaners
cleaner's
cleanest
cleaning
cleanings
cleaning's
cleanlier
cleanliest
cleanliness
cleanliness's
cleanly
cleanness
cleanness's
cleans
cleanse
cleansed
cleanser
cleansers
cleanser's
cleanses
cleansing
cleanup
cleanups
cleanup's
clear
clearable
clearance
clearances
clearance's
clearasil
clearasil's
cleared
clearer
clearest
clearheaded
clearheadedly
clearheadedness
clearing
clearinghouse
clearinghouses
clearinghouse's
clearings
clearing's
clearly
clearness
clearness's
clears
clear's
clearwater
cleary
cleasta
cleat
cleated
cleating
cleats
cleat's
cleavage
cleavages
cleavage's
cleave
cleaved
cleaver
cleavers
cleaver's
cleaves
cleaving
cleavland
clef
clefs
clef's
cleft
clefts
cleft's
clein
cleland
clellan
clem
clematis
clematises
clematis's
clemen
clemence
clemenceau
clemencies
clemency
clemency's
clemens
clement
clementas
clemente
clementi
clementia
clementina
clementine
clementine's
clementis
clementius
clemently
clements
clement's
clemmie
clemmy
clemons
clem's
clemson
clemson's
clench
clenched
clenches
clenching
clench's
cleo
cleodal
cleodel
cleodell
cleon
cleopatra
cleopatra's
cleopatre
cleo's
clepe
clept
clerc
clercq
clere
cleres
clerestories
clerestory
clerestory's
clergies
clergy
clergyman
clergyman's
clergymen
clergy's
clergywoman
clergywoman's
clergywomen
cleric
clerical
clericalism
clericalist
clericalists
clericals
clerics
cleric's
clerihews
clerissa
clerk
clerkdom
clerkdoms
clerked
clerking
clerkish
clerklier
clerkliest
clerkly
clerks
clerk's
clerkship
clerkships
cleti
cletis
cletus
cleve
cleveland
cleveland's
clever
cleverer
cleverest
cleverish
cleverly
cleverness
cleverness's
clevey
clevie
clevis
clevises
clew
clewed
clewing
clews
clew's
cliburn
cliburn's
cliche
cliché
cliched
clichéd
cliches
clichés
cliché's
click
clicked
clicker
clickers
clicking
clicks
click's
clie
client
cliental
clientele
clientèle
clienteles
clientèles
clientèle's
clientless
clients
client's
cliff
cliffes
cliffhanger
cliffhangers
cliffhanger's
cliffhanging
cliffier
cliffiest
clifford
cliffs
cliff's
cliffy
clift
clifton
clifton's
clifts
clim
climacteric
climacterics
climactic
climactically
climatal
climate
climates
climate's
climatic
climatical
climatically
climatologic
climatological
climatologically
climatologist
climatologists
climatology
climatotherapies
climatotherapy
climax
climaxed
climaxes
climaxing
climax's
climb
climbable
climbed
climber
climbers
climber's
climbing
climbs
climb's
clime
climes
clime's
clinch
clinched
clincher
clinchers
clincher's
clinches
clinching
clinch's
cline
cline's
cling
clinged
clinger
clingers
clingier
clingiest
clinging
clings
cling's
clingstone
clingstones
clingy
clinic
clinical
clinically
clinician
clinicians
clinician's
clinics
clinic's
clink
clinked
clinker
clinkered
clinkering
clinkers
clinker's
clinking
clinks
clink's
clint
clintock
clinton
clinton's
clint's
clio
clio's
clip
clipboard
clipboards
clipboard's
clippard
clipped
clipper
clippers
clipper's
clipping
clippings
clipping's
clips
clip's
clipsheet
clipsheets
clipt
clique
cliqued
cliques
clique's
cliquey
cliquier
cliquiest
cliquing
cliquish
cliquishly
cliquishness
cliquy
clite
clitoral
clitoric
clitoridean
clitoridectomies
clitoridectomy
clitoris
clitorises
clitoris's
clive
clo
cloaca
cloacal
cloak
cloaked
cloaking
cloakroom
cloakrooms
cloakroom's
cloaks
cloak's
clobber
clobbered
clobbering
clobbers
clobber's
cloche
cloches
cloche's
clock
clocked
clocker
clockers
clocking
clockings
clocks
clock's
clockwise
clockwork
clockworks
clockwork's
clod
cloddier
cloddiest
cloddish
cloddishness
cloddy
clodhopper
clodhoppers
clodhopper's
clodhopping
clodpate
clodpole
clodpoll
clods
clod's
cloe
clog
clogged
cloggier
cloggiest
clogging
cloggy
clogs
clog's
cloisonne
cloister
cloistered
cloistering
cloisters
cloister's
cloistral
clomb
clomp
clomped
clomping
clomps
clonal
clonally
clone
cloned
clones
clone's
clonic
cloning
clonism
clonk
clonked
clonking
clonks
cloots
clop
clopped
clopping
clops
clop's
clorets
clorets's
clorinda
clorinde
cloris
clorox
clorox's
closable
close
closeable
closed
closefisted
closefitting
closely
closemouthed
closeness
closeness's
closeout
closeouts
closeout's
closer
closers
closes
close's
closest
closet
closeted
closeting
closets
closet's
closeup
closeups
closing
closings
closure
closured
closures
closure's
closuring
clot
cloth
clothbound
clothe
clothed
clothes
clotheshorse
clotheshorses
clothesline
clotheslines
clothesline's
clothespin
clothespins
clothespin's
clothespress
clothespresses
clothier
clothiers
clothier's
clothilde
clothing
clothings
clothing's
clotho
clotho's
cloths
cloth's
clotilda
clotilde
clots
clot's
clotted
clotting
clotty
cloture
clotured
clotures
cloture's
cloturing
cloud
cloudburst
cloudbursts
cloudburst's
clouded
cloudier
cloudiest
cloudily
cloudiness
cloudiness's
clouding
cloudless
cloudlet
cloudlets
cloudlike
clouds
cloud's
cloudy
clough
clougher
clouseau
clouseau's
clout
clouted
clouter
clouters
clouting
cloutman
clouts
clout's
clova
clovah
clove
cloven
clover
cloverleaf
cloverleafs
cloverleaf's
cloverleaves
clovers
clover's
cloves
clove's
clovis
clovis's
clower
clown
clowned
clowneries
clownery
clowning
clownish
clownishly
clownishness
clownishness's
clowns
clown's
cloy
cloyed
cloying
cloys
cl's
club
clubable
clubbed
clubber
clubbers
clubbier
clubbiest
clubbing
clubby
clubfeet
clubfoot
clubfooted
clubfoot's
clubhand
clubhauled
clubhouse
clubhouses
clubhouse's
clubman
clubmen
clubrooms
clubroots
clubs
club's
cluck
clucked
clucking
clucks
cluck's
clue
clued
clueing
clueless
clues
clue's
cluing
clump
clumped
clumpier
clumpiest
clumping
clumpish
clumps
clump's
clumpy
clumsier
clumsiest
clumsily
clumsiness
clumsiness's
clumsy
clung
clunk
clunked
clunker
clunkers
clunker's
clunkier
clunkiest
clunking
clunks
clunk's
clunky
cluster
clustered
clustering
clusters
cluster's
clustery
clutch
clutched
clutches
clutching
clutch's
clutchy
clute
clutter
cluttered
cluttering
clutters
clutter's
cly
clyde
clydesdale
clydesdale's
clymer
clynes
clyster
clyte
clytemnestra
clyve
clywd
cm
cmdg
cm's
cnut
co
coach
coached
coacher
coachers
coaches
coaching
coachman
coachman's
coachmen
coach's
coachwork
coact
coacted
coacting
coaction
coacts
coad
coadjutor
coadjutors
coadmit
coady
coaeval
coaevals
coagency
coagent
coagents
coagula
coagulability
coagulable
coagulant
coagulants
coagulant's
coagulate
coagulated
coagulates
coagulating
coagulation
coagulations
coagulation's
coagulative
coagulator
coagulators
coagulometer
coagulum
coal
coalbin
coalbins
coalbox
coalboxes
coaled
coaler
coalers
coalesce
coalesced
coalescence
coalescence's
coalescent
coalesces
coalescing
coalfish
coalhole
coalholes
coalified
coalifies
coalify
coaling
coalition
coalitional
coalitioner
coalitionist
coalitions
coalition's
coalless
coalpit
coalpits
coals
coal's
coalsack
coalsacks
coalshed
coalsheds
coalyard
coalyards
coaming
coamings
coapts
coarse
coarsely
coarsen
coarsened
coarseness
coarseness's
coarsening
coarsens
coarser
coarsest
coast
coastal
coasted
coaster
coasters
coaster's
coastguardsman
coastguardsmen
coasting
coastings
coastline
coastlines
coastline's
coasts
coast's
coastward
coastwise
coat
coated
coatee
coater
coaters
coates
coati
coating
coatings
coating's
coatis
coatless
coatrack
coatracks
coatroom
coatrooms
coats
coat's
coattail
coattails
coauthered
coauthor
coauthored
coauthoring
coauthors
coauthor's
coax
coaxal
coaxed
coaxer
coaxers
coaxes
coaxial
coaxially
coaxing
coaxingly
cob
cobain
cobain's
cobalt
cobaltic
cobalts
cobalt's
cobb
cobber
cobbers
cobbie
cobbier
cobble
cobbled
cobbler
cobblers
cobbler's
cobbles
cobble's
cobblestone
cobblestones
cobblestone's
cobbling
cobby
coben
cobnut
cobol
cobol's
cobra
cobras
cobra's
cobs
cob's
cobweb
cobwebbed
cobwebbier
cobwebbing
cobwebby
cobwebs
cobweb's
cocain
cocaine
cocaines
cocaine's
cocainism
cocainize
cocainized
cocains
cocas
cocci
coccis
coccus
coccus's
coccygeal
coccyges
coccyx
coccyxes
coccyx's
cochabamba
cochaired
cochairing
cochairman
cochairmen
cochairs
cochard
cochin
cochineal
cochise
cochlea
cochleae
cochlear
cochleas
cochlea's
cochran
cochrane
cochran's
cock
cockade
cockaded
cockades
cockade's
cockamamie
cockatoo
cockatoos
cockatoo's
cockatrice
cockatrices
cockbilled
cockburn
cockcrow
cockcrows
cocke
cocked
cocker
cockerel
cockerels
cockerel's
cockers
cockeye
cockeyed
cockeyes
cockfight
cockfights
cockfight's
cockhorse
cockhorses
cockier
cockiest
cockily
cockiness
cockiness's
cocking
cockish
cockle
cockled
cockles
cockle's
cockleshell
cockleshells
cockleshell's
cockney
cockneys
cockney's
cockpit
cockpits
cockpit's
cockroach
cockroaches
cockroach's
cocks
cock's
cockscomb
cockscombs
cockscomb's
cockspurs
cocksucker
cocksuckers
cocksucker's
cocksure
cocktail
cocktailed
cocktails
cocktail's
cockup
cockups
cocky
coco
cocoa
cocoanut
cocoanuts
cocoanut's
cocoas
cocoa's
cocobolo
cocomat
cocomats
coconspirator
coconut
coconuts
coconut's
cocoon
cocooned
cocooning
cocoons
cocoon's
cocos
cocteau
cod
coda
codable
codal
codas
coda's
codd
codded
codder
codders
codding
coddle
coddled
coddler
coddlers
coddles
coddling
code
coded
codee
codefendant
codefendants
codein
codeine
codeines
codeine's
codeins
codel
codeless
codependency
codependency's
codependent
codependents
codependent's
coder
coders
codes
code's
codeword
codex
codex's
codfish
codfishes
codfish's
codger
codgers
codger's
codi
codices
codicil
codicils
codicil's
codie
codification
codifications
codification's
codified
codifier
codifiers
codifies
codify
codifying
coding
codings
codling
codlings
codon
codons
codpiece
codpieces
cods
cod's
cody
coe
coed
coeditor
coeditors
coeds
coed's
coeducation
coeducational
coeducationally
coeducation's
coefficient
coefficients
coefficient's
coelenterate
coelenterates
coempt
coempts
coenact
coenamored
coenzyme
coequal
coequality
coequally
coequals
coequal's
coequate
coequating
coerce
coerced
coercer
coercers
coerces
coercible
coercing
coercion
coercions
coercion's
coercive
coercively
coerciveness
coeval
coevally
coevals
coeval's
coexist
coexisted
coexistence
coexistence's
coexistent
coexisting
coexists
coextended
coextensive
coextensively
cofeature
cofeatures
coffee
coffeecake
coffeecakes
coffeecake's
coffeehouse
coffeehouses
coffeehouse's
coffeepot
coffeepots
coffeepot's
coffees
coffee's
coffeng
coffer
cofferdam
cofferdams
coffered
coffering
coffers
coffer's
coffey
coffey's
coffin
coffined
coffing
coffining
coffins
coffin's
coffs
cofsky
cog
cogan
cogen
cogence
cogences
cogencies
cogency
cogency's
cogent
cogently
cogged
cogging
cogitate
cogitated
cogitates
cogitating
cogitation
cogitations
cogitation's
cogitative
cogitator
cogitators
cogito
cogitos
cognac
cognacs
cognac's
cognate
cognates
cognate's
cognati
cognation
cognisable
cognisance
cognisance's
cognisant
cognise
cognised
cognises
cognising
cognition
cognitional
cognition's
cognitive
cognizable
cognizably
cognizance
cognizance's
cognizant
cognize
cognized
cognizer
cognizers
cognizes
cognizing
cognomen
cognomens
cognomen's
cognomina
cognoscente
cognoscenti
cognoscing
cogs
cog's
cogswell
cogway
cogwheel
cogwheels
cogwheel's
coh
cohabit
cohabitant
cohabitation
cohabitation's
cohabited
cohabiting
cohabits
cohan
cohbath
cohberg
cohbert
cohby
cohdwell
cohe
coheir
coheirs
coheman
cohen
cohere
cohered
coherence
coherence's
coherency
coherent
coherently
coherer
coherers
coheres
cohering
cohesion
cohesions
cohesion's
cohesive
cohesively
cohesiveness
cohesiveness's
cohette
cohin
cohl
cohla
cohleen
cohlette
cohlier
cohligan
cohn
coho
cohort
cohorts
cohort's
cohos
cohosh
cohoshes
coif
coifed
coiffed
coiffes
coiffeur
coiffeurs
coiffeuse
coiffeuses
coiffing
coiffure
coiffured
coiffures
coiffure's
coiffuring
coifing
coifs
coif's
coign
coigne
coigns
coil
coiled
coiler
coilers
coiling
coils
coil's
coimbatore
coin
coinable
coinage
coinages
coinage's
coincide
coincided
coincidence
coincidences
coincidence's
coincident
coincidental
coincidentally
coincides
coinciding
coined
coiner
coiners
coinferred
coinhering
coining
coins
coin's
coinsurance
coinsured
coinsurer
coinsures
coinsuring
cointerred
cointon
cointreau
coir
coirs
coit
coital
coitally
coition
coitional
coitions
coitophobia
coitus
coituses
coitus's
coke
coked
cokes
coke's
coking
col
cola
colan
colander
colanders
colander's
colas
cola's
colb
colbert
colbert's
colburn
colby
colbye
cold
colder
coldest
coldish
coldly
coldness
coldness's
colds
cold's
cole
coleen
coleen's
coleman
coleman's
colene
coleridge
coleridge's
coles
coleslaw
coleslaws
coleslaw's
colet
coletta
colette
coleus
coleuses
coleville
colewort
colfax
colfax's
colfin
colgate
colgate's
colic
colicky
colics
colic's
colier
coliform
coliforms
colin
colinear
colin's
colinson
colis
coliseum
coliseums
coliseum's
colitic
colitis
colitises
colitis's
coll
collaborate
collaborated
collaborates
collaborating
collaboration
collaborationism
collaborationist
collaborationists
collaborations
collaboration's
collaborative
collaborator
collaborators
collaborator's
collage
collagen
collagens
collages
collage's
collapse
collapsed
collapses
collapse's
collapsibility
collapsible
collapsing
collar
collarbone
collarbones
collarbone's
collard
collards
collared
collaring
collarless
collars
collar's
collat
collate
collated
collateral
collateralizing
collaterally
collaterals
collateral's
collates
collating
collation
collations
collation's
collator
collators
collayer
collbaith
colleague
colleagues
colleague's
collect
collectable
collectables
collectable's
collected
collectedly
collectible
collectibles
collectible's
collecting
collection
collections
collection's
collective
collectively
collectives
collective's
collectivise
collectivised
collectivises
collectivising
collectivism
collectivism's
collectivist
collectivists
collectivist's
collectivize
collectivized
collectivizes
collectivizing
collector
collectors
collector's
collects
collect's
colleen
colleens
colleen's
college
colleger
colleges
college's
collegia
collegial
collegiality
collegially
collegian
collegians
collegian's
collegiate
collegium
collegiums
collen
collete
colleted
collets
collette
colley
collide
collided
collides
colliding
collie
collied
collier
collieries
colliers
collier's
colliery
colliery's
collies
collie's
colligan
collimate
collimating
collimation
collimore
collin
colline
collinear
collins
collin's
collinses
collis
collision
collisions
collision's
collocate
collocated
collocates
collocate's
collocating
collocation
collocations
collocation's
collodion
collodium
colloid
colloidal
colloids
colloid's
collop
collops
colloq
colloquia
colloquial
colloquialism
colloquialisms
colloquialism's
colloquially
colloquies
colloquium
colloquiums
colloquium's
colloquy
colloquy's
collude
colluded
colluder
colluders
colludes
colluding
collum
collusion
collusion's
collusive
collusively
colluvial
colluvium
colly
collyer
colman
colner
colo
colocate
cologne
cologned
colognes
cologne's
cologs
colombi
colombia
colombian
colombians
colombian's
colombia's
colombo
colombo's
colon
colonel
colonelcies
colonelcy
colonels
colonel's
colonelship
colonelships
colones
colonial
colonialism
colonialism's
colonialist
colonialists
colonialist's
colonially
colonials
colonial's
colonic
colonies
colonisation
colonisation's
colonise
colonised
coloniser
colonisers
coloniser's
colonises
colonising
colonist
colonists
colonist's
colonization
colonizationist
colonizations
colonization's
colonize
colonized
colonizer
colonizers
colonizer's
colonizes
colonizing
colonnade
colonnaded
colonnades
colonnade's
colons
colon's
colony
colony's
colophon
colophons
color
colorable
colorably
coloradan
coloradans
colorado
colorado's
colorant
colorants
coloration
colorations
coloration's
coloratura
coloraturas
coloratura's
colorblind
colorcast
colorcasting
colorcasts
colored
coloreds
colored's
colorer
colorers
colorfast
colorfastness
colorful
colorfully
colorfulness
colorimeter
colorimetry
coloring
colorings
coloring's
colorism
colorisms
colorist
colorists
colorless
colors
color's
colossal
colossally
colosseum
colossi
colossians
colossus
colossuses
colossus's
colostomies
colostomy
colostrum
colour
colouration
colouration's
colourblind
coloured
coloureds
coloured's
colourer
colourers
colourfast
colourful
colourfully
colouring
colouring's
colourless
colours
colour's
colp
colpin
colporteur
colporteurs
cols
colson
colston
colt
colters
coltin
coltish
colton
coltrane
colts
colt's
coltson
coltun
columba
columbia
columbian
columbia's
columbic
columbine
columbines
columbine's
columbium
columbus
columbus's
columbyne
column
columnal
columnar
columned
columnist
columnists
columnist's
columns
column's
colure
colures
colver
colvert
colville
colvin
colwell
colwen
colwin
colyer
com
coma
comanche
comanches
comanche's
comas
coma's
comatose
comb
combat
combatant
combatants
combatant's
combated
combater
combaters
combating
combative
combatively
combativeness
combats
combat's
combattant
combatted
combatting
combe
combed
comber
combers
combes
combination
combinations
combination's
combine
combined
combiner
combiners
combines
combine's
combing
combings
combining
combo
combos
combo's
combs
comb's
combs's
combust
combusted
combustibilities
combustibility
combustibility's
combustible
combustibles
combustible's
combustibly
combusting
combustion
combustion's
combustive
combustively
combusts
come
comeback
comebacks
comeback's
comedian
comedians
comedian's
comedic
comedienne
comediennes
comedienne's
comedies
comedo
comedones
comedos
comedown
comedowns
comedown's
comedy
comedy's
comelier
comeliest
comeliness
comeliness's
comely
comer
comers
comer's
comes
come's
comestible
comestibles
comestible's
comet
cometary
cometh
cometic
comets
comet's
comeuppance
comeuppances
comeuppance's
comfier
comfiest
comfit
comfits
comfort
comfortable
comfortableness
comfortably
comforted
comforter
comforters
comforter's
comforting
comfortingly
comfortless
comforts
comfort's
comfrey
comfreys
comfy
comic
comical
comicality
comically
comics
comic's
coming
comings
coming's
comintern
comities
comity
comity's
comma
command
commandant
commandants
commandant's
commanded
commandeer
commandeered
commandeering
commandeers
commander
commanders
commander's
commanding
commandment
commandments
commandment's
commando
commandoes
commandos
commando's
commands
command's
commas
comma's
comme
commemorate
commemorated
commemorates
commemorating
commemoration
commemorations
commemoration's
commemorative
commemoratively
commemorator
commemorators
commence
commenced
commencement
commencements
commencement's
commences
commencing
commend
commendable
commendably
commendation
commendations
commendation's
commendatorily
commendatory
commended
commending
commends
commensurable
commensurably
commensurate
commensurately
commensuration
commensurations
comment
commentaries
commentary
commentary's
commentate
commentated
commentates
commentating
commentator
commentators
commentator's
commented
commenting
comments
comment's
commerce
commerced
commerces
commerce's
commercial
commercialisation
commercialisation's
commercialise
commercialised
commercialises
commercialising
commercialism
commercialism's
commercialist
commercialists
commercialization
commercializations
commercialization's
commercialize
commercialized
commercializes
commercializing
commercially
commercials
commercial's
commercing
commie
commies
commination
comminatory
commingle
commingled
commingles
commingling
comminute
commiserate
commiserated
commiserates
commiserating
commiseration
commiserations
commiseration's
commiserative
commiseratively
commissar
commissariat
commissariats
commissariat's
commissaries
commissars
commissar's
commissary
commissary's
commission
commissioned
commissioner
commissioners
commissioner's
commissionership
commissionerships
commissioning
commissions
commission's
commit
commitment
commitments
commitment's
commits
committable
committal
committals
committal's
committed
committee
committeeman
committeemen
committees
committee's
committeewoman
committeewomen
committing
commix
commixed
commixes
commixing
commixt
commode
commodes
commode's
commodious
commodiously
commodiousness
commodities
commodity
commodity's
commodore
commodores
commodore's
common
commonable
commonalities
commonality
commonalties
commonalty
commoner
commoners
commoner's
commonest
commonly
commonness
commonplace
commonplaces
commonplace's
commons
common's
commonsensical
commonweal
commonweals
commonwealth
commonwealths
commonwealth's
commorancies
commotion
commotions
commotion's
communal
communalism
communalist
communality
communalization
communalize
communalized
communally
communard
commune
communed
communes
commune's
communicability
communicable
communicableness
communicably
communicant
communicants
communicant's
communicate
communicated
communicates
communicating
communication
communications
communication's
communicative
communicatively
communicativeness
communicator
communicators
communicator's
communing
communion
communions
communion's
communique
communiques
communique's
communism
communism's
communist
communistic
communistically
communists
communist's
communities
community
community's
commutable
commutation
commutations
commutation's
commutative
commutatively
commutator
commutators
commute
commuted
commuter
commuters
commuter's
commutes
commute's
commuting
commy
como
comoros
comoros's
comp
compact
compacted
compacter
compactest
compacting
compaction
compactions
compactly
compactness
compactness's
compactor
compactors
compactor's
compacts
compact's
compadre
compadres
companied
companies
companion
companionable
companionably
companionless
companions
companion's
companionship
companionship's
companionway
companionways
companionway's
company
companying
company's
compaq
compaq's
comparability
comparability's
comparable
comparably
comparative
comparatively
comparativeness
comparatives
comparative's
compare
compared
comparer
comparers
compares
compare's
comparing
comparison
comparisons
comparison's
compartment
compartmental
compartmentalise
compartmentalised
compartmentalises
compartmentalising
compartmentalize
compartmentalized
compartmentalizes
compartmentalizing
compartmentally
compartmented
compartments
compartment's
comparts
compass
compassed
compasses
compassing
compassion
compassionate
compassionately
compassion's
compass's
compatibilities
compatibility
compatibility's
compatible
compatibleness
compatibles
compatible's
compatibly
compatriot
compatriots
compatriot's
comped
compeer
compeers
compel
compellable
compelled
compeller
compellers
compelling
compellingly
compels
compendia
compendium
compendiums
compendium's
compends
compensability
compensable
compensate
compensated
compensates
compensating
compensation
compensations
compensation's
compensative
compensatively
compensator
compensators
compensatory
compere
compered
comperes
compete
competed
competence
competences
competence's
competencies
competency
competency's
competent
competently
competes
competing
competition
competitions
competition's
competitive
competitively
competitiveness
competitiveness's
competitor
competitors
competitor's
compilable
compilation
compilations
compilation's
compile
compiled
compiler
compilers
compiler's
compiles
compiling
comping
complacence
complacence's
complacency
complacency's
complacent
complacently
complain
complainant
complainants
complainant's
complained
complainer
complainers
complainer's
complaining
complains
complaint
complaints
complaint's
complaisance
complaisance's
complaisant
complaisantly
compleat
complect
complected
complement
complemental
complementarily
complementariness
complementary
complemented
complementing
complements
complement's
complete
completed
completely
completeness
completeness's
completer
completers
completes
completest
completing
completion
completions
completion's
complex
complexer
complexes
complexest
complexing
complexion
complexional
complexioned
complexions
complexion's
complexities
complexity
complexity's
complexness
complex's
compliance
compliances
compliance's
compliancies
compliancy
compliant
compliantly
complicate
complicated
complicatedly
complicatedness
complicates
complicating
complication
complications
complication's
complicator
complicities
complicity
complicity's
complied
complier
compliers
complies
compliment
complimentarily
complimentary
complimented
complimenter
complimenters
complimenting
compliments
compliment's
complots
comply
complying
component
componential
components
component's
comport
comported
comporting
comportment
comportment's
comports
compos
compose
composed
composedly
composedness
composer
composers
composer's
composes
composing
composite
compositely
composites
composite's
composition
compositions
composition's
compositor
compositors
compositor's
compost
composted
composting
composts
compost's
composure
composure's
compote
compotes
compote's
compound
compoundable
compounded
compounder
compounders
compounding
compounds
compound's
comprehend
comprehended
comprehendible
comprehending
comprehends
comprehensibility
comprehensibility's
comprehensible
comprehensibleness
comprehensibly
comprehension
comprehensions
comprehension's
comprehensive
comprehensively
comprehensiveness
comprehensiveness's
comprehensives
comprehensive's
compress
compressed
compressedly
compresses
compressibility
compressible
compressing
compression
compressional
compressions
compression's
compressive
compressively
compressor
compressors
compressor's
compress's
comprise
comprised
comprises
comprising
comprize
comprized
comprizes
comprizing
compromisable
compromise
compromised
compromiser
compromisers
compromises
compromise's
compromising
comps
compt
compte
compted
compting
comptom
compton
comptroller
comptrollers
comptroller's
compts
compulsion
compulsions
compulsion's
compulsive
compulsively
compulsiveness
compulsiveness's
compulsives
compulsories
compulsorily
compulsory
compulsory's
compunction
compunctions
compunction's
compuserve
compuserve's
computability
computable
computation
computational
computationally
computations
computation's
compute
computed
computer
computerese
computerisation
computerisation's
computerise
computerised
computerises
computerising
computerization
computerization's
computerize
computerized
computerizes
computerizing
computers
computer's
computes
computing
computing's
comrade
comradely
comrades
comrade's
comradeship
comradeship's
comras
comsat
comstock
comte
comtes
comyns
con
conah
conakry
conakry's
conal
conall
conan
conan's
conant
conard
conation
conative
concatenate
concatenated
concatenates
concatenating
concatenation
concatenations
concatenation's
concave
concaved
concaveness
concaves
concaving
concavities
concavity
concavity's
concavo
conceal
concealable
concealed
concealer
concealers
concealing
concealment
concealment's
conceals
concede
conceded
concededly
conceder
conceders
concedes
conceding
conceit
conceited
conceitedly
conceitedness
conceiting
conceits
conceit's
conceivability
conceivable
conceivableness
conceivably
conceive
conceived
conceiver
conceivers
conceives
conceiving
concelebrate
concelebrated
concelebrates
concelebrating
concelebration
concelebrations
concentrate
concentrated
concentrates
concentrate's
concentrating
concentration
concentrations
concentration's
concentrative
concentrator
concentrators
concentric
concentrically
concentricity
concents
concepcion
concepción
concept
conception
conceptional
conceptions
conception's
conceptive
concepts
concept's
conceptual
conceptualisation
conceptualisations
conceptualisation's
conceptualise
conceptualised
conceptualises
conceptualising
conceptualism
conceptualist
conceptualistic
conceptualists
conceptualization
conceptualizations
conceptualization's
conceptualize
conceptualized
conceptualizes
conceptualizing
conceptually
concern
concerned
concerning
concernment
concerns
concern's
concert
concerted
concertedly
concerti
concertina
concertinaed
concertinaing
concertinas
concertina's
concerting
concertize
concertized
concertizes
concertizing
concertmaster
concertmasters
concertmaster's
concerto
concertos
concerto's
concerts
concert's
concession
concessionaire
concessionaires
concessionaire's
concessions
concession's
concessive
concetta
concetta's
concettina
conch
concha
conches
conchita
conchoid
conchs
conch's
conchy
concierge
concierges
concierge's
conciliar
conciliate
conciliated
conciliates
conciliating
conciliation
conciliations
conciliation's
conciliator
conciliators
conciliator's
conciliatory
concise
concisely
conciseness
conciseness's
conciser
concisest
conclave
conclaves
conclave's
conclude
concluded
concluder
concluders
concludes
concluding
conclusion
conclusions
conclusion's
conclusive
conclusively
conclusiveness
concoct
concocted
concocting
concoction
concoctions
concoction's
concocts
concoff
concomitance
concomitant
concomitantly
concomitants
concomitant's
concord
concordance
concordances
concordance's
concordant
concordantly
concordat
concordats
concorde
concordia
concords
concord's
concourse
concourses
concourse's
concrescence
concrescences
concrescent
concrete
concreted
concretely
concreteness
concretes
concrete's
concreting
concretion
concretions
concubinage
concubine
concubines
concubine's
concupiscence
concupiscent
concur
concurred
concurrence
concurrences
concurrence's
concurrency
concurrent
concurrently
concurring
concurs
concuss
concussed
concusses
concussing
concussion
concussions
concussion's
concussive
concussively
condemn
condemnable
condemnation
condemnations
condemnation's
condemnatory
condemned
condemner
condemners
condemning
condemnor
condemns
condensate
condensates
condensation
condensations
condensation's
condense
condensed
condenser
condensers
condenser's
condenses
condensing
condescend
condescended
condescendence
condescending
condescendingly
condescends
condescension
condescension's
condign
condignly
condillac
condiment
condiments
condiment's
condition
conditional
conditionalities
conditionality
conditionally
conditionals
conditional's
conditione
conditioned
conditioner
conditioners
conditioner's
conditioning
conditions
condition's
condo
condoes
condole
condoled
condolence
condolences
condolence's
condoler
condolers
condoles
condoling
condom
condominium
condominiums
condominium's
condoms
condom's
condon
condonable
condonation
condonations
condone
condoned
condoner
condoners
condones
condoning
condor
condorcet
condores
condors
condor's
condos
condo's
conduce
conduced
conducer
conducers
conduces
conducing
conducive
conduciveness
conduct
conductance
conductances
conducted
conductibility
conductible
conducting
conduction
conduction's
conductive
conductivities
conductivity
conductivity's
conductor
conductors
conductor's
conducts
conduct's
conduit
conduits
conduit's
condyle
condyles
cone
coned
conelrad
conelrads
cones
cone's
conestoga
conestoga's
coney
coneys
conf
confab
confabbed
confabbing
confabs
confab's
confabulate
confabulated
confabulates
confabulating
confabulation
confabulations
confect
confecting
confection
confectioner
confectioneries
confectioners
confectioner's
confectionery
confectionery's
confectiones
confections
confection's
confects
confederacies
confederacy
confederacy's
confederate
confederated
confederates
confederate's
confederating
confederation
confederations
confederation's
confederative
confer
conferee
conferees
conference
conferences
conference's
conferencing
conferment
conferments
conferment's
conferred
conferrer
conferrers
conferring
confers
confess
confessable
confessed
confessedly
confesses
confessing
confession
confessional
confessionals
confessional's
confessions
confession's
confessor
confessors
confessor's
confetti
confetti's
confetto
confidant
confidante
confidantes
confidante's
confidants
confidant's
confide
confided
confidence
confidences
confidence's
confident
confidential
confidentiality
confidentiality's
confidentially
confidentialness
confidently
confider
confiders
confides
confiding
configurable
configuration
configurational
configurations
configuration's
configurative
configure
configured
configures
configuring
confine
confined
confinement
confinements
confinement's
confiner
confiners
confines
confine's
confining
confirm
confirmable
confirmation
confirmations
confirmation's
confirmatory
confirmed
confirming
confirmor
confirms
confiscate
confiscated
confiscates
confiscating
confiscation
confiscations
confiscation's
confiscator
confiscators
confiscatory
conflagration
conflagrations
conflagration's
conflict
conflicted
conflicting
conflictive
conflicts
conflict's
confluence
confluences
confluence's
confluent
conflux
confocal
conform
conformable
conformably
conformance
conformation
conformational
conformationally
conformations
conformation's
conformed
conformer
conformers
conforming
conformism
conformist
conformists
conformist's
conformities
conformity
conformity's
conforms
confound
confounded
confoundedly
confounder
confounders
confounding
confounds
confraternities
confraternity
confrere
confrère
confreres
confrères
confrère's
confront
confrontation
confrontational
confrontations
confrontation's
confronted
confronting
confronts
confucian
confucianism
confucianisms
confucianism's
confucians
confucian's
confucius
confucius's
confuse
confused
confusedly
confuses
confusing
confusingly
confusion
confusional
confusions
confusion's
confutable
confutation
confutations
confutative
confutator
confute
confuted
confuter
confuters
confutes
confuting
cong
conga
congaed
congaing
congas
conga's
congdon
congeal
congealable
congealed
congealing
congealment
congeals
congee
congeed
congees
congener
congeneric
congeners
congenial
congeniality
congeniality's
congenially
congenital
congenitally
conger
congeries
congers
congest
congested
congesting
congestion
congestions
congestion's
congestive
congests
conglomerate
conglomerated
conglomerates
conglomerate's
conglomerating
conglomeration
conglomerations
conglomeration's
congo
congoes
congolese
congolese's
congos
congo's
congratulate
congratulated
congratulates
congratulating
congratulation
congratulations
congratulation's
congratulatory
congregant
congregants
congregate
congregated
congregates
congregating
congregation
congregational
congregationalist
congregationalists
congregationalist's
congregations
congregation's
congress
congressed
congresses
congressional
congressionally
congressman
congressman's
congressmen
congress's
congresswoman
congresswoman's
congresswomen
congreve
congruence
congruences
congruence's
congruencies
congruency
congruent
congruently
congruities
congruity
congruity's
congruous
congruously
coniah
conias
conic
conical
conically
conicity
conics
conic's
conies
conifer
coniferous
conifers
conifer's
conj
conjecturable
conjectural
conjecture
conjectured
conjectures
conjecture's
conjecturing
conjoin
conjoined
conjoining
conjoins
conjoint
conjointly
conjoints
conjugal
conjugality
conjugally
conjugant
conjugate
conjugated
conjugates
conjugating
conjugation
conjugational
conjugations
conjugation's
conjugator
conjugators
conjunct
conjunction
conjunctions
conjunction's
conjunctiva
conjunctivae
conjunctival
conjunctivas
conjunctive
conjunctives
conjunctive's
conjunctivitis
conjunctivitis's
conjuncts
conjuncture
conjunctures
conjuncture's
conjuration
conjurations
conjure
conjured
conjurer
conjurers
conjurer's
conjures
conjuring
conjuror
conjurors
conjuror's
conk
conked
conker
conkers
conking
conks
conk's
conky
conlan
conlee
conlen
conley
conley's
conlin
conlon
conn
connate
connect
connected
connectedly
connecter
connecters
connecter's
connecticut
connecticut's
connecting
connection
connections
connection's
connective
connectively
connectives
connective's
connectivity
connector
connectors
connector's
connects
conned
connel
connell
connelley
connelly
connemara
conner
conners
conner's
connery
connery's
connett
conney
conni
connie
connie's
conning
conniption
conniptions
connivance
connivance's
connive
connived
conniver
connivers
conniver's
connivery
connives
conniving
connoisseur
connoisseurs
connoisseur's
connolly
connolly's
connor
connors
connotation
connotations
connotation's
connotative
connote
connoted
connotes
connoting
conns
connubial
conny
conoid
conoidal
conoids
conover
conquer
conquerable
conquered
conquering
conqueror
conquerors
conqueror's
conquers
conquest
conquests
conquest's
conquian
conquistador
conquistadores
conquistadors
conquistador's
conrad
conrade
conrado
conrail
conrail's
conroy
cons
con's
consalve
consanguine
consanguineous
consanguinities
consanguinity
consanguinity's
conscience
conscienceless
consciences
conscience's
conscientious
conscientiously
conscientiousness
conscientiousness's
conscious
consciously
consciousness
consciousnesses
consciousness's
conscript
conscripted
conscripting
conscription
conscription's
conscripts
conscript's
conscripttion
consecrate
consecrated
consecrates
consecrating
consecration
consecrations
consecration's
consecrative
consecrator
consecratory
consecutive
consecutively
consecutiveness
consensual
consensually
consensus
consensuses
consensus's
consent
consented
consenter
consenters
consenting
consents
consent's
consequence
consequences
consequence's
consequent
consequential
consequentially
consequently
conservable
conservancy
conservation
conservational
conservationism
conservationist
conservationists
conservationist's
conservation's
conservatism
conservatism's
conservative
conservatively
conservatives
conservative's
conservator
conservatories
conservators
conservator's
conservatorship
conservatory
conservatory's
conserve
conserved
conserves
conserve's
conserving
consider
considerable
considerably
considerate
considerately
consideration
considerations
consideration's
considered
considering
considers
consign
consignataries
consigned
consignee
consignees
consigning
consignment
consignments
consignment's
consignor
consignors
consigns
consist
consisted
consistence
consistences
consistencies
consistency
consistency's
consistent
consistently
consisting
consistorial
consistories
consistory
consists
consitutional
consolata
consolation
consolations
consolation's
consolatory
console
consoled
consoler
consolers
consoles
console's
consolidate
consolidated
consolidates
consolidating
consolidation
consolidations
consolidation's
consolidator
consolidators
consoling
consolingly
consomme
consommé
consommes
consommé's
consonance
consonances
consonance's
consonant
consonantal
consonantly
consonants
consonant's
consort
consorted
consortia
consorting
consortium
consortiums
consortium's
consorts
consort's
consortship
conspectus
conspectuses
conspicuous
conspicuously
conspicuousness
conspiracies
conspiracy
conspiracy's
conspirator
conspiratorial
conspiratorially
conspirators
conspirator's
conspire
conspired
conspirer
conspirers
conspires
conspiring
conspiringly
constable
constables
constable's
constabularies
constabulary
constabulary's
constance
constancia
constancy
constancy's
constant
constanta
constantia
constantin
constantina
constantine
constantino
constantinople
constantinople's
constantly
constants
constant's
constellation
constellations
constellation's
consternate
consternation
consternation's
constipate
constipated
constipates
constipating
constipation
constipation's
constituencies
constituency
constituency's
constituent
constituently
constituents
constituent's
constitute
constituted
constitutes
constituting
constitution
constitutional
constitutionality
constitutionality's
constitutionally
constitutionals
constitutional's
constitutions
constitution's
constitutive
constrain
constrainable
constrained
constrainedly
constrainer
constrainers
constraining
constrainment
constrains
constraint
constraints
constraint's
constrict
constricted
constricting
constriction
constrictions
constriction's
constrictive
constrictor
constrictors
constrictor's
constricts
construable
construct
constructed
constructing
construction
constructionism
constructionist
constructionists
constructions
construction's
constructive
constructively
constructiveness
constructor
constructors
constructor's
constructs
construct's
construe
construed
construer
construers
construes
construing
consubstantiation
consuela
consuelo
consuelo's
consul
consular
consulate
consulates
consulate's
consulating
consuls
consul's
consulship
consulships
consult
consultancies
consultancy
consultancy's
consultant
consultants
consultant's
consultation
consultations
consultation's
consultative
consultatory
consulted
consulter
consulting
consultive
consults
consumable
consumables
consumable's
consume
consumed
consumer
consumerism
consumerism's
consumers
consumer's
consumes
consuming
consummate
consummated
consummately
consummates
consummating
consummation
consummations
consummation's
consummator
consummatory
consumption
consumptions
consumption's
consumptive
consumptively
consumptiveness
consumptives
consumptive's
cont
contact
contactable
contacted
contacting
contacts
contact's
contagion
contagions
contagion's
contagious
contagiously
contagiousness
contain
containable
contained
container
containerization
containerize
containerized
containerizes
containerizing
containers
container's
containership
containerships
containing
containment
containments
containment's
contains
contaminant
contaminants
contaminant's
contaminate
contaminated
contaminates
contaminating
contamination
contaminations
contamination's
contaminative
contaminator
conte
contemn
contemned
contemner
contemnor
contemns
contemplate
contemplated
contemplates
contemplating
contemplation
contemplations
contemplation's
contemplative
contemplatively
contemplatives
contemplative's
contemplator
contemplators
contemporaneous
contemporaneously
contemporaries
contemporarily
contemporary
contemporary's
contempt
contemptible
contemptibly
contempts
contempt's
contemptuous
contemptuously
contemptuousness
contend
contended
contender
contendere
contenders
contender's
contending
contends
content
contented
contentedly
contentedness
contentedness's
contenting
contention
contentional
contentions
contention's
contentious
contentiously
contentiousness
contently
contentment
contentment's
contents
content's
conterminous
conterminously
conterminousness
contes
contest
contestable
contestably
contestant
contestants
contestant's
contestation
contested
contestee
contesting
contests
contest's
context
contexts
context's
contextual
contextually
conti
contiguities
contiguity
contiguity's
contiguous
contiguously
contiguousness
continence
continence's
continent
continental
continentally
continentals
continental's
continents
continent's
contingence
contingencies
contingency
contingency's
contingent
contingentiam
contingently
contingents
contingent's
continua
continuable
continual
continually
continuance
continuances
continuance's
continuant
continuation
continuations
continuation's
continue
continued
continuer
continuers
continues
continuing
continuities
continuity
continuity's
continuo
continuos
continuous
continuously
continuousness
continuum
continuums
continuum's
conto
contort
contorted
contorting
contortion
contortionist
contortionistic
contortionists
contortionist's
contortions
contortion's
contortive
contorts
contour
contoured
contouring
contours
contour's
contra
contraband
contraband's
contraception
contraception's
contraceptive
contraceptives
contraceptive's
contract
contracted
contractibility
contractible
contractile
contractility
contracting
contraction
contractions
contraction's
contractive
contractor
contractors
contractor's
contracts
contract's
contractual
contractually
contracture
contradict
contradicted
contradicting
contradiction
contradictions
contradiction's
contradictive
contradictively
contradictorily
contradictory
contradicts
contradistinction
contradistinctions
contradistinction's
contradistinctive
contrail
contrails
contrail's
contraindicate
contraindicated
contraindicates
contraindicating
contraindication
contraindications
contraindicative
contraire
contralto
contraltos
contralto's
contraption
contraptions
contraption's
contrapuntal
contraries
contrarieties
contrariety
contrarily
contrariness
contrariness's
contrariwise
contrary
contrary's
contrast
contrastable
contrasted
contrasting
contrastingly
contrasts
contrast's
contravene
contravened
contravenes
contravening
contravention
contraventions
contravention's
contreras
contreras's
contretemps
contretemps's
contribute
contributed
contributes
contributing
contribution
contributions
contribution's
contributor
contributories
contributorily
contributors
contributor's
contributory
contrite
contritely
contriteness
contrition
contrition's
contrivance
contrivances
contrivance's
contrive
contrived
contrivedly
contriver
contrivers
contrives
contriving
control
controllability
controllable
controllably
controlled
controller
controllers
controller's
controlling
controls
control's
controversial
controversially
controversies
controversy
controversy's
controvert
controverted
controvertible
controverting
controverts
contumacious
contumaciously
contumacy
contumelies
contumelious
contumely
contumely's
contuse
contused
contuses
contusing
contusion
contusions
contusion's
conundrum
conundrums
conundrum's
conurbation
conurbations
conurbation's
conus
convalesce
convalesced
convalescence
convalescences
convalescence's
convalescent
convalescents
convalescent's
convalesces
convalescing
convect
convected
convecting
convection
convectional
convection's
convective
convects
convene
convened
convener
conveners
convenes
convenience
conveniences
convenience's
convenient
conveniently
convening
convent
convented
conventicle
conventicles
conventing
convention
conventional
conventionalism
conventionality
conventionality's
conventionalize
conventionalized
conventionalizes
conventionalizing
conventionally
conventionary
conventioneer
conventioneers
conventions
convention's
convents
convent's
conventual
converge
converged
convergence
convergences
convergence's
convergency
convergent
converges
converging
conversant
conversation
conversational
conversationalist
conversationalists
conversationalist's
conversationally
conversations
conversation's
converse
conversed
conversely
converses
converse's
conversing
conversion
conversions
conversion's
convert
converted
converter
converters
converter's
convertible
convertibles
convertible's
converting
convertor
convertors
convertor's
converts
convert's
convery
convex
convexes
convexities
convexity
convexity's
convexly
convexo
convey
conveyable
conveyance
conveyancer
conveyances
conveyance's
conveyancing
conveyed
conveyer
conveyers
conveyer's
conveying
conveyor
conveyors
conveyor's
conveys
convict
convicted
convicting
conviction
convictions
conviction's
convicts
convict's
convince
convinced
convincer
convincers
convinces
convincing
convincingly
convivial
conviviality
conviviality's
convivially
convocation
convocations
convocation's
convoke
convoked
convoker
convokers
convokes
convoking
convoluted
convolutely
convoluting
convolution
convolutions
convolution's
convolvulus
convolvuluses
convoy
convoyed
convoying
convoys
convoy's
convulsant
convulse
convulsed
convulses
convulsing
convulsion
convulsions
convulsion's
convulsive
convulsively
conway
cony
conyers
coo
cooch
cooe
cooed
cooee
cooeeing
cooees
cooer
cooers
cooey
cooeyed
cooeying
cooeys
cooing
cooingly
cook
cookable
cookbook
cookbooks
cookbook's
cooke
cooked
cooker
cookeries
cookers
cooker's
cookery
cookery's
cooke's
cookey
cookeys
cookie
cookies
cookie's
cooking
cookings
cooking's
cookout
cookouts
cookout's
cooks
cook's
cookshop
cookshops
cookware
cookwares
cooky
cooky's
cool
coolant
coolants
coolant's
cooled
cooler
coolers
cooler's
coolest
cooley
cooley's
coolidge
coolidge's
coolie
coolies
coolie's
cooling
coolish
coolly
coolness
coolness's
cools
cool's
cooly
coomb
coombe
coombes
coombs
coon
coonan
cooncan
coonhound
coonhounds
coons
coon's
coonskin
coonskins
coop
cooped
cooper
cooperage
cooperate
cooperated
cooperates
cooperating
cooperation
cooperations
cooperation's
cooperative
cooperatively
cooperativeness
cooperatives
cooperative's
cooperator
cooperators
coopered
coopering
cooperman
coopers
cooper's
coopersmith
cooperstein
cooperstown
cooperstown's
coopery
cooping
coops
coop's
coopt
coopted
coopting
cooption
coopts
coordinate
coordinated
coordinately
coordinates
coordinate's
coordinating
coordination
coordinations
coordination's
coordinative
coordinator
coordinators
coordinator's
coors
coors's
coos
coo's
coot
cootie
cooties
cootie's
coots
coot's
cop
copacabana
copacabana's
copal
copals
coparent
coparents
copartner
copartners
copartnership
cope
copeck
copecks
copeck's
coped
copeland
copeland's
copenhagen
copenhagen's
copepod
copepods
coper
copernican
copernicus
copernicus's
copers
copes
cope's
copied
copier
copiers
copier's
copies
copilot
copilots
copilot's
coping
copings
coping's
copious
copiously
copiousness
coplanar
copland
copley
coplin
coplot
coplots
copolymer
copolymeric
copolymerization
copolymerizations
copolymerize
copolymerized
copolymerizing
copolymers
copout
copouts
copp
copped
copper
copperas
coppered
copperfield
copperfield's
copperhead
copperheads
copperhead's
coppering
copperplate
coppers
copper's
coppersmith
coppertone
coppertone's
coppery
coppice
coppiced
coppices
coppice's
copping
coppinger
coppins
coppock
coppola
coppola's
copra
copras
copra's
coprocessing
coprocessor
coprocessors
coprolith
coprology
cops
cop's
copse
copses
copse's
copter
copters
copter's
coptic
coptic's
copula
copulae
copular
copulas
copula's
copulate
copulated
copulates
copulating
copulation
copulations
copulation's
copulative
copulatively
copulatory
copy
copybook
copybooks
copyboy
copyboys
copycat
copycats
copycat's
copycatted
copycatting
copydesks
copyholder
copyholders
copying
copyist
copyists
copyreader
copyreaders
copyright
copyrightable
copyrighted
copyrighting
copyrights
copyright's
copy's
copywriter
copywriters
copywriter's
coquet
coquetries
coquetry
coquets
coquette
coquetted
coquettes
coquette's
coquetting
coquettish
coquettishly
coquinas
cora
corabel
corabella
corabelle
coracle
coracles
coral
coralie
coraline
corals
coral's
coralyn
cora's
coray
corbel
corbeled
corbels
corbet
corbett
corbie
corbin
corby
cord
cordage
cordages
cordalia
cordate
corded
cordeelia
cordelia
cordelia's
cordelie
cordell
corder
corders
cordey
cordi
cordial
cordiality
cordiality's
cordially
cordialness
cordials
cordial's
cordie
cordier
cordillera
cordilleran
cordilleras
cording
cordite
cordites
cordite's
cordle
cordless
cordlessly
cordoba
cordobas
cordoba's
cordon
cordoned
cordoning
cordons
cordon's
cordova
cordovan
cordovans
cords
cord's
cordula
corduroy
corduroys
corduroy's
corduroys's
cordwains
cordwood
cordwoods
cordy
core
cored
coredeemed
coreen
coreigns
corel
corelate
corelating
coreless
corell
corella
corena
corenda
corene
corer
corers
cores
core's
corespondent
corespondents
corespondent's
coretta
corette
corey
corey's
corfu
corgi
corgis
cori
coriander
corianders
coriander's
coridon
corie
corilla
corin
corina
corina's
corine
corine's
coring
corinna
corinne
corinne's
corinth
corinthian
corinthians
corinthian's
corinth's
coriolanus
coriolis
coriolis's
coriss
corissa
cork
corkage
corkages
corked
corker
corkers
corkhill
corkier
corkiest
corking
corks
cork's
corkscrew
corkscrewed
corkscrewing
corkscrews
corkscrew's
corkwood
corkwoods
corky
corleone
corleone's
corley
corliss
corly
corm
cormac
cormack
cormack's
cormick
cormier
cormorant
cormorants
cormorant's
corms
corm's
corn
cornall
cornball
cornballs
cornball's
cornbread
cornbread's
corncake
corncakes
corncob
corncobs
corncob's
corncrib
corncribs
cornea
corneal
corneas
cornea's
corned
corneille
cornel
cornela
cornelia
cornelia's
cornelie
cornelius
cornelius's
cornell
cornelle
cornell's
cornels
corneous
corner
cornerback
cornered
cornering
corners
corner's
cornerstone
cornerstones
cornerstone's
cornet
cornetist
cornetists
cornets
cornet's
cornew
corney
cornfed
cornfield
cornflakes
cornflakes's
cornflower
cornflowers
cornflower's
cornhusk
cornhusks
cornia
cornice
corniced
cornices
cornice's
corniche
cornie
cornier
corniest
cornify
cornily
corniness
corning
corning's
cornish
cornish's
cornmeal
cornmeals
cornmeal's
cornrow
cornrowed
cornrowing
cornrows
cornrow's
corns
corn's
cornstalk
cornstalks
cornstalk's
cornstarch
cornstarch's
cornu
cornucopia
cornucopian
cornucopias
cornucopia's
cornucopiate
cornute
cornwall
cornwallis
cornwall's
cornwell
corny
corolla
corollaries
corollary
corollary's
corollas
corolla's
corona
coronach
coronachs
coronado
coronae
coronal
coronals
coronaries
coronary
coronary's
coronas
corona's
coronation
coronations
coronation's
coronels
coroner
coroners
coroner's
coronet
coronets
coronet's
corot
corotate
corotto
corp
corpora
corporal
corporally
corporals
corporal's
corporate
corporately
corporation
corporations
corporation's
corporative
corpore
corporeal
corporeality
corporeally
corps
corpse
corpses
corpse's
corpsman
corpsmen
corps's
corpulence
corpulences
corpulence's
corpulencies
corpulency
corpulent
corpulently
corpus
corpuscle
corpuscles
corpuscle's
corpuscular
corpuses
corpus's
corral
corralled
corralling
corrals
corral's
correality
correct
correctable
corrected
correcter
correctest
correcting
correction
correctional
corrections
correction's
corrective
correctives
corrective's
correctly
correctness
correctness's
corrector
corrects
correggio
correl
correlatable
correlate
correlated
correlates
correlate's
correlating
correlation
correlations
correlation's
correlative
correlatives
correlative's
correna
correspond
corresponded
correspondence
correspondences
correspondence's
correspondent
correspondents
correspondent's
corresponding
correspondingly
corresponds
correy
corri
corrianne
corrida
corridas
corridor
corridors
corridor's
corrie
corrigenda
corrigendum
corrigibility
corrigible
corrigibly
corrina
corrine
corrine's
corrinne
corroborate
corroborated
corroborates
corroborating
corroboration
corroborations
corroboration's
corroborative
corroboratively
corroborator
corroborators
corroboratory
corrode
corroded
corroder
corroders
corrodes
corrodibility
corrodible
corroding
corron
corrosion
corrosion's
corrosive
corrosively
corrosiveness
corrosives
corrosive's
corrugate
corrugated
corrugates
corrugating
corrugation
corrugations
corrugation's
corrugator
corrugators
corrupt
corrupted
corrupter
corruptest
corruptibilities
corruptibility
corruptible
corruptibleness
corruptibly
corrupting
corruption
corruptionist
corruptions
corruption's
corruptive
corruptly
corruptness
corruptness's
corruptor
corrupts
corry
corsage
corsages
corsage's
corsair
corsairs
corsair's
corse
corselet
corselets
corses
corset
corseted
corseting
corsets
corset's
corsetti
corsica
corsican
corsica's
corsiglia
corslet
corslets
corso
corson
cort
cortege
cortège
corteges
cortèges
cortège's
cortes
corteses
cortes's
cortex
cortexes
cortex's
cortez
cortez's
cortical
cortically
cortices
cortie
cortin
cortisone
cortisone's
cortland
cortland's
cortney
corty
corundum
corundums
coruscate
coruscated
coruscates
coruscating
coruscation
coruscations
coruscative
corvallis
corvallis's
corvee
corvees
corves
corvese
corvet
corvets
corvette
corvettes
corvette's
corvin
corvine
corvus
corvus's
corwin
corwun
cory
coryden
corydon
corymbs
cory's
coryza
coryzal
coryzas
cos
co's
cosby
cosby's
cosec
cosecant
cosecants
cosecs
cosenza
coset
cosets
cosetta
cosette
cosey
coseys
cosh
coshed
cosher
coshered
coshers
coshes
coshing
coshow
cosie
cosier
cosies
cosiest
cosign
cosignatories
cosignatory
cosignatory's
cosigned
cosigner
cosigners
cosigner's
cosigning
cosigns
cosily
cosimo
cosine
cosines
cosiness
cosiness's
cosma
cosme
cosmetic
cosmetically
cosmetician
cosmetics
cosmetic's
cosmetologist
cosmetologists
cosmetologist's
cosmetology
cosmetology's
cosmic
cosmical
cosmically
cosmism
cosmisms
cosmist
cosmists
cosmo
cosmochemical
cosmochemistry
cosmogonic
cosmogonies
cosmogonist
cosmogonists
cosmogony
cosmogony's
cosmological
cosmologies
cosmologist
cosmologists
cosmologist's
cosmology
cosmology's
cosmonaut
cosmonauts
cosmonaut's
cosmopolis
cosmopolises
cosmopolitan
cosmopolitanism
cosmopolitans
cosmopolitan's
cosmos
cosmoses
cosmos's
cosponsor
cosponsored
cosponsoring
cosponsors
cosponsor's
cosponsorship
cosponsorships
cossack
cossacks
cosset
cosseted
cosseting
cossets
cost
costa
costanza
costanzia
costar
costard
costards
costarred
costarring
costars
costar's
costco
costco's
costed
costello
costello's
coster
costers
costin
costing
costings
costive
costively
costiveness
costless
costlier
costliest
costliness
costliness's
costly
costner
costner's
costs
cost's
costume
costumed
costumer
costumers
costumes
costume's
costumey
costumier
costumiers
costuming
cosy
cosy's
cot
cotan
cotangent
cotangents
cotans
cote
coted
coterie
coteries
coterie's
coterminous
cotes
cote's
cotillion
cotillions
cotillion's
cotillon
cotonou
cotopaxi
cotopaxi's
cots
cot's
cotsen
cotswold
cotswold's
cott
cotta
cottage
cottager
cottagers
cottages
cottage's
cottagey
cotter
cotterell
cotters
cotter's
cottiers
cottle
cotton
cottoned
cottoning
cottonmouth
cottonmouths
cottonmouth's
cottons
cotton's
cottonseed
cottonseeds
cottonseed's
cottontail
cottontails
cottontail's
cottonwood
cottonwoods
cottonwood's
cottony
cottrell
cotyledon
cotyledonal
cotyledonary
cotyledonous
cotyledons
cotyledon's
couch
couchant
couchantly
couched
coucher
couchers
couches
couching
couchings
couchman
couch's
cougar
cougars
cougar's
cough
coughed
cougher
coughers
coughing
coughlin
coughs
cough's
could
couldest
couldn't
couldst
coulee
coulees
coulomb
coulombe
coulombs
coulson
coulter
coulters
coulter's
coumas
council
councillor
councillors
councillor's
councillorship
councilman
councilman's
councilmen
councilor
councilors
councilor's
councils
council's
councilwoman
councilwoman's
councilwomen
counsel
counselable
counseled
counselee
counseling
counselings
counsellable
counselled
counselling
counsellor
counsellors
counsellor's
counselor
counselors
counselor's
counsels
counsel's
count
countability
countable
countably
countdown
countdowns
countdown's
counted
countenance
countenanced
countenances
countenance's
countenancing
counter
counteract
counteracted
counteracting
counteraction
counteractions
counteraction's
counteractive
counteractively
counteracts
counterattack
counterattacked
counterattacking
counterattacks
counterattack's
counterbalance
counterbalanced
counterbalances
counterbalance's
counterbalancing
counterblow
counterclaim
counterclaimed
counterclaiming
counterclaims
counterclaim's
counterclassification
counterclassifications
counterclockwise
counterculture
countercultures
counterculture's
countercurrent
countered
counterespionage
counterespionage's
counterexample
counterexamples
counterfeit
counterfeited
counterfeiter
counterfeiters
counterfeiter's
counterfeiting
counterfeitly
counterfeitness
counterfeits
counterfeit's
countering
counterinsurgencies
counterinsurgency
counterinsurgent
counterinsurgents
counterintelligence
counterintelligence's
countermaid
counterman
countermand
countermanded
countermanding
countermands
countermand's
countermeasure
countermeasures
countermen
counteroffensive
counteroffensives
counteroffer
counteroffers
counteroffer's
counteropening
counterpane
counterpanes
counterpane's
counterpart
counterparts
counterpart's
counterphobic
counterplea
counterplot
counterplotted
counterplotting
counterpoint
counterpointed
counterpointing
counterpoints
counterpoint's
counterpoise
counterpoised
counterpoises
counterpoising
counterproductive
counterrevolution
counterrevolutionaries
counterrevolutionary
counterrevolutionary's
counterrevolutions
counterrevolution's
counters
counter's
countersank
countershock
countersign
countersignature
countersignatures
countersigned
countersigning
countersigns
countersign's
countersink
countersinking
countersinks
countersink's
counterspies
counterspy
countersunk
countertenor
countertenors
countertenor's
countervail
countervailed
countervailing
countervails
counterweight
counterweights
counterweight's
countess
countesses
countess's
countian
counties
counting
countless
countries
countrified
country
countryman
countryman's
countrymen
country's
countryside
countrysides
countryside's
countrywide
countrywoman
countrywoman's
countrywomen
counts
count's
county
county's
coup
coupe
couped
couperin
coupes
coupe's
couping
couple
coupled
coupler
couplers
couples
couple's
couplet
couplets
couplet's
coupling
couplings
coupling's
coupon
coupons
coupon's
coups
coup's
courage
courageous
courageously
courageousness
courages
courage's
courant
courante
courants
courbet
courcy
courier
couriers
courier's
course
coursed
courser
coursers
courses
course's
coursing
coursings
court
courted
courtenay
courteous
courteously
courteousness
courteousness's
courter
courters
courtesan
courtesans
courtesan's
courtesied
courtesies
courtesy
courtesy's
courthouse
courthouses
courthouse's
courtier
courtiers
courtier's
courting
courtland
courtlier
courtliest
courtliness
courtliness's
courtly
courtnay
courtney
courtney's
courtroom
courtrooms
courtroom's
courts
court's
courtship
courtships
courtship's
courtund
courtyard
courtyards
courtyard's
couscous
couscouses
cousin
cousinly
cousinry
cousins
cousin's
coussoule
cousteau
couth
couther
couthest
couthier
couths
couture
coutures
couturier
couturiere
couturieres
couturiers
covalence
covalences
covalent
covalently
cove
coved
covell
coven
covenant
covenanted
covenantee
covenanting
covenantor
covenants
covenant's
coveney
covens
coven's
coventries
coventry
coventry's
cover
coverage
coverages
coverage's
coverall
coveralls
coverall's
covered
coverer
coverers
covering
coverings
covering's
coverlet
coverlets
coverlet's
coverlid
coverlids
covers
cover's
coverslip
covert
covertly
covertness
coverts
covert's
coverture
coverup
coverups
coves
cove's
covet
coveted
coveter
coveters
coveting
covetous
covetously
covetousness
covetousness's
covets
covey
coveys
covey's
coving
covings
cow
cowages
cowan
coward
cowardice
cowardice's
cowardliness
cowardliness's
cowardly
cowards
coward's
cowbane
cowbell
cowbells
cowbird
cowbirds
cowbird's
cowboy
cowboys
cowboy's
cowcatcher
cowcatchers
cowden
cowed
cowedly
cowen
cower
cowered
cowering
cowers
cowey
cowfish
cowgirl
cowgirls
cowgirl's
cowhand
cowhands
cowhand's
cowherb
cowherd
cowherds
cowhide
cowhided
cowhides
cowhide's
cowie
cowier
cowiest
cowing
cowkine
cowl
cowled
cowles
cowley
cowlick
cowlicks
cowlick's
cowling
cowlings
cowling's
cowls
cowl's
cowman
cowmen
cown
coworker
coworkers
coworker's
cowpat
cowpats
cowpea
cowpeas
cowper
cowpoke
cowpokes
cowpoke's
cowpox
cowpoxes
cowpox's
cowpuncher
cowpunchers
cowpuncher's
cowrie
cowries
cowry
cows
cow's
cowshed
cowsheds
cowskin
cowskins
cowslip
cowslips
cowslip's
cox
coxcomb
coxcombs
coxcomb's
coxswain
coxswains
coxswain's
coxwain
coxwaining
coxwains
coy
coyer
coyest
coyish
coyle
coyly
coyness
coynesses
coyness's
coyote
coyotes
coyote's
coypu
coypus
coy's
cozen
cozenage
cozened
cozener
cozeners
cozening
cozens
cozes
cozey
cozeys
cozie
cozier
cozies
coziest
cozily
coziness
coziness's
cozmo
cozumel
cozumel's
cozy
cozy's
cozza
cpa's
cpi
cpi's
cpl
cpr's
cps
cpu
cpu's
cr
craal
craals
crab
crabapple
crabb
crabbe
crabbed
crabbedness
crabber
crabbers
crabbier
crabbiest
crabbily
crabbiness
crabbiness's
crabbing
crabby
crabgrass
crabs
crab's
crabwise
crack
crackdown
crackdowns
crackdown's
cracked
cracker
crackerjack
crackerjacks
crackerjack's
crackers
cracker's
cracking
crackings
crackle
crackled
crackles
crackle's
cracklier
crackliest
crackling
crackly
cracknel
cracknels
crackpot
crackpots
crackpot's
cracks
crack's
cracksman
crackup
crackups
crackup's
cracky
craddock
cradle
cradled
cradler
cradlers
cradles
cradle's
cradlesong
cradlesongs
cradling
craft
crafted
craftier
craftiest
craftily
craftiness
craftiness's
crafting
crafts
craft's
craftsman
craftsmanly
craftsman's
craftsmanship
craftsmanship's
craftsmen
crafty
crag
cragged
craggie
craggier
craggiest
craggily
cragginess
craggy
crags
crag's
cragsman
cragsmen
craig
crain
cralg
cram
crambos
cramer
crammed
crammer
crammers
cramming
cramp
cramped
cramping
crampon
crampons
cramps
cramp's
crams
cran
cranach
cranberries
cranberry
cranberry's
cranched
cranches
cranching
crandale
crandall
crandell
crane
craned
craner
cranes
crane's
cranford
crania
cranial
cranially
craniate
craning
craniofacial
cranium
craniums
cranium's
crank
crankcase
crankcases
crankcase's
cranked
cranker
crankest
crankier
crankiest
crankily
crankiness
crankiness's
cranking
crankpin
crankpins
cranks
crank's
crankshaft
crankshafts
crankshaft's
cranky
cranmer
crannied
crannies
cranny
cranny's
cranston
crap
crape
craped
crapes
crape's
craping
crapped
crapper
crappers
crappie
crappier
crappies
crappiest
crappiness
crapping
crappy
craps
crap's
crapshooter
crapshooters
craps's
crapulence
crapulent
crapulous
crary
crash
crashed
crasher
crashers
crashes
crashing
crash's
crass
crasser
crassest
crassly
crassness
crassness's
crate
crated
crater
cratered
cratering
craters
crater's
crates
crate's
crating
craton
cratons
cravat
cravats
cravat's
crave
craved
craven
cravened
cravenly
cravenness
cravens
craven's
craver
cravers
craves
craving
cravingly
cravings
craving's
craw
crawdad
crawdads
crawfish
crawfished
crawfishes
crawfish's
crawford
crawford's
crawl
crawled
crawler
crawlers
crawley
crawlier
crawliest
crawling
crawls
crawl's
crawlspace
crawlspaces
crawlspace's
crawlway
crawlways
crawly
craws
craw's
cray
crayfish
crayfishes
crayfish's
crayola
crayola's
crayon
crayoned
crayoning
crayonist
crayonists
crayons
crayon's
cray's
craze
crazed
crazes
craze's
crazier
crazies
craziest
crazily
craziness
craziness's
crazing
crazy
crazy's
crc
creak
creaked
creakier
creakiest
creakily
creakiness
creaking
creaks
creak's
creaky
cream
creamed
creamer
creameries
creamers
creamer's
creamery
creamery's
creamier
creamiest
creamily
creaminess
creaminess's
creaming
creams
cream's
creamy
crean
crease
creased
creaser
creasers
creases
crease's
creasier
creasiest
creasing
creasy
create
created
creates
creath
creating
creation
creationism
creationism's
creations
creation's
creative
creatively
creativeness
creativeness's
creatives
creative's
creativity
creativity's
creator
creators
creator's
creature
creatures
creature's
creche
crèche
creches
crèches
crèche's
crecy
crecy's
credence
credences
credence's
credential
credentialed
credentials
credential's
credenza
credenzas
credenza's
credibilities
credibility
credibility's
credible
credibleness
credibly
credit
creditabilities
creditability
creditable
creditableness
creditably
credited
crediting
creditor
creditors
creditor's
credits
credit's
credo
credos
credo's
credulity
credulity's
credulous
credulously
cree
creed
creedal
creedon
creeds
creed's
creek
creeks
creek's
creel
creels
creel's
creep
creepage
creepages
creeper
creepers
creeper's
creepie
creepier
creepies
creepiest
creepily
creepiness
creepiness's
creeping
creeps
creep's
creepy
crees
cree's
creigh
creight
creighton
creighton's
crelin
crellen
cremate
cremated
cremates
cremating
cremation
cremations
cremation's
cremator
crematoria
crematories
crematorium
crematoriums
crematorium's
cremators
crematory
crematory's
creme
cremes
crenate
crenated
crenation
crenel
crenelate
crenelated
crenelates
crenelating
crenelation
crenelations
creneled
crenels
crenshaw
creole
creoles
creole's
creon
creosote
creosoted
creosotes
creosote's
creosoting
crepe
creped
crepes
crepe's
crepey
crepier
creping
crepitant
crepitation
crepitus
crept
crepuscular
crepy
cresa
crescantia
crescen
crescendi
crescendo
crescendos
crescendo's
crescent
crescentia
crescentic
crescents
crescent's
crescin
crescint
cresida
crespi
crespo
cress
cresses
cresset
cressets
cressi
cressida
cressler
cress's
cressy
crest
crestal
crested
crestfallen
crestfallenly
cresting
crestings
crestless
crests
crest's
cretaceous
cretaceous's
cretan
cretan's
crete
crete's
cretic
cretin
cretinism
cretinize
cretinized
cretinizing
cretinous
cretins
cretin's
cretonne
crevasse
crevasses
crevasse's
crevassing
crevice
creviced
crevices
crevice's
crew
crewcut
crewed
crewel
crewels
crewelwork
crewing
crewless
crewman
crewman's
crewmen
crews
crew's
crib
cribbage
cribbages
cribbage's
cribbed
cribber
cribbers
cribbing
cribbings
cribs
crib's
cribwork
cribworks
crichton
crick
cricked
cricket
cricketer
cricketers
cricketer's
cricketing
crickets
cricket's
cricking
cricks
crick's
cried
crier
criers
crier's
cries
crifasi
crim
crime
crimea
crimean
crimea's
crimeless
crimes
crime's
criminal
criminalities
criminality
criminally
criminalness
criminals
criminal's
criminated
criminologic
criminological
criminologically
criminologies
criminologist
criminologists
criminologist's
criminology
criminology's
crimp
crimped
crimper
crimpers
crimpier
crimpiest
crimping
crimps
crimp's
crimpy
crimson
crimsoned
crimsoning
crimsons
crimson's
crin
cringe
cringed
cringer
cringers
cringes
cringe's
cringing
cringles
crinites
crinkle
crinkled
crinkles
crinkle's
crinklier
crinkliest
crinkliness
crinkling
crinkly
crinoids
crinoline
crinolines
crinoline's
criollo
cripple
crippled
crippler
cripplers
cripples
cripple's
crippling
cris
crisco
crisco's
crises
crisey
crisic
crisis
crisis's
crisp
crispa
crispas
crisped
crispen
crispened
crispening
crispens
crisper
crispers
crispest
crispier
crispiest
crispily
crispin
crispiness
crisping
crisply
crispness
crispness's
crisps
crisp's
crispy
crisscross
crisscrossed
crisscrosses
crisscrossing
crisscross's
crissie
crissy
crist
crista
cristabel
cristal
cristen
cristi
cristian
cristiano
cristie
cristin
cristina
cristina's
cristine
cristiona
cristionna
cristobal
cristoforo
cristy
criswell
critchfield
criteria
criterion
criterions
criterion's
critic
critical
criticality
critically
criticalness
criticise
criticised
criticises
criticising
criticism
criticisms
criticism's
criticizable
criticize
criticized
criticizer
criticizers
criticizes
criticizing
critics
critic's
critique
critiqued
critiques
critique's
critiquing
critta
critter
critters
critter's
crittur
critturs
croak
croaked
croaker
croakers
croakier
croakiest
croakily
croakiness
croaking
croaks
croak's
croaky
croat
croatia
croatian
croatians
croatian's
croatia's
croats
croat's
croce
crochet
crocheted
crocheter
crocheters
crocheting
crochets
crochet's
croci
crock
crocked
crocker
crockeries
crockery
crockery's
crocket
crockets
crockett
crocking
crocks
crock's
crocodile
crocodiles
crocodile's
crocus
crocuses
crocus's
croesus
crofoot
croft
crofter
crofters
crofton
crofts
croissant
croissants
croissant's
croix
crompton
cromwell
cromwellian
cromwell's
crone
croner
crones
crone's
cronies
cronin
cronin's
cronkite
cronkite's
cronus
cronus's
crony
cronyism
cronyisms
crony's
crook
crooked
crookeder
crookedest
crookedly
crookedness
crookedness's
crookeries
crookery
crookes
crooking
crookneck
crooknecks
crooks
crook's
croom
croon
crooned
crooner
crooners
crooner's
crooning
croons
croon's
crop
cropland
croplands
cropless
cropped
cropper
croppers
cropper's
cropping
crops
crop's
croquet
croqueted
croqueting
croquets
croquet's
croquette
croquettes
croquette's
crosby
crosier
crosiers
crosier's
crosley
cross
crossability
crossarm
crossbar
crossbars
crossbar's
crossbeam
crossbeams
crossbeam's
crossbones
crossbones's
crossbow
crossbows
crossbow's
crossbred
crossbreed
crossbreeding
crossbreeds
crossbreed's
crosscheck
crosschecked
crosschecking
crosschecks
crosscheck's
crosscurrent
crosscurrents
crosscut
crosscuts
crosscutting
crosse
crossed
crosser
crossers
crosses
crossest
crossfire
crossfires
crossfire's
crosshatch
crosshatched
crosshatches
crosshatching
crossing
crossings
crossing's
crosslet
crossly
crossness
crossness's
crossover
crossovers
crossover's
crosspatch
crosspatches
crosspiece
crosspieces
crosspiece's
crossroad
crossroads
crossroad's
crossroads's
cross's
crosstalk
crosstie
crossties
crosstown
crosswalk
crosswalks
crosswalk's
crossway
crossways
crosswise
crossword
crosswords
crossword's
crotch
crotched
crotches
crotchet
crotchetiness
crotchets
crotchet's
crotchety
crotch's
croteau
crotty
crouch
crouched
crouches
crouching
crouch's
croup
croupier
croupiers
croupier's
croupiest
croupily
croups
croup's
croupy
crouton
croûton
croutons
croûtons
croûton's
crow
crowbar
crowbars
crowbar's
crowd
crowded
crowdedness
crowder
crowders
crowdies
crowding
crowds
crowd's
crowdy
crowe
crowed
crowell
crower
crowers
crowfeet
crowfoot
crowfoots
crowing
crowley
crowley's
crown
crowned
crowner
crowners
crownets
crowning
crowns
crown's
crows
crow's
crowsteps
croydon
crozier
croziers
crozier's
cr's
crt's
cruce
crucial
crucially
crucialness
cruciate
crucible
crucibles
crucible's
crucifer
crucified
crucifies
crucifix
crucifixes
crucifixion
crucifixions
crucifixion's
crucifix's
cruciform
cruciforms
cruciform's
crucify
crucifying
crud
crudded
crudden
cruddier
cruddiest
crudding
cruddy
crude
crudely
crudeness
crudeness's
cruder
crudes
crude's
crudest
crudités
crudités's
crudities
crudity
crudity's
cruds
crud's
cruel
crueler
cruelest
crueller
cruellest
cruelly
cruelness
cruelties
cruelty
cruelty's
cruet
cruets
cruet's
cruickshank
cruikshank
cruise
cruised
cruiser
cruisers
cruiser's
cruises
cruise's
cruising
cruller
crullers
cruller's
crumb
crumbed
crumber
crumbers
crumbier
crumbiest
crumbing
crumble
crumbled
crumbles
crumble's
crumblier
crumbliest
crumbliness
crumbling
crumblings
crumbly
crumbs
crumb's
crumby
crummie
crummier
crummies
crummiest
crummy
crump
crumped
crumpet
crumpets
crumpet's
crumping
crumple
crumpled
crumples
crumple's
crumpling
crumply
crumps
crunch
crunched
cruncher
crunchers
crunches
crunchier
crunchiest
crunching
crunch's
crunchy
crupper
cruppers
crusade
crusaded
crusader
crusaders
crusader's
crusades
crusade's
crusading
crusados
cruse
crush
crushable
crushed
crusher
crushers
crushes
crushing
crushproof
crush's
crusoe
crusoe's
crust
crustacea
crustacean
crustaceans
crustacean's
crustal
crusted
crustier
crustiest
crustily
crusting
crusts
crust's
crusty
crutch
crutched
crutcher
crutches
crutch's
crux
cruxes
crux's
cruz
cruzados
cruzeiro
cruzeiros
cruz's
cry
cryan
crybabies
crybaby
crybaby's
crying
cryingly
cryings
cryobiologically
cryobiology
cryogen
cryogenic
cryogenically
cryogenics
cryogenics's
cryogenies
cryogens
cryogeny
cryolite
cryonic
cryonics
cryostat
cryostats
cryosurgeon
cryosurgery
cryosurgical
cryotherapies
cryotherapy
cryotron
cryotrons
crypt
cryptal
cryptic
cryptically
crypto
cryptogam
cryptogram
cryptograms
cryptogram's
cryptograph
cryptographer
cryptographers
cryptographer's
cryptographic
cryptography
cryptography's
cryptos
cryptozoic
cryptozoic's
crypts
crypt's
cry's
crysta
crystal
crystalize
crystalized
crystalizes
crystalizing
crystalline
crystallisation
crystallisation's
crystallise
crystallised
crystallises
crystallising
crystallization
crystallization's
crystallize
crystallized
crystallizer
crystallizes
crystallizing
crystallogram
crystallographer
crystallographers
crystallographic
crystallography
crystalloid
crystalloidal
crystals
crystal's
crystie
cs
c's
csonka
csonka's
csp
cst
cst's
ct
ctesiphon
ctg
cthrine
cthulhu
cthulhu's
ctrl
cts
ct's
cu
cub
cuba
cubage
cubages
cuban
cubans
cuban's
cuba's
cubature
cubbies
cubbish
cubby
cubbyhole
cubbyholes
cubbyhole's
cube
cubebs
cubed
cuber
cubers
cubes
cube's
cubic
cubical
cubicity
cubicle
cubicles
cubicle's
cubicly
cubics
cubiform
cubing
cubism
cubisms
cubism's
cubist
cubistic
cubists
cubist's
cubit
cubital
cubits
cubit's
cuboid
cuboidal
cuboids
cubs
cub's
cuchulain
cuchulain's
cuckold
cuckolded
cuckolding
cuckoldry
cuckolds
cuckold's
cuckoo
cuckooed
cuckooing
cuckoos
cuckoo's
cucumber
cucumbers
cucumber's
cucurbit
cud
cuda
cudbears
cuddies
cuddle
cuddled
cuddles
cuddle's
cuddlesome
cuddlier
cuddliest
cuddling
cuddly
cuddy
cudgel
cudgeled
cudgeler
cudgelers
cudgeling
cudgelled
cudgelling
cudgellings
cudgels
cudgel's
cudlip
cuds
cud's
cudweed
cudweeds
cue
cued
cueing
cues
cue's
cuesta
cuestas
cuff
cuffed
cuffing
cuffless
cufflinks
cuffs
cuff's
cuing
cuirass
cuirassed
cuirasses
cuirassing
cuish
cuishes
cuisinart
cuisine
cuisines
cuisine's
cuke
cukes
culberson
culbert
culbertson
culhert
culinary
cull
cullan
culled
cullen
cullender
cullenders
cullender's
cullen's
culler
cullers
cullet
cullets
culley
cullie
cullied
cullies
cullin
culling
culliton
culls
cull's
cully
culminate
culminated
culminates
culminating
culmination
culminations
culmination's
culms
culosio
culotte
culottes
culotte's
culpa
culpability
culpability's
culpable
culpableness
culpably
culpae
culpas
culprit
culprits
culprit's
cult
cultic
cultigen
cultism
cultisms
cultist
cultists
cultivable
cultivar
cultivatable
cultivate
cultivated
cultivates
cultivating
cultivation
cultivations
cultivation's
cultivator
cultivators
cultivator's
cults
cult's
cultural
culturally
culture
cultured
cultures
culture's
culturing
culver
culvers
culvert
culverts
culvert's
cum
cumber
cumbered
cumberer
cumberers
cumbering
cumberland
cumberland's
cumbers
cumbersome
cumbersomeness
cumbrous
cumbrously
cumin
cumine
cumings
cumins
cumin's
cummerbund
cummerbunds
cummerbund's
cummers
cummin
cummine
cumming
cummings
cummins
cumquat
cumquats
cumquat's
cums
cumshaw
cumshaws
cumulate
cumulated
cumulates
cumulating
cumulative
cumulatively
cumuli
cumulonimbus
cumulous
cumulus
cumulus's
cunard
cunard's
cuneate
cuneiform
cuneiform's
cung
cuniform
cunner
cunners
cunni
cunnilinctus
cunnilinguism
cunnilingus
cunnilingus's
cunning
cunninger
cunningest
cunningham
cunningham's
cunningly
cunningness
cunnings
cunning's
cunt
cunts
cunt's
cup
cupbearer
cupbearers
cupboard
cupboards
cupboard's
cupcake
cupcakes
cupcake's
cupful
cupfuls
cupful's
cupholder
cupid
cupidities
cupidity
cupidity's
cupids
cupid's
cupo
cupola
cupolaed
cupolas
cupola's
cuppa
cuppas
cupped
cupper
cuppers
cuppier
cupping
cuppings
cuppy
cupreous
cupric
cuprite
cuprites
cupronickel
cuprous
cuprums
cups
cup's
cupsful
cur
curability
curable
curableness
curably
curacao
curacaos
curacao's
curacies
curacy
curacy's
curara
curare
curares
curari
curarization
curate
curates
curate's
curative
curatively
curatives
curative's
curator
curatorial
curators
curator's
curatorship
curatrices
curatrix
curb
curbable
curbed
curber
curbers
curbing
curbings
curbs
curb's
curbside
curbstone
curbstones
curcio
curd
curded
curdier
curding
curdle
curdled
curdler
curdlers
curdles
curdling
curds
curd's
curdy
cure
cured
cureless
curer
curers
cures
cure's
curets
curettage
curette
curetted
curettes
curetting
curfew
curfewed
curfewing
curfews
curfew's
curhan
curia
curiae
curial
curie
curies
curie's
curing
curio
curios
curio's
curiosa
curiosities
curiosity
curiosity's
curious
curiouser
curiousest
curiously
curiousness
curitiba
curium
curiums
curkell
curl
curled
curler
curlers
curler's
curlew
curlews
curlew's
curley
curlicue
curlicued
curlicues
curlicue's
curlicuing
curlier
curliest
curlily
curliness
curliness's
curling
curlings
curls
curl's
curly
curlycue
curlycues
curlycue's
curmudgeon
curmudgeons
curmudgeon's
curnin
curr
curran
currant
currants
currant's
curred
curren
currencies
currency
currency's
current
currently
currentness
currents
current's
currey
curricula
curricular
curriculum
curriculums
curriculum's
currie
curried
currier
curriers
currier's
curriery
curries
curring
currish
curry
currycomb
currycombed
currycombing
currycombs
currycomb's
currying
curry's
curs
cur's
curse
cursed
curseder
cursedest
cursedly
cursedness
curser
cursers
curses
curse's
cursing
cursive
cursively
cursiveness
cursives
cursive's
curson
cursor
cursorily
cursoriness
cursors
cursor's
cursory
curst
curt
curtail
curtailed
curtailing
curtailment
curtailments
curtailment's
curtails
curtain
curtained
curtaining
curtains
curtain's
curter
curtesies
curtest
curtesy
curtice
curtis
curtis's
curtly
curtness
curtness's
curt's
curtsey
curtseyed
curtseying
curtseys
curtsey's
curtsied
curtsies
curtsy
curtsying
curtsy's
curvaceous
curvaceously
curvacious
curvature
curvatures
curvature's
curve
curved
curvedly
curves
curve's
curvet
curveted
curvets
curvetting
curvey
curvier
curviest
curviness
curving
curvy
curzon
cu's
cusack
cuscus
cushier
cushiest
cushily
cushiness
cushing
cushion
cushioned
cushioning
cushions
cushion's
cushiony
cushy
cusick
cusp
cuspated
cusped
cuspid
cuspidal
cuspidated
cuspidor
cuspidors
cuspids
cuspid's
cusps
cusp's
cuss
cussed
cussedly
cusser
cussers
cusses
cussing
cuss's
cussword
cusswords
custard
custards
custard's
custer
custodial
custodian
custodians
custodian's
custodianship
custodies
custody
custody's
custom
customarily
customary
customer
customers
customer's
customhouse
customhouses
customisation
customise
customised
customises
customising
customization
customize
customized
customizes
customizing
customs
custom's
customshouse
cut
cutaneous
cutaneously
cutaway
cutaways
cutback
cutbacks
cutback's
cutcheon
cutcheries
cutcliffe
cutdown
cutdowns
cute
cutely
cuteness
cuteness's
cuter
cutes
cutesier
cutesiest
cutest
cutesy
cutey
cuteys
cuthbert
cuthbertson
cuthburt
cuticle
cuticles
cuticle's
cuticular
cutie
cuties
cutin
cutinizing
cutins
cutis
cutlas
cutlases
cutlass
cutlasses
cutlass's
cutler
cutleries
cutlerr
cutlers
cutlery
cutlery's
cutlet
cutlets
cutlet's
cutlines
cutlip
cutlor
cutoff
cutoffs
cutoff's
cutout
cutouts
cutpurse
cutpurses
cuts
cut's
cuttable
cuttages
cutter
cutters
cutter's
cutthroat
cutthroats
cutthroat's
cuttie
cutting
cuttings
cutting's
cuttle
cuttlebone
cuttlebones
cuttled
cuttlefish
cuttlefishes
cuttlefish's
cuttler
cuttles
cuttling
cutty
cutup
cutups
cutup's
cutworm
cutworms
cuvier
cuvier's
cuyler
cuzco
cwt
cy
cyan
cyanic
cyanide
cyanided
cyanides
cyanide's
cyanin
cyanitic
cyanoacrylate
cyanogen
cyanosed
cyanoses
cyanosis
cyanotic
cyans
cyb
cybele
cybele's
cybercultural
cyberculture
cybernated
cybernation
cybernetic
cybernetical
cybernetically
cybernetician
cyberneticist
cyberneticists
cybernetics
cybernetics's
cyberpunk
cyberpunks
cyberpunk's
cyberspace
cyberspace's
cybil
cybill
cyborg
cyborgs
cycad
cycads
cychosz
cyclades
cyclades's
cyclamate
cyclamates
cyclamen
cyclamens
cyclamen's
cyclazocine
cycle
cyclecar
cyclecars
cycled
cycler
cyclers
cycles
cycle's
cyclic
cyclical
cyclically
cyclicly
cycling
cyclings
cyclist
cyclists
cyclist's
cyclized
cyclizes
cyclizing
cyclo
cycloid
cycloidal
cycloids
cyclometer
cyclometers
cyclonal
cyclone
cyclones
cyclone's
cyclonic
cyclonically
cyclopedia
cyclopedias
cyclopes
cyclops
cyclops's
cyclos
cyclotron
cyclotrons
cyclotron's
cyd
cygnet
cygnets
cygnet's
cygnus
cygnus's
cykana
cyler
cylinder
cylindered
cylinders
cylinder's
cylindrical
cylindrically
cyma
cymbal
cymbaler
cymbalers
cymbalist
cymbalists
cymbals
cymbal's
cymbeline
cymbeline's
cymbling
cymbre
cyme
cymes
cymose
cyn
cyna
cynar
cynara
cynarra
cynde
cyndi
cyndia
cyndie
cyndy
cynera
cynic
cynical
cynically
cynicism
cynicisms
cynicism's
cynics
cynic's
cynosure
cynosures
cynosure's
cynth
cynthea
cynthia
cynthia's
cynthie
cynthla
cynthy
cypher
cyphered
cyphering
cyphers
cypher's
cypres
cypreses
cypress
cypresses
cypress's
cyprian
cyprians
cyprian's
cyprio
cypriot
cypriote
cypriotes
cypriots
cypriot's
cypro
cyprus
cypruses
cyprus's
cyrano
cyrano's
cyrie
cyril
cyrill
cyrilla
cyrille
cyrillic
cyrillic's
cyrillus
cyrus
cyst
cystectomies
cystic
cystitis
cysts
cyst's
cytologic
cytological
cytologically
cytologies
cytologist
cytologists
cytology
cytology's
cytoplasm
cytoplasmic
cytoplasm's
cytosine
czar
czardas
czardases
czardom
czardoms
czarevna
czarevnas
czarina
czarinas
czarina's
czarism
czarisms
czarist
czarists
czaritza
czaritzas
czarra
czars
czar's
czech
czechoslovak
czechoslovakia
czechoslovakian
czechoslovakians
czechoslovakian's
czechoslovakia's
czechoslovaks
czechs
czech's
czerny
d
dab
dabbed
dabbing
dabble
dabbled
dabbler
dabblers
dabbler's
dabbles
dabbling
dabblings
dabbs
daberath
dabney
dabs
dab's
dacca
dacca's
dace
daces
dacey
dacha
dachas
dacha's
dachau
dachau's
dachi
dachia
dachshund
dachshunds
dachshund's
dachy
dacia
dacie
dacoit
dacoits
dacron
dacrons
dacron's
dactyl
dactylic
dactylics
dactylic's
dactyls
dactyl's
dactylus
dacy
dad
dada
dadaism
dadaisms
dadaism's
dadaist
dadaists
dadas
dada's
daddies
daddling
daddy
daddy's
dado
dadoed
dadoes
dadoing
dados
dado's
dads
dad's
daedalus
daedalus's
daegal
dael
daemon
daemonic
daemons
daemon's
daffi
daffie
daffier
daffiest
daffiness
daffodil
daffodils
daffodil's
daffy
dafna
dafodil
daft
dafter
daftest
daftly
daftness
dag
dagall
dagger
daggered
daggers
dagger's
daggett
daggna
dagley
dagmar
dagna
dagnah
dagney
dagny
dago
dagoba
dagobas
dagoes
dagos
daguerre
daguerreotype
daguerreotyped
daguerreotypes
daguerreotype's
daguerreotyping
dagwood
dahl
dahle
dahlia
dahlias
dahlia's
dahlstrom
dahomey
dahomey's
daigle
dail
daile
dailey
dailies
daily
daily's
daimler
daimler's
daimon
daimonic
daimons
daimyo
daimyos
daintier
dainties
daintiest
daintily
daintiness
daintiness's
dainty
dainty's
daiquiri
daiquiris
daiquiri's
dairies
dairy
dairying
dairying's
dairymaid
dairymaids
dairymaid's
dairyman
dairyman's
dairymen
dairy's
dais
daises
daisey
daisi
daisie
daisied
daisies
dais's
daisy
daisy's
daitzman
dakar
dakar's
dakoit
dakoits
dakota
dakotan
dakotans
dakotas
dakota's
dal
dale
dalenna
dales
dale's
dalesman
dalesmen
daleth
daleths
daley
daley's
dali
dalia
dalian
dalian's
dalila
dalis
dall
dallas
dallas's
dalles
dalli
dalliance
dalliances
dalliance's
dallied
dallier
dalliers
dallies
dallis
dallman
dallon
dally
dallying
dalmatian
dalmatians
dalmatian's
daloris
dalpe
dalston
dalt
dalton
dalton's
dalury
daly
dam
damage
damageable
damaged
damager
damagers
damages
damage's
damages's
damaging
damagingly
damal
damalas
damales
damali
damalis
damalus
damara
damaris
damarra
damascene
damascened
damascenes
damascus
damascus's
damask
damasked
damasking
damasks
damask's
dambro
dame
damek
dames
dame's
damian
damiani
damiano
damian's
damick
damicke
damien
damion
damion's
damita
damle
dammed
dammer
dammers
damming
damn
damnabilities
damnability
damnable
damnableness
damnably
damnation
damnation's
damndest
damned
damneder
damnedest
damner
damners
damnification
damnify
damnifying
damning
damnit
damns
damn's
damocles
damon
damon's
damosel
damosels
damour
damozels
damp
damped
dampen
dampened
dampener
dampeners
dampening
dampens
damper
dampers
damper's
dampest
damping
dampish
damply
dampness
dampness's
damps
damp's
dams
dam's
damsel
damselflies
damselfly
damsels
damsel's
damson
damsons
damson's
dan
dana
danae
danaher
danais
danas
dana's
danby
dance
danced
dancer
dancers
dancer's
dances
dance's
dancing
dancingly
dancing's
danczyk
dandelion
dandelions
dandelion's
dander
dandered
danders
dander's
dandier
dandies
dandiest
dandification
dandified
dandifies
dandify
dandifying
dandily
dandle
dandled
dandler
dandlers
dandles
dandling
dandruff
dandruff's
dandy
dandyish
dandyism
dandyisms
dandy's
dane
danegeld
danegelds
danelaw
danell
danella
danelle
danes
dane's
danete
danette
daneweed
danewort
daney
danforth
dang
danged
danger
dangered
dangerfield
dangerfield's
dangerous
dangerously
dangerousness
dangers
danger's
danging
dangle
dangled
dangler
danglers
dangles
dangling
dangs
dani
dania
danial
daniala
danialah
danial's
danica
danice
danie
daniel
daniela
daniele
daniell
daniella
danielle
danielle's
daniels
daniel's
danielson
danieu
danika
danila
danish
danish's
danit
danita
daniyal
dank
danker
dankest
dankly
dankness
dankness's
dann
danna
dannel
danni
dannica
dannie
dannie's
dannon
danny
dannye
danny's
danone
danone's
danseur
danseurs
danseuse
danseuses
dante
dante's
danton
danube
danube's
danubian
danuloff
danya
danyelle
danyette
danyluk
danzig
danziger
dao
daph
daphene
daphie
daphna
daphne
daphne's
daphnia
daphnias
dapper
dapperer
dapperest
dapperly
dapperness
dapping
dapple
dappled
dapples
dapple's
dappling
dar
dara
darach
darb
darbee
darbie
darby
darby's
darce
darcee
darcey
darci
darcia
darcie
darcy
d'arcy
darcy's
darda
dardanelles
dardanelles's
dardani
dare
dared
daredevil
daredevils
daredevil's
dareece
dareen
darees
dareful
darell
darelle
daren
daren's
darer
darers
dares
dare's
daresay
d'arezzo
darfur
dari
daria
darian
darice
darill
darin
daring
daringly
daringness
darings
daring's
darin's
dario
dario's
darius
darjeeling
dark
darked
darken
darkened
darkener
darkeners
darkening
darkens
darker
darkest
darkey
darkeys
darkhaired
darkie
darkies
darking
darkish
darkle
darkled
darkles
darklier
darkliest
darkling
darkly
darkness
darkness's
darkroom
darkrooms
darkroom's
darks
dark's
darksome
darky
darla
darla's
darleen
darlene
darlene's
darline
darling
darlings
darling's
darlleen
darmit
darn
darnall
darndest
darndests
darned
darneder
darnedest
darnel
darnell
darnell's
darnels
darner
darners
darning
darnings
darns
darn's
daron
darooge
darra
darrel
darrell
darrelle
darrell's
darrel's
darren
darren's
darrey
darrick
darrill
darrin
darrin's
darrow
darryl
darryl's
darryn
darsey
darsie
dart
dartboard
dartboards
dartboard's
darted
darter
darters
darth
darth's
darting
dartmoor
dartmouth
darton
darts
dart's
darvon
darvon's
darwen
darwin
darwinian
darwinians
darwinism
darwinism's
darwinist
darwinists
darwinite
darwin's
darya
daryl
daryle
daryl's
daryn
da's
dash
dasha
dashboard
dashboards
dashboard's
dashed
dasher
dashers
dashes
dashier
dashiki
dashikis
dashiki's
dashing
dashingly
dashpot
dashpots
dash's
dashy
dasi
dasie
dastard
dastardliness
dastardly
dastards
dasteel
dasya
data
database
databases
database's
datable
dataflow
datamation
datary
datcha
datchas
date
dateable
dated
datedly
datedness
dateless
dateline
datelined
datelines
dateline's
datelining
dater
daters
dates
date's
datha
dating
dative
datively
datives
dative's
datnow
dat's
datsun
datsuns
datum
datums
datum's
datura
daturas
daub
daubed
dauber
dauberies
daubers
dauber's
daubery
daubes
daubier
daubing
daubs
daub's
dauby
daugherty
daugherty's
daughter
daughterly
daughters
daughter's
daughtry
daukas
daumier
daune
daunt
daunted
daunter
daunters
daunting
dauntless
dauntlessly
dauntlessness
dauntlessness's
daunts
dauphin
dauphine
dauphins
dauphin's
dav
davao
dave
daveda
daveen
daven
davena
davenport
davenports
davenport's
dave's
daveta
davey
david
davida
davidde
davide
davidoff
davids
david's
davidson
davidson's
davie
davies
davilman
davin
davina
davine
davis
davison
davit
davita
davits
davit's
davon
davy
daw
dawdle
dawdled
dawdler
dawdlers
dawdler's
dawdles
dawdling
dawes
dawkins
dawn
dawna
dawned
dawning
dawns
dawn's
dawson
day
daybed
daybeds
daybed's
daybook
daybooks
daybreak
daybreaks
daybreak's
daydream
daydreamed
daydreamer
daydreamers
daydreamer's
daydreaming
daydreams
daydream's
daydreamt
daye
dayflies
dayflower
dayflowers
dayfly
dayglow
dayglows
dayle
daylight
daylighted
daylights
daylight's
daylilies
daylily
daylit
daylong
daymare
dayna
dayroom
dayrooms
days
day's
dayside
daysides
daystar
daystars
daytime
daytimes
daytime's
dayton
daze
dazed
dazedly
dazedness
dazes
daze's
dazing
dazzle
dazzled
dazzler
dazzlers
dazzles
dazzle's
dazzling
dazzlingly
db
dbl
dbms
dc
dc's
ddene
dd's
dds's
de
deaccession
deaccessioned
deaccessioning
deaccessions
deach
deacidification
deacidified
deacidifying
deacon
deaconed
deaconess
deaconesses
deaconess's
deaconing
deaconries
deaconry
deacons
deacon's
deactivate
deactivated
deactivates
deactivating
deactivation
deactivations
deactivator
deactivators
dead
deadbeat
deadbeats
deadbeat's
deadbolt
deadbolts
deadbolt's
deaden
deadened
deadener
deadeners
deadening
deadens
deader
deadest
deadeye
deadeyes
deadfall
deadfalls
deadhead
deadheaded
deadheads
deadhead's
deadlier
deadliest
deadline
deadlines
deadline's
deadliness
deadliness's
deadlock
deadlocked
deadlocking
deadlocks
deadlock's
deadly
deadman
deadness
deadpan
deadpanned
deadpanning
deadpans
deadpan's
deads
dead's
deadweight
deadwood
deadwoods
deadwood's
deaf
deafen
deafened
deafening
deafens
deafer
deafest
deafish
deafly
deafness
deafness's
deair
deairs
deal
dealcoholization
dealer
dealers
dealer's
dealership
dealerships
dealership's
dealing
dealings
dealing's
deals
deal's
dealt
dean
deana
deana's
deandre
deandre's
deane
deaner
deaneries
deanery
deaning
deann
deanna
deanna's
deanne
deanne's
deann's
deans
dean's
deanship
deanships
dear
dearborn
dearden
dearer
dearest
dearie
dearies
dearly
dearman
dearness
dearness's
dearr
dears
dear's
dearth
dearths
dearth's
deary
deash
death
deathbed
deathbeds
deathbed's
deathblow
deathblows
deathblow's
deathcup
deathcups
deathful
deathless
deathlessly
deathlessness
deathlike
deathly
deathrate
deaths
death's
deathtrap
deathtraps
deathtrap's
deathwatch
deathwatches
deathy
deaves
deb
debacle
debacles
debacle's
debar
debarath
debark
debarkation
debarkations
debarkation's
debarked
debarking
debarks
debarment
debarment's
debarred
debarring
debars
debase
debased
debasedness
debasement
debasements
debasement's
debaser
debasers
debases
debasing
debatable
debatably
debate
debateable
debated
debater
debaters
debater's
debates
debate's
debating
debauch
debauched
debauchedly
debauchedness
debauchee
debauchees
debaucher
debaucheries
debauchery
debauchery's
debauches
debauching
debauch's
debbee
debbi
debbie
debbie's
debbra
debby
debby's
debee
debenture
debentures
debenture's
debera
debi
debian
debian's
debilitant
debilitate
debilitated
debilitates
debilitating
debilitation
debilitations
debilitation's
debilitative
debilities
debility
debility's
debit
debitable
debited
debiting
debits
debit's
debonair
debonairly
debonairness
debone
debor
debora
deborah
debora's
deborath
debouch
debouche
debouched
debouches
debouching
debouillet
debouillet's
debra
debra's
debrided
debrief
debriefed
debriefing
debriefings
debriefing's
debriefs
debris
debris's
debruising
debs
deb's
debt
debtee
debtless
debtor
debtors
debtor's
debts
debt's
debug
debugged
debugger
debuggers
debugging
debugs
debunk
debunked
debunker
debunkers
debunking
debunks
debussy
debut
debutant
debutante
débutante
debutantes
débutantes
débutante's
debutants
debuted
debuting
debuts
debut's
dec
decade
decadence
decadence's
decadent
decadently
decadents
decadent's
decades
decade's
decaf
decaffeinate
decaffeinated
decaffeinates
decaffeinating
decaf's
decagon
decagons
decagram
decahedra
decahedron
decahedrons
decal
decalcification
decalcified
decalcifies
decalcify
decalcifying
decalcomania
decalcomanias
decaliters
decalogue
decalogue's
decals
decal's
decameter
decameters
decamp
decamped
decamping
decampment
decamps
decant
decanted
decanter
decanters
decanter's
decanting
decants
decapitate
decapitated
decapitates
decapitating
decapitation
decapitations
decapitation's
decapitator
decapod
decapods
decapsulate
decares
decasyllabic
decasyllable
decasyllables
decathlon
decathlons
decathlon's
decato
decatur
decay
decayable
decayed
decayedness
decayer
decayers
decaying
decays
decay's
decca
deccan
decca's
decease
deceased
deceased's
deceases
decease's
deceasing
decedent
decedents
decedent's
deceit
deceitful
deceitfully
deceitfulness
deceitfulness's
deceits
deceit's
deceivable
deceive
deceived
deceiver
deceivers
deceiver's
deceives
deceiving
deceivingly
decelerate
decelerated
decelerates
decelerating
deceleration
decelerations
deceleration's
decelerator
decelerators
december
decembers
december's
decemvir
decenaries
decenary
decencies
decency
decency's
decennia
decennial
decennially
decennials
decenniums
decent
decenter
decentered
decentest
decently
decentralisation
decentralisation's
decentralise
decentralised
decentralises
decentralising
decentralism
decentralist
decentralization
decentralizations
decentralization's
decentralize
decentralized
decentralizes
decentralizing
decentring
deception
deceptions
deception's
deceptive
deceptively
deceptiveness
deceptiveness's
decertification
decertified
decertifying
dechlorinate
dechlorinated
dechlorinating
dechlorination
deciare
deciares
decibel
decibels
decibel's
decidable
decide
decided
decidedly
decider
deciders
decides
deciding
decidua
decidual
deciduous
deciduously
deciduousness
decigram
decigrams
decile
deciliter
deciliters
decima
decimal
decimalization
decimalize
decimalized
decimalizes
decimalizing
decimally
decimals
decimal's
decimate
decimated
decimates
decimating
decimation
decimation's
decimeter
decimeters
decipher
decipherable
deciphered
deciphering
deciphers
decision
decisional
decisions
decision's
decisive
decisively
decisiveness
decisiveness's
decistere
decisteres
deck
decked
decker
deckers
deckert
deckhand
deckhands
deckhand's
decking
deckings
deckle
deckles
decks
deck's
declaim
declaimed
declaimer
declaimers
declaiming
declaims
declamation
declamations
declamation's
declamatory
declan
declarable
declarant
declaration
declarations
declaration's
declarative
declaratively
declarator
declaratory
declare
declared
declarer
declarers
declares
declaring
declasse
declassification
declassifications
declassified
declassifies
declassify
declassifying
declassing
declension
declensions
declension's
declinable
declination
declinational
declinations
declination's
declinatory
declinature
decline
declined
decliner
decliners
declines
decline's
declining
declivities
declivity
declivity's
deco
decoct
decocted
decocting
decoction
decocts
decode
decoded
decoder
decoders
decodes
decoding
decodings
decollated
decollete
décolleté
decolonisation
decolonisation's
decolonise
decolonised
decolonises
decolonising
decolonization
decolonization's
decolonize
decolonized
decolonizes
decolonizing
decommission
decommissioned
decommissioning
decommissions
decompensate
decompensated
decompensates
decompensating
decompensation
decompensations
decomposability
decomposable
decompose
decomposed
decomposer
decomposers
decomposes
decomposing
decomposition
decompositions
decomposition's
decompress
decompressed
decompresses
decompressing
decompression
decompressions
decompression's
decompressive
decongest
decongestant
decongestants
decongestant's
decongested
decongesting
decongestion
decongestive
decongests
deconstruction
deconstructions
deconstruction's
decontaminate
decontaminated
decontaminates
decontaminating
decontamination
decontaminations
decontamination's
decontaminator
decontaminators
decontrol
decontrolled
decontrolling
decontrols
decor
decorate
decorated
decorates
decorating
decoration
decorations
decoration's
decorative
decoratively
decorativeness
decorator
decorators
decorator's
decorous
decorously
decorousness
decors
decor's
decorticate
decorum
decorums
decorum's
decoupage
decouple
decoy
decoyed
decoyer
decoyers
decoying
decoys
decoy's
decrease
decreased
decreases
decrease's
decreasing
decreasingly
decree
decreed
decreeing
decreer
decreers
decrees
decree's
decrement
decremented
decrements
decrepit
decrepitly
decrepitude
decrepitude's
decrescendi
decrescendo
decrescendos
decrescendo's
decrial
decrials
decried
decrier
decriers
decries
decriminalisation
decriminalisation's
decriminalise
decriminalised
decriminalises
decriminalising
decriminalization
decriminalization's
decriminalize
decriminalized
decriminalizes
decriminalizing
decrowns
decry
decrying
decrypt
decrypted
decrypting
decryption
decryptions
decrypts
dec's
dede
dedekind
dedekind's
deden
dedicate
dedicated
dedicatee
dedicates
dedicating
dedication
dedicational
dedications
dedication's
dedicator
dedicators
dedicatory
dedie
dedra
dedric
dedrick
deduce
deduced
deduces
deducible
deducing
deduct
deducted
deductibility
deductible
deductibles
deductible's
deducting
deduction
deductions
deduction's
deductive
deductively
deducts
dee
deeann
deeanne
deed
deedbox
deeded
deedee
dee dee
deedier
deeding
deedless
deeds
deed's
deedy
deegan
deejay
deejays
deejay's
deem
deemed
deeming
deemphasis
deemphasize
deemphasized
deemphasizes
deemphasizing
deems
deena
deena's
deenya
deep
deepen
deepened
deepener
deepeners
deepening
deepens
deeper
deepest
deeply
deepness
deepness's
deeps
deep's
deer
deerdre
deere
deere's
deerfly
deerflys
deering
deers
deer's
deerskin
deerskins
deerskin's
deerstalker
deerstalkers
deerweed
deerweeds
deery
deeryard
dees
deescalate
deescalated
deescalates
deescalating
deescalation
deescalations
deeyn
deface
defaced
defacement
defacements
defacement's
defacer
defacers
defaces
defacing
defacto
defalcate
defalcated
defalcates
defalcating
defalcation
defalcations
defamation
defamations
defamation's
defamatory
defame
defamed
defamer
defamers
defames
defaming
defamingly
defant
defat
defats
defatted
default
defaulted
defaulter
defaulters
defaulter's
defaulting
defaults
default's
defeat
defeated
defeater
defeaters
defeating
defeatism
defeatism's
defeatist
defeatists
defeatist's
defeats
defeat's
defecate
defecated
defecates
defecating
defecation
defecation's
defect
defected
defecter
defecters
defecting
defection
defections
defection's
defective
defectively
defectiveness
defectives
defective's
defector
defectors
defector's
defects
defect's
defeminize
defeminized
defeminizing
defence
defenced
defenceless
defences
defence's
defencing
defend
defendable
defendant
defendants
defendant's
defended
defender
defenders
defender's
defending
defends
defense
defensed
defenseless
defenselessly
defenselessness
defenses
defense's
defensibility
defensible
defensibly
defensing
defensive
defensively
defensiveness
defensiveness's
defensive's
defer
deference
deference's
deferent
deferential
deferentially
deferment
deferments
deferment's
deferrable
deferral
deferrals
deferred
deferrer
deferrers
deferring
defers
defiance
defiances
defiance's
defiant
defiantly
defibrillate
deficiencies
deficiency
deficiency's
deficient
deficiently
deficit
deficits
deficit's
defied
defier
defiers
defies
defile
defiled
defilement
defilements
defilement's
defiler
defilers
defiles
defile's
defiling
defilingly
definable
definably
define
defined
definement
definer
definers
definer's
defines
defining
definite
definitely
definiteness
definiteness's
definition
definitions
definition's
definitive
definitively
definitiveness
deflagrate
deflagrated
deflagrates
deflagrating
deflagration
deflagrations
deflate
deflated
deflates
deflating
deflation
deflationary
deflations
deflation's
deflator
deflators
deflea
deflect
deflectable
deflected
deflecting
deflection
deflections
deflection's
deflective
deflector
deflectors
deflector's
deflects
defloration
deflorations
deflorescence
deflower
deflowered
deflowering
deflowers
defoam
defoamed
defoamer
defoe
defog
defogged
defogger
defoggers
defogger's
defogging
defogs
defoliant
defoliants
defoliant's
defoliate
defoliated
defoliates
defoliating
defoliation
defoliations
defoliation's
defoliator
defoliators
deforest
deforestation
deforestation's
deforested
deforesting
deforests
deform
deformable
deformation
deformations
deformation's
deformative
deformed
deformer
deformers
deforming
deformities
deformity
deformity's
deforms
defraud
defraudation
defrauded
defrauder
defrauders
defrauding
defrauds
defray
defrayable
defrayal
defrayals
defrayal's
defrayed
defrayer
defrayers
defraying
defrayment
defrays
defrock
defrocked
defrocking
defrocks
defrost
defrosted
defroster
defrosters
defroster's
defrosting
defrosts
deft
defter
deftest
deftly
deftness
deftness's
defunct
defunctive
defunctness
defuse
defused
defuses
defusing
defuze
defuzed
defuzes
defuzing
defy
defying
degas
degass
degassed
degasses
degassing
degauss
degaussed
degausses
degaussing
degeneracies
degeneracy
degeneracy's
degenerate
degenerated
degenerately
degenerateness
degenerates
degenerate's
degenerating
degeneration
degenerations
degeneration's
degenerative
degeneres
degeneres's
degerm
degermed
degradable
degradation
degradations
degradation's
degrade
degraded
degradedly
degradedness
degrader
degraders
degrades
degrading
degrease
degreased
degreases
degreasing
degree
degreed
degrees
degree's
degum
degummed
degumming
degums
dehlia
dehnel
dehorn
dehorned
dehorner
dehorning
dehorns
dehumanisation
dehumanisation's
dehumanise
dehumanised
dehumanises
dehumanising
dehumanization
dehumanization's
dehumanize
dehumanized
dehumanizes
dehumanizing
dehumidification
dehumidified
dehumidifier
dehumidifiers
dehumidifier's
dehumidifies
dehumidify
dehumidifying
dehydrate
dehydrated
dehydrates
dehydrating
dehydration
dehydration's
dehydrator
dehydrators
dehydrogenate
dehydrogenated
dehydrogenates
dehydrogenating
dehydrogenation
dehypnotize
dehypnotized
dehypnotizing
dei
deibel
deice
deiced
deicer
deicers
deicer's
deices
deicidal
deicide
deicides
deicing
deidre
deidre's
deific
deifical
deification
deifications
deification's
deified
deifier
deifiers
deifies
deiform
deify
deifying
deign
deigned
deigning
deigns
deimos
deina
deionization
deionizations
deionize
deionized
deionizes
deionizing
deirdra
deirdre
deism
deisms
deism's
deist
deistic
deists
deities
deity
deity's
deja
deject
dejected
dejectedly
dejectedness
dejecting
dejection
dejections
dejection's
dejects
dejesus
dejesus's
dekagram
dekagrams
dekaliter
dekaliters
dekameter
dekameters
dekares
dekeles
dekow
del
dela
delacourt
delacroix
delacruz
delacruz's
delaine
delainey
delamare
deland
delaney
delaney's
delanie
delano
delanos
delano's
delanty
delaryd
delastre
delaware
delawarean
delawareans
delawarean's
delawares
delaware's
delay
delayed
delayer
delayers
delaying
delays
delay's
delbert
delbert's
delcina
delcine
dele
delead
delectable
delectably
delectation
delectations
delectation's
deled
delegacies
delegacy
delegalizing
delegant
delegate
delegated
delegatee
delegates
delegate's
delegati
delegating
delegation
delegations
delegation's
delegatory
deleing
deleon
deleon's
deles
delete
deleted
deleterious
deleteriously
deleteriousness
deletes
deleting
deletion
deletions
deletion's
delfeena
delfine
delft
delfts
delgado
delhi
delhi's
deli
delia
delia's
deliberate
deliberated
deliberately
deliberateness
deliberates
deliberating
deliberation
deliberations
deliberation's
deliberative
deliberatively
deliberator
delibes
delicacies
delicacy
delicacy's
delicate
delicately
delicateness
delicates
delicatessen
delicatessens
delicatessen's
delicious
deliciously
deliciousness
deliciousness's
delicious's
delict
delicti
delicto
delight
delighted
delightedly
delightful
delightfully
delightfulness
delighting
delights
delight's
delija
delila
delilah
delilah's
delime
deliming
delimit
delimitating
delimitation
delimitations
delimitative
delimited
delimiter
delimiters
delimiting
delimits
delinda
delineate
delineated
delineates
delineating
delineation
delineations
delineation's
delineative
delinquencies
delinquency
delinquency's
delinquent
delinquently
delinquents
delinquent's
deliquesce
deliquesced
deliquescence
deliquescent
deliquesces
deliquescing
deliria
deliriant
delirifacient
delirious
deliriously
deliriousness
delirium
deliriums
delirium's
delis
deli's
delisle
delist
delius
deliver
deliverable
deliverables
deliverance
deliverance's
delivered
deliverer
deliverers
deliverer's
deliveries
delivering
delivers
delivery
delivery's
dell
della
della's
delle
dellora
dells
dell's
delly
delmar
delmar's
delmarva
delmarva's
delmer
delmer's
delmonico
delmor
delmore
delogu
delora
delorenzo
delores
delores's
deloria
deloris
deloris's
delos
delouse
deloused
delouses
delousing
delp
delphi
delphic
delphina
delphine
delphinia
delphinium
delphiniums
delphinium's
delphinus
delphinus's
delphi's
delsman
delta
deltaic
deltas
delta's
deltic
deltoid
deltoids
delude
deluded
deluder
deluders
deludes
deluding
deludingly
deluge
deluged
deluges
deluge's
deluging
delusion
delusional
delusionary
delusionist
delusions
delusion's
delusive
delusively
delusiveness
delusory
deluxe
delve
delved
delver
delvers
delves
delving
delwin
delwyn
dem
demaggio
demagnetisation
demagnetisation's
demagnetise
demagnetised
demagnetises
demagnetising
demagnetization
demagnetization's
demagnetize
demagnetized
demagnetizes
demagnetizing
demagnification
demagog
demagogic
demagogies
demagogry
demagogs
demagog's
demagogue
demagoguery
demagoguery's
demagogues
demagogue's
demagogy
demagogy's
demakis
demand
demandable
demanded
demander
demanders
demanding
demandingly
demands
demand's
demarcate
demarcated
demarcates
demarcating
demarcation
demarcations
demarcation's
demarcator
demarcators
demarche
demarches
demaria
demarking
demasculinize
demasculinized
demasculinizing
demavend
demavend's
demb
demean
demeaned
demeaning
demeanor
demeanors
demeanor's
demeanour
demeanour's
demeans
dement
demented
dementedly
dementia
dementias
dementia's
dementing
dements
demerit
demerited
demeriting
demerits
demerit's
demerol
demerol's
demesne
demesnes
demesne's
demeter
demeter's
demetra
demetre
demetri
demetria
demetris
demetrius
demetrius's
demeyer
demigod
demigods
demigod's
demijohn
demijohns
demijohn's
demilitarisation
demilitarisation's
demilitarise
demilitarised
demilitarises
demilitarising
demilitarization
demilitarization's
demilitarize
demilitarized
demilitarizes
demilitarizing
demimondain
demimondaine
demimondaines
demimonde
demineralization
demineralize
demineralized
demineralizes
demineralizing
deming
deming's
demise
demised
demises
demise's
demising
demit
demitasse
demitasses
demitasse's
demitria
demits
demitted
demiurge
demiurges
demmer
demmy
demo
demob
demobbed
demobbing
demobilisation
demobilisation's
demobilise
demobilised
demobilises
demobilising
demobilization
demobilizations
demobilization's
demobilize
demobilized
demobilizes
demobilizing
demobs
democracies
democracy
democracy's
democrat
democratic
democratical
democratically
democratisation
democratisation's
democratise
democratised
democratises
democratising
democratism
democratization
democratization's
democratize
democratized
democratizes
democratizing
democrats
democrat's
democritus
demode
demodena
demodulate
demodulated
demodulates
demodulating
demodulation
demodulations
demoed
demographer
demographers
demographer's
demographic
demographically
demographics
demographic's
demographics's
demographies
demography
demography's
demoing
demoiselle
demoiselles
demolish
demolished
demolisher
demolishes
demolishing
demolition
demolitionist
demolitions
demolition's
demon
demona
demoness
demonetization
demonetize
demonetized
demonetizes
demonetizing
demoniac
demoniacal
demoniacs
demonian
demonic
demonical
demonise
demonism
demonisms
demonist
demonists
demonize
demonized
demonizes
demonizing
demonologies
demonology
demons
demon's
demonstrable
demonstrably
demonstrandum
demonstrate
demonstrated
demonstrates
demonstrating
demonstration
demonstrational
demonstrationist
demonstrationists
demonstrations
demonstration's
demonstrative
demonstratively
demonstrativeness
demonstratives
demonstrative's
demonstrator
demonstrators
demonstrator's
demoralisation
demoralisation's
demoralise
demoralised
demoralises
demoralising
demoralization
demoralization's
demoralize
demoralized
demoralizer
demoralizers
demoralizes
demoralizing
demos
demo's
demosthenes
demosthenes's
demote
demoted
demotes
demotic
demotics
demoting
demotion
demotions
demotion's
demotist
demott
demount
demountable
demounted
demounting
demounts
demp
dempsey
dempster
dempstor
demulcent
demulcents
demultiplexes
demur
demure
demurely
demureness
demurer
demurest
demurrable
demurrage
demurrages
demurral
demurrals
demurred
demurrer
demurrers
demurring
demurs
demur's
demy
demythologization
demythologizations
demythologize
demythologized
demythologizes
demythologizing
den
dena
denae
denarii
denarius
dena's
denationalizing
denaturant
denaturants
denaturation
denature
denatured
denatures
denaturing
denazified
denazifies
denazify
denbrook
denby
dendrite
dendrites
dendrite's
dendritic
dendroid
dendrologic
dendrological
dendrologist
dendrologists
dendrology
dendrons
dene
deneb
denebola
denebola's
deng
deng's
dengue
dengues
deni
deniable
deniably
denial
denials
denial's
denice
denicotinize
denicotinized
denicotinizes
denicotinizing
denie
denied
denier
deniers
denier's
denies
denigrate
denigrated
denigrates
denigrating
denigration
denigrations
denigration's
denigrator
denigrators
denigratory
denim
denims
denim's
denis
denise
denise's
denison
denizen
denizens
denizen's
denman
denmark
denmark's
denn
denna
dennard
denned
dennet
dennett
denney
denni
dennie
denning
dennis
dennison
denny
denny's
denominate
denominated
denominates
denominating
denomination
denominational
denominationally
denominations
denomination's
denominator
denominators
denominator's
denotation
denotations
denotation's
denotative
denote
denoted
denotes
denoting
denotive
denouement
denouements
denouement's
denounce
denounced
denouncement
denouncements
denouncement's
denouncer
denouncers
denounces
denouncing
dens
den's
dense
densely
denseness
denseness's
denser
densest
densified
densifies
densify
densifying
densities
densitometer
densitometers
density
density's
dent
dental
dentally
dentals
dentate
dented
denten
dentifrice
dentifrices
dentifrice's
dentin
dentinal
dentine
dentines
dentine's
denting
dentins
dentin's
dentist
dentistries
dentistry
dentistry's
dentists
dentist's
dentition
denton
dents
dent's
denture
dentures
denture's
denuclearization
denuclearize
denuclearized
denuclearizes
denuclearizing
denudate
denudation
denudations
denude
denuded
denuder
denuders
denudes
denuding
denunciate
denunciation
denunciations
denunciation's
denunciatory
denver
denver's
deny
denying
denys
denyse
denzil
deodar
deodars
deodorant
deodorants
deodorant's
deodorise
deodorised
deodoriser
deodorisers
deodoriser's
deodorises
deodorising
deodorize
deodorized
deodorizer
deodorizers
deodorizer's
deodorizes
deodorizing
deon
deonne
deon's
deoxidation
deoxidization
deoxidize
deoxidized
deoxidizer
deoxidizers
deoxidizes
deoxidizing
deoxygenate
deoxygenated
deoxygenating
deoxygenation
deoxyribonucleic
depart
departed
departed's
departing
department
departmental
departmentalise
departmentalised
departmentalises
departmentalising
departmentalism
departmentalization
departmentalize
departmentalized
departmentalizes
departmentalizing
departmentally
departments
department's
departs
departure
departures
departure's
depend
dependabilities
dependability
dependability's
dependable
dependableness
dependably
dependance
dependance's
dependant
dependants
dependant's
depended
dependence
dependence's
dependencies
dependency
dependency's
dependent
dependently
dependents
dependent's
depending
depends
depersonalize
depersonalized
depersonalizes
depersonalizing
depict
depicted
depicter
depicters
depicting
depiction
depictions
depiction's
depictor
depictors
depicts
depilate
depilated
depilates
depilating
depilation
depilatories
depilatory
depilatory's
deplane
deplaned
deplanes
deplaning
depletable
deplete
depleted
depletes
depleting
depletion
depletions
depletion's
deplorable
deplorableness
deplorably
deplore
deplored
deplorer
deplorers
deplores
deploring
deploy
deployed
deploying
deployment
deployments
deployment's
deploys
depolarization
depolarize
depolarized
depolarizer
depolarizers
depolarizes
depolarizing
depolished
depolishes
depoliti
depoliticise
depoliticised
depoliticises
depoliticising
depoliticize
depoliticized
depoliticizes
depoliticizing
deponent
deponents
deponing
depopulate
depopulated
depopulates
depopulating
depopulation
depopulations
depopulation's
depopulator
depopulators
deport
deportability
deportable
deportation
deportations
deportation's
deported
deportee
deportees
deporting
deportment
deportment's
deports
deposable
deposal
deposals
depose
deposed
deposer
deposers
deposes
deposing
deposit
deposited
depositing
deposition
depositional
depositions
deposition's
depositor
depositories
depositors
depositor's
depository
depository's
deposits
deposit's
depot
depots
depot's
depp
depp's
deppy
deprave
depraved
depravedly
depravedness
depraver
depraves
depraving
depravities
depravity
depravity's
deprecate
deprecated
deprecates
deprecating
deprecatingly
deprecation
deprecations
deprecation's
deprecative
deprecator
deprecators
deprecatory
depreciable
depreciate
depreciated
depreciates
depreciating
depreciatingly
depreciation
depreciations
depreciation's
depreciative
depreciatively
depreciator
depreciators
depreciatory
depredate
depredated
depredating
depredation
depredations
depredation's
depredator
depredatory
deprehension
depress
depressant
depressants
depressant's
depressed
depresses
depressibilities
depressibility
depressible
depressing
depressingly
depression
depressional
depressionary
depressions
depression's
depressive
depressively
depressives
depressive's
depressor
depressors
deprival
deprivals
deprivation
deprivations
deprivation's
deprive
deprived
depriver
deprivers
deprives
depriving
deprogram
deprogramed
deprograming
deprogrammed
deprogrammer
deprogrammers
deprogramming
deprogrammings
deprograms
dept
depth
depths
depth's
deputation
deputational
deputations
deputation's
deputative
depute
deputed
deputes
deputies
deputing
deputise
deputised
deputises
deputising
deputize
deputized
deputizes
deputizing
deputy
deputy's
der
deragon
derail
derailed
derailing
derailleur
dérailleur
derailleurs
dérailleurs
dérailleur's
derailment
derailments
derailment's
derails
derange
deranged
derangement
derangements
derangement's
deranges
deranging
derat
derats
deray
derayne
derbies
derby
derby's
dercy
deregulate
deregulated
deregulates
deregulating
deregulation
deregulations
deregulation's
derek
derek's
derelict
dereliction
derelictions
dereliction's
derelicts
derelict's
derestrict
derian
derick
derick's
deride
derided
derider
deriders
derides
deriding
derina
deringer
derinna
derisible
derision
derisions
derision's
derisive
derisively
derisiveness
derisory
derivable
derivate
derivation
derivations
derivation's
derivative
derivatives
derivative's
derive
derived
deriver
derivers
derives
deriving
derk
derm
derma
dermabrasion
dermal
derman
dermas
dermatitis
dermatitises
dermatitis's
dermatological
dermatologies
dermatologist
dermatologists
dermatologist's
dermatology
dermatology's
dermic
dermis
dermises
dermis's
dermopathy
dermot
dermott
derms
derna
dernier
derogate
derogated
derogates
derogating
derogation
derogations
derogation's
derogatorily
derogatoriness
derogatory
deron
deroo
derr
derrek
derrick
derricks
derrick's
derrida
derrida's
derriere
derrière
derrieres
derrières
derrière's
derries
derriey
derrik
derril
derringer
derringers
derringer's
derris
derrises
derron
derry
derte
dervish
dervishes
dervish's
derward
derwin
derwon
derwood
deryl
derzon
des
desai
desalinate
desalinated
desalinates
desalinating
desalination
desalination's
desalinization
desalinize
desalinized
desalinizes
desalinizing
desalt
desalted
desalter
desalters
desalting
desalts
desand
desberg
descant
descanted
descanting
descants
descant's
descartes
descartes's
descend
descendance
descendant
descendants
descendant's
descended
descendence
descendent
descendents
descendent's
descender
descending
descends
descent
descents
descent's
descombes
describable
describe
described
describer
describers
describes
describing
descried
descrier
descriers
descries
description
descriptions
description's
descriptive
descriptively
descriptiveness
descriptor
descriptors
descry
descrying
desdamona
desdamonna
desdee
desdemona
desdemona's
desecrate
desecrated
desecrates
desecrating
desecration
desecrations
desecration's
desecrator
desegregate
desegregated
desegregates
desegregating
desegregation
desegregation's
deselect
deselected
deselecting
deselects
desensitisation
desensitisation's
desensitise
desensitised
desensitises
desensitising
desensitization
desensitizations
desensitization's
desensitize
desensitized
desensitizer
desensitizers
desensitizes
desensitizing
desert
deserted
deserter
deserters
deserter's
desertic
deserting
desertion
desertions
desertion's
deserts
desert's
deserve
deserved
deservedly
deserver
deservers
deserves
deserving
deservingly
desex
desexed
desexes
desexing
desexualization
desexualize
desexualized
desexualizing
desi
desiccant
desiccants
desiccate
desiccated
desiccates
desiccating
desiccation
desiccations
desiccation's
desiccative
desiccator
desiccators
desiccatory
desiderata
desideratum
desideratum's
design
designate
designated
designates
designating
designation
designations
designation's
designative
designator
designed
designedly
designee
designees
designer
designers
designer's
designing
designing's
designment
designs
design's
desilvered
desimone
desirability
desirability's
desirable
desirably
desirae
desire
desirea
desireable
desireah
desired
desiree
desiree's
desirer
desirers
desires
desire's
desiri
desiring
desirous
desist
desisted
desisting
desists
desk
deskman
deskmen
desks
desk's
desktop
desktops
desktop's
desma
desmond
desmond's
desmund
desolate
desolated
desolately
desolateness
desolateness's
desolates
desolating
desolation
desolations
desolation's
desoxyribonucleic
despair
despaired
despairing
despairingly
despairs
despair's
despatch
despatched
despatcher
despatchers
despatches
despatching
despatch's
desperado
desperadoes
desperados
desperado's
desperate
desperately
desperateness
desperation
desperation's
despicable
despicably
despise
despised
despiser
despisers
despises
despising
despite
despited
despiteful
despitefully
despites
despiting
despoil
despoiled
despoiler
despoilers
despoiling
despoilment
despoilments
despoils
despoliation
despoliations
despond
desponded
despondence
despondencies
despondency
despondency's
despondent
despondently
desponding
despondingly
desponds
despot
despotic
despotically
despotism
despotisms
despotism's
despots
despot's
dessert
desserts
dessert's
dessma
desta
destabilise
destabilize
destain
d'estaing
destaining
deste
destination
destinations
destination's
destine
destined
destinee
destines
destinies
destining
destiny
destiny's
destitute
destitutely
destituteness
destitution
destitution's
destressed
destrier
destriers
destroy
destroyable
destroyed
destroyer
destroyers
destroyer's
destroying
destroyingly
destroys
destruct
destructed
destructibility
destructible
destructing
destruction
destructions
destruction's
destructive
destructively
destructiveness
destructiveness's
destructor
destructors
destructs
destruct's
desuetude
desuetudes
desugar
desugaring
desulfured
desultory
desynchronizing
detach
detachability
detachable
detachably
detached
detacher
detachers
detaches
detaching
detachment
detachments
detachment's
detail
detailed
detailer
detailers
detailing
details
detail's
detain
detained
detainee
detainees
detainer
detainers
detaining
detainment
detainment's
detains
detect
detectable
detectably
detected
detecter
detecters
detectible
detecting
detection
detections
detection's
detective
detectives
detective's
detector
detectors
detector's
detects
detent
detente
détente
detentes
détente's
detention
detentions
detention's
detents
deter
deterge
deterged
detergent
detergents
detergent's
deterger
deterges
deteriorate
deteriorated
deteriorates
deteriorating
deterioration
deteriorations
deterioration's
deteriorative
determent
determents
determinability
determinable
determinableness
determinably
determinacy
determinant
determinants
determinant's
determinate
determinateness
determination
determinations
determination's
determinative
determine
determined
determinedly
determinedness
determiner
determiners
determiner's
determines
determining
determinism
determinist
deterministic
determinists
deterred
deterrence
deterrence's
deterrent
deterrents
deterrent's
deterrer
deterrers
deterring
deters
detest
detestable
detestably
detestation
detestations
detestation's
detested
detester
detesters
detesting
detests
deth
dethrone
dethroned
dethronement
dethronements
dethronement's
dethroner
dethrones
dethroning
detonable
detonate
detonated
detonates
detonating
detonation
detonations
detonation's
detonator
detonators
detonator's
detour
detoured
detouring
detournement
detours
detour's
detox
detoxed
detoxes
detoxicated
detoxicating
detoxication
detoxicator
detoxification
detoxification's
detoxified
detoxifier
detoxifies
detoxify
detoxifying
detoxing
detox's
detract
detracted
detracting
detraction
detractions
detraction's
detractive
detractor
detractors
detractor's
detracts
detrain
detrained
detraining
detrains
detriment
detrimental
detrimentally
detrimentalness
detriments
detriment's
detrital
detritus
detritus's
detroit
detroit's
dett
detta
dettmer
detumescence
detumescent
deuce
deuced
deucedly
deuces
deuce's
deucing
deuno
deus
deuterium
deuterium's
deuteron
deuteronomy
deuteronomy's
deuterons
deutsch
deutsche
deutschland
deux
dev
deva
devaluate
devaluated
devaluates
devaluating
devaluation
devaluations
devaluation's
devalue
devalued
devalues
devaluing
devan
devanagari
devanagari's
devaney
devas
devastate
devastated
devastates
devastating
devastatingly
devastation
devastations
devastation's
devastative
devastator
devastators
devein
deveined
deveining
deveins
develop
develope
developed
developer
developers
developer's
developes
developing
development
developmental
developmentally
developments
development's
develops
dever
devest
devi
deviance
deviances
deviance's
deviancies
deviancy
deviant
deviants
deviant's
deviate
deviated
deviates
deviate's
deviating
deviation
deviational
deviations
deviation's
deviator
deviators
device
devices
device's
devil
deviled
deviling
devilish
devilishly
devilishness
devilkin
devilled
devilling
devilment
devilments
devilment's
devilries
devilry
devilry's
devils
devil's
deviltries
deviltry
deviltry's
devin
devina
devine
devinna
devinne
devin's
devious
deviously
deviousness
deviousness's
devi's
devisable
devisal
devisals
devise
devised
devisee
devisees
deviser
devisers
devises
devise's
devising
devisor
devisors
devitalize
devitalized
devitalizes
devitalizing
devitt
devland
devlen
devlin
devoice
devoicing
devoid
devoir
devoirs
devol
devolution
devolutionary
devolutive
devolve
devolved
devolvement
devolvements
devolves
devolving
devon
devona
devondra
devonian
devonian's
devonna
devonne
devon's
devora
devote
devoted
devotedly
devotedness
devotee
devotees
devotee's
devotes
devoting
devotion
devotional
devotionals
devotional's
devotions
devotion's
devour
devoured
devourer
devourers
devouring
devours
devout
devouter
devoutest
devoutly
devoutness
devoutness's
devy
dew
dewain
dewar
dewar's
dewatering
dewax
dewaxed
dewaxes
dewayne
dewayne's
dewberries
dewberry
dewberry's
dewclaw
dewclaws
dewdrop
dewdrops
dewdrop's
dewed
dewees
dewey
dewey's
dewfall
dewfalls
dewhirst
dewhurst
dewie
dewier
dewiest
dewily
dewiness
dewing
dewitt
de witt
dewitt's
dewlap
dewlapped
dewlaps
dewlap's
dewless
dewool
deworm
dews
dew's
dewy
dex
dexedrine
dexedrine's
dexes
dexies
dexter
dexterity
dexterity's
dexterous
dexterously
dexterousness
dextral
dextrin
dextrins
dextro
dextrorotary
dextrose
dextroses
dextrose's
dextrous
dextrously
dey
dezinc
dhaka
dhaka's
dhar
dharma
dharmas
dharmic
dhaulagiri
dhaulagiri's
dhiman
dhiren
dhole
dholes
dhoti
dhotis
dhoti's
dhow
dhows
dhruv
dhu
dhumma
dhyana
di
diabetes
diabetes's
diabetic
diabetics
diabetic's
diablery
diabolic
diabolical
diabolically
diabolo
diabolos
diacritic
diacritical
diacritics
diacritic's
diadem
diademed
diadems
diadem's
diadic
diaeresis
diag
diaghilev
diagnosable
diagnose
diagnoseable
diagnosed
diagnoses
diagnosing
diagnosis
diagnosis's
diagnostic
diagnostically
diagnostician
diagnosticians
diagnostician's
diagnostics
diagonal
diagonally
diagonals
diagonal's
diagram
diagramed
diagraming
diagrammable
diagrammatic
diagrammatical
diagrammatically
diagrammed
diagrammer
diagramming
diagrams
diagram's
diagraph
diagraphs
diahann
dial
dialect
dialectal
dialectic
dialectical
dialectics
dialectic's
dialects
dialect's
dialed
dialer
dialers
dialing
dialings
dialist
dialists
diallage
dialled
dialler
diallers
dialling
diallings
diallist
dialog
dialoger
dialogged
dialogic
dialogs
dialog's
dialogue
dialogued
dialogues
dialogue's
dialoguing
dials
dial's
dialyse
dialysed
dialyser
dialyses
dialysis
dialysis's
dialytic
dialyze
dialyzed
dialyzer
dialyzes
diam
diamagnetic
diamagnetism
diamante
diameter
diameters
diameter's
diametric
diametrical
diametrically
diamond
diamondback
diamondbacks
diamonding
diamonds
diamond's
dian
diana
diana's
diandra
diandre
diane
dianemarie
diane-marie
diane's
diann
dianna
dianna's
dianne
dianne's
diannne
diann's
diantha
dianthe
dianthus
dianthuses
diao
diapason
diapasons
diaper
diapered
diapering
diapers
diaper's
diaphanous
diaphoretic
diaphoretics
diaphragm
diaphragmatic
diaphragms
diaphragm's
diarchy
diaries
diarist
diarists
diarist's
diarmid
diarmit
diarmuid
diarrhea
diarrheal
diarrheas
diarrhea's
diarrhoea
diarrhoeal
diarrhoea's
diarrhoeic
diary
diary's
dias
diaspora
diasporas
diaspora's
diaspore
diastole
diastoles
diastolic
diastrophic
diastrophism
diathermic
diathermies
diathermy
diatom
diatomic
diatomite
diatoms
diatom's
diatonic
diatribe
diatribes
diatribe's
diaz
diazepam
diazo
dib
diba
dibb
dibbed
dibbell
dibber
dibbers
dibbing
dibble
dibbled
dibbler
dibblers
dibbles
dibble's
dibbling
dibbrun
dibbuk
dibbukim
dibbuks
dibri
dibrin
dibru
dibs
dicaprio
dicaprio's
dicasts
dice
diced
dicer
dicers
dices
dicey
dich
dichotic
dichotomies
dichotomous
dichotomously
dichotomy
dichotomy's
dichromatic
dichromatism
dichy
dicier
diciest
dicing
dick
dickens
dickenses
dickensian
dickenson
dicker
dickered
dickering
dickers
dickerson
dickerson's
dickey
dickeys
dickey's
dickie
dickies
dickie's
dickinson
dickman
dicks
dick's
dickson
dickson's
dicky
dicky's
dicot
dicots
dicotyledon
dicotyledonous
dicotyledons
dict
dicta
dictaphone
dictaphones
dictaphone's
dictate
dictated
dictates
dictate's
dictating
dictation
dictations
dictation's
dictator
dictatorial
dictatorially
dictatorialness
dictators
dictator's
dictatorship
dictatorships
dictatorship's
dictatory
diction
dictionaries
dictionary
dictionary's
dictions
diction's
dictronics
dictum
dictums
dictum's
did
didactic
didactically
didacticism
didacts
diddle
diddled
diddler
diddlers
diddles
diddling
diderot
didi
didier
didies
didn't
dido
didoes
didos
dido's
didrikson
didrikson's
didst
didy
die
dieback
diebacks
dieball
died
diefenbaker
diego
diego's
diehard
diehards
diehard's
diehl
dieing
dieldrin
dielectric
dielectrics
diella
dielle
dielu
diem
diemaker
diemakers
diem's
diena
dierdre
diereses
dieresis
dieresis's
dierolf
dies
die's
diesel
dieseled
dieseling
diesels
diesel's
dieses
diestock
diestocks
diet
dietaries
dietary
dietary's
dieted
dieter
dieterich
dieters
dieter's
dietetic
dietetically
dietetics
dietetics's
diethylamide
dietician
dieticians
dietician's
dieting
dietitian
dietitians
dietitian's
dietrich
diets
diet's
dietsche
dietz
differ
differed
difference
differences
difference's
different
differentia
differentiable
differentiae
differential
differentially
differentials
differential's
differentiate
differentiated
differentiates
differentiating
differentiation
differentiations
differentiation's
differently
differing
differs
difficult
difficulties
difficultly
difficulty
difficulty's
diffidence
diffidence's
diffident
diffidently
diffract
diffracted
diffraction
diffractions
diffraction's
diffractive
diffracts
diffuse
diffused
diffusely
diffuseness
diffuseness's
diffuser
diffusers
diffuses
diffusing
diffusion
diffusions
diffusion's
diffusive
diffusor
diffusors
dig
digamy
digest
digestant
digested
digester
digesters
digestibility
digestible
digesting
digestion
digestions
digestion's
digestive
digestively
digestiveness
digestor
digestors
digests
digest's
digged
digger
diggers
digger's
digging
diggings
dight
dighted
dights
digit
digital
digitalis
digitalis's
digitalization
digitalize
digitalized
digitalizing
digitally
digitals
digitate
digitisation
digitise
digitised
digitises
digitising
digitization
digitize
digitized
digitizes
digitizing
digits
digit's
diglots
dignified
dignifiedly
dignifies
dignify
dignifying
dignitaries
dignitary
dignitary's
dignities
dignity
dignity's
digraph
digraphs
digraph's
digress
digressed
digresses
digressing
digression
digressions
digression's
digressive
digressively
digs
dig's
dihedral
dihedrals
dihedron
dijkstra
dijkstra's
dijon
dikdik
dikdiks
dike
diked
diker
dikers
dikes
dike's
diking
dikmen
dilan
dilantin
dilapidate
dilapidated
dilapidating
dilapidation
dilapidation's
dilapidator
dilatant
dilatants
dilatate
dilatation
dilatations
dilatator
dilate
dilated
dilater
dilaters
dilates
dilating
dilation
dilations
dilation's
dilative
dilator
dilatorily
dilatoriness
dilators
dilatory
dilbert
dilbert's
dildo
dildoe
dildoes
dildos
dilemma
dilemmas
dilemma's
dilemmic
dilettante
dilettantes
dilettante's
dilettanti
dilettantish
dilettantism
dilettantism's
diley
diligence
diligence's
diligent
diligently
dilisio
dilks
dill
dillard
dillard's
dillie
dillies
dillinger
dillinger's
dillon
dillon's
dills
dill's
dilly
dillydallied
dillydallies
dillydally
dillydallying
dilly's
diluent
diluents
dilute
diluted
diluter
diluters
dilutes
diluting
dilution
dilutions
dilution's
dilutive
dilutor
dilutors
diluvial
diluvian
diluvion
diluvium
dim
dimaggio
dime
dimension
dimensional
dimensionality
dimensionless
dimensions
dimension's
dimer
dimers
dimes
dime's
diminish
diminished
diminishes
diminishing
diminishment
diminishments
diminuendo
diminuendoes
diminuendos
diminuendo's
diminution
diminutions
diminution's
diminutive
diminutives
diminutive's
dimities
dimitri
dimitris
dimitry
dimity
dimly
dimmable
dimmed
dimmer
dimmers
dimmer's
dimmest
dimmick
dimming
dimmock
dimness
dimness's
dimond
dimorph
dimorphic
dimorphism
dimorphisms
dimorphous
dimout
dimouts
dimphia
dimple
dimpled
dimples
dimple's
dimpling
dimply
dims
dimwit
dimwits
dimwit's
dimwitted
dimwittedness
din
dina
dinah
dinan
dinar
dinars
dina's
dincolo
dine
dined
diner
dinerman
dineros
diners
diner's
dines
dinesh
dinette
dinettes
dinette's
ding
dingbat
dingbats
dingdong
dingdonged
dingdongs
dinged
dingey
dingeys
dinghies
dinghy
dinghy's
dingier
dingiest
dingily
dinginess
dinginess's
dinging
dingle
dingles
dingo
dingoes
dingo's
dings
ding's
dingus
dinguses
dingy
dinin
dining
dinkier
dinkies
dinkiest
dinking
dinkum
dinky
dinky's
dinnage
dinned
dinner
dinnered
dinnering
dinners
dinner's
dinnertime
dinnerware
dinnie
dinning
dinny
dino
dino's
dinosaur
dinosaurs
dinosaur's
dins
din's
dinsdale
dinse
dinsmore
dint
dinted
dinting
dints
dint's
diocesan
diocesans
diocesan's
diocese
dioceses
diocese's
diocletian
diode
diodes
diode's
diogenes
dion
dione
dionis
dionisio
dionne
dionne's
dion's
dionysian
dionysus
dionysus's
diophantine
diophantine's
diopter
diopters
dioptometer
dioptre
dior
diorama
dioramas
diorama's
dioramic
diorites
dioritic
dioxane
dioxide
dioxides
dioxids
dioxin
dioxins
dioxin's
dip
diphtheria
diphtherial
diphtherian
diphtheria's
diphtheric
diphtheritic
diphthong
diphthongs
diphthong's
diplex
diploid
diploids
diploidy
diploma
diplomacies
diplomacy
diplomacy's
diplomas
diploma's
diplomat
diplomata
diplomate
diplomates
diplomatic
diplomatically
diplomatique
diplomatist
diplomatists
diplomats
diplomat's
diplopod
dipody
dipole
dipoles
dippable
dipped
dipper
dippers
dipper's
dippier
dippiest
dipping
dippings
dippold
dippy
dips
dip's
dipsomania
dipsomaniac
dipsomaniacal
dipsomaniacs
dipsomaniac's
dipsomania's
dipstick
dipsticks
dipstick's
dipt
diptera
dipterous
diptyca
diptych
diptychs
dira
dirac
dire
direct
directed
directer
directest
directing
direction
directional
directionally
directions
direction's
directive
directives
directive's
directly
directness
directness's
director
directorate
directorates
directorate's
directorial
directories
directors
director's
directorship
directorships
directorship's
directory
directory's
directs
direful
direfully
direly
direness
direr
direst
dirge
dirgeful
dirges
dirge's
dirichlet
dirigible
dirigibles
dirigible's
dirk
dirked
dirking
dirks
dirk's
dirndl
dirndls
dirt
dirtied
dirtier
dirties
dirtiest
dirtily
dirtiness
dirtiness's
dirts
dirt's
dirty
dirtying
dis
disabilities
disability
disability's
disable
disabled
disablement
disablement's
disabler
disables
disabling
disabuse
disabused
disabuses
disabusing
disaccharide
disaccharides
disacknowledgements
disadvantage
disadvantaged
disadvantageous
disadvantageously
disadvantageousness
disadvantages
disadvantage's
disadvantaging
disaffect
disaffected
disaffectedly
disaffecting
disaffection
disaffections
disaffection's
disaffects
disaffiliate
disaffiliated
disaffiliates
disaffiliating
disaffiliation
disaffiliations
disaffirmance
disaffirmation
disaggregation
disagree
disagreeable
disagreeableness
disagreeably
disagreed
disagreeing
disagreement
disagreements
disagreement's
disagrees
disallow
disallowance
disallowances
disallowed
disallowing
disallows
disambiguate
disambiguation
disannul
disannulled
disannulling
disappear
disappearance
disappearances
disappearance's
disappeared
disappearing
disappears
disappoint
disappointed
disappointing
disappointingly
disappointment
disappointments
disappointment's
disappoints
disapprobation
disapprobations
disapprobation's
disapproval
disapprovals
disapproval's
disapprove
disapproved
disapproves
disapproving
disapprovingly
disario
disarm
disarmament
disarmament's
disarmed
disarmer
disarmers
disarming
disarmingly
disarms
disarrange
disarranged
disarrangement
disarrangements
disarrangement's
disarranges
disarranging
disarray
disarrayed
disarraying
disarrays
disarray's
disarticulate
disarticulated
disarticulating
disarticulation
disassemble
disassembled
disassembles
disassembling
disassembly
disassimilate
disassimilated
disassimilating
disassimilation
disassimilative
disassociate
disassociated
disassociates
disassociating
disassociation
disaster
disasters
disaster's
disastrous
disastrously
disavow
disavowal
disavowals
disavowal's
disavowed
disavowing
disavows
disband
disbanded
disbanding
disbandment
disbandments
disbands
disbar
disbarment
disbarments
disbarment's
disbarred
disbarring
disbars
disbelief
disbeliefs
disbelief's
disbelieve
disbelieved
disbeliever
disbelievers
disbelieves
disbelieving
disbosom
disbound
disbowel
disburden
disburdened
disburdening
disburdens
disbursal
disburse
disbursed
disbursement
disbursements
disbursement's
disburser
disburses
disbursing
disc
discants
discard
discarded
discarding
discards
discard's
discase
discased
discases
disced
discern
discernable
discerned
discerner
discerners
discernible
discerning
discerningly
discernment
discernment's
discerns
discharge
dischargeable
discharged
discharger
dischargers
discharges
discharge's
discharging
discing
disciple
disciples
disciple's
discipleship
disciplinarian
disciplinarians
disciplinarian's
disciplinary
discipline
disciplined
discipliner
discipliners
disciplines
discipline's
discipling
disciplining
disclaim
disclaimant
disclaimed
disclaimer
disclaimers
disclaimer's
disclaiming
disclaims
disclamation
disclamatory
disclose
disclosed
discloser
discloses
disclosing
disclosure
disclosures
disclosure's
disco
discoblastic
discoed
discographies
discography
discoid
discoids
discoing
discolor
discoloration
discolorations
discoloration's
discolored
discoloring
discolors
discolour
discolouration
discolourations
discolouration's
discoloured
discolouring
discolours
discombobulate
discombobulated
discombobulates
discombobulating
discombobulation
discomfit
discomfited
discomfiting
discomfits
discomfiture
discomfiture's
discomfort
discomforted
discomforting
discomforts
discomfort's
discommode
discommoded
discommodes
discommoding
discompose
discomposed
discomposes
discomposing
discomposure
discomposure's
disconcert
disconcerted
disconcerting
disconcertingly
disconcertment
disconcerts
disconnect
disconnected
disconnectedly
disconnecting
disconnection
disconnections
disconnection's
disconnects
disconsolate
disconsolately
disconsolateness
discontent
discontented
discontentedly
discontentedness
discontenting
discontentment
discontentments
discontentment's
discontents
discontent's
discontinuance
discontinuances
discontinuance's
discontinuation
discontinuations
discontinuation's
discontinue
discontinued
discontinues
discontinuing
discontinuities
discontinuity
discontinuity's
discontinuous
discontinuously
discord
discordance
discordant
discordantly
discorded
discording
discords
discord's
discos
disco's
discotheque
discotheques
discotheque's
discount
discountable
discounted
discountenance
discountenanced
discountenances
discountenancing
discounter
discounters
discounting
discountinuous
discounts
discount's
discourage
discouraged
discouragement
discouragements
discouragement's
discourages
discouraging
discouragingly
discourse
discoursed
discourser
discoursers
discourses
discourse's
discoursing
discourteous
discourteously
discourtesies
discourtesy
discourtesy's
discover
discoverable
discovered
discoverer
discoverers
discoverer's
discoveries
discovering
discovers
discovery
discovery's
discredit
discreditable
discredited
discrediting
discredits
discredit's
discreet
discreeter
discreetest
discreetly
discrepancies
discrepancy
discrepancy's
discrepant
discrepantly
discrete
discretely
discretion
discretional
discretionary
discretion's
discriminant
discriminate
discriminated
discriminately
discriminates
discriminating
discrimination
discriminational
discriminations
discrimination's
discriminator
discriminatory
discrown
discrowned
discs
disc's
discursive
discursively
discursiveness
discus
discuses
discuss
discus's
discussant
discussants
discussant's
discussed
discusses
discussing
discussion
discussionis
discussions
discussion's
disdain
disdained
disdainful
disdainfully
disdaining
disdains
disdain's
disease
diseased
diseases
disease's
diseasing
disembark
disembarkation
disembarkations
disembarkation's
disembarked
disembarking
disembarks
disembodied
disembodies
disembodiment
disembodiments
disembody
disembodying
disembowel
disemboweled
disemboweling
disembowelled
disembowelling
disembowelment
disembowelments
disembowels
disemploy
disemployed
disemploying
disemployment
disemploys
disenchant
disenchanted
disenchanting
disenchantingly
disenchantment
disenchantments
disenchantment's
disenchants
disencumber
disencumbered
disencumbering
disencumbers
disenfranchise
disenfranchised
disenfranchisement
disenfranchisements
disenfranchisement's
disenfranchises
disenfranchising
disengage
disengaged
disengagement
disengagements
disengagement's
disengages
disengaging
disentailment
disentangle
disentangled
disentanglement
disentanglements
disentanglement's
disentangles
disentangling
disenthrall
disenthralled
disenthralling
disenthralls
disentitle
disentitling
disequilibria
disequilibrium
disequilibriums
disestablish
disestablished
disestablishes
disestablishing
disestablishment
disestablismentarian
disestablismentarianism
disesteem
disfavor
disfavored
disfavoring
disfavors
disfavor's
disfavour
disfavoured
disfavouring
disfavours
disfavour's
disfigure
disfigured
disfigurement
disfigurements
disfigurement's
disfigurer
disfigures
disfiguring
disfiguringly
disfranchise
disfranchised
disfranchisement
disfranchisements
disfranchisement's
disfranchiser
disfranchisers
disfranchises
disfranchising
disfrocked
disfrocks
disfunction
disgorge
disgorged
disgorges
disgorging
disgrace
disgraced
disgraceful
disgracefully
disgracefulness
disgracer
disgracers
disgraces
disgrace's
disgracing
disgruntle
disgruntled
disgruntles
disgruntling
disguise
disguised
disguisement
disguisements
disguises
disguise's
disguising
disgust
disgusted
disgustedly
disgusting
disgustingly
disgusts
disgust's
dish
dishabille
disharmonies
disharmonious
disharmony
disharmony's
disharoon
dishcloth
dishcloths
dishcloth's
dishearten
disheartened
disheartening
dishearteningly
disheartenment
disheartens
dished
dishes
dishevel
disheveled
disheveling
dishevelled
dishevelling
dishevelment
dishevelments
dishevels
dishful
dishfuls
dishier
dishing
dishonest
dishonesties
dishonestly
dishonesty
dishonesty's
dishonor
dishonorable
dishonorableness
dishonorably
dishonored
dishonoring
dishonors
dishonor's
dishonour
dishonourable
dishonourably
dishonoured
dishonouring
dishonours
dishonour's
dishpan
dishpans
dishpan's
dishrag
dishrags
dishrag's
dish's
dishtowel
dishtowels
dishtowel's
dishware
dishwares
dishwasher
dishwashers
dishwasher's
dishwater
dishwater's
dishy
disillusion
disillusioned
disillusioning
disillusionment
disillusionments
disillusionment's
disillusions
disillusion's
disincentive
disinclination
disinclinations
disinclination's
disincline
disinclined
disinclines
disinclining
disincorporate
disincorporated
disincorporating
disincorporation
disinfect
disinfectant
disinfectants
disinfectant's
disinfected
disinfecting
disinfection
disinfections
disinfects
disinfestant
disinfestation
disinformation
disinformation's
disingenuous
disinherit
disinheritance
disinheritances
disinherited
disinheriting
disinherits
disini
disintegrate
disintegrated
disintegrates
disintegrating
disintegration
disintegrations
disintegration's
disintegrative
disintegrator
disintegrators
disinter
disinterest
disinterested
disinterestedly
disinterestedness
disinterests
disinterest's
disinterment
disinterment's
disinterred
disinterring
disinters
disintoxication
disjoin
disjoined
disjoining
disjoins
disjoint
disjointed
disjointedly
disjointedness
disjointing
disjoints
disjunct
disjunctive
disjuncts
disk
disked
diskette
diskettes
diskette's
diskin
disking
disks
disk's
diskson
dislike
disliked
disliker
dislikes
dislike's
disliking
dislocate
dislocated
dislocates
dislocating
dislocation
dislocations
dislocation's
dislodge
dislodged
dislodges
dislodging
disloyal
disloyally
disloyalties
disloyalty
disloyalty's
dismal
dismaler
dismalest
dismally
dismalness
dismals
dismantle
dismantled
dismantlement
dismantles
dismantling
dismast
dismasting
dismay
dismayed
dismaying
dismays
dismay's
dismember
dismembered
dismembering
dismemberment
dismemberments
dismemberment's
dismembers
dismes
dismiss
dismissal
dismissals
dismissal's
dismissed
dismisses
dismissing
dismissive
dismortgage
dismortgaged
dismortgaging
dismount
dismountable
dismounted
dismounting
dismounts
dismount's
disney
disneyland
disobedience
disobedience's
disobedient
disobediently
disobey
disobeyed
disobeyer
disobeyers
disobeying
disobeys
disoblige
disobliged
disobliges
disobliging
disorder
disordered
disordering
disorderliness
disorderliness's
disorderly
disorders
disorder's
disorganisation
disorganisation's
disorganise
disorganised
disorganises
disorganising
disorganization
disorganization's
disorganize
disorganized
disorganizer
disorganizers
disorganizes
disorganizing
disorient
disorientate
disorientated
disorientates
disorientating
disorientation
disorientation's
disoriented
disorienting
disorients
disown
disowned
disowning
disownment
disowns
disparage
disparaged
disparagement
disparagements
disparagement's
disparages
disparaging
disparagingly
disparate
disparately
disparities
disparity
disparity's
dispassion
dispassionate
dispassionately
dispatch
dispatched
dispatcher
dispatchers
dispatcher's
dispatches
dispatching
dispatch's
dispel
dispelled
dispelling
dispels
dispending
dispensable
dispensaries
dispensary
dispensary's
dispensation
dispensations
dispensation's
dispensatory
dispense
dispensed
dispenser
dispensers
dispenser's
dispenses
dispensing
dispersal
dispersals
dispersal's
disperse
dispersed
dispersement
disperses
dispersing
dispersion
dispersions
dispersion's
dispirit
dispirited
dispiriting
dispirits
displace
displaced
displacement
displacements
displacement's
displaces
displacing
displanted
display
displayable
displayed
displaying
displays
display's
displease
displeased
displeases
displeasing
displeasure
displeasures
displeasure's
disport
disported
disporting
disports
disposable
disposables
disposable's
disposal
disposals
disposal's
dispose
disposed
disposer
disposers
disposes
disposing
disposition
dispositions
disposition's
dispositive
dispossess
dispossessed
dispossesses
dispossessing
dispossession
dispossession's
dispossessor
dispossessory
dispraise
disproof
disproofs
disproportion
disproportional
disproportionate
disproportionately
disproportionates
disproportions
disproportion's
disprovable
disprove
disproved
disproven
disproves
disproving
disputability
disputable
disputably
disputant
disputants
disputant's
disputation
disputations
disputation's
disputatious
dispute
disputed
disputer
disputers
disputes
dispute's
disputing
disqualification
disqualifications
disqualification's
disqualified
disqualifies
disqualify
disqualifying
disquiet
disquieted
disquieting
disquietingly
disquiets
disquiet's
disquietude
disquietudes
disquisition
disquisitions
disquisition's
disraeli
disregard
disregarded
disregardful
disregarding
disregards
disregard's
disrepair
disrepair's
disreputability
disreputable
disreputably
disrepute
disrepute's
disrespect
disrespectable
disrespected
disrespectful
disrespectfully
disrespecting
disrespects
disrespect's
disrobe
disrobed
disrober
disrobers
disrobes
disrobing
disrupt
disrupted
disrupter
disrupting
disruption
disruptions
disruption's
disruptive
disruptively
disruptiveness
disrupts
diss
dis's
dissatisfaction
dissatisfactions
dissatisfaction's
dissatisfied
dissatisfies
dissatisfy
dissatisfying
dissect
dissected
dissecting
dissection
dissections
dissection's
dissector
dissectors
dissects
dissed
dissemblance
dissemble
dissembled
dissembler
dissemblers
dissembles
dissembling
dissemblingly
disseminate
disseminated
disseminates
disseminating
dissemination
disseminations
dissemination's
dissension
dissensions
dissension's
dissent
dissented
dissenter
dissenters
dissenter's
dissentient
dissentients
dissenting
dissents
dissent's
dissepimental
dissert
dissertation
dissertations
dissertation's
disserts
disserve
disservice
disservices
disservice's
disses
dissever
dissevered
dissevering
dissevers
dissidence
dissidence's
dissident
dissidently
dissidents
dissident's
dissimilar
dissimilarities
dissimilarity
dissimilarity's
dissimilate
dissimilitude
dissimulate
dissimulated
dissimulates
dissimulating
dissimulation
dissimulations
dissimulation's
dissimulator
dissimulators
dissing
dissipate
dissipated
dissipater
dissipaters
dissipates
dissipating
dissipation
dissipations
dissipation's
dissipator
dissipators
dissociate
dissociated
dissociates
dissociating
dissociation
dissociations
dissociation's
dissociative
dissolute
dissolutely
dissoluteness
dissoluteness's
dissolution
dissolutions
dissolution's
dissolutive
dissolvability
dissolvable
dissolve
dissolved
dissolves
dissolving
dissonance
dissonances
dissonance's
dissonant
dissonantly
diss's
dissuadable
dissuade
dissuaded
dissuader
dissuades
dissuading
dissuasion
dissuasions
dissuasion's
dissuasive
dissuasively
dissuasiveness
distaff
distaffs
distaff's
distal
distally
distance
distanced
distances
distance's
distancing
distant
distantly
distantness
distaste
distasted
distasteful
distastefully
distastefulness
distastes
distaste's
distasting
distemper
distemper's
distend
distended
distending
distends
distensibilities
distensibility
distensible
distension
distensions
distension's
distent
distention
distentions
distention's
distich
distichs
distil
distill
distillable
distillate
distillates
distillate's
distillation
distillations
distillation's
distilled
distiller
distilleries
distillers
distiller's
distillery
distillery's
distilling
distills
distils
distinct
distincter
distinctest
distinction
distinctions
distinction's
distinctive
distinctively
distinctiveness
distinctiveness's
distinctly
distinctness
distinguish
distinguishable
distinguishably
distinguished
distinguishes
distinguishing
distort
distortable
distorted
distorter
distorters
distorting
distortion
distortional
distortions
distortion's
distorts
distr
distract
distracted
distractedly
distractibility
distracting
distractingly
distraction
distractions
distraction's
distractive
distracts
distrain
distraint
distrait
distraught
distress
distressed
distresses
distressful
distressfully
distressing
distressingly
distress's
distributable
distribute
distributed
distributee
distributer
distributes
distributing
distribution
distributions
distribution's
distributive
distributively
distributor
distributors
distributor's
distributorship
distributution
district
districted
districts
district's
distrust
distrusted
distrustful
distrustfully
distrustfulness
distrusting
distrusts
distrust's
disturb
disturbance
disturbances
disturbance's
disturbed
disturber
disturbers
disturbing
disturbingly
disturbs
disunion
disunite
disunited
disuniter
disuniters
disunites
disunities
disuniting
disunity
disunity's
disuse
disused
disuses
disuse's
disusing
disvaluing
disyoke
dita
ditch
ditched
ditcher
ditchers
ditches
ditching
ditchless
ditch's
dites
dither
dithered
dithering
dithers
dither's
dithery
ditmore
ditter
ditties
dittman
ditto
dittoed
dittoes
dittoing
dittos
ditto's
ditty
ditty's
dituri
ditzel
diuretic
diuretically
diuretics
diuretic's
diurnal
diurnally
diurnals
diva
divagate
divagated
divagates
divagating
divagation
divagations
divalent
divan
divans
divan's
divas
diva's
dive
dived
diver
diverge
diverged
divergence
divergences
divergence's
divergent
divergently
diverges
diverging
divers
diver's
diverse
diversely
diverseness
diversification
diversifications
diversification's
diversified
diversifies
diversify
diversifying
diversion
diversionary
diversionist
diversions
diversion's
diversities
diversity
diversity's
divert
diverted
diverter
diverters
diverticula
diverticulitis
diverticulum
diverting
diverts
dives
dive's
divest
divested
divesting
divestitive
divestiture
divestitures
divestment
divests
divesture
dividable
divide
divided
dividend
dividends
dividend's
divider
dividers
divider's
divides
divide's
dividing
divination
divinations
divination's
divine
divined
divinely
diviner
diviners
diviner's
divines
divine's
divinest
diving
diving's
divining
divinise
divinities
divinity
divinity's
divinize
divisibilities
divisibility
divisibility's
divisible
divisibleness
division
divisional
divisions
division's
divisive
divisively
divisiveness
divisiveness's
divisor
divisors
divisor's
divorce
divorceable
divorced
divorcee
divorcée
divorcees
divorcées
divorcée's
divorcement
divorcements
divorcer
divorcers
divorces
divorce's
divorcing
divot
divots
divot's
divulge
divulged
divulgement
divulgence
divulgences
divulger
divulgers
divulges
divulging
divvied
divvies
divvy
divvying
divvy's
diwali
diwali's
dix
dixie
dixiecrat
dixieland
dixielands
dixieland's
dixie's
dixil
dixit
dixon
dixon's
dizzied
dizzier
dizzies
dizziest
dizzily
dizziness
dizziness's
dizzy
dizzying
djakarta
djakarta's
djellaba
djellabas
djibouti
djibouti's
djin
djinn
djinni
djinni's
djinns
djinn's
djinny
djins
dmitri
dmitri's
dna's
dnepropetrovsk
dnieper
dniester
dniren
do
doable
doak
doane
dobb
dobber
dobbin
dobbins
dobbin's
doberman
dobermans
doberman's
dobies
doblas
doble
dobras
dobrinsky
dobro
dobson
doc
docent
docents
docent's
docia
docila
docile
docilely
docilities
docility
docility's
docilla
docilu
docimasia
dock
dockage
dockages
docked
docker
dockers
docket
docketed
docketing
dockets
docket's
dockhand
dockhands
docking
docklands
docks
dock's
dockside
docksides
dockyard
dockyards
dockyard's
docs
doc's
doctor
doctoral
doctorate
doctorates
doctorate's
doctored
doctoring
doctorow
doctorow's
doctors
doctor's
doctorship
doctrinaire
doctrinaires
doctrinaire's
doctrinairism
doctrinal
doctrinally
doctrine
doctrines
doctrine's
docudrama
docudramas
docudrama's
document
documentable
documental
documentaries
documentarily
documentary
documentary's
documentation
documentation's
documented
documenter
documenters
documenting
documents
document's
dodd
dodder
doddered
dodderer
dodderers
doddering
dodders
dodder's
doddery
dodds
dode
dodge
dodged
dodger
dodgers
dodger's
dodgery
dodges
dodge's
dodgier
dodging
dodgson
dodgson's
dodgy
dodi
dodie
dodo
dodoes
dodoism
dodoisms
dodoma
dodoma's
dodos
dodo's
dodson
dodson's
dodwell
dody
doe
doehne
doelling
doer
doerrer
doers
doer's
doersten
does
doe's
doeskin
doeskins
doesn't
doest
doeth
doff
doffed
doffer
doffers
doffing
doffs
dog
dogbane
dogbanes
dogberries
dogberry
dogcart
dogcarts
dogcatcher
dogcatchers
dogcatcher's
dogdom
doge
dogear
dogeared
dogears
doges
dogey
dogeys
dogface
dogfaces
dogfight
dogfights
dogfight's
dogfish
dogfishes
dogfish's
dogged
doggedly
doggedness
doggedness's
dogger
doggerel
doggerels
doggerel's
doggers
doggery
doggett
doggie
doggier
doggies
doggie's
doggiest
dogging
doggish
doggo
doggone
doggoned
doggoneder
doggonedest
doggoner
doggones
doggonest
doggoning
doggrel
doggy
doggy's
doghouse
doghouses
doghouse's
dogie
dogies
dogie's
dogleg
doglegged
doglegging
doglegs
dogma
dogmas
dogma's
dogmata
dogmatic
dogmatical
dogmatically
dogmatism
dogmatism's
dogmatist
dogmatists
dogmatist's
dognap
dognaped
dognaper
dognapers
dognaping
dognapped
dognapping
dognaps
dogs
dog's
dogsbodies
dogsbody
dogsled
dogsleds
dogteeth
dogtooth
dogtrot
dogtrots
dogtrot's
dogtrotted
dogtrotting
dogwatch
dogwatches
dogwood
dogwoods
dogwood's
dogy
doha
doha's
doherty
doi
doig
doilies
doily
doily's
doing
doings
doing's
dojo
dojos
dola
dolan
dolby
dolce
dolci
doldrums
doldrums's
dole
doled
doleful
dolefuller
dolefully
dolefulness
doles
dole's
dolesome
doley
dolf
dolhenty
doling
doll
dollar
dollars
dollar's
dolled
dolley
dollhouse
dollhouses
dollhouse's
dolli
dollie
dollied
dollies
dollie's
dolling
dollish
dollishly
dolloff
dollop
dolloped
dolloping
dollops
dollop's
dolls
doll's
dolly
dollying
dolly's
dolman
dolmen
dolmens
dolmen's
dolomite
dolomites
dolor
dolora
dolores
dolores's
dolorita
doloritas
doloroso
dolorous
dolorously
dolorousness
dolors
dolour
dolours
dolph
dolphin
dolphins
dolphin's
dolt
doltish
doltishly
dolts
dolt's
dom
domain
domains
domain's
domash
dombrowski
dome
domed
domel
domela
domella
domenech
domenic
domenico
domeniga
domes
dome's
domesday
[truncated: 1,130,391 more chars]
