# Supplementary material for: Beyond the topics: how deep learning can improve the discriminability of probabilistic topic modelling
Source: PeerJ Comput Sci. 2020 Jan 27;6:e252. doi: 10.7717/peerj-cs.252 (PMC7924555; doi:10.7717/peerj-cs.252)
Supplement: Supplemental Information 1 — The zip file contains two main folders one for the topic modelling and the other for Stacked Denoising Autoencoder (SDA). SDA is written based on theano. [file peerj-cs-06-252-s001.zip › Code/topic modelling/file]

tm_input/negative/10
tm_input/negative/100
tm_input/negative/1000
tm_input/negative/10002
tm_input/negative/10005
tm_input/negative/1001
tm_input/negative/10011
tm_input/negative/10014
tm_input/negative/10016
tm_input/negative/10022
tm_input/negative/10023
tm_input/negative/10028
tm_input/negative/10029
tm_input/negative/1003
tm_input/negative/10030
tm_input/negative/10033
tm_input/negative/10035
tm_input/negative/10036
tm_input/negative/10038
tm_input/negative/10039
tm_input/negative/10042
tm_input/negative/10043
tm_input/negative/10047
tm_input/negative/10048
tm_input/negative/10049
tm_input/negative/1005
tm_input/negative/10053
tm_input/negative/10054
tm_input/negative/10055
tm_input/negative/10056
tm_input/negative/10057
tm_input/negative/10059
tm_input/negative/1006
tm_input/negative/10060
tm_input/negative/10061
tm_input/negative/10063
tm_input/negative/10067
tm_input/negative/10070
tm_input/negative/10073
tm_input/negative/10075
tm_input/negative/10077
tm_input/negative/10078
tm_input/negative/10080
tm_input/negative/10081
tm_input/negative/10083
tm_input/negative/10086
tm_input/negative/10096
tm_input/negative/10099
tm_input/negative/101
tm_input/negative/10101
tm_input/negative/10103
tm_input/negative/10108
tm_input/negative/10109
tm_input/negative/10110
tm_input/negative/10112
tm_input/negative/10113
tm_input/negative/10114
tm_input/negative/10116
tm_input/negative/10118
tm_input/negative/10119
tm_input/negative/10121
tm_input/negative/10122
tm_input/negative/10125
tm_input/negative/10126
tm_input/negative/10127
tm_input/negative/10130
tm_input/negative/10131
tm_input/negative/10132
tm_input/negative/10133
tm_input/negative/10136
tm_input/negative/10137
tm_input/negative/10138
tm_input/negative/10139
tm_input/negative/1014
tm_input/negative/10140
tm_input/negative/10144
tm_input/negative/10145
tm_input/negative/1015
tm_input/negative/10153
tm_input/negative/10154
tm_input/negative/10155
tm_input/negative/10156
tm_input/negative/10157
tm_input/negative/10158
tm_input/negative/10160
tm_input/negative/10167
tm_input/negative/10169
tm_input/negative/1017
tm_input/negative/10171
tm_input/negative/10172
tm_input/negative/10173
tm_input/negative/10174
tm_input/negative/10175
tm_input/negative/10177
tm_input/negative/10178
tm_input/negative/10179
tm_input/negative/1018
tm_input/negative/10181
tm_input/negative/10182
tm_input/negative/10188
tm_input/negative/10195
tm_input/negative/10197
tm_input/negative/10198
tm_input/negative/10199
tm_input/negative/102
tm_input/negative/1020
tm_input/negative/10200
tm_input/negative/10202
tm_input/negative/10205
tm_input/negative/10206
tm_input/negative/10207
tm_input/negative/1021
tm_input/negative/10211
tm_input/negative/10212
tm_input/negative/10213
tm_input/negative/10214
tm_input/negative/10215
tm_input/negative/10216
tm_input/negative/10217
tm_input/negative/10218
tm_input/negative/1022
tm_input/negative/10220
tm_input/negative/10222
tm_input/negative/10225
tm_input/negative/10226
tm_input/negative/10227
tm_input/negative/10228
tm_input/negative/10232
tm_input/negative/10233
tm_input/negative/10234
tm_input/negative/1024
tm_input/negative/10241
tm_input/negative/10242
tm_input/negative/10248
tm_input/negative/10249
tm_input/negative/1025
tm_input/negative/10252
tm_input/negative/10257
tm_input/negative/10259
tm_input/negative/1026
tm_input/negative/10260
tm_input/negative/10262
tm_input/negative/10264
tm_input/negative/10265
tm_input/negative/10267
tm_input/negative/10268
tm_input/negative/10271
tm_input/negative/10272
tm_input/negative/10273
tm_input/negative/10274
tm_input/negative/10275
tm_input/negative/10276
tm_input/negative/10278
tm_input/negative/1028
tm_input/negative/10280
tm_input/negative/10281
tm_input/negative/10282
tm_input/negative/10283
tm_input/negative/10284
tm_input/negative/10289
tm_input/negative/10291
tm_input/negative/10292
tm_input/negative/10293
tm_input/negative/10297
tm_input/negative/10299
tm_input/negative/1030
tm_input/negative/10301
tm_input/negative/10302
tm_input/negative/10304
tm_input/negative/10305
tm_input/negative/10306
tm_input/negative/10307
tm_input/negative/1031
tm_input/negative/10310
tm_input/negative/10311
tm_input/negative/10312
tm_input/negative/10313
tm_input/negative/10314
tm_input/negative/10315
tm_input/negative/10317
tm_input/negative/10318
tm_input/negative/10319
tm_input/negative/1032
tm_input/negative/10322
tm_input/negative/10323
tm_input/negative/10324
tm_input/negative/10328
tm_input/negative/10329
tm_input/negative/10331
tm_input/negative/10332
tm_input/negative/10333
tm_input/negative/10335
tm_input/negative/10339
tm_input/negative/1034
tm_input/negative/10341
tm_input/negative/10342
tm_input/negative/10343
tm_input/negative/10345
tm_input/negative/10346
tm_input/negative/10347
tm_input/negative/10348
tm_input/negative/10349
tm_input/negative/1035
tm_input/negative/10350
tm_input/negative/10351
tm_input/negative/10356
tm_input/negative/10357
tm_input/negative/1036
tm_input/negative/10363
tm_input/negative/10366
tm_input/negative/10370
tm_input/negative/10372
tm_input/negative/10373
tm_input/negative/10375
tm_input/negative/10379
tm_input/negative/10382
tm_input/negative/10383
tm_input/negative/10384
tm_input/negative/10385
tm_input/negative/10386
tm_input/negative/10388
tm_input/negative/10390
tm_input/negative/10395
tm_input/negative/10397
tm_input/negative/10398
tm_input/negative/10399
tm_input/negative/1040
tm_input/negative/10401
tm_input/negative/10405
tm_input/negative/10406
tm_input/negative/10407
tm_input/negative/10408
tm_input/negative/10410
tm_input/negative/10412
tm_input/negative/10413
tm_input/negative/10414
tm_input/negative/10415
tm_input/negative/10416
tm_input/negative/10417
tm_input/negative/10418
tm_input/negative/10419
tm_input/negative/10420
tm_input/negative/10421
tm_input/negative/10422
tm_input/negative/10425
tm_input/negative/10429
tm_input/negative/10430
tm_input/negative/10431
tm_input/negative/10432
tm_input/negative/10434
tm_input/negative/10436
tm_input/negative/10438
tm_input/negative/10439
tm_input/negative/10442
tm_input/negative/10445
tm_input/negative/10449
tm_input/negative/10450
tm_input/negative/10451
tm_input/negative/10452
tm_input/negative/10454
tm_input/negative/10458
tm_input/negative/10463
tm_input/negative/10465
tm_input/negative/10466
tm_input/negative/10467
tm_input/negative/10468
tm_input/negative/10469
tm_input/negative/10472
tm_input/negative/10474
tm_input/negative/10479
tm_input/negative/1048
tm_input/negative/10481
tm_input/negative/10485
tm_input/negative/10490
tm_input/negative/10491
tm_input/negative/10494
tm_input/negative/10495
tm_input/negative/10498
tm_input/negative/10500
tm_input/negative/10505
tm_input/negative/10506
tm_input/negative/10509
tm_input/negative/10512
tm_input/negative/1052
tm_input/negative/10523
tm_input/negative/10526
tm_input/negative/10527
tm_input/negative/1053
tm_input/negative/10531
tm_input/negative/10533
tm_input/negative/10534
tm_input/negative/10535
tm_input/negative/10538
tm_input/negative/1054
tm_input/negative/10541
tm_input/negative/10542
tm_input/negative/10543
tm_input/negative/10544
tm_input/negative/10545
tm_input/negative/10550
tm_input/negative/10553
tm_input/negative/10555
tm_input/negative/10556
tm_input/negative/10558
tm_input/negative/10560
tm_input/negative/10561
tm_input/negative/10562
tm_input/negative/10563
tm_input/negative/10567
tm_input/negative/10569
tm_input/negative/1057
tm_input/negative/10571
tm_input/negative/10572
tm_input/negative/10573
tm_input/negative/10575
tm_input/negative/10576
tm_input/negative/10577
tm_input/negative/10578
tm_input/negative/1058
tm_input/negative/10580
tm_input/negative/10582
tm_input/negative/10585
tm_input/negative/10586
tm_input/negative/10590
tm_input/negative/10594
tm_input/negative/10595
tm_input/negative/10596
tm_input/negative/10599
tm_input/negative/10600
tm_input/negative/10605
tm_input/negative/10607
tm_input/negative/10608
tm_input/negative/1061
tm_input/negative/10613
tm_input/negative/10614
tm_input/negative/10615
tm_input/negative/10616
tm_input/negative/10618
tm_input/negative/10619
tm_input/negative/1062
tm_input/negative/10625
tm_input/negative/10626
tm_input/negative/10628
tm_input/negative/10629
tm_input/negative/1063
tm_input/negative/10634
tm_input/negative/10635
tm_input/negative/10637
tm_input/negative/10638
tm_input/negative/1064
tm_input/negative/10641
tm_input/negative/10642
tm_input/negative/10643
tm_input/negative/10644
tm_input/negative/10645
tm_input/negative/10648
tm_input/negative/1065
tm_input/negative/10650
tm_input/negative/10651
tm_input/negative/10654
tm_input/negative/10655
tm_input/negative/1066
tm_input/negative/10660
tm_input/negative/10661
tm_input/negative/10662
tm_input/negative/10667
tm_input/negative/10669
tm_input/negative/1067
tm_input/negative/10670
tm_input/negative/10672
tm_input/negative/10674
tm_input/negative/10679
tm_input/negative/1068
tm_input/negative/10682
tm_input/negative/10684
tm_input/negative/1069
tm_input/negative/10691
tm_input/negative/10692
tm_input/negative/10693
tm_input/negative/10695
tm_input/negative/107
tm_input/negative/1070
tm_input/negative/10701
tm_input/negative/10706
tm_input/negative/10707
tm_input/negative/10710
tm_input/negative/10712
tm_input/negative/10713
tm_input/negative/10714
tm_input/negative/10716
tm_input/negative/10717
tm_input/negative/10718
tm_input/negative/1072
tm_input/negative/10722
tm_input/negative/10723
tm_input/negative/10724
tm_input/negative/10728
tm_input/negative/10729
tm_input/negative/10730
tm_input/negative/10737
tm_input/negative/1074
tm_input/negative/10740
tm_input/negative/10741
tm_input/negative/10742
tm_input/negative/10743
tm_input/negative/10744
tm_input/negative/10746
tm_input/negative/10747
tm_input/negative/10748
tm_input/negative/10749
tm_input/negative/1075
tm_input/negative/10750
tm_input/negative/10753
tm_input/negative/1076
tm_input/negative/10760
tm_input/negative/10762
tm_input/negative/10763
tm_input/negative/10764
tm_input/negative/10767
tm_input/negative/10768
tm_input/negative/10773
tm_input/negative/10774
tm_input/negative/10775
tm_input/negative/10776
tm_input/negative/10778
tm_input/negative/1078
tm_input/negative/10781
tm_input/negative/10782
tm_input/negative/10783
tm_input/negative/10784
tm_input/negative/10785
tm_input/negative/10789
tm_input/negative/1079
tm_input/negative/10790
tm_input/negative/10793
tm_input/negative/10796
tm_input/negative/10797
tm_input/negative/10798
tm_input/negative/108
tm_input/negative/10800
tm_input/negative/10802
tm_input/negative/10803
tm_input/negative/10804
tm_input/negative/10805
tm_input/negative/10807
tm_input/negative/10808
tm_input/negative/10810
tm_input/negative/10814
tm_input/negative/10815
tm_input/negative/10816
tm_input/negative/10817
tm_input/negative/10818
tm_input/negative/1082
tm_input/negative/10821
tm_input/negative/10822
tm_input/negative/10826
tm_input/negative/10827
tm_input/negative/10829
tm_input/negative/10831
tm_input/negative/10833
tm_input/negative/10835
tm_input/negative/10837
tm_input/negative/1084
tm_input/negative/10843
tm_input/negative/10844
tm_input/negative/10846
tm_input/negative/10848
tm_input/negative/1085
tm_input/negative/10851
tm_input/negative/10853
tm_input/negative/10855
tm_input/negative/10856
tm_input/negative/10857
tm_input/negative/10859
tm_input/negative/10860
tm_input/negative/10861
tm_input/negative/10862
tm_input/negative/10864
tm_input/negative/10866
tm_input/negative/10867
tm_input/negative/10868
tm_input/negative/1087
tm_input/negative/10870
tm_input/negative/10872
tm_input/negative/10874
tm_input/negative/10876
tm_input/negative/10884
tm_input/negative/10891
tm_input/negative/10892
tm_input/negative/10893
tm_input/negative/10895
tm_input/negative/10898
tm_input/negative/10899
tm_input/negative/10902
tm_input/negative/10903
tm_input/negative/10904
tm_input/negative/10908
tm_input/negative/10909
tm_input/negative/10910
tm_input/negative/10911
tm_input/negative/10914
tm_input/negative/10915
tm_input/negative/10916
tm_input/negative/10919
tm_input/negative/1092
tm_input/negative/10921
tm_input/negative/10923
tm_input/negative/10924
tm_input/negative/10925
tm_input/negative/10929
tm_input/negative/1093
tm_input/negative/10930
tm_input/negative/10936
tm_input/negative/10938
tm_input/negative/1094
tm_input/negative/10940
tm_input/negative/10943
tm_input/negative/10944
tm_input/negative/10946
tm_input/negative/10950
tm_input/negative/10952
tm_input/negative/10953
tm_input/negative/10955
tm_input/negative/1096
tm_input/negative/10960
tm_input/negative/10965
tm_input/negative/10970
tm_input/negative/10971
tm_input/negative/10973
tm_input/negative/10974
tm_input/negative/10975
tm_input/negative/10977
tm_input/negative/1098
tm_input/negative/10982
tm_input/negative/10983
tm_input/negative/10985
tm_input/negative/10989
tm_input/negative/10993
tm_input/negative/10994
tm_input/negative/10995
tm_input/negative/110
tm_input/negative/11001
tm_input/negative/11002
tm_input/negative/11005
tm_input/negative/11009
tm_input/negative/11010
tm_input/negative/11011
tm_input/negative/11013
tm_input/negative/11016
tm_input/negative/11018
tm_input/negative/1102
tm_input/negative/11021
tm_input/negative/11024
tm_input/negative/11028
tm_input/negative/11029
tm_input/negative/1103
tm_input/negative/11035
tm_input/negative/11037
tm_input/negative/11038
tm_input/negative/11042
tm_input/negative/11044
tm_input/negative/11048
tm_input/negative/1105
tm_input/negative/11050
tm_input/negative/11052
tm_input/negative/11055
tm_input/negative/11056
tm_input/negative/11057
tm_input/negative/11060
tm_input/negative/11061
tm_input/negative/11063
tm_input/negative/11065
tm_input/negative/11066
tm_input/negative/11068
tm_input/negative/11069
tm_input/negative/11074
tm_input/negative/11077
tm_input/negative/11079
tm_input/negative/1108
tm_input/negative/11080
tm_input/negative/11083
tm_input/negative/11085
tm_input/negative/11086
tm_input/negative/11089
tm_input/negative/11090
tm_input/negative/11091
tm_input/negative/11094
tm_input/negative/11095
tm_input/negative/11097
tm_input/negative/11098
tm_input/negative/111
tm_input/negative/11100
tm_input/negative/11101
tm_input/negative/11103
tm_input/negative/11105
tm_input/negative/11106
tm_input/negative/11107
tm_input/negative/11109
tm_input/negative/11110
tm_input/negative/11114
tm_input/negative/11116
tm_input/negative/11117
tm_input/negative/11119
tm_input/negative/11120
tm_input/negative/11121
tm_input/negative/11125
tm_input/negative/11127
tm_input/negative/11128
tm_input/negative/11129
tm_input/negative/1113
tm_input/negative/11131
tm_input/negative/11132
tm_input/negative/11140
tm_input/negative/11141
tm_input/negative/11146
tm_input/negative/11147
tm_input/negative/11149
tm_input/negative/1115
tm_input/negative/11150
tm_input/negative/11156
tm_input/negative/11157
tm_input/negative/11159
tm_input/negative/11161
tm_input/negative/11168
tm_input/negative/11169
tm_input/negative/1117
tm_input/negative/11170
tm_input/negative/11174
tm_input/negative/11175
tm_input/negative/11176
tm_input/negative/11178
tm_input/negative/1118
tm_input/negative/11182
tm_input/negative/11184
tm_input/negative/11185
tm_input/negative/11186
tm_input/negative/11187
tm_input/negative/1119
tm_input/negative/11190
tm_input/negative/11191
tm_input/negative/11194
tm_input/negative/11198
tm_input/negative/11200
tm_input/negative/11201
tm_input/negative/11202
tm_input/negative/11204
tm_input/negative/11205
tm_input/negative/11206
tm_input/negative/1121
tm_input/negative/11210
tm_input/negative/11212
tm_input/negative/11213
tm_input/negative/11217
tm_input/negative/11219
tm_input/negative/11223
tm_input/negative/11226
tm_input/negative/11229
tm_input/negative/11231
tm_input/negative/11232
tm_input/negative/11233
tm_input/negative/11234
tm_input/negative/11236
tm_input/negative/11238
tm_input/negative/11240
tm_input/negative/11242
tm_input/negative/11243
tm_input/negative/11246
tm_input/negative/11248
tm_input/negative/1125
tm_input/negative/11250
tm_input/negative/11252
tm_input/negative/11254
tm_input/negative/11255
tm_input/negative/11257
tm_input/negative/1126
tm_input/negative/11260
tm_input/negative/11261
tm_input/negative/11264
tm_input/negative/11266
tm_input/negative/11267
tm_input/negative/11268
tm_input/negative/11271
tm_input/negative/11272
tm_input/negative/11273
tm_input/negative/11274
tm_input/negative/11276
tm_input/negative/11277
tm_input/negative/11279
tm_input/negative/11280
tm_input/negative/11282
tm_input/negative/11284
tm_input/negative/11286
tm_input/negative/11290
tm_input/negative/11294
tm_input/negative/11295
tm_input/negative/11297
tm_input/negative/11299
tm_input/negative/113
tm_input/negative/1130
tm_input/negative/11305
tm_input/negative/11306
tm_input/negative/11308
tm_input/negative/11310
tm_input/negative/11312
tm_input/negative/11314
tm_input/negative/11315
tm_input/negative/11317
tm_input/negative/11318
tm_input/negative/11320
tm_input/negative/11321
tm_input/negative/11322
tm_input/negative/1133
tm_input/negative/11332
tm_input/negative/11334
tm_input/negative/11335
tm_input/negative/11336
tm_input/negative/11337
tm_input/negative/11338
tm_input/negative/11339
tm_input/negative/1134
tm_input/negative/11340
tm_input/negative/11342
tm_input/negative/11344
tm_input/negative/11345
tm_input/negative/11346
tm_input/negative/11348
tm_input/negative/11350
tm_input/negative/11356
tm_input/negative/11359
tm_input/negative/11362
tm_input/negative/11363
tm_input/negative/11367
tm_input/negative/11368
tm_input/negative/1137
tm_input/negative/11374
tm_input/negative/11376
tm_input/negative/11379
tm_input/negative/1138
tm_input/negative/11381
tm_input/negative/11382
tm_input/negative/11384
tm_input/negative/11389
tm_input/negative/1139
tm_input/negative/11390
tm_input/negative/11391
tm_input/negative/11394
tm_input/negative/11395
tm_input/negative/11396
tm_input/negative/11397
tm_input/negative/11398
tm_input/negative/1140
tm_input/negative/11401
tm_input/negative/11402
tm_input/negative/11403
tm_input/negative/11405
tm_input/negative/11408
tm_input/negative/11410
tm_input/negative/11412
tm_input/negative/11414
tm_input/negative/11415
tm_input/negative/11416
tm_input/negative/11417
tm_input/negative/11418
tm_input/negative/11419
tm_input/negative/1142
tm_input/negative/11420
tm_input/negative/11424
tm_input/negative/11425
tm_input/negative/11426
tm_input/negative/11428
tm_input/negative/1143
tm_input/negative/11431
tm_input/negative/11432
tm_input/negative/11435
tm_input/negative/11438
tm_input/negative/11439
tm_input/negative/1144
tm_input/negative/11440
tm_input/negative/11441
tm_input/negative/11442
tm_input/negative/11443
tm_input/negative/11446
tm_input/negative/11448
tm_input/negative/11449
tm_input/negative/1145
tm_input/negative/11450
tm_input/negative/11452
tm_input/negative/11454
tm_input/negative/11456
tm_input/negative/11457
tm_input/negative/11459
tm_input/negative/11460
tm_input/negative/11461
tm_input/negative/11466
tm_input/negative/11468
tm_input/negative/11469
tm_input/negative/1147
tm_input/negative/11470
tm_input/negative/11472
tm_input/negative/11475
tm_input/negative/11476
tm_input/negative/11477
tm_input/negative/11478
tm_input/negative/11479
tm_input/negative/1148
tm_input/negative/11486
tm_input/negative/11487
tm_input/negative/1149
tm_input/negative/11490
tm_input/negative/11491
tm_input/negative/11492
tm_input/negative/11493
tm_input/negative/11495
tm_input/negative/11497
tm_input/negative/11498
tm_input/negative/1150
tm_input/negative/11503
tm_input/negative/11505
tm_input/negative/11507
tm_input/negative/11508
tm_input/negative/11509
tm_input/negative/1151
tm_input/negative/11510
tm_input/negative/11511
tm_input/negative/11512
tm_input/negative/11513
tm_input/negative/11514
tm_input/negative/11519
tm_input/negative/11521
tm_input/negative/11522
tm_input/negative/11523
tm_input/negative/11524
tm_input/negative/11525
tm_input/negative/11526
tm_input/negative/11528
tm_input/negative/11530
tm_input/negative/11531
tm_input/negative/11532
tm_input/negative/11533
tm_input/negative/11534
tm_input/negative/11535
tm_input/negative/11536
tm_input/negative/11537
tm_input/negative/11540
tm_input/negative/11541
tm_input/negative/11542
tm_input/negative/11543
tm_input/negative/11544
tm_input/negative/11545
tm_input/negative/11548
tm_input/negative/11549
tm_input/negative/1155
tm_input/negative/11550
tm_input/negative/11552
tm_input/negative/1156
tm_input/negative/11560
tm_input/negative/11563
tm_input/negative/11564
tm_input/negative/11565
tm_input/negative/11566
tm_input/negative/11568
tm_input/negative/11569
tm_input/negative/1157
tm_input/negative/11570
tm_input/negative/11571
tm_input/negative/11572
tm_input/negative/11573
tm_input/negative/11575
tm_input/negative/11577
tm_input/negative/1158
tm_input/negative/11582
tm_input/negative/11585
tm_input/negative/11587
tm_input/negative/11589
tm_input/negative/1159
tm_input/negative/11590
tm_input/negative/11595
tm_input/negative/11596
tm_input/negative/11597
tm_input/negative/11599
tm_input/negative/116
tm_input/negative/11600
tm_input/negative/11602
tm_input/negative/11604
tm_input/negative/11606
tm_input/negative/11607
tm_input/negative/11609
tm_input/negative/11611
tm_input/negative/11614
tm_input/negative/11617
tm_input/negative/11618
tm_input/negative/11620
tm_input/negative/11622
tm_input/negative/11626
tm_input/negative/11628
tm_input/negative/11632
tm_input/negative/11633
tm_input/negative/11634
tm_input/negative/11635
tm_input/negative/11638
tm_input/negative/1164
tm_input/negative/11641
tm_input/negative/11645
tm_input/negative/11646
tm_input/negative/11647
tm_input/negative/11648
tm_input/negative/11650
tm_input/negative/11651
tm_input/negative/11652
tm_input/negative/11655
tm_input/negative/11656
tm_input/negative/11657
tm_input/negative/1166
tm_input/negative/11662
tm_input/negative/11667
tm_input/negative/11669
tm_input/negative/1167
tm_input/negative/11673
tm_input/negative/11679
tm_input/negative/1168
tm_input/negative/11681
tm_input/negative/11682
tm_input/negative/11687
tm_input/negative/11688
tm_input/negative/11689
tm_input/negative/1169
tm_input/negative/11690
tm_input/negative/11692
tm_input/negative/11693
tm_input/negative/11695
tm_input/negative/11696
tm_input/negative/11698
tm_input/negative/11701
tm_input/negative/11703
tm_input/negative/11704
tm_input/negative/11706
tm_input/negative/11707
tm_input/negative/11709
tm_input/negative/11712
tm_input/negative/11713
tm_input/negative/11719
tm_input/negative/11720
tm_input/negative/11721
tm_input/negative/11726
tm_input/negative/11727
tm_input/negative/1173
tm_input/negative/11731
tm_input/negative/11735
tm_input/negative/11736
tm_input/negative/11737
tm_input/negative/11738
tm_input/negative/11739
tm_input/negative/11740
tm_input/negative/11742
tm_input/negative/11743
tm_input/negative/11746
tm_input/negative/11747
tm_input/negative/11749
tm_input/negative/1175
tm_input/negative/11752
tm_input/negative/11754
tm_input/negative/11756
tm_input/negative/11757
tm_input/negative/11758
tm_input/negative/11759
tm_input/negative/1176
tm_input/negative/11761
tm_input/negative/11762
tm_input/negative/11764
tm_input/negative/11766
tm_input/negative/11769
tm_input/negative/11770
tm_input/negative/11771
tm_input/negative/11773
tm_input/negative/11774
tm_input/negative/11778
tm_input/negative/11779
tm_input/negative/1178
tm_input/negative/11781
tm_input/negative/11783
tm_input/negative/11785
tm_input/negative/11787
tm_input/negative/11789
tm_input/negative/11790
tm_input/negative/11792
tm_input/negative/11794
tm_input/negative/11797
tm_input/negative/11798
tm_input/negative/11799
tm_input/negative/118
tm_input/negative/11800
tm_input/negative/11805
tm_input/negative/11806
tm_input/negative/11807
tm_input/negative/11808
tm_input/negative/11809
tm_input/negative/11810
tm_input/negative/11813
tm_input/negative/11819
tm_input/negative/11823
tm_input/negative/11824
tm_input/negative/11825
tm_input/negative/11827
tm_input/negative/11829
tm_input/negative/11830
tm_input/negative/11831
tm_input/negative/11832
tm_input/negative/11833
tm_input/negative/11834
tm_input/negative/11836
tm_input/negative/11843
tm_input/negative/11845
tm_input/negative/11846
tm_input/negative/11847
tm_input/negative/11849
tm_input/negative/1185
tm_input/negative/11852
tm_input/negative/11855
tm_input/negative/11856
tm_input/negative/11858
tm_input/negative/1186
tm_input/negative/11861
tm_input/negative/11862
tm_input/negative/11863
tm_input/negative/11865
tm_input/negative/11866
tm_input/negative/1187
tm_input/negative/11872
tm_input/negative/11873
tm_input/negative/11876
tm_input/negative/11878
tm_input/negative/11881
tm_input/negative/11882
tm_input/negative/11883
tm_input/negative/11884
tm_input/negative/11885
tm_input/negative/11886
tm_input/negative/11887
tm_input/negative/11890
tm_input/negative/11893
tm_input/negative/11898
tm_input/negative/11899
tm_input/negative/119
tm_input/negative/1190
tm_input/negative/11901
tm_input/negative/11903
tm_input/negative/11906
tm_input/negative/11908
tm_input/negative/11909
tm_input/negative/1191
tm_input/negative/11910
tm_input/negative/11913
tm_input/negative/11914
tm_input/negative/11915
tm_input/negative/11916
tm_input/negative/11917
tm_input/negative/11918
tm_input/negative/1192
tm_input/negative/11920
tm_input/negative/11921
tm_input/negative/11922
tm_input/negative/11924
tm_input/negative/11925
tm_input/negative/11926
tm_input/negative/11927
tm_input/negative/11929
tm_input/negative/11930
tm_input/negative/11932
tm_input/negative/11933
tm_input/negative/11934
tm_input/negative/11936
tm_input/negative/11937
tm_input/negative/11940
tm_input/negative/11942
tm_input/negative/11944
tm_input/negative/11948
tm_input/negative/11949
tm_input/negative/1195
tm_input/negative/11950
tm_input/negative/11951
tm_input/negative/11953
tm_input/negative/11956
tm_input/negative/11957
tm_input/negative/11958
tm_input/negative/11959
tm_input/negative/1196
tm_input/negative/11960
tm_input/negative/11961
tm_input/negative/11963
tm_input/negative/11964
tm_input/negative/11966
tm_input/negative/11968
tm_input/negative/1197
tm_input/negative/11973
tm_input/negative/11974
tm_input/negative/11977
tm_input/negative/1198
tm_input/negative/11980
tm_input/negative/11981
tm_input/negative/11982
tm_input/negative/11984
tm_input/negative/11988
tm_input/negative/11989
tm_input/negative/1199
tm_input/negative/11997
tm_input/negative/11998
tm_input/negative/11999
tm_input/negative/1200
tm_input/negative/12000
tm_input/negative/12001
tm_input/negative/12002
tm_input/negative/12004
tm_input/negative/12005
tm_input/negative/12008
tm_input/negative/12010
tm_input/negative/12011
tm_input/negative/12012
tm_input/negative/12015
tm_input/negative/12016
tm_input/negative/12018
tm_input/negative/12019
tm_input/negative/12021
tm_input/negative/12022
tm_input/negative/12025
tm_input/negative/12026
tm_input/negative/12027
tm_input/negative/12028
tm_input/negative/12029
tm_input/negative/12030
tm_input/negative/12034
tm_input/negative/12036
tm_input/negative/1204
tm_input/negative/12040
tm_input/negative/12044
tm_input/negative/12045
tm_input/negative/12046
tm_input/negative/12048
tm_input/negative/1205
tm_input/negative/12053
tm_input/negative/12054
tm_input/negative/12058
tm_input/negative/12061
tm_input/negative/12062
tm_input/negative/12063
tm_input/negative/12067
tm_input/negative/12069
tm_input/negative/1207
tm_input/negative/12074
tm_input/negative/12077
tm_input/negative/1208
tm_input/negative/12080
tm_input/negative/12081
tm_input/negative/12083
tm_input/negative/12086
tm_input/negative/12087
tm_input/negative/1209
tm_input/negative/12091
tm_input/negative/12093
tm_input/negative/12097
tm_input/negative/12098
tm_input/negative/121
tm_input/negative/12102
tm_input/negative/12103
tm_input/negative/12104
tm_input/negative/12105
tm_input/negative/12106
tm_input/negative/12107
tm_input/negative/12111
tm_input/negative/12113
tm_input/negative/12116
tm_input/negative/12119
tm_input/negative/12120
tm_input/negative/12121
tm_input/negative/12124
tm_input/negative/12125
tm_input/negative/12126
tm_input/negative/12131
tm_input/negative/12134
tm_input/negative/12137
tm_input/negative/12138
tm_input/negative/12139
tm_input/negative/12140
tm_input/negative/12145
tm_input/negative/12146
tm_input/negative/12149
tm_input/negative/1215
tm_input/negative/12150
tm_input/negative/12151
tm_input/negative/12152
tm_input/negative/12153
tm_input/negative/12154
tm_input/negative/12155
tm_input/negative/12158
tm_input/negative/12159
tm_input/negative/12161
tm_input/negative/12162
tm_input/negative/12163
tm_input/negative/12165
tm_input/negative/12166
tm_input/negative/1217
tm_input/negative/12171
tm_input/negative/12172
tm_input/negative/12174
tm_input/negative/12176
tm_input/negative/12177
tm_input/negative/12178
tm_input/negative/12179
tm_input/negative/12180
tm_input/negative/12181
tm_input/negative/12182
tm_input/negative/12184
tm_input/negative/12188
tm_input/negative/12189
tm_input/negative/12190
tm_input/negative/12193
tm_input/negative/12195
tm_input/negative/12197
tm_input/negative/12198
tm_input/negative/122
tm_input/negative/12201
tm_input/negative/12205
tm_input/negative/12207
tm_input/negative/12208
tm_input/negative/12209
tm_input/negative/12211
tm_input/negative/12212
tm_input/negative/12214
tm_input/negative/12215
tm_input/negative/12218
tm_input/negative/12222
tm_input/negative/12224
tm_input/negative/12225
tm_input/negative/12229
tm_input/negative/12232
tm_input/negative/12233
tm_input/negative/12234
tm_input/negative/12235
tm_input/negative/12236
tm_input/negative/12237
tm_input/negative/12238
tm_input/negative/12240
tm_input/negative/12242
tm_input/negative/12244
tm_input/negative/12245
tm_input/negative/12247
tm_input/negative/12249
tm_input/negative/12250
tm_input/negative/12254
tm_input/negative/12256
tm_input/negative/12257
tm_input/negative/12259
tm_input/negative/12260
tm_input/negative/12263
tm_input/negative/12264
tm_input/negative/12269
tm_input/negative/12271
tm_input/negative/12272
tm_input/negative/12274
tm_input/negative/12276
tm_input/negative/12277
tm_input/negative/12282
tm_input/negative/12287
tm_input/negative/12288
tm_input/negative/12289
tm_input/negative/1229
tm_input/negative/12293
tm_input/negative/12295
tm_input/negative/12296
tm_input/negative/12297
tm_input/negative/12299
tm_input/negative/12300
tm_input/negative/12301
tm_input/negative/12304
tm_input/negative/12307
tm_input/negative/12309
tm_input/negative/1231
tm_input/negative/12310
tm_input/negative/12311
tm_input/negative/12312
tm_input/negative/12313
tm_input/negative/12315
tm_input/negative/12317
tm_input/negative/12319
tm_input/negative/1232
tm_input/negative/12320
tm_input/negative/12321
tm_input/negative/12322
tm_input/negative/12323
tm_input/negative/12324
tm_input/negative/12326
tm_input/negative/12327
tm_input/negative/12330
tm_input/negative/12331
tm_input/negative/12333
tm_input/negative/12335
tm_input/negative/12336
tm_input/negative/1234
tm_input/negative/12341
tm_input/negative/12343
tm_input/negative/12344
tm_input/negative/12345
tm_input/negative/12346
tm_input/negative/12347
tm_input/negative/12348
tm_input/negative/12349
tm_input/negative/12353
tm_input/negative/12357
tm_input/negative/12358
tm_input/negative/12360
tm_input/negative/12361
tm_input/negative/12362
tm_input/negative/12363
tm_input/negative/12365
tm_input/negative/12367
tm_input/negative/12368
tm_input/negative/1237
tm_input/negative/12372
tm_input/negative/12374
tm_input/negative/12377
tm_input/negative/12379
tm_input/negative/12385
tm_input/negative/12387
tm_input/negative/12388
tm_input/negative/1239
tm_input/negative/12391
tm_input/negative/12392
tm_input/negative/12393
tm_input/negative/12394
tm_input/negative/12395
tm_input/negative/12396
tm_input/negative/12399
tm_input/negative/124
tm_input/negative/12402
tm_input/negative/12403
tm_input/negative/12408
tm_input/negative/12410
tm_input/negative/12415
tm_input/negative/12416
tm_input/negative/1242
tm_input/negative/12425
tm_input/negative/12426
tm_input/negative/12428
tm_input/negative/1243
tm_input/negative/12430
tm_input/negative/12431
tm_input/negative/12432
tm_input/negative/12435
tm_input/negative/12436
tm_input/negative/12438
tm_input/negative/12439
tm_input/negative/12442
tm_input/negative/12443
tm_input/negative/12444
tm_input/negative/12446
tm_input/negative/12449
tm_input/negative/1245
tm_input/negative/12454
tm_input/negative/12455
tm_input/negative/12456
tm_input/negative/12459
tm_input/negative/1246
tm_input/negative/12460
tm_input/negative/12462
tm_input/negative/12463
tm_input/negative/12465
tm_input/negative/12468
tm_input/negative/1247
tm_input/negative/12470
tm_input/negative/12472
tm_input/negative/12474
tm_input/negative/12476
tm_input/negative/12477
tm_input/negative/12480
tm_input/negative/12481
tm_input/negative/12482
tm_input/negative/12484
tm_input/negative/12486
tm_input/negative/12487
tm_input/negative/12488
tm_input/negative/12490
tm_input/negative/12491
tm_input/negative/12497
tm_input/negative/125
tm_input/negative/12501
tm_input/negative/12502
tm_input/negative/12503
tm_input/negative/12506
tm_input/negative/12507
tm_input/negative/12513
tm_input/negative/12514
tm_input/negative/12515
tm_input/negative/12517
tm_input/negative/12521
tm_input/negative/12522
tm_input/negative/12525
tm_input/negative/12528
tm_input/negative/12529
tm_input/negative/12531
tm_input/negative/12532
tm_input/negative/12534
tm_input/negative/12536
tm_input/negative/12539
tm_input/negative/12540
tm_input/negative/12541
tm_input/negative/12542
tm_input/negative/12543
tm_input/negative/12544
tm_input/negative/12547
tm_input/negative/12551
tm_input/negative/12553
tm_input/negative/12555
tm_input/negative/12556
tm_input/negative/12557
tm_input/negative/12559
tm_input/negative/12560
tm_input/negative/12563
tm_input/negative/12564
tm_input/negative/12567
tm_input/negative/12568
tm_input/negative/12569
tm_input/negative/1257
tm_input/negative/12570
tm_input/negative/12571
tm_input/negative/12573
tm_input/negative/12574
tm_input/negative/12581
tm_input/negative/12582
tm_input/negative/12584
tm_input/negative/12585
tm_input/negative/12586
tm_input/negative/12587
tm_input/negative/12588
tm_input/negative/12590
tm_input/negative/12592
tm_input/negative/12593
tm_input/negative/12597
tm_input/negative/12598
tm_input/negative/12599
tm_input/negative/126
tm_input/negative/1260
tm_input/negative/12605
tm_input/negative/12607
tm_input/negative/1261
tm_input/negative/12610
tm_input/negative/12611
tm_input/negative/12613
tm_input/negative/12614
tm_input/negative/12617
tm_input/negative/12618
tm_input/negative/12619
tm_input/negative/1262
tm_input/negative/12620
tm_input/negative/12621
tm_input/negative/12623
tm_input/negative/12624
tm_input/negative/12625
tm_input/negative/12627
tm_input/negative/12629
tm_input/negative/1263
tm_input/negative/12631
tm_input/negative/12632
tm_input/negative/12634
tm_input/negative/12635
tm_input/negative/12636
tm_input/negative/12638
tm_input/negative/12640
tm_input/negative/12643
tm_input/negative/12646
tm_input/negative/12647
tm_input/negative/1265
tm_input/negative/12650
tm_input/negative/12651
tm_input/negative/12653
tm_input/negative/12654
tm_input/negative/12655
tm_input/negative/12656
tm_input/negative/12657
tm_input/negative/12659
tm_input/negative/12662
tm_input/negative/12664
tm_input/negative/12665
tm_input/negative/12669
tm_input/negative/12670
tm_input/negative/12674
tm_input/negative/12675
tm_input/negative/12677
tm_input/negative/12682
tm_input/negative/12685
tm_input/negative/12686
tm_input/negative/12687
tm_input/negative/12688
tm_input/negative/1269
tm_input/negative/12691
tm_input/negative/12692
tm_input/negative/12695
tm_input/negative/12697
tm_input/negative/12699
tm_input/negative/12701
tm_input/negative/12703
tm_input/negative/12704
tm_input/negative/12706
tm_input/negative/12709
tm_input/negative/1271
tm_input/negative/12712
tm_input/negative/12715
tm_input/negative/12717
tm_input/negative/12719
tm_input/negative/12720
tm_input/negative/12721
tm_input/negative/12722
tm_input/negative/12723
tm_input/negative/12725
tm_input/negative/12726
tm_input/negative/12727
tm_input/negative/12728
tm_input/negative/12729
tm_input/negative/12730
tm_input/negative/12731
tm_input/negative/12735
tm_input/negative/12736
tm_input/negative/12738
tm_input/negative/1274
tm_input/negative/12740
tm_input/negative/12743
tm_input/negative/12745
tm_input/negative/12748
tm_input/negative/12749
tm_input/negative/1275
tm_input/negative/12750
tm_input/negative/12752
tm_input/negative/12753
tm_input/negative/12754
tm_input/negative/12756
tm_input/negative/12757
tm_input/negative/12759
tm_input/negative/1276
tm_input/negative/12760
tm_input/negative/12761
tm_input/negative/12762
tm_input/negative/12763
tm_input/negative/12764
tm_input/negative/12765
tm_input/negative/12766
tm_input/negative/12767
tm_input/negative/12770
tm_input/negative/12771
tm_input/negative/12772
tm_input/negative/12773
tm_input/negative/12774
tm_input/negative/12775
tm_input/negative/12776
tm_input/negative/12777
tm_input/negative/12779
tm_input/negative/12782
tm_input/negative/12785
tm_input/negative/12786
tm_input/negative/12788
tm_input/negative/12789
tm_input/negative/1279
tm_input/negative/12793
tm_input/negative/12795
tm_input/negative/12796
tm_input/negative/12797
tm_input/negative/12798
tm_input/negative/12799
tm_input/negative/128
tm_input/negative/12800
tm_input/negative/12801
tm_input/negative/12803
tm_input/negative/12810
tm_input/negative/12811
tm_input/negative/12815
tm_input/negative/12818
tm_input/negative/12821
tm_input/negative/12822
tm_input/negative/12824
tm_input/negative/12825
tm_input/negative/12826
tm_input/negative/12829
tm_input/negative/1283
tm_input/negative/12830
tm_input/negative/12832
tm_input/negative/12833
tm_input/negative/12835
tm_input/negative/12837
tm_input/negative/1284
tm_input/negative/12842
tm_input/negative/12845
tm_input/negative/12847
tm_input/negative/12848
tm_input/negative/12850
tm_input/negative/12851
tm_input/negative/12853
tm_input/negative/12854
tm_input/negative/12856
tm_input/negative/12857
tm_input/negative/12858
tm_input/negative/1286
tm_input/negative/12861
tm_input/negative/12863
tm_input/negative/12866
tm_input/negative/12870
tm_input/negative/12871
tm_input/negative/12872
tm_input/negative/12873
tm_input/negative/12877
tm_input/negative/12878
tm_input/negative/12881
tm_input/negative/12884
tm_input/negative/12888
tm_input/negative/1289
tm_input/negative/12890
tm_input/negative/12891
tm_input/negative/12892
tm_input/negative/12893
tm_input/negative/12894
tm_input/negative/12895
tm_input/negative/12896
tm_input/negative/12899
tm_input/negative/1290
tm_input/negative/12900
tm_input/negative/12909
tm_input/negative/12910
tm_input/negative/12912
tm_input/negative/12913
tm_input/negative/12916
tm_input/negative/12917
tm_input/negative/12918
tm_input/negative/12919
tm_input/negative/1292
tm_input/negative/12921
tm_input/negative/12922
tm_input/negative/12923
tm_input/negative/12924
tm_input/negative/12928
tm_input/negative/12929
tm_input/negative/12930
tm_input/negative/12931
tm_input/negative/12932
tm_input/negative/12935
tm_input/negative/12936
tm_input/negative/12937
tm_input/negative/12938
tm_input/negative/12939
tm_input/negative/12941
tm_input/negative/12943
tm_input/negative/12946
tm_input/negative/12947
tm_input/negative/12951
tm_input/negative/12954
tm_input/negative/12955
tm_input/negative/12956
tm_input/negative/12958
tm_input/negative/12959
tm_input/negative/12961
tm_input/negative/12962
tm_input/negative/12967
tm_input/negative/12969
tm_input/negative/1297
tm_input/negative/12970
tm_input/negative/12972
tm_input/negative/12976
tm_input/negative/12977
tm_input/negative/12978
tm_input/negative/12980
tm_input/negative/12981
tm_input/negative/12986
tm_input/negative/12987
tm_input/negative/12988
tm_input/negative/12991
tm_input/negative/12992
tm_input/negative/12993
tm_input/negative/12999
tm_input/negative/13
tm_input/negative/1300
tm_input/negative/13001
tm_input/negative/13002
tm_input/negative/13006
tm_input/negative/13007
tm_input/negative/13008
tm_input/negative/13009
tm_input/negative/13010
tm_input/negative/13012
tm_input/negative/13016
tm_input/negative/13017
tm_input/negative/13018
tm_input/negative/13021
tm_input/negative/13022
tm_input/negative/13023
tm_input/negative/13025
tm_input/negative/13026
tm_input/negative/13028
tm_input/negative/13029
tm_input/negative/13030
tm_input/negative/13034
tm_input/negative/13036
tm_input/negative/13039
tm_input/negative/13040
tm_input/negative/13041
tm_input/negative/13044
tm_input/negative/13045
tm_input/negative/13046
tm_input/negative/13048
tm_input/negative/13049
tm_input/negative/13050
tm_input/negative/13054
tm_input/negative/13055
tm_input/negative/13058
tm_input/negative/13059
tm_input/negative/13060
tm_input/negative/13062
tm_input/negative/13064
tm_input/negative/13066
tm_input/negative/13069
tm_input/negative/1307
tm_input/negative/13071
tm_input/negative/13072
tm_input/negative/13073
tm_input/negative/13076
tm_input/negative/13077
tm_input/negative/13083
tm_input/negative/13084
tm_input/negative/13085
tm_input/negative/13087
tm_input/negative/13089
tm_input/negative/1309
tm_input/negative/13090
tm_input/negative/13093
tm_input/negative/13098
tm_input/negative/13099
tm_input/negative/131
tm_input/negative/13100
tm_input/negative/13101
tm_input/negative/13102
tm_input/negative/13105
tm_input/negative/13109
tm_input/negative/13114
tm_input/negative/13122
tm_input/negative/13124
tm_input/negative/13125
tm_input/negative/13126
tm_input/negative/13127
tm_input/negative/13129
tm_input/negative/1313
tm_input/negative/13130
tm_input/negative/13131
tm_input/negative/13132
tm_input/negative/13135
tm_input/negative/13136
tm_input/negative/1314
tm_input/negative/13141
tm_input/negative/13142
tm_input/negative/13144
tm_input/negative/13149
tm_input/negative/13151
tm_input/negative/13154
tm_input/negative/13156
tm_input/negative/13157
tm_input/negative/1316
tm_input/negative/13160
tm_input/negative/13162
tm_input/negative/13167
tm_input/negative/13168
tm_input/negative/13169
tm_input/negative/1317
tm_input/negative/13171
tm_input/negative/13172
tm_input/negative/13175
tm_input/negative/13179
tm_input/negative/1318
tm_input/negative/13181
tm_input/negative/13182
tm_input/negative/13184
tm_input/negative/13186
tm_input/negative/13188
tm_input/negative/13191
tm_input/negative/13193
tm_input/negative/13196
tm_input/negative/13197
tm_input/negative/13198
tm_input/negative/1320
tm_input/negative/13204
tm_input/negative/13205
tm_input/negative/13207
tm_input/negative/13208
tm_input/negative/1321
tm_input/negative/13210
tm_input/negative/13211
tm_input/negative/13212
tm_input/negative/13214
tm_input/negative/13215
tm_input/negative/13218
tm_input/negative/13219
tm_input/negative/13220
tm_input/negative/13221
tm_input/negative/13223
tm_input/negative/13224
tm_input/negative/13227
tm_input/negative/13229
tm_input/negative/1323
tm_input/negative/13231
tm_input/negative/13232
tm_input/negative/13235
tm_input/negative/13236
tm_input/negative/13237
tm_input/negative/13238
tm_input/negative/13239
tm_input/negative/1324
tm_input/negative/13241
tm_input/negative/13244
tm_input/negative/13245
tm_input/negative/13246
tm_input/negative/13247
tm_input/negative/13248
tm_input/negative/13249
tm_input/negative/1325
tm_input/negative/13250
tm_input/negative/13252
tm_input/negative/13253
tm_input/negative/13254
tm_input/negative/13255
tm_input/negative/13258
tm_input/negative/1326
tm_input/negative/13262
tm_input/negative/13263
tm_input/negative/13264
tm_input/negative/13265
tm_input/negative/13266
tm_input/negative/13270
tm_input/negative/13271
tm_input/negative/13273
tm_input/negative/13274
tm_input/negative/13275
tm_input/negative/13276
tm_input/negative/13277
tm_input/negative/13278
tm_input/negative/13279
tm_input/negative/1328
tm_input/negative/13281
tm_input/negative/13282
tm_input/negative/13284
tm_input/negative/13285
tm_input/negative/13286
tm_input/negative/13289
tm_input/negative/1329
tm_input/negative/13297
tm_input/negative/13298
tm_input/negative/13301
tm_input/negative/13302
tm_input/negative/13303
tm_input/negative/13304
tm_input/negative/13306
tm_input/negative/13308
tm_input/negative/1331
tm_input/negative/13313
tm_input/negative/13316
tm_input/negative/13317
tm_input/negative/13318
tm_input/negative/13319
tm_input/negative/1332
tm_input/negative/13321
tm_input/negative/13324
tm_input/negative/13325
tm_input/negative/13327
tm_input/negative/13328
tm_input/negative/13333
tm_input/negative/13337
tm_input/negative/1334
tm_input/negative/13343
tm_input/negative/13344
tm_input/negative/13346
tm_input/negative/13347
tm_input/negative/13348
tm_input/negative/13350
tm_input/negative/13351
tm_input/negative/13356
tm_input/negative/13358
tm_input/negative/1336
tm_input/negative/13360
tm_input/negative/13362
tm_input/negative/13364
tm_input/negative/13365
tm_input/negative/13366
tm_input/negative/13367
tm_input/negative/13370
tm_input/negative/13371
tm_input/negative/13373
tm_input/negative/13374
tm_input/negative/13376
tm_input/negative/13377
tm_input/negative/13378
tm_input/negative/13383
tm_input/negative/13386
tm_input/negative/13388
tm_input/negative/13389
tm_input/negative/1339
tm_input/negative/13392
tm_input/negative/13393
tm_input/negative/13395
tm_input/negative/13396
tm_input/negative/13399
tm_input/negative/1340
tm_input/negative/13400
tm_input/negative/13403
tm_input/negative/13404
tm_input/negative/13406
tm_input/negative/13409
tm_input/negative/1341
tm_input/negative/13410
tm_input/negative/13411
tm_input/negative/13412
tm_input/negative/13413
tm_input/negative/13416
tm_input/negative/13417
tm_input/negative/13418
tm_input/negative/13419
tm_input/negative/13420
tm_input/negative/13423
tm_input/negative/13424
tm_input/negative/13426
tm_input/negative/13427
tm_input/negative/13428
tm_input/negative/13429
tm_input/negative/1343
tm_input/negative/13430
tm_input/negative/13432
tm_input/negative/13435
tm_input/negative/13439
tm_input/negative/1344
tm_input/negative/13440
tm_input/negative/13441
tm_input/negative/13446
tm_input/negative/13448
tm_input/negative/13454
tm_input/negative/13458
tm_input/negative/1346
tm_input/negative/13461
tm_input/negative/13466
tm_input/negative/13470
tm_input/negative/13471
tm_input/negative/13473
tm_input/negative/13475
tm_input/negative/13476
tm_input/negative/13478
tm_input/negative/13479
tm_input/negative/13480
tm_input/negative/13484
tm_input/negative/13486
tm_input/negative/13487
tm_input/negative/1349
tm_input/negative/13491
tm_input/negative/13492
tm_input/negative/13493
tm_input/negative/13495
tm_input/negative/13499
tm_input/negative/135
tm_input/negative/13501
tm_input/negative/13503
tm_input/negative/13504
tm_input/negative/13506
tm_input/negative/13507
tm_input/negative/13509
tm_input/negative/13511
tm_input/negative/13516
tm_input/negative/13517
tm_input/negative/13518
tm_input/negative/13519
tm_input/negative/13521
tm_input/negative/13526
tm_input/negative/13528
tm_input/negative/13529
tm_input/negative/13531
tm_input/negative/13534
tm_input/negative/13536
tm_input/negative/13539
tm_input/negative/13540
tm_input/negative/13542
tm_input/negative/13543
tm_input/negative/13544
tm_input/negative/13546
tm_input/negative/13547
tm_input/negative/13549
tm_input/negative/1355
tm_input/negative/13550
tm_input/negative/13551
tm_input/negative/13553
tm_input/negative/13554
tm_input/negative/13556
tm_input/negative/13557
tm_input/negative/13558
tm_input/negative/13561
tm_input/negative/13563
tm_input/negative/13564
tm_input/negative/13565
tm_input/negative/13568
tm_input/negative/1357
tm_input/negative/13570
tm_input/negative/13571
tm_input/negative/13572
tm_input/negative/13573
tm_input/negative/13575
tm_input/negative/1358
tm_input/negative/13580
tm_input/negative/13581
tm_input/negative/13582
tm_input/negative/13583
tm_input/negative/13585
tm_input/negative/13589
tm_input/negative/13595
tm_input/negative/13596
tm_input/negative/13598
tm_input/negative/13599
tm_input/negative/13601
tm_input/negative/13602
tm_input/negative/13603
tm_input/negative/13609
tm_input/negative/13611
tm_input/negative/13617
tm_input/negative/13618
tm_input/negative/1362
tm_input/negative/13620
tm_input/negative/13624
tm_input/negative/1363
tm_input/negative/13632
tm_input/negative/13633
tm_input/negative/13635
tm_input/negative/13639
tm_input/negative/1364
tm_input/negative/13641
tm_input/negative/13643
tm_input/negative/13645
tm_input/negative/13646
tm_input/negative/13647
tm_input/negative/13648
tm_input/negative/13649
tm_input/negative/13654
tm_input/negative/13655
tm_input/negative/13657
tm_input/negative/13658
tm_input/negative/13660
tm_input/negative/13666
tm_input/negative/13667
tm_input/negative/13669
tm_input/negative/1367
tm_input/negative/13671
tm_input/negative/13672
tm_input/negative/13673
tm_input/negative/13675
tm_input/negative/13676
tm_input/negative/1368
tm_input/negative/13680
tm_input/negative/13681
tm_input/negative/13683
tm_input/negative/13684
tm_input/negative/13685
tm_input/negative/13689
tm_input/negative/1369
tm_input/negative/13690
tm_input/negative/13691
tm_input/negative/13692
tm_input/negative/13696
tm_input/negative/13698
tm_input/negative/13699
tm_input/negative/137
tm_input/negative/13700
tm_input/negative/13701
tm_input/negative/13702
tm_input/negative/13706
tm_input/negative/13707
tm_input/negative/13708
tm_input/negative/13709
tm_input/negative/13710
tm_input/negative/13711
tm_input/negative/13712
tm_input/negative/13718
tm_input/negative/13719
tm_input/negative/13721
tm_input/negative/13724
tm_input/negative/13727
tm_input/negative/13728
tm_input/negative/13730
tm_input/negative/13731
tm_input/negative/13732
tm_input/negative/13733
tm_input/negative/13734
tm_input/negative/13745
tm_input/negative/13746
tm_input/negative/13750
tm_input/negative/13751
tm_input/negative/13752
tm_input/negative/13753
tm_input/negative/13755
tm_input/negative/13756
tm_input/negative/13757
tm_input/negative/13758
tm_input/negative/13759
tm_input/negative/13765
tm_input/negative/13766
tm_input/negative/13767
tm_input/negative/13770
tm_input/negative/13773
tm_input/negative/13774
tm_input/negative/13775
tm_input/negative/13776
tm_input/negative/13777
tm_input/negative/13781
tm_input/negative/13783
tm_input/negative/13786
tm_input/negative/13787
tm_input/negative/13788
tm_input/negative/13789
tm_input/negative/13791
tm_input/negative/13793
tm_input/negative/13794
tm_input/negative/13798
tm_input/negative/13799
tm_input/negative/13801
tm_input/negative/13804
tm_input/negative/13805
tm_input/negative/13806
tm_input/negative/13808
tm_input/negative/1381
tm_input/negative/13810
tm_input/negative/13812
tm_input/negative/13813
tm_input/negative/13814
tm_input/negative/13815
tm_input/negative/13818
tm_input/negative/13823
tm_input/negative/13827
tm_input/negative/13828
tm_input/negative/1383
tm_input/negative/13830
tm_input/negative/13833
tm_input/negative/13835
tm_input/negative/13836
tm_input/negative/13837
tm_input/negative/13838
tm_input/negative/13842
tm_input/negative/13843
tm_input/negative/13846
tm_input/negative/13847
tm_input/negative/13848
tm_input/negative/13849
tm_input/negative/13850
tm_input/negative/13852
tm_input/negative/13853
tm_input/negative/13855
tm_input/negative/13856
tm_input/negative/13860
tm_input/negative/13861
tm_input/negative/13862
tm_input/negative/13863
tm_input/negative/13868
tm_input/negative/13869
tm_input/negative/13870
tm_input/negative/13871
tm_input/negative/13873
tm_input/negative/13875
tm_input/negative/13877
tm_input/negative/13878
tm_input/negative/13879
tm_input/negative/13880
tm_input/negative/13882
tm_input/negative/13883
tm_input/negative/13884
tm_input/negative/13885
tm_input/negative/13887
tm_input/negative/13888
tm_input/negative/13889
tm_input/negative/13891
tm_input/negative/13894
tm_input/negative/13895
tm_input/negative/13898
tm_input/negative/13902
tm_input/negative/13903
tm_input/negative/13905
tm_input/negative/13906
tm_input/negative/13907
tm_input/negative/13909
tm_input/negative/13910
tm_input/negative/13911
tm_input/negative/13914
tm_input/negative/13915
tm_input/negative/13916
tm_input/negative/13918
tm_input/negative/13919
tm_input/negative/13922
tm_input/negative/13923
tm_input/negative/13926
tm_input/negative/13928
tm_input/negative/13930
tm_input/negative/13935
tm_input/negative/13936
tm_input/negative/13937
tm_input/negative/13938
tm_input/negative/1394
tm_input/negative/13941
tm_input/negative/13943
tm_input/negative/13946
tm_input/negative/13947
tm_input/negative/13948
tm_input/negative/13950
tm_input/negative/13951
tm_input/negative/13954
tm_input/negative/13957
tm_input/negative/13958
tm_input/negative/13959
tm_input/negative/13960
tm_input/negative/13961
tm_input/negative/13963
tm_input/negative/13964
tm_input/negative/13966
tm_input/negative/13968
tm_input/negative/13969
tm_input/negative/13971
tm_input/negative/13973
tm_input/negative/13974
tm_input/negative/13975
tm_input/negative/13978
tm_input/negative/13981
tm_input/negative/13982
tm_input/negative/13984
tm_input/negative/13985
tm_input/negative/13986
tm_input/negative/13987
tm_input/negative/13988
tm_input/negative/13989
tm_input/negative/13990
tm_input/negative/13992
tm_input/negative/13994
tm_input/negative/13995
tm_input/negative/13996
tm_input/negative/13997
tm_input/negative/13998
tm_input/negative/14
tm_input/negative/140
tm_input/negative/1400
tm_input/negative/14003
tm_input/negative/14004
tm_input/negative/14005
tm_input/negative/14008
tm_input/negative/14009
tm_input/negative/14010
tm_input/negative/14014
tm_input/negative/14015
tm_input/negative/14016
tm_input/negative/14018
tm_input/negative/14019
tm_input/negative/1402
tm_input/negative/14020
tm_input/negative/14021
tm_input/negative/14022
tm_input/negative/14025
tm_input/negative/14026
tm_input/negative/14028
tm_input/negative/1403
tm_input/negative/14030
tm_input/negative/14032
tm_input/negative/14034
tm_input/negative/14035
tm_input/negative/14036
tm_input/negative/14037
tm_input/negative/14039
tm_input/negative/14040
tm_input/negative/14043
tm_input/negative/14045
tm_input/negative/14049
tm_input/negative/1405
tm_input/negative/14050
tm_input/negative/14052
tm_input/negative/14053
tm_input/negative/14056
tm_input/negative/14057
tm_input/negative/14058
tm_input/negative/14060
tm_input/negative/14061
tm_input/negative/14062
tm_input/negative/14064
tm_input/negative/14065
tm_input/negative/1407
tm_input/negative/14070
tm_input/negative/14071
tm_input/negative/14073
tm_input/negative/14074
tm_input/negative/14075
tm_input/negative/14076
tm_input/negative/14079
tm_input/negative/14080
tm_input/negative/14082
tm_input/negative/14083
tm_input/negative/14084
tm_input/negative/14085
tm_input/negative/14094
tm_input/negative/14095
tm_input/negative/141
tm_input/negative/1410
tm_input/negative/14100
tm_input/negative/14101
tm_input/negative/14103
tm_input/negative/14104
tm_input/negative/14105
tm_input/negative/14106
tm_input/negative/14107
tm_input/negative/14108
tm_input/negative/14109
tm_input/negative/14110
tm_input/negative/14111
tm_input/negative/14112
tm_input/negative/14113
tm_input/negative/14114
tm_input/negative/14115
tm_input/negative/14116
tm_input/negative/14121
tm_input/negative/14125
tm_input/negative/1413
tm_input/negative/14131
tm_input/negative/14132
tm_input/negative/14133
tm_input/negative/14134
tm_input/negative/14135
tm_input/negative/14136
tm_input/negative/14137
tm_input/negative/14138
tm_input/negative/14139
tm_input/negative/1414
tm_input/negative/14140
tm_input/negative/14147
tm_input/negative/14149
tm_input/negative/1415
tm_input/negative/14151
tm_input/negative/14155
tm_input/negative/14156
tm_input/negative/1416
tm_input/negative/14161
tm_input/negative/14163
tm_input/negative/14165
tm_input/negative/14168
tm_input/negative/14173
tm_input/negative/14174
tm_input/negative/14180
tm_input/negative/14182
tm_input/negative/14185
tm_input/negative/14186
tm_input/negative/14187
tm_input/negative/14189
tm_input/negative/14190
tm_input/negative/14192
tm_input/negative/14194
tm_input/negative/14198
tm_input/negative/142
tm_input/negative/1420
tm_input/negative/14201
tm_input/negative/14202
tm_input/negative/14203
tm_input/negative/14205
tm_input/negative/14206
tm_input/negative/14208
tm_input/negative/1421
tm_input/negative/14210
tm_input/negative/14214
tm_input/negative/14217
tm_input/negative/14219
tm_input/negative/14221
tm_input/negative/14223
tm_input/negative/14224
tm_input/negative/14225
tm_input/negative/14228
tm_input/negative/14229
tm_input/negative/14231
tm_input/negative/14232
tm_input/negative/14233
tm_input/negative/14234
tm_input/negative/14236
tm_input/negative/14237
tm_input/negative/14239
tm_input/negative/14240
tm_input/negative/14243
tm_input/negative/14244
tm_input/negative/14245
tm_input/negative/14246
tm_input/negative/14247
tm_input/negative/14248
tm_input/negative/14249
tm_input/negative/14250
tm_input/negative/14251
tm_input/negative/14258
tm_input/negative/14259
tm_input/negative/14260
tm_input/negative/14261
tm_input/negative/14262
tm_input/negative/14264
tm_input/negative/14265
tm_input/negative/14266
tm_input/negative/14267
tm_input/negative/14271
tm_input/negative/14273
tm_input/negative/14274
tm_input/negative/14278
tm_input/negative/14279
tm_input/negative/1428
tm_input/negative/14280
tm_input/negative/14281
tm_input/negative/14283
tm_input/negative/14285
tm_input/negative/14287
tm_input/negative/14289
tm_input/negative/14292
tm_input/negative/14293
tm_input/negative/14294
tm_input/negative/14295
tm_input/negative/14297
tm_input/negative/14298
tm_input/negative/1430
tm_input/negative/14301
tm_input/negative/14302
tm_input/negative/14303
tm_input/negative/14305
tm_input/negative/14307
tm_input/negative/14311
tm_input/negative/14313
tm_input/negative/14314
tm_input/negative/14315
tm_input/negative/14317
tm_input/negative/14318
tm_input/negative/14319
tm_input/negative/1432
tm_input/negative/14320
tm_input/negative/14323
tm_input/negative/14324
tm_input/negative/14325
tm_input/negative/14326
tm_input/negative/14328
tm_input/negative/14329
tm_input/negative/1433
tm_input/negative/14331
tm_input/negative/14332
tm_input/negative/14334
tm_input/negative/14335
tm_input/negative/14337
tm_input/negative/14338
tm_input/negative/14340
tm_input/negative/14341
tm_input/negative/14342
tm_input/negative/14344
tm_input/negative/14349
tm_input/negative/1435
tm_input/negative/14353
tm_input/negative/14354
tm_input/negative/14355
tm_input/negative/14356
tm_input/negative/14358
tm_input/negative/14359
tm_input/negative/1436
tm_input/negative/14361
tm_input/negative/14362
tm_input/negative/14363
tm_input/negative/14368
tm_input/negative/14369
tm_input/negative/14371
tm_input/negative/14372
tm_input/negative/14373
tm_input/negative/14374
tm_input/negative/14376
tm_input/negative/14377
tm_input/negative/14378
tm_input/negative/14379
tm_input/negative/1438
tm_input/negative/14382
tm_input/negative/14385
tm_input/negative/14387
tm_input/negative/14389
tm_input/negative/14396
tm_input/negative/14399
tm_input/negative/144
tm_input/negative/1440
tm_input/negative/14401
tm_input/negative/14402
tm_input/negative/14404
tm_input/negative/14406
tm_input/negative/14408
tm_input/negative/14409
tm_input/negative/1441
tm_input/negative/14411
tm_input/negative/14412
tm_input/negative/14413
tm_input/negative/14415
tm_input/negative/14417
tm_input/negative/14419
tm_input/negative/1442
tm_input/negative/14421
tm_input/negative/14422
tm_input/negative/14426
tm_input/negative/14427
tm_input/negative/1443
tm_input/negative/14430
tm_input/negative/14432
tm_input/negative/14433
tm_input/negative/14437
tm_input/negative/14438
tm_input/negative/14439
tm_input/negative/1444
tm_input/negative/14440
tm_input/negative/14441
tm_input/negative/14442
tm_input/negative/14448
tm_input/negative/14449
tm_input/negative/14451
tm_input/negative/14452
tm_input/negative/14455
tm_input/negative/14457
tm_input/negative/14458
tm_input/negative/14459
tm_input/negative/14460
tm_input/negative/14461
tm_input/negative/14463
tm_input/negative/14465
tm_input/negative/14471
tm_input/negative/14472
tm_input/negative/14473
tm_input/negative/14476
tm_input/negative/14477
tm_input/negative/14478
tm_input/negative/14480
tm_input/negative/14482
tm_input/negative/14484
tm_input/negative/14485
tm_input/negative/14486
tm_input/negative/14488
tm_input/negative/14489
tm_input/negative/1449
tm_input/negative/14490
tm_input/negative/14492
tm_input/negative/14493
tm_input/negative/14494
tm_input/negative/145
tm_input/negative/1450
tm_input/negative/14500
tm_input/negative/14501
tm_input/negative/14503
tm_input/negative/14505
tm_input/negative/14506
tm_input/negative/14507
tm_input/negative/14509
tm_input/negative/1451
tm_input/negative/14510
tm_input/negative/14511
tm_input/negative/14512
tm_input/negative/14513
tm_input/negative/14514
tm_input/negative/14516
tm_input/negative/14517
tm_input/negative/14518
tm_input/negative/14524
tm_input/negative/14525
tm_input/negative/14527
tm_input/negative/14530
tm_input/negative/14531
tm_input/negative/14532
tm_input/negative/14533
tm_input/negative/14534
tm_input/negative/1454
tm_input/negative/14544
tm_input/negative/14548
tm_input/negative/1455
tm_input/negative/14553
tm_input/negative/14555
tm_input/negative/14559
tm_input/negative/1456
tm_input/negative/14562
tm_input/negative/14563
tm_input/negative/14567
tm_input/negative/14568
tm_input/negative/14569
tm_input/negative/1457
tm_input/negative/14573
tm_input/negative/14574
tm_input/negative/14575
tm_input/negative/14577
tm_input/negative/14578
tm_input/negative/1458
tm_input/negative/14580
tm_input/negative/14582
tm_input/negative/14583
tm_input/negative/14584
tm_input/negative/14587
tm_input/negative/14588
tm_input/negative/14589
tm_input/negative/14590
tm_input/negative/14591
tm_input/negative/14592
tm_input/negative/14594
tm_input/negative/14596
tm_input/negative/14597
tm_input/negative/14598
tm_input/negative/14599
tm_input/negative/146
tm_input/negative/14600
tm_input/negative/14608
tm_input/negative/14609
tm_input/negative/14610
tm_input/negative/14611
tm_input/negative/14612
tm_input/negative/14614
tm_input/negative/14615
tm_input/negative/14617
tm_input/negative/14618
tm_input/negative/14622
tm_input/negative/14623
tm_input/negative/14625
tm_input/negative/14626
tm_input/negative/1463
tm_input/negative/14631
tm_input/negative/14632
tm_input/negative/14633
tm_input/negative/14634
tm_input/negative/14635
tm_input/negative/14636
tm_input/negative/14637
tm_input/negative/14640
tm_input/negative/14649
tm_input/negative/14652
tm_input/negative/14654
tm_input/negative/14655
tm_input/negative/14656
tm_input/negative/14657
tm_input/negative/14659
tm_input/negative/1466
tm_input/negative/14660
tm_input/negative/14661
tm_input/negative/14665
tm_input/negative/14666
tm_input/negative/14667
tm_input/negative/14668
tm_input/negative/14670
tm_input/negative/14676
tm_input/negative/14678
tm_input/negative/14679
tm_input/negative/1468
tm_input/negative/14680
tm_input/negative/14684
tm_input/negative/14685
tm_input/negative/14686
tm_input/negative/14688
tm_input/negative/14689
tm_input/negative/14690
tm_input/negative/14691
tm_input/negative/14694
tm_input/negative/14695
tm_input/negative/14696
tm_input/negative/14699
tm_input/negative/147
tm_input/negative/14700
tm_input/negative/14701
tm_input/negative/14702
tm_input/negative/14703
tm_input/negative/14704
tm_input/negative/14705
tm_input/negative/14709
tm_input/negative/14710
tm_input/negative/14711
tm_input/negative/14712
tm_input/negative/14713
tm_input/negative/14715
tm_input/negative/14716
tm_input/negative/14717
tm_input/negative/14718
tm_input/negative/14719
tm_input/negative/14720
tm_input/negative/14723
tm_input/negative/14725
tm_input/negative/14727
tm_input/negative/14729
tm_input/negative/1473
tm_input/negative/14730
tm_input/negative/14732
tm_input/negative/14734
tm_input/negative/14737
tm_input/negative/14739
tm_input/negative/1474
tm_input/negative/14741
tm_input/negative/14742
tm_input/negative/14744
tm_input/negative/14745
tm_input/negative/14747
tm_input/negative/14749
tm_input/negative/1475
tm_input/negative/14752
tm_input/negative/14753
tm_input/negative/14754
tm_input/negative/14755
tm_input/negative/14757
tm_input/negative/14759
tm_input/negative/1476
tm_input/negative/14760
tm_input/negative/14761
tm_input/negative/14762
tm_input/negative/14764
tm_input/negative/14768
tm_input/negative/1477
tm_input/negative/14770
tm_input/negative/14773
tm_input/negative/14779
tm_input/negative/14780
tm_input/negative/14781
tm_input/negative/14783
tm_input/negative/14785
tm_input/negative/14791
tm_input/negative/14793
tm_input/negative/14795
tm_input/negative/14799
tm_input/negative/14800
tm_input/negative/14801
tm_input/negative/14803
tm_input/negative/14805
tm_input/negative/14806
tm_input/negative/1481
tm_input/negative/14812
tm_input/negative/14813
tm_input/negative/14814
tm_input/negative/14818
tm_input/negative/14821
tm_input/negative/14824
tm_input/negative/14826
tm_input/negative/14828
tm_input/negative/1483
tm_input/negative/14830
tm_input/negative/14831
tm_input/negative/1484
tm_input/negative/14841
tm_input/negative/14843
tm_input/negative/14844
tm_input/negative/14846
tm_input/negative/14847
tm_input/negative/14848
tm_input/negative/14849
tm_input/negative/1485
tm_input/negative/14850
tm_input/negative/14852
tm_input/negative/14854
tm_input/negative/14855
tm_input/negative/14856
tm_input/negative/14857
tm_input/negative/14859
tm_input/negative/1486
tm_input/negative/14860
tm_input/negative/14861
tm_input/negative/14862
tm_input/negative/14864
tm_input/negative/14866
tm_input/negative/14868
tm_input/negative/14869
tm_input/negative/14870
tm_input/negative/14871
tm_input/negative/14872
tm_input/negative/14875
tm_input/negative/14877
tm_input/negative/14879
tm_input/negative/14880
tm_input/negative/14882
tm_input/negative/14888
tm_input/negative/1489
tm_input/negative/14890
tm_input/negative/14893
tm_input/negative/14894
tm_input/negative/14899
tm_input/negative/149
tm_input/negative/14900
tm_input/negative/14904
tm_input/negative/14908
tm_input/negative/14909
tm_input/negative/14910
tm_input/negative/14911
tm_input/negative/14912
tm_input/negative/14914
tm_input/negative/1492
tm_input/negative/14920
tm_input/negative/14921
tm_input/negative/14923
tm_input/negative/14924
tm_input/negative/14925
tm_input/negative/14926
tm_input/negative/14927
tm_input/negative/14929
tm_input/negative/1493
tm_input/negative/14930
tm_input/negative/14931
tm_input/negative/14933
tm_input/negative/14934
tm_input/negative/14935
tm_input/negative/14936
tm_input/negative/14937
tm_input/negative/14938
tm_input/negative/14939
tm_input/negative/14940
tm_input/negative/14942
tm_input/negative/14943
tm_input/negative/14944
tm_input/negative/14945
tm_input/negative/14946
tm_input/negative/14948
tm_input/negative/14949
tm_input/negative/1495
tm_input/negative/14950
tm_input/negative/14951
tm_input/negative/14952
tm_input/negative/14953
tm_input/negative/14954
tm_input/negative/14958
tm_input/negative/14961
tm_input/negative/14962
tm_input/negative/14963
tm_input/negative/14964
tm_input/negative/14967
tm_input/negative/14968
tm_input/negative/14969
tm_input/negative/14973
tm_input/negative/14976
tm_input/negative/14977
tm_input/negative/1498
tm_input/negative/14982
tm_input/negative/14983
tm_input/negative/14985
tm_input/negative/14988
tm_input/negative/14989
tm_input/negative/14990
tm_input/negative/14991
tm_input/negative/14993
tm_input/negative/14997
tm_input/negative/14998
tm_input/negative/14999
tm_input/negative/15
tm_input/negative/15001
tm_input/negative/15002
tm_input/negative/15005
tm_input/negative/15007
tm_input/negative/15010
tm_input/negative/15011
tm_input/negative/15013
tm_input/negative/15018
tm_input/negative/15019
tm_input/negative/15020
tm_input/negative/15026
tm_input/negative/15028
tm_input/negative/15029
tm_input/negative/15032
tm_input/negative/15033
tm_input/negative/15036
tm_input/negative/15045
tm_input/negative/15046
tm_input/negative/15047
tm_input/negative/15048
tm_input/negative/1505
tm_input/negative/15051
tm_input/negative/15053
tm_input/negative/15056
tm_input/negative/15058
tm_input/negative/15059
tm_input/negative/15060
tm_input/negative/15064
tm_input/negative/15065
tm_input/negative/15066
tm_input/negative/15067
tm_input/negative/1507
tm_input/negative/15070
tm_input/negative/15071
tm_input/negative/15072
tm_input/negative/15073
tm_input/negative/15074
tm_input/negative/15075
tm_input/negative/15077
tm_input/negative/15078
tm_input/negative/15079
tm_input/negative/15080
tm_input/negative/15082
tm_input/negative/15083
tm_input/negative/15084
tm_input/negative/15085
tm_input/negative/15087
tm_input/negative/1509
tm_input/negative/15090
tm_input/negative/15096
tm_input/negative/15097
tm_input/negative/15098
tm_input/negative/1510
tm_input/negative/15101
tm_input/negative/15102
tm_input/negative/15103
tm_input/negative/15104
tm_input/negative/15105
tm_input/negative/15106
tm_input/negative/15108
tm_input/negative/15109
tm_input/negative/15110
tm_input/negative/15111
tm_input/negative/15112
tm_input/negative/15116
tm_input/negative/15119
tm_input/negative/15120
tm_input/negative/15121
tm_input/negative/15122
tm_input/negative/15125
tm_input/negative/15127
tm_input/negative/15128
tm_input/negative/15129
tm_input/negative/1513
tm_input/negative/15130
tm_input/negative/15131
tm_input/negative/15132
tm_input/negative/15135
tm_input/negative/15138
tm_input/negative/1514
tm_input/negative/15141
tm_input/negative/15142
tm_input/negative/15146
tm_input/negative/15147
tm_input/negative/15148
tm_input/negative/1515
tm_input/negative/15150
tm_input/negative/15151
tm_input/negative/15154
tm_input/negative/15155
tm_input/negative/15156
tm_input/negative/15157
tm_input/negative/15158
tm_input/negative/15160
tm_input/negative/15164
tm_input/negative/15165
tm_input/negative/15166
tm_input/negative/15167
tm_input/negative/15168
tm_input/negative/15170
tm_input/negative/15171
tm_input/negative/15173
tm_input/negative/15176
tm_input/negative/15179
tm_input/negative/1518
tm_input/negative/15180
tm_input/negative/15181
tm_input/negative/15182
tm_input/negative/15184
tm_input/negative/15187
tm_input/negative/15188
tm_input/negative/1519
tm_input/negative/15190
tm_input/negative/15193
tm_input/negative/15195
tm_input/negative/15197
tm_input/negative/152
tm_input/negative/1520
tm_input/negative/15200
tm_input/negative/15208
tm_input/negative/15209
tm_input/negative/1521
tm_input/negative/15210
tm_input/negative/15211
tm_input/negative/15214
tm_input/negative/1522
tm_input/negative/15220
tm_input/negative/15224
tm_input/negative/15227
tm_input/negative/15228
tm_input/negative/15230
tm_input/negative/15231
tm_input/negative/15233
tm_input/negative/15234
tm_input/negative/15235
tm_input/negative/15236
tm_input/negative/15238
tm_input/negative/15239
tm_input/negative/1524
tm_input/negative/15240
tm_input/negative/15242
tm_input/negative/15243
tm_input/negative/15244
tm_input/negative/15248
tm_input/negative/1525
tm_input/negative/15252
tm_input/negative/15253
tm_input/negative/15254
tm_input/negative/15259
tm_input/negative/15261
tm_input/negative/15264
tm_input/negative/15269
tm_input/negative/15270
tm_input/negative/15272
tm_input/negative/15274
tm_input/negative/15275
tm_input/negative/15276
tm_input/negative/15279
tm_input/negative/15281
tm_input/negative/15282
tm_input/negative/15285
tm_input/negative/15286
tm_input/negative/15287
tm_input/negative/15288
tm_input/negative/15289
tm_input/negative/1529
tm_input/negative/15290
tm_input/negative/15294
tm_input/negative/15295
tm_input/negative/15297
tm_input/negative/15298
tm_input/negative/15302
tm_input/negative/15303
tm_input/negative/15304
tm_input/negative/15305
tm_input/negative/15306
tm_input/negative/15308
tm_input/negative/1531
tm_input/negative/15310
tm_input/negative/15312
tm_input/negative/15313
tm_input/negative/15315
tm_input/negative/15316
tm_input/negative/15319
tm_input/negative/15320
tm_input/negative/15321
tm_input/negative/15323
tm_input/negative/15324
tm_input/negative/15325
tm_input/negative/15327
tm_input/negative/15328
tm_input/negative/15331
tm_input/negative/15332
tm_input/negative/15333
tm_input/negative/15336
tm_input/negative/15337
tm_input/negative/15339
tm_input/negative/1534
tm_input/negative/15342
tm_input/negative/15346
tm_input/negative/15347
tm_input/negative/15349
tm_input/negative/15351
tm_input/negative/15353
tm_input/negative/15354
tm_input/negative/15355
tm_input/negative/15359
tm_input/negative/15361
tm_input/negative/15363
tm_input/negative/15364
tm_input/negative/15365
tm_input/negative/15369
tm_input/negative/15370
tm_input/negative/15371
tm_input/negative/15373
tm_input/negative/15374
tm_input/negative/15378
tm_input/negative/1538
tm_input/negative/15380
tm_input/negative/15381
tm_input/negative/15384
tm_input/negative/15388
tm_input/negative/15389
tm_input/negative/15391
tm_input/negative/15392
tm_input/negative/15393
tm_input/negative/15398
tm_input/negative/15399
tm_input/negative/15401
tm_input/negative/15404
tm_input/negative/15407
tm_input/negative/15409
tm_input/negative/15410
tm_input/negative/15412
tm_input/negative/15413
tm_input/negative/15418
tm_input/negative/1542
tm_input/negative/15420
tm_input/negative/15424
tm_input/negative/15427
tm_input/negative/15428
tm_input/negative/15430
tm_input/negative/15435
tm_input/negative/15437
tm_input/negative/15438
tm_input/negative/15439
tm_input/negative/1544
tm_input/negative/15441
tm_input/negative/15442
tm_input/negative/15443
tm_input/negative/15445
tm_input/negative/15449
tm_input/negative/1545
tm_input/negative/15451
tm_input/negative/15452
tm_input/negative/15455
tm_input/negative/15457
tm_input/negative/15458
tm_input/negative/1546
tm_input/negative/15460
tm_input/negative/15461
tm_input/negative/15466
tm_input/negative/15467
tm_input/negative/15468
tm_input/negative/15469
tm_input/negative/1547
tm_input/negative/15474
tm_input/negative/15478
tm_input/negative/15479
tm_input/negative/1548
tm_input/negative/15480
tm_input/negative/15481
tm_input/negative/15483
tm_input/negative/15485
tm_input/negative/15488
tm_input/negative/15489
tm_input/negative/1549
tm_input/negative/15491
tm_input/negative/15492
tm_input/negative/15493
tm_input/negative/15494
tm_input/negative/15495
tm_input/negative/15497
tm_input/negative/15498
tm_input/negative/15499
tm_input/negative/155
tm_input/negative/1550
tm_input/negative/15500
tm_input/negative/15502
tm_input/negative/15506
tm_input/negative/15507
tm_input/negative/15508
tm_input/negative/15509
tm_input/negative/15510
tm_input/negative/15513
tm_input/negative/15514
tm_input/negative/15515
tm_input/negative/15519
tm_input/negative/15521
tm_input/negative/15522
tm_input/negative/15524
tm_input/negative/15525
tm_input/negative/15526
tm_input/negative/15527
tm_input/negative/15528
tm_input/negative/1553
tm_input/negative/15530
tm_input/negative/15532
tm_input/negative/15534
tm_input/negative/15535
tm_input/negative/15536
tm_input/negative/15537
tm_input/negative/15538
tm_input/negative/15539
tm_input/negative/15540
tm_input/negative/15543
tm_input/negative/15544
tm_input/negative/15545
tm_input/negative/15549
tm_input/negative/1555
tm_input/negative/15554
tm_input/negative/15555
tm_input/negative/1556
tm_input/negative/15560
tm_input/negative/15561
tm_input/negative/15562
tm_input/negative/15565
tm_input/negative/15567
tm_input/negative/15568
tm_input/negative/15569
tm_input/negative/1557
tm_input/negative/15573
tm_input/negative/15579
tm_input/negative/15584
tm_input/negative/15585
tm_input/negative/15587
tm_input/negative/15588
tm_input/negative/1559
tm_input/negative/15590
tm_input/negative/15595
tm_input/negative/15597
tm_input/negative/15598
tm_input/negative/15599
tm_input/negative/1560
tm_input/negative/15601
tm_input/negative/15603
tm_input/negative/15605
tm_input/negative/15606
tm_input/negative/15607
tm_input/negative/15613
tm_input/negative/15614
tm_input/negative/15618
tm_input/negative/15620
tm_input/negative/15621
tm_input/negative/15622
tm_input/negative/15623
tm_input/negative/15625
tm_input/negative/15626
tm_input/negative/15629
tm_input/negative/15630
tm_input/negative/15633
tm_input/negative/15636
tm_input/negative/15638
tm_input/negative/15640
tm_input/negative/15641
tm_input/negative/15642
tm_input/negative/15645
tm_input/negative/15646
tm_input/negative/15650
tm_input/negative/15653
tm_input/negative/15655
tm_input/negative/15657
tm_input/negative/15658
tm_input/negative/15661
tm_input/negative/15664
tm_input/negative/15665
tm_input/negative/15666
tm_input/negative/1567
tm_input/negative/15672
tm_input/negative/15673
tm_input/negative/15675
tm_input/negative/15676
tm_input/negative/15677
tm_input/negative/15679
tm_input/negative/15681
tm_input/negative/15682
tm_input/negative/15685
tm_input/negative/15688
tm_input/negative/15690
tm_input/negative/15691
tm_input/negative/15692
tm_input/negative/15693
tm_input/negative/15694
tm_input/negative/15695
tm_input/negative/15696
tm_input/negative/15697
tm_input/negative/15698
tm_input/negative/15699
tm_input/negative/15702
tm_input/negative/15703
tm_input/negative/15705
tm_input/negative/15706
tm_input/negative/15707
tm_input/negative/15708
tm_input/negative/15715
tm_input/negative/15717
tm_input/negative/15718
tm_input/negative/15719
tm_input/negative/15720
tm_input/negative/15721
tm_input/negative/15722
tm_input/negative/15725
tm_input/negative/15728
tm_input/negative/15730
tm_input/negative/15732
tm_input/negative/15737
tm_input/negative/15738
tm_input/negative/1574
tm_input/negative/15740
tm_input/negative/15741
tm_input/negative/15747
tm_input/negative/15753
tm_input/negative/15754
tm_input/negative/15757
tm_input/negative/15758
tm_input/negative/15759
tm_input/negative/1576
tm_input/negative/15760
tm_input/negative/15762
tm_input/negative/15764
tm_input/negative/15765
tm_input/negative/15766
tm_input/negative/15768
tm_input/negative/1577
tm_input/negative/15770
tm_input/negative/15771
tm_input/negative/15773
tm_input/negative/15777
tm_input/negative/1578
tm_input/negative/15781
tm_input/negative/15783
tm_input/negative/15785
tm_input/negative/15788
tm_input/negative/15789
tm_input/negative/15791
tm_input/negative/15794
tm_input/negative/15797
tm_input/negative/15798
tm_input/negative/15799
tm_input/negative/158
tm_input/negative/15803
tm_input/negative/15804
tm_input/negative/15808
tm_input/negative/15813
tm_input/negative/15816
tm_input/negative/15818
tm_input/negative/15820
tm_input/negative/15822
tm_input/negative/15824
tm_input/negative/15825
tm_input/negative/15826
tm_input/negative/15829
tm_input/negative/15830
tm_input/negative/15831
tm_input/negative/15836
tm_input/negative/15838
tm_input/negative/15839
tm_input/negative/15842
tm_input/negative/15845
tm_input/negative/15846
tm_input/negative/15847
tm_input/negative/15848
tm_input/negative/15849
tm_input/negative/15850
tm_input/negative/15856
tm_input/negative/15859
tm_input/negative/15860
tm_input/negative/15861
tm_input/negative/15862
tm_input/negative/15863
tm_input/negative/15864
tm_input/negative/15865
tm_input/negative/15866
tm_input/negative/15867
tm_input/negative/15870
tm_input/negative/15879
tm_input/negative/1588
tm_input/negative/15880
tm_input/negative/15883
tm_input/negative/15886
tm_input/negative/15888
tm_input/negative/15889
tm_input/negative/15891
tm_input/negative/15893
tm_input/negative/15895
tm_input/negative/15897
tm_input/negative/15898
tm_input/negative/15899
tm_input/negative/159
tm_input/negative/15901
tm_input/negative/15902
tm_input/negative/15906
tm_input/negative/15908
tm_input/negative/15909
tm_input/negative/1591
tm_input/negative/15910
tm_input/negative/15913
tm_input/negative/15914
tm_input/negative/15915
tm_input/negative/15916
tm_input/negative/15918
tm_input/negative/15919
tm_input/negative/15920
tm_input/negative/15921
tm_input/negative/15923
tm_input/negative/15924
tm_input/negative/15925
tm_input/negative/15928
tm_input/negative/15929
tm_input/negative/15930
tm_input/negative/15934
tm_input/negative/15935
tm_input/negative/15936
tm_input/negative/15938
tm_input/negative/15942
tm_input/negative/15944
tm_input/negative/15945
tm_input/negative/15946
tm_input/negative/15948
tm_input/negative/1595
tm_input/negative/15958
tm_input/negative/15959
tm_input/negative/15960
tm_input/negative/15961
tm_input/negative/15962
tm_input/negative/15963
tm_input/negative/15972
tm_input/negative/15973
tm_input/negative/15974
tm_input/negative/15975
tm_input/negative/15977
tm_input/negative/15978
tm_input/negative/1598
tm_input/negative/15981
tm_input/negative/15982
tm_input/negative/15984
tm_input/negative/15985
tm_input/negative/15988
tm_input/negative/1599
tm_input/negative/15990
tm_input/negative/15991
tm_input/negative/15993
tm_input/negative/15994
tm_input/negative/15996
tm_input/negative/15997
tm_input/negative/16
tm_input/negative/16000
tm_input/negative/16002
tm_input/negative/16003
tm_input/negative/16006
tm_input/negative/16009
tm_input/negative/1601
tm_input/negative/16010
tm_input/negative/16011
tm_input/negative/16012
tm_input/negative/16013
tm_input/negative/16019
tm_input/negative/1602
tm_input/negative/16020
tm_input/negative/16024
tm_input/negative/16025
tm_input/negative/16027
tm_input/negative/16029
tm_input/negative/1603
tm_input/negative/16030
tm_input/negative/16031
tm_input/negative/16033
tm_input/negative/16034
tm_input/negative/16035
tm_input/negative/16038
tm_input/negative/16044
tm_input/negative/16045
tm_input/negative/16046
tm_input/negative/16047
tm_input/negative/16049
tm_input/negative/16051
tm_input/negative/16057
tm_input/negative/16058
tm_input/negative/16059
tm_input/negative/16060
tm_input/negative/16062
tm_input/negative/16065
tm_input/negative/16066
tm_input/negative/16067
tm_input/negative/16068
tm_input/negative/16069
tm_input/negative/1607
tm_input/negative/16071
tm_input/negative/16072
tm_input/negative/1608
tm_input/negative/16081
tm_input/negative/16082
tm_input/negative/16086
tm_input/negative/16087
tm_input/negative/16088
tm_input/negative/16090
tm_input/negative/16092
tm_input/negative/16094
tm_input/negative/16095
tm_input/negative/16096
tm_input/negative/16098
tm_input/negative/16099
tm_input/negative/161
tm_input/negative/1610
tm_input/negative/16104
tm_input/negative/16106
tm_input/negative/16107
tm_input/negative/1611
tm_input/negative/16110
tm_input/negative/16111
tm_input/negative/16112
tm_input/negative/16113
tm_input/negative/16114
tm_input/negative/16115
tm_input/negative/16117
tm_input/negative/16118
tm_input/negative/1612
tm_input/negative/16120
tm_input/negative/16121
tm_input/negative/16127
tm_input/negative/16130
tm_input/negative/16131
tm_input/negative/16135
tm_input/negative/16136
tm_input/negative/1614
tm_input/negative/16143
tm_input/negative/16146
tm_input/negative/16147
tm_input/negative/1615
tm_input/negative/16150
tm_input/negative/16153
tm_input/negative/16157
tm_input/negative/16161
tm_input/negative/16162
tm_input/negative/16164
tm_input/negative/16167
tm_input/negative/16168
tm_input/negative/16170
tm_input/negative/16173
tm_input/negative/16174
tm_input/negative/16178
tm_input/negative/16179
tm_input/negative/1618
tm_input/negative/16180
tm_input/negative/16182
tm_input/negative/16189
tm_input/negative/1619
tm_input/negative/16190
tm_input/negative/16191
tm_input/negative/16193
tm_input/negative/16194
tm_input/negative/16196
tm_input/negative/16197
tm_input/negative/16198
tm_input/negative/1620
tm_input/negative/16200
tm_input/negative/16205
tm_input/negative/16207
tm_input/negative/16208
tm_input/negative/16215
tm_input/negative/16217
tm_input/negative/1622
tm_input/negative/16220
tm_input/negative/16221
tm_input/negative/16225
tm_input/negative/16227
tm_input/negative/16229
tm_input/negative/1623
tm_input/negative/16231
tm_input/negative/16235
tm_input/negative/16236
tm_input/negative/1624
tm_input/negative/16240
tm_input/negative/16242
tm_input/negative/16246
tm_input/negative/16249
tm_input/negative/1625
tm_input/negative/16250
tm_input/negative/16251
tm_input/negative/16252
tm_input/negative/16255
tm_input/negative/16257
tm_input/negative/16258
tm_input/negative/16259
tm_input/negative/16260
tm_input/negative/16261
tm_input/negative/16263
tm_input/negative/16264
tm_input/negative/16265
tm_input/negative/16266
tm_input/negative/16267
tm_input/negative/16269
tm_input/negative/16270
tm_input/negative/16271
tm_input/negative/16272
tm_input/negative/16273
tm_input/negative/16274
tm_input/negative/16276
tm_input/negative/16279
tm_input/negative/16280
tm_input/negative/16282
tm_input/negative/16288
tm_input/negative/16289
tm_input/negative/1629
tm_input/negative/16290
tm_input/negative/16292
tm_input/negative/16293
tm_input/negative/16294
tm_input/negative/16295
tm_input/negative/16297
tm_input/negative/16298
tm_input/negative/16299
tm_input/negative/16302
tm_input/negative/16305
tm_input/negative/16306
tm_input/negative/16309
tm_input/negative/16311
tm_input/negative/16313
tm_input/negative/16315
tm_input/negative/16316
tm_input/negative/16317
tm_input/negative/16321
tm_input/negative/16322
tm_input/negative/16323
tm_input/negative/16324
tm_input/negative/16325
tm_input/negative/16328
tm_input/negative/16332
tm_input/negative/16333
tm_input/negative/16336
tm_input/negative/16338
tm_input/negative/16339
tm_input/negative/16340
tm_input/negative/16341
tm_input/negative/16343
tm_input/negative/16345
tm_input/negative/16346
tm_input/negative/16347
tm_input/negative/1635
tm_input/negative/16353
tm_input/negative/16354
tm_input/negative/16355
tm_input/negative/16356
tm_input/negative/16357
tm_input/negative/1636
tm_input/negative/16366
tm_input/negative/16368
tm_input/negative/16369
tm_input/negative/16370
tm_input/negative/16374
tm_input/negative/16375
tm_input/negative/16376
tm_input/negative/16377
tm_input/negative/16379
tm_input/negative/16381
tm_input/negative/16382
tm_input/negative/16383
tm_input/negative/16384
tm_input/negative/16385
tm_input/negative/16387
tm_input/negative/16388
tm_input/negative/16389
tm_input/negative/1639
tm_input/negative/16391
tm_input/negative/16393
tm_input/negative/16394
tm_input/negative/16396
tm_input/negative/16397
tm_input/negative/16398
tm_input/negative/1640
tm_input/negative/16403
tm_input/negative/16405
tm_input/negative/16408
tm_input/negative/16409
tm_input/negative/16410
tm_input/negative/16411
tm_input/negative/16416
tm_input/negative/16418
tm_input/negative/16419
tm_input/negative/1642
tm_input/negative/16420
tm_input/negative/16422
tm_input/negative/16424
tm_input/negative/16425
tm_input/negative/16426
tm_input/negative/16430
tm_input/negative/16436
tm_input/negative/16438
tm_input/negative/16439
tm_input/negative/1644
tm_input/negative/16441
tm_input/negative/16443
tm_input/negative/16444
tm_input/negative/16447
tm_input/negative/16448
tm_input/negative/16450
tm_input/negative/16453
tm_input/negative/16454
tm_input/negative/16455
tm_input/negative/16457
tm_input/negative/1646
tm_input/negative/16462
tm_input/negative/16464
tm_input/negative/16465
tm_input/negative/16468
tm_input/negative/16469
tm_input/negative/1647
tm_input/negative/16470
tm_input/negative/16471
tm_input/negative/16472
tm_input/negative/16475
tm_input/negative/16476
tm_input/negative/16479
tm_input/negative/1648
tm_input/negative/16480
tm_input/negative/16482
tm_input/negative/16484
tm_input/negative/16485
tm_input/negative/16486
tm_input/negative/16487
tm_input/negative/1649
tm_input/negative/16490
tm_input/negative/16493
tm_input/negative/16498
tm_input/negative/16499
tm_input/negative/1650
tm_input/negative/16500
tm_input/negative/16502
tm_input/negative/16503
tm_input/negative/16507
tm_input/negative/1651
tm_input/negative/16511
tm_input/negative/16512
tm_input/negative/16513
tm_input/negative/16516
tm_input/negative/16523
tm_input/negative/16524
tm_input/negative/16525
tm_input/negative/16527
tm_input/negative/16531
tm_input/negative/16532
tm_input/negative/16535
tm_input/negative/16536
tm_input/negative/16537
tm_input/negative/16538
tm_input/negative/16539
tm_input/negative/16541
tm_input/negative/16543
tm_input/negative/16546
tm_input/negative/16548
tm_input/negative/16549
tm_input/negative/16550
tm_input/negative/16551
tm_input/negative/16552
tm_input/negative/16556
tm_input/negative/16557
tm_input/negative/16559
tm_input/negative/1656
tm_input/negative/16560
tm_input/negative/16562
tm_input/negative/16563
tm_input/negative/16565
tm_input/negative/16568
tm_input/negative/1657
tm_input/negative/16570
tm_input/negative/16575
tm_input/negative/16576
tm_input/negative/16578
tm_input/negative/16579
tm_input/negative/1658
tm_input/negative/16580
tm_input/negative/16581
tm_input/negative/16582
tm_input/negative/16583
tm_input/negative/16587
tm_input/negative/16588
tm_input/negative/16590
tm_input/negative/16591
tm_input/negative/16592
tm_input/negative/16594
tm_input/negative/16595
tm_input/negative/16599
tm_input/negative/166
tm_input/negative/1660
tm_input/negative/16601
tm_input/negative/16602
tm_input/negative/16603
tm_input/negative/16604
tm_input/negative/16605
tm_input/negative/16606
tm_input/negative/16608
tm_input/negative/16609
tm_input/negative/1661
tm_input/negative/16610
tm_input/negative/16617
tm_input/negative/16619
tm_input/negative/16620
tm_input/negative/16621
tm_input/negative/16622
tm_input/negative/16628
tm_input/negative/1663
tm_input/negative/16632
tm_input/negative/16633
tm_input/negative/16634
tm_input/negative/16637
tm_input/negative/16642
tm_input/negative/16644
tm_input/negative/16645
tm_input/negative/16646
tm_input/negative/16647
tm_input/negative/16652
tm_input/negative/16653
tm_input/negative/16656
tm_input/negative/16658
tm_input/negative/16659
tm_input/negative/16660
tm_input/negative/16661
tm_input/negative/16664
tm_input/negative/16665
tm_input/negative/16666
tm_input/negative/16667
tm_input/negative/16668
tm_input/negative/16669
tm_input/negative/16670
tm_input/negative/16672
tm_input/negative/16675
tm_input/negative/16678
tm_input/negative/16683
tm_input/negative/16684
tm_input/negative/16685
tm_input/negative/16687
tm_input/negative/16688
tm_input/negative/16689
tm_input/negative/1669
tm_input/negative/16691
tm_input/negative/16692
tm_input/negative/16695
tm_input/negative/16697
tm_input/negative/16699
tm_input/negative/1670
tm_input/negative/16700
tm_input/negative/16702
tm_input/negative/16706
tm_input/negative/16707
tm_input/negative/16708
tm_input/negative/16709
tm_input/negative/1671
tm_input/negative/16710
tm_input/negative/16712
tm_input/negative/16715
tm_input/negative/16717
tm_input/negative/16719
tm_input/negative/1672
tm_input/negative/16720
tm_input/negative/16724
tm_input/negative/16725
tm_input/negative/16726
tm_input/negative/16729
tm_input/negative/1673
tm_input/negative/16730
tm_input/negative/16731
tm_input/negative/16733
tm_input/negative/16735
tm_input/negative/16736
tm_input/negative/16737
tm_input/negative/1674
tm_input/negative/16745
tm_input/negative/16746
tm_input/negative/16747
tm_input/negative/16748
tm_input/negative/16751
tm_input/negative/16753
tm_input/negative/16754
tm_input/negative/16755
tm_input/negative/16758
tm_input/negative/16761
tm_input/negative/16762
tm_input/negative/16765
tm_input/negative/16767
tm_input/negative/16770
tm_input/negative/16777
tm_input/negative/16779
tm_input/negative/1678
tm_input/negative/16781
tm_input/negative/16782
tm_input/negative/16783
tm_input/negative/16784
tm_input/negative/16785
tm_input/negative/16786
tm_input/negative/16787
tm_input/negative/16789
tm_input/negative/1679
tm_input/negative/16792
tm_input/negative/16798
tm_input/negative/16799
tm_input/negative/1680
tm_input/negative/16800
tm_input/negative/16804
tm_input/negative/16805
tm_input/negative/16809
tm_input/negative/16811
tm_input/negative/16813
tm_input/negative/16814
tm_input/negative/16815
tm_input/negative/16816
tm_input/negative/16817
tm_input/negative/1682
tm_input/negative/16820
tm_input/negative/16826
tm_input/negative/16828
tm_input/negative/16829
tm_input/negative/16830
tm_input/negative/16835
tm_input/negative/16836
tm_input/negative/16837
tm_input/negative/16838
tm_input/negative/16839
tm_input/negative/1684
tm_input/negative/16841
tm_input/negative/16843
tm_input/negative/16844
tm_input/negative/16847
tm_input/negative/16849
tm_input/negative/1685
tm_input/negative/16851
tm_input/negative/16855
tm_input/negative/16857
tm_input/negative/16859
tm_input/negative/1686
tm_input/negative/16860
tm_input/negative/16861
tm_input/negative/16862
tm_input/negative/16863
tm_input/negative/16866
tm_input/negative/1687
tm_input/negative/16871
tm_input/negative/16872
tm_input/negative/16874
tm_input/negative/16877
tm_input/negative/16879
tm_input/negative/1688
tm_input/negative/16880
tm_input/negative/16881
tm_input/negative/16884
tm_input/negative/16889
tm_input/negative/16890
tm_input/negative/16892
tm_input/negative/16898
tm_input/negative/169
tm_input/negative/1690
tm_input/negative/16901
tm_input/negative/16902
tm_input/negative/16903
tm_input/negative/16904
tm_input/negative/16906
tm_input/negative/16909
tm_input/negative/16910
tm_input/negative/16913
tm_input/negative/16915
tm_input/negative/16917
tm_input/negative/16918
tm_input/negative/16919
tm_input/negative/1692
tm_input/negative/16920
tm_input/negative/16922
tm_input/negative/16924
tm_input/negative/16925
tm_input/negative/16928
tm_input/negative/1693
tm_input/negative/16935
tm_input/negative/16936
tm_input/negative/16940
tm_input/negative/16942
tm_input/negative/16943
tm_input/negative/16945
tm_input/negative/16949
tm_input/negative/16950
tm_input/negative/16951
tm_input/negative/16955
tm_input/negative/16956
tm_input/negative/16959
tm_input/negative/16960
tm_input/negative/16962
tm_input/negative/16963
tm_input/negative/16967
tm_input/negative/1697
tm_input/negative/16972
tm_input/negative/16973
tm_input/negative/16976
tm_input/negative/16983
tm_input/negative/16984
tm_input/negative/16989
tm_input/negative/16991
tm_input/negative/16993
tm_input/negative/16994
tm_input/negative/17
tm_input/negative/170
tm_input/negative/1700
tm_input/negative/17000
tm_input/negative/17001
tm_input/negative/17002
tm_input/negative/17003
tm_input/negative/17009
tm_input/negative/1701
tm_input/negative/17012
tm_input/negative/17014
tm_input/negative/17015
tm_input/negative/17017
tm_input/negative/17018
tm_input/negative/17019
tm_input/negative/17021
tm_input/negative/1703
tm_input/negative/17030
tm_input/negative/17031
tm_input/negative/17034
tm_input/negative/17035
tm_input/negative/17036
tm_input/negative/17037
tm_input/negative/17039
tm_input/negative/17040
tm_input/negative/17041
tm_input/negative/17042
tm_input/negative/17043
tm_input/negative/17044
tm_input/negative/17045
tm_input/negative/17048
tm_input/negative/17049
tm_input/negative/17050
tm_input/negative/17052
tm_input/negative/17055
tm_input/negative/17056
tm_input/negative/17065
tm_input/negative/17070
tm_input/negative/17071
tm_input/negative/17075
tm_input/negative/17076
tm_input/negative/17077
tm_input/negative/17078
tm_input/negative/17080
tm_input/negative/17082
tm_input/negative/17083
tm_input/negative/17086
tm_input/negative/17087
tm_input/negative/17088
tm_input/negative/17089
tm_input/negative/1709
tm_input/negative/17090
tm_input/negative/17091
tm_input/negative/17092
tm_input/negative/17093
tm_input/negative/17095
tm_input/negative/17096
tm_input/negative/17097
tm_input/negative/171
tm_input/negative/1710
tm_input/negative/17102
tm_input/negative/17103
tm_input/negative/17105
tm_input/negative/17108
tm_input/negative/1711
tm_input/negative/17112
tm_input/negative/17114
tm_input/negative/17115
tm_input/negative/17117
tm_input/negative/17119
tm_input/negative/17121
tm_input/negative/17123
tm_input/negative/17124
tm_input/negative/17125
tm_input/negative/17128
tm_input/negative/17129
tm_input/negative/17130
tm_input/negative/17133
tm_input/negative/17134
tm_input/negative/17137
tm_input/negative/17139
tm_input/negative/17140
tm_input/negative/17144
tm_input/negative/17145
tm_input/negative/17146
tm_input/negative/17148
tm_input/negative/17149
tm_input/negative/17150
tm_input/negative/17152
tm_input/negative/17154
tm_input/negative/17155
tm_input/negative/17156
tm_input/negative/17158
tm_input/negative/17160
tm_input/negative/17161
tm_input/negative/17162
tm_input/negative/17164
tm_input/negative/17165
tm_input/negative/17166
tm_input/negative/17167
tm_input/negative/17168
tm_input/negative/17169
tm_input/negative/1717
tm_input/negative/17172
tm_input/negative/17174
tm_input/negative/17175
tm_input/negative/17176
tm_input/negative/17177
tm_input/negative/17179
tm_input/negative/1718
tm_input/negative/17182
tm_input/negative/17183
tm_input/negative/17184
tm_input/negative/17185
tm_input/negative/17186
tm_input/negative/17190
tm_input/negative/17192
tm_input/negative/17193
tm_input/negative/17194
tm_input/negative/17195
tm_input/negative/17196
tm_input/negative/17198
tm_input/negative/17203
tm_input/negative/17205
tm_input/negative/17207
tm_input/negative/1721
tm_input/negative/17210
tm_input/negative/17211
tm_input/negative/17212
tm_input/negative/17215
tm_input/negative/1722
tm_input/negative/17221
tm_input/negative/17223
tm_input/negative/17225
tm_input/negative/17226
tm_input/negative/17227
tm_input/negative/17235
tm_input/negative/17236
tm_input/negative/17237
tm_input/negative/1724
tm_input/negative/17243
tm_input/negative/17245
tm_input/negative/17246
tm_input/negative/17247
tm_input/negative/1725
tm_input/negative/17255
tm_input/negative/17257
tm_input/negative/17258
tm_input/negative/17259
tm_input/negative/1726
tm_input/negative/17263
tm_input/negative/17266
tm_input/negative/17269
tm_input/negative/17270
tm_input/negative/17271
tm_input/negative/17274
tm_input/negative/17276
tm_input/negative/17278
tm_input/negative/17280
tm_input/negative/17281
tm_input/negative/17287
tm_input/negative/17289
tm_input/negative/17292
tm_input/negative/17293
tm_input/negative/17294
tm_input/negative/17295
tm_input/negative/17298
tm_input/negative/17300
tm_input/negative/17301
tm_input/negative/17303
tm_input/negative/17304
tm_input/negative/17306
tm_input/negative/1731
tm_input/negative/17313
tm_input/negative/17314
tm_input/negative/17315
tm_input/negative/17316
tm_input/negative/17318
tm_input/negative/17319
tm_input/negative/17320
tm_input/negative/17322
tm_input/negative/17324
tm_input/negative/17325
tm_input/negative/1733
tm_input/negative/17331
tm_input/negative/17333
tm_input/negative/17337
tm_input/negative/17340
tm_input/negative/17344
tm_input/negative/17346
tm_input/negative/17347
tm_input/negative/17348
tm_input/negative/17349
tm_input/negative/17353
tm_input/negative/17355
tm_input/negative/17357
tm_input/negative/17358
tm_input/negative/17359
tm_input/negative/1736
tm_input/negative/17362
tm_input/negative/17363
tm_input/negative/17365
tm_input/negative/17366
tm_input/negative/17368
tm_input/negative/1737
tm_input/negative/17370
tm_input/negative/17371
tm_input/negative/17373
tm_input/negative/17374
tm_input/negative/17375
tm_input/negative/17376
tm_input/negative/1738
tm_input/negative/17380
tm_input/negative/17381
tm_input/negative/17382
tm_input/negative/17384
tm_input/negative/17385
tm_input/negative/17387
tm_input/negative/17388
tm_input/negative/17389
tm_input/negative/1739
tm_input/negative/17390
tm_input/negative/17391
tm_input/negative/17392
tm_input/negative/17394
tm_input/negative/17399
tm_input/negative/174
tm_input/negative/17400
tm_input/negative/17401
tm_input/negative/17404
tm_input/negative/17409
tm_input/negative/1741
tm_input/negative/17413
tm_input/negative/17414
tm_input/negative/17415
tm_input/negative/17418
tm_input/negative/17419
tm_input/negative/1742
tm_input/negative/17425
tm_input/negative/17426
tm_input/negative/17428
tm_input/negative/17429
tm_input/negative/17432
tm_input/negative/17433
tm_input/negative/17434
tm_input/negative/17435
tm_input/negative/17436
tm_input/negative/17438
tm_input/negative/17443
tm_input/negative/17447
tm_input/negative/17448
tm_input/negative/17451
tm_input/negative/17453
tm_input/negative/1746
tm_input/negative/17461
tm_input/negative/17463
tm_input/negative/17464
tm_input/negative/17470
tm_input/negative/17471
tm_input/negative/17475
tm_input/negative/17476
tm_input/negative/17477
tm_input/negative/17478
tm_input/negative/1748
tm_input/negative/17481
tm_input/negative/17482
tm_input/negative/17483
tm_input/negative/17484
tm_input/negative/17486
tm_input/negative/17487
tm_input/negative/17488
tm_input/negative/17491
tm_input/negative/17492
tm_input/negative/17493
tm_input/negative/17494
tm_input/negative/175
tm_input/negative/1750
tm_input/negative/17500
tm_input/negative/17504
tm_input/negative/17506
tm_input/negative/17507
tm_input/negative/17508
tm_input/negative/17509
tm_input/negative/17510
tm_input/negative/17511
tm_input/negative/17514
tm_input/negative/1752
tm_input/negative/17523
tm_input/negative/17525
tm_input/negative/17527
tm_input/negative/1753
tm_input/negative/17530
tm_input/negative/17531
tm_input/negative/17532
tm_input/negative/17533
tm_input/negative/17534
tm_input/negative/17535
tm_input/negative/17536
tm_input/negative/17539
tm_input/negative/17540
tm_input/negative/17545
tm_input/negative/17547
tm_input/negative/17548
tm_input/negative/1755
tm_input/negative/17551
tm_input/negative/17553
tm_input/negative/17556
tm_input/negative/17557
tm_input/negative/17559
tm_input/negative/17561
tm_input/negative/17564
tm_input/negative/17565
tm_input/negative/17566
tm_input/negative/17567
tm_input/negative/17568
tm_input/negative/1757
tm_input/negative/17570
tm_input/negative/17571
tm_input/negative/17572
tm_input/negative/17573
tm_input/negative/17575
tm_input/negative/17576
tm_input/negative/17577
tm_input/negative/17578
tm_input/negative/17579
tm_input/negative/17582
tm_input/negative/17585
tm_input/negative/17586
tm_input/negative/17588
tm_input/negative/1759
tm_input/negative/17592
tm_input/negative/17594
tm_input/negative/17595
tm_input/negative/17596
tm_input/negative/17597
tm_input/negative/176
tm_input/negative/1760
tm_input/negative/17606
tm_input/negative/17608
tm_input/negative/1761
tm_input/negative/17610
tm_input/negative/17614
tm_input/negative/17616
tm_input/negative/17619
tm_input/negative/17620
tm_input/negative/17621
tm_input/negative/17625
tm_input/negative/17627
tm_input/negative/17629
tm_input/negative/1763
tm_input/negative/17630
tm_input/negative/17631
tm_input/negative/17633
tm_input/negative/17636
tm_input/negative/17638
tm_input/negative/17639
tm_input/negative/17640
tm_input/negative/17642
tm_input/negative/17644
tm_input/negative/17645
tm_input/negative/17646
tm_input/negative/17647
tm_input/negative/17648
tm_input/negative/1765
tm_input/negative/17650
tm_input/negative/17653
tm_input/negative/17655
tm_input/negative/17657
tm_input/negative/17658
tm_input/negative/17659
tm_input/negative/1766
tm_input/negative/17662
tm_input/negative/17663
tm_input/negative/17666
tm_input/negative/17668
tm_input/negative/1767
tm_input/negative/17671
tm_input/negative/17672
tm_input/negative/17673
tm_input/negative/17676
tm_input/negative/17679
tm_input/negative/1768
tm_input/negative/17680
tm_input/negative/17681
tm_input/negative/17682
tm_input/negative/17683
tm_input/negative/17688
tm_input/negative/1769
tm_input/negative/17690
tm_input/negative/17692
tm_input/negative/17696
tm_input/negative/17697
tm_input/negative/177
tm_input/negative/17700
tm_input/negative/17701
tm_input/negative/17704
tm_input/negative/17705
tm_input/negative/17708
tm_input/negative/17710
tm_input/negative/17711
tm_input/negative/17713
tm_input/negative/17714
tm_input/negative/1772
tm_input/negative/17722
tm_input/negative/17724
tm_input/negative/17725
tm_input/negative/17727
tm_input/negative/17728
tm_input/negative/17729
tm_input/negative/17731
tm_input/negative/17732
tm_input/negative/17734
tm_input/negative/17735
tm_input/negative/17736
tm_input/negative/17737
tm_input/negative/17738
tm_input/negative/1774
tm_input/negative/17740
tm_input/negative/17744
tm_input/negative/17745
tm_input/negative/17747
tm_input/negative/17748
tm_input/negative/17749
tm_input/negative/17752
tm_input/negative/17754
tm_input/negative/17756
tm_input/negative/17757
tm_input/negative/17758
tm_input/negative/17759
tm_input/negative/1776
tm_input/negative/17762
tm_input/negative/17765
tm_input/negative/17766
tm_input/negative/17768
tm_input/negative/17769
tm_input/negative/17770
tm_input/negative/17772
tm_input/negative/17776
tm_input/negative/17779
tm_input/negative/1778
tm_input/negative/17782
tm_input/negative/17783
tm_input/negative/17784
tm_input/negative/17786
tm_input/negative/17788
tm_input/negative/1779
tm_input/negative/17790
tm_input/negative/17793
tm_input/negative/17794
tm_input/negative/17796
tm_input/negative/17797
tm_input/negative/17798
tm_input/negative/178
tm_input/negative/1780
tm_input/negative/17800
tm_input/negative/17801
tm_input/negative/17802
tm_input/negative/17806
tm_input/negative/17809
tm_input/negative/1781
tm_input/negative/17810
tm_input/negative/17812
tm_input/negative/17813
tm_input/negative/1782
tm_input/negative/17823
tm_input/negative/17827
tm_input/negative/17828
tm_input/negative/1783
tm_input/negative/17831
tm_input/negative/17832
tm_input/negative/17835
tm_input/negative/17837
tm_input/negative/1784
tm_input/negative/17842
tm_input/negative/17843
tm_input/negative/17844
tm_input/negative/17845
tm_input/negative/17849
tm_input/negative/17855
tm_input/negative/17856
tm_input/negative/17857
tm_input/negative/17858
tm_input/negative/17859
tm_input/negative/17863
tm_input/negative/17864
tm_input/negative/17865
tm_input/negative/17866
tm_input/negative/17867
tm_input/negative/17869
tm_input/negative/1787
tm_input/negative/17871
tm_input/negative/17872
tm_input/negative/17873
tm_input/negative/17875
tm_input/negative/17877
tm_input/negative/17878
tm_input/negative/17879
tm_input/negative/17880
tm_input/negative/17881
tm_input/negative/17882
tm_input/negative/17886
tm_input/negative/17887
tm_input/negative/17889
tm_input/negative/1789
tm_input/negative/17891
tm_input/negative/17892
tm_input/negative/17893
tm_input/negative/17894
tm_input/negative/17895
tm_input/negative/17898
tm_input/negative/17899
tm_input/negative/179
tm_input/negative/1790
tm_input/negative/17900
tm_input/negative/17903
tm_input/negative/17905
tm_input/negative/17907
tm_input/negative/17910
tm_input/negative/17911
tm_input/negative/17912
tm_input/negative/17913
tm_input/negative/17915
tm_input/negative/17917
tm_input/negative/17919
tm_input/negative/1792
tm_input/negative/17920
tm_input/negative/17922
tm_input/negative/17923
tm_input/negative/17924
tm_input/negative/17925
tm_input/negative/17929
tm_input/negative/17932
tm_input/negative/17933
tm_input/negative/17935
tm_input/negative/17939
tm_input/negative/17942
tm_input/negative/17944
tm_input/negative/17945
tm_input/negative/17946
tm_input/negative/17949
tm_input/negative/1795
tm_input/negative/17950
tm_input/negative/17952
tm_input/negative/17953
tm_input/negative/17955
tm_input/negative/17956
tm_input/negative/17958
tm_input/negative/17961
tm_input/negative/17963
tm_input/negative/17966
tm_input/negative/17969
tm_input/negative/17975
tm_input/negative/17978
tm_input/negative/1798
tm_input/negative/17980
tm_input/negative/17985
tm_input/negative/17986
tm_input/negative/17987
tm_input/negative/17988
tm_input/negative/17990
tm_input/negative/17991
tm_input/negative/17993
tm_input/negative/17997
tm_input/negative/17998
tm_input/negative/180
tm_input/negative/1800
tm_input/negative/18001
tm_input/negative/18002
tm_input/negative/18003
tm_input/negative/18004
tm_input/negative/18006
tm_input/negative/1801
tm_input/negative/18010
tm_input/negative/18011
tm_input/negative/18015
tm_input/negative/18016
tm_input/negative/18019
tm_input/negative/18022
tm_input/negative/18024
tm_input/negative/18025
tm_input/negative/18026
tm_input/negative/18029
tm_input/negative/18032
tm_input/negative/18033
tm_input/negative/18034
tm_input/negative/18035
tm_input/negative/18037
tm_input/negative/1804
tm_input/negative/18041
tm_input/negative/18042
tm_input/negative/18043
tm_input/negative/18046
tm_input/negative/18050
tm_input/negative/18053
tm_input/negative/18055
tm_input/negative/18058
tm_input/negative/18062
tm_input/negative/18063
tm_input/negative/18064
tm_input/negative/18065
tm_input/negative/18068
tm_input/negative/18069
tm_input/negative/18070
tm_input/negative/18071
tm_input/negative/18076
tm_input/negative/18079
tm_input/negative/18080
tm_input/negative/18081
tm_input/negative/18087
tm_input/negative/18089
tm_input/negative/1809
tm_input/negative/18091
tm_input/negative/18092
tm_input/negative/18097
tm_input/negative/18099
tm_input/negative/181
tm_input/negative/18102
tm_input/negative/18103
tm_input/negative/18104
tm_input/negative/18110
tm_input/negative/18112
tm_input/negative/18115
tm_input/negative/18119
tm_input/negative/18122
tm_input/negative/18123
tm_input/negative/18124
tm_input/negative/18125
tm_input/negative/18126
tm_input/negative/18128
tm_input/negative/18129
tm_input/negative/1813
tm_input/negative/18130
tm_input/negative/18132
tm_input/negative/18133
tm_input/negative/18136
tm_input/negative/18137
tm_input/negative/18138
tm_input/negative/18139
tm_input/negative/18140
tm_input/negative/18142
tm_input/negative/18143
tm_input/negative/18144
tm_input/negative/18146
tm_input/negative/18147
tm_input/negative/18148
tm_input/negative/1815
tm_input/negative/18151
tm_input/negative/18152
tm_input/negative/18154
tm_input/negative/1816
tm_input/negative/18161
tm_input/negative/18162
tm_input/negative/18164
tm_input/negative/18166
tm_input/negative/18167
tm_input/negative/18168
tm_input/negative/18169
tm_input/negative/1817
tm_input/negative/18171
tm_input/negative/18172
tm_input/negative/18173
tm_input/negative/18174
tm_input/negative/18176
tm_input/negative/18177
tm_input/negative/18179
tm_input/negative/18181
tm_input/negative/18182
tm_input/negative/18183
tm_input/negative/18186
tm_input/negative/18188
tm_input/negative/1819
tm_input/negative/18190
tm_input/negative/18191
tm_input/negative/18192
tm_input/negative/18194
tm_input/negative/18195
tm_input/negative/18196
tm_input/negative/18197
tm_input/negative/18198
tm_input/negative/18199
tm_input/negative/1820
tm_input/negative/18200
tm_input/negative/18202
tm_input/negative/18203
tm_input/negative/18204
tm_input/negative/18206
tm_input/negative/18207
tm_input/negative/18214
tm_input/negative/18215
tm_input/negative/18217
tm_input/negative/1822
tm_input/negative/18220
tm_input/negative/18221
tm_input/negative/18226
tm_input/negative/18227
tm_input/negative/18229
tm_input/negative/1823
tm_input/negative/18230
tm_input/negative/18234
tm_input/negative/18237
tm_input/negative/18238
tm_input/negative/18240
tm_input/negative/18243
tm_input/negative/18244
tm_input/negative/18246
tm_input/negative/18248
tm_input/negative/18251
tm_input/negative/18253
tm_input/negative/18254
tm_input/negative/18255
tm_input/negative/18259
tm_input/negative/1826
tm_input/negative/18263
tm_input/negative/18265
tm_input/negative/18266
tm_input/negative/18267
tm_input/negative/18268
tm_input/negative/18269
tm_input/negative/1827
tm_input/negative/18271
tm_input/negative/18273
tm_input/negative/18275
tm_input/negative/18277
tm_input/negative/18278
tm_input/negative/18279
tm_input/negative/1828
tm_input/negative/18280
tm_input/negative/18281
tm_input/negative/18282
tm_input/negative/18283
tm_input/negative/18284
tm_input/negative/18286
tm_input/negative/18287
tm_input/negative/18288
tm_input/negative/18291
tm_input/negative/18292
tm_input/negative/18293
tm_input/negative/18294
tm_input/negative/18295
tm_input/negative/18298
tm_input/negative/18299
tm_input/negative/183
tm_input/negative/1830
tm_input/negative/18300
tm_input/negative/18302
tm_input/negative/18304
tm_input/negative/18309
tm_input/negative/18310
tm_input/negative/18311
tm_input/negative/18312
tm_input/negative/18315
tm_input/negative/18316
tm_input/negative/18317
tm_input/negative/18319
tm_input/negative/1832
tm_input/negative/18322
tm_input/negative/18324
tm_input/negative/18326
tm_input/negative/18328
tm_input/negative/18329
tm_input/negative/1833
tm_input/negative/18330
tm_input/negative/18331
tm_input/negative/18333
tm_input/negative/18336
tm_input/negative/18337
tm_input/negative/18338
tm_input/negative/1834
tm_input/negative/18340
tm_input/negative/18342
tm_input/negative/18343
tm_input/negative/18344
tm_input/negative/18345
tm_input/negative/18348
tm_input/negative/18349
tm_input/negative/1835
tm_input/negative/18350
tm_input/negative/18351
tm_input/negative/18352
tm_input/negative/18355
tm_input/negative/18356
tm_input/negative/18357
tm_input/negative/18358
tm_input/negative/18359
tm_input/negative/18360
tm_input/negative/18361
tm_input/negative/18372
tm_input/negative/18375
tm_input/negative/18377
tm_input/negative/18378
tm_input/negative/18379
tm_input/negative/1838
tm_input/negative/18381
tm_input/negative/18385
tm_input/negative/18388
tm_input/negative/18396
tm_input/negative/18397
tm_input/negative/18399
tm_input/negative/18400
tm_input/negative/18401
tm_input/negative/18404
tm_input/negative/18405
tm_input/negative/18406
tm_input/negative/18408
tm_input/negative/18414
tm_input/negative/18417
tm_input/negative/18418
tm_input/negative/1842
tm_input/negative/18420
tm_input/negative/18423
tm_input/negative/18425
tm_input/negative/18427
tm_input/negative/18428
tm_input/negative/18431
tm_input/negative/18432
tm_input/negative/18433
tm_input/negative/18435
tm_input/negative/18439
tm_input/negative/18441
tm_input/negative/18443
tm_input/negative/18444
tm_input/negative/18445
tm_input/negative/18448
tm_input/negative/18449
tm_input/negative/1845
tm_input/negative/18451
tm_input/negative/18452
tm_input/negative/18453
tm_input/negative/18456
tm_input/negative/18459
tm_input/negative/1846
tm_input/negative/18460
tm_input/negative/18461
tm_input/negative/18462
tm_input/negative/18464
tm_input/negative/18466
tm_input/negative/18467
tm_input/negative/18469
tm_input/negative/18471
tm_input/negative/18472
tm_input/negative/18475
tm_input/negative/18477
tm_input/negative/18478
tm_input/negative/18480
tm_input/negative/18483
tm_input/negative/18484
tm_input/negative/18485
tm_input/negative/18486
tm_input/negative/18488
tm_input/negative/18489
tm_input/negative/18490
tm_input/negative/18493
tm_input/negative/18495
tm_input/negative/18496
tm_input/negative/18498
tm_input/negative/18500
tm_input/negative/18501
tm_input/negative/18502
tm_input/negative/18504
tm_input/negative/18505
tm_input/negative/18506
tm_input/negative/18507
tm_input/negative/18508
tm_input/negative/1851
tm_input/negative/18510
tm_input/negative/18512
tm_input/negative/18513
tm_input/negative/18515
tm_input/negative/18516
tm_input/negative/18517
tm_input/negative/18518
tm_input/negative/1852
tm_input/negative/18520
tm_input/negative/18521
tm_input/negative/18525
tm_input/negative/18526
tm_input/negative/18527
tm_input/negative/18529
tm_input/negative/18534
tm_input/negative/18537
tm_input/negative/18539
tm_input/negative/1854
tm_input/negative/18545
tm_input/negative/18548
tm_input/negative/18549
tm_input/negative/18556
tm_input/negative/18557
tm_input/negative/18559
tm_input/negative/18562
tm_input/negative/18565
tm_input/negative/18567
tm_input/negative/18568
tm_input/negative/18569
tm_input/negative/18572
tm_input/negative/18573
tm_input/negative/18575
tm_input/negative/18578
tm_input/negative/1858
tm_input/negative/18580
tm_input/negative/18582
tm_input/negative/18584
tm_input/negative/18585
tm_input/negative/18586
tm_input/negative/18589
tm_input/negative/1859
tm_input/negative/18590
tm_input/negative/18592
tm_input/negative/18594
tm_input/negative/18599
tm_input/negative/186
tm_input/negative/18600
tm_input/negative/18602
tm_input/negative/18604
tm_input/negative/18609
tm_input/negative/1861
tm_input/negative/18610
tm_input/negative/18617
tm_input/negative/1862
tm_input/negative/18622
tm_input/negative/18625
tm_input/negative/18628
tm_input/negative/1863
tm_input/negative/18631
tm_input/negative/18632
tm_input/negative/18639
tm_input/negative/18641
tm_input/negative/18642
tm_input/negative/18644
tm_input/negative/18645
tm_input/negative/18646
tm_input/negative/18647
tm_input/negative/18648
tm_input/negative/18649
tm_input/negative/18650
tm_input/negative/18652
tm_input/negative/18655
tm_input/negative/18656
tm_input/negative/1866
tm_input/negative/18661
tm_input/negative/18663
tm_input/negative/18664
tm_input/negative/18665
tm_input/negative/18666
tm_input/negative/18667
tm_input/negative/18671
tm_input/negative/18673
tm_input/negative/18675
tm_input/negative/18677
tm_input/negative/18678
tm_input/negative/1868
tm_input/negative/18683
tm_input/negative/18684
tm_input/negative/18685
tm_input/negative/18688
tm_input/negative/18689
tm_input/negative/18691
tm_input/negative/18693
tm_input/negative/18695
tm_input/negative/18698
tm_input/negative/18699
tm_input/negative/187
tm_input/negative/18701
tm_input/negative/18702
tm_input/negative/18704
tm_input/negative/18705
tm_input/negative/18708
tm_input/negative/1871
tm_input/negative/18711
tm_input/negative/18712
tm_input/negative/18716
tm_input/negative/18719
tm_input/negative/1872
tm_input/negative/18722
tm_input/negative/18724
tm_input/negative/18725
tm_input/negative/18726
tm_input/negative/18727
tm_input/negative/18728
tm_input/negative/18729
tm_input/negative/18730
tm_input/negative/18733
tm_input/negative/18734
tm_input/negative/18737
tm_input/negative/1874
tm_input/negative/18742
tm_input/negative/18743
tm_input/negative/18748
tm_input/negative/1875
tm_input/negative/18750
tm_input/negative/18751
tm_input/negative/18753
tm_input/negative/18755
tm_input/negative/18759
tm_input/negative/18761
tm_input/negative/18762
tm_input/negative/18763
tm_input/negative/18764
tm_input/negative/18765
tm_input/negative/18769
tm_input/negative/1877
tm_input/negative/18776
tm_input/negative/18778
tm_input/negative/18783
tm_input/negative/18784
tm_input/negative/18786
tm_input/negative/18788
tm_input/negative/18789
tm_input/negative/18790
tm_input/negative/18791
tm_input/negative/18792
tm_input/negative/18793
tm_input/negative/18794
tm_input/negative/18795
tm_input/negative/18798
tm_input/negative/18799
tm_input/negative/18801
tm_input/negative/18805
tm_input/negative/18806
tm_input/negative/18807
tm_input/negative/1881
tm_input/negative/18815
tm_input/negative/18817
tm_input/negative/18818
tm_input/negative/18819
tm_input/negative/1882
tm_input/negative/18820
tm_input/negative/18823
tm_input/negative/18824
tm_input/negative/18829
tm_input/negative/18830
tm_input/negative/18832
tm_input/negative/18834
tm_input/negative/18839
tm_input/negative/18845
tm_input/negative/18846
tm_input/negative/18847
tm_input/negative/18850
tm_input/negative/18851
tm_input/negative/18852
tm_input/negative/18855
tm_input/negative/18857
tm_input/negative/18858
tm_input/negative/18860
tm_input/negative/18863
tm_input/negative/18866
tm_input/negative/1887
tm_input/negative/18870
tm_input/negative/18873
tm_input/negative/18874
tm_input/negative/18876
tm_input/negative/18883
tm_input/negative/18884
tm_input/negative/18885
tm_input/negative/18886
tm_input/negative/18887
tm_input/negative/18888
tm_input/negative/18890
tm_input/negative/18892
tm_input/negative/18893
tm_input/negative/18895
tm_input/negative/189
tm_input/negative/1890
tm_input/negative/18902
tm_input/negative/18903
tm_input/negative/18905
tm_input/negative/18907
tm_input/negative/18909
tm_input/negative/18910
tm_input/negative/18911
tm_input/negative/18912
tm_input/negative/18915
tm_input/negative/18916
tm_input/negative/18920
tm_input/negative/18921
tm_input/negative/18922
tm_input/negative/18925
tm_input/negative/18926
tm_input/negative/18927
tm_input/negative/18928
tm_input/negative/1893
tm_input/negative/18931
tm_input/negative/18933
tm_input/negative/18938
tm_input/negative/18939
tm_input/negative/1894
tm_input/negative/18941
tm_input/negative/18942
tm_input/negative/18944
tm_input/negative/18945
tm_input/negative/18946
tm_input/negative/18947
tm_input/negative/18948
tm_input/negative/18949
tm_input/negative/1895
tm_input/negative/18950
tm_input/negative/18952
tm_input/negative/18953
tm_input/negative/18955
tm_input/negative/18956
tm_input/negative/18959
tm_input/negative/1896
tm_input/negative/18960
tm_input/negative/18961
tm_input/negative/18962
tm_input/negative/18964
tm_input/negative/18971
tm_input/negative/18974
tm_input/negative/18977
tm_input/negative/18978
tm_input/negative/18979
tm_input/negative/1898
tm_input/negative/18982
tm_input/negative/18984
tm_input/negative/18986
tm_input/negative/18987
tm_input/negative/18988
tm_input/negative/18990
tm_input/negative/18991
tm_input/negative/18992
tm_input/negative/18996
tm_input/negative/18997
tm_input/negative/190
tm_input/negative/1900
tm_input/negative/19001
tm_input/negative/19002
tm_input/negative/19003
tm_input/negative/19006
tm_input/negative/19010
tm_input/negative/19011
tm_input/negative/19012
tm_input/negative/19013
tm_input/negative/19015
tm_input/negative/19018
tm_input/negative/19019
tm_input/negative/19021
tm_input/negative/19023
tm_input/negative/19024
tm_input/negative/19025
tm_input/negative/19029
tm_input/negative/1903
tm_input/negative/19030
tm_input/negative/19031
tm_input/negative/19033
tm_input/negative/19037
tm_input/negative/19038
tm_input/negative/1904
tm_input/negative/19043
tm_input/negative/19045
tm_input/negative/19047
tm_input/negative/19050
tm_input/negative/19054
tm_input/negative/19058
tm_input/negative/19059
tm_input/negative/1906
tm_input/negative/19060
tm_input/negative/19061
tm_input/negative/19062
tm_input/negative/19063
tm_input/negative/19064
tm_input/negative/19065
tm_input/negative/19066
tm_input/negative/19069
tm_input/negative/1907
tm_input/negative/19070
tm_input/negative/19073
tm_input/negative/19075
tm_input/negative/1908
tm_input/negative/19080
tm_input/negative/19083
tm_input/negative/19085
tm_input/negative/19089
tm_input/negative/1909
tm_input/negative/19093
tm_input/negative/19094
tm_input/negative/19097
tm_input/negative/1910
tm_input/negative/19100
tm_input/negative/19101
tm_input/negative/19103
tm_input/negative/19104
tm_input/negative/19107
tm_input/negative/19109
tm_input/negative/1911
tm_input/negative/19110
tm_input/negative/19117
tm_input/negative/19120
tm_input/negative/19121
tm_input/negative/19122
tm_input/negative/19123
tm_input/negative/19124
tm_input/negative/19126
tm_input/negative/1913
tm_input/negative/19131
tm_input/negative/19132
tm_input/negative/19134
tm_input/negative/19135
tm_input/negative/19138
tm_input/negative/1914
tm_input/negative/19141
tm_input/negative/19144
tm_input/negative/19146
tm_input/negative/19147
tm_input/negative/19149
tm_input/negative/19152
tm_input/negative/19153
tm_input/negative/19155
tm_input/negative/19156
tm_input/negative/19157
tm_input/negative/19159
tm_input/negative/19160
tm_input/negative/19161
tm_input/negative/19162
tm_input/negative/19163
tm_input/negative/19165
tm_input/negative/19166
tm_input/negative/19167
tm_input/negative/19168
tm_input/negative/19169
tm_input/negative/19171
tm_input/negative/19172
tm_input/negative/19173
tm_input/negative/19174
tm_input/negative/19175
tm_input/negative/19176
tm_input/negative/19177
tm_input/negative/19178
tm_input/negative/19179
tm_input/negative/19182
tm_input/negative/19185
tm_input/negative/19188
tm_input/negative/1919
tm_input/negative/19190
tm_input/negative/19195
tm_input/negative/19196
tm_input/negative/19197
tm_input/negative/19198
tm_input/negative/19199
tm_input/negative/1920
tm_input/negative/19201
tm_input/negative/19202
tm_input/negative/19203
tm_input/negative/19205
tm_input/negative/19206
tm_input/negative/19207
tm_input/negative/19208
tm_input/negative/19209
tm_input/negative/1921
tm_input/negative/19213
tm_input/negative/19217
tm_input/negative/19218
tm_input/negative/19222
tm_input/negative/19223
tm_input/negative/19224
tm_input/negative/19226
tm_input/negative/19227
tm_input/negative/19229
tm_input/negative/1923
tm_input/negative/19231
tm_input/negative/19232
tm_input/negative/19233
tm_input/negative/19234
tm_input/negative/19235
tm_input/negative/19237
tm_input/negative/19239
tm_input/negative/19241
tm_input/negative/19242
tm_input/negative/19244
tm_input/negative/19245
tm_input/negative/19247
tm_input/negative/19248
tm_input/negative/1925
tm_input/negative/19250
tm_input/negative/19251
tm_input/negative/19252
tm_input/negative/19254
tm_input/negative/19255
tm_input/negative/19259
tm_input/negative/1926
tm_input/negative/19260
tm_input/negative/19261
tm_input/negative/19263
tm_input/negative/19264
tm_input/negative/19266
tm_input/negative/1927
tm_input/negative/19270
tm_input/negative/19272
tm_input/negative/19273
tm_input/negative/19274
tm_input/negative/19277
tm_input/negative/19279
tm_input/negative/19283
tm_input/negative/19285
tm_input/negative/19286
tm_input/negative/19288
tm_input/negative/19289
tm_input/negative/19290
tm_input/negative/19293
tm_input/negative/19294
tm_input/negative/19298
tm_input/negative/193
tm_input/negative/19301
tm_input/negative/19303
tm_input/negative/19307
tm_input/negative/19308
tm_input/negative/1931
tm_input/negative/19311
tm_input/negative/19312
tm_input/negative/19316
tm_input/negative/1932
tm_input/negative/19321
tm_input/negative/19323
tm_input/negative/19324
tm_input/negative/19326
tm_input/negative/19328
tm_input/negative/19329
tm_input/negative/19330
tm_input/negative/19332
tm_input/negative/19333
tm_input/negative/19335
tm_input/negative/19338
tm_input/negative/19339
tm_input/negative/1934
tm_input/negative/19340
tm_input/negative/19343
tm_input/negative/19344
tm_input/negative/19345
tm_input/negative/19346
tm_input/negative/19348
tm_input/negative/19349
tm_input/negative/1935
tm_input/negative/19350
tm_input/negative/19352
tm_input/negative/19353
tm_input/negative/19355
tm_input/negative/19364
tm_input/negative/19365
tm_input/negative/19367
tm_input/negative/19368
tm_input/negative/19373
tm_input/negative/19375
tm_input/negative/19377
tm_input/negative/19378
tm_input/negative/19379
tm_input/negative/1938
tm_input/negative/19380
tm_input/negative/19381
tm_input/negative/19383
tm_input/negative/19384
tm_input/negative/19387
tm_input/negative/19389
tm_input/negative/19390
tm_input/negative/19392
tm_input/negative/19394
tm_input/negative/19395
tm_input/negative/19396
tm_input/negative/19398
tm_input/negative/19399
tm_input/negative/194
tm_input/negative/1940
tm_input/negative/19400
tm_input/negative/19401
tm_input/negative/19402
tm_input/negative/19403
tm_input/negative/19407
tm_input/negative/19408
tm_input/negative/1941
tm_input/negative/19410
tm_input/negative/19411
tm_input/negative/19413
tm_input/negative/19415
tm_input/negative/19416
tm_input/negative/19417
tm_input/negative/19421
tm_input/negative/19423
tm_input/negative/19425
tm_input/negative/19426
tm_input/negative/19428
tm_input/negative/19430
tm_input/negative/19431
tm_input/negative/19432
tm_input/negative/19434
tm_input/negative/19436
tm_input/negative/19437
tm_input/negative/19439
tm_input/negative/19443
tm_input/negative/19445
tm_input/negative/19448
tm_input/negative/19449
tm_input/negative/1945
tm_input/negative/19452
tm_input/negative/19453
tm_input/negative/19455
tm_input/negative/19456
tm_input/negative/19458
tm_input/negative/19459
tm_input/negative/1946
tm_input/negative/19461
tm_input/negative/19464
tm_input/negative/19466
tm_input/negative/19467
tm_input/negative/19469
tm_input/negative/19470
tm_input/negative/19476
tm_input/negative/19478
tm_input/negative/19481
tm_input/negative/19482
tm_input/negative/19484
tm_input/negative/19489
tm_input/negative/1949
tm_input/negative/19490
tm_input/negative/19491
tm_input/negative/19496
tm_input/negative/19499
tm_input/negative/1950
tm_input/negative/19500
tm_input/negative/19504
tm_input/negative/19505
tm_input/negative/19506
tm_input/negative/19507
tm_input/negative/19509
tm_input/negative/1951
tm_input/negative/19510
tm_input/negative/19511
tm_input/negative/19514
tm_input/negative/19516
tm_input/negative/19518
tm_input/negative/19519
tm_input/negative/1952
tm_input/negative/19526
tm_input/negative/19527
tm_input/negative/19529
tm_input/negative/1953
tm_input/negative/19531
tm_input/negative/19532
tm_input/negative/19534
tm_input/negative/19535
tm_input/negative/1954
tm_input/negative/19541
tm_input/negative/19542
tm_input/negative/19543
tm_input/negative/19544
tm_input/negative/19546
tm_input/negative/1955
tm_input/negative/19552
tm_input/negative/19555
tm_input/negative/19557
tm_input/negative/19559
tm_input/negative/19560
tm_input/negative/19565
tm_input/negative/19566
tm_input/negative/19568
tm_input/negative/19569
tm_input/negative/1957
tm_input/negative/19570
tm_input/negative/19572
tm_input/negative/19573
tm_input/negative/19578
tm_input/negative/19579
tm_input/negative/19580
tm_input/negative/19581
tm_input/negative/19584
tm_input/negative/19587
tm_input/negative/19588
tm_input/negative/19589
tm_input/negative/19592
tm_input/negative/19594
tm_input/negative/19596
tm_input/negative/19599
tm_input/negative/1960
tm_input/negative/19600
tm_input/negative/19601
tm_input/negative/19604
tm_input/negative/19606
tm_input/negative/19608
tm_input/negative/19610
tm_input/negative/19612
tm_input/negative/19613
tm_input/negative/19615
tm_input/negative/19616
tm_input/negative/19617
tm_input/negative/19618
tm_input/negative/19621
tm_input/negative/19622
tm_input/negative/19623
tm_input/negative/19625
tm_input/negative/19629
tm_input/negative/1963
tm_input/negative/19633
tm_input/negative/19639
tm_input/negative/19642
tm_input/negative/19645
tm_input/negative/19646
tm_input/negative/19650
tm_input/negative/19654
tm_input/negative/19660
tm_input/negative/19665
tm_input/negative/19666
tm_input/negative/19667
tm_input/negative/19668
tm_input/negative/19669
tm_input/negative/19672
tm_input/negative/19673
tm_input/negative/19675
tm_input/negative/19676
tm_input/negative/19679
tm_input/negative/19680
tm_input/negative/19681
tm_input/negative/19685
tm_input/negative/19686
tm_input/negative/19687
tm_input/negative/19689
tm_input/negative/1969
tm_input/negative/19690
tm_input/negative/19691
tm_input/negative/19692
tm_input/negative/19693
tm_input/negative/19694
tm_input/negative/19697
tm_input/negative/19698
tm_input/negative/19699
tm_input/negative/197
tm_input/negative/1970
tm_input/negative/19700
tm_input/negative/19702
tm_input/negative/19703
tm_input/negative/19706
tm_input/negative/19708
tm_input/negative/19709
tm_input/negative/19712
tm_input/negative/19713
tm_input/negative/19715
tm_input/negative/19716
tm_input/negative/19719
tm_input/negative/19722
tm_input/negative/19723
tm_input/negative/19724
tm_input/negative/19725
tm_input/negative/19726
tm_input/negative/19728
tm_input/negative/19733
tm_input/negative/19736
tm_input/negative/19737
tm_input/negative/19739
tm_input/negative/19740
tm_input/negative/19742
tm_input/negative/19743
tm_input/negative/19745
tm_input/negative/19746
tm_input/negative/19747
tm_input/negative/19750
tm_input/negative/19751
tm_input/negative/19754
tm_input/negative/19755
tm_input/negative/19756
tm_input/negative/19759
tm_input/negative/1976
tm_input/negative/19760
tm_input/negative/19761
tm_input/negative/19762
tm_input/negative/19763
tm_input/negative/19764
tm_input/negative/19765
tm_input/negative/19767
tm_input/negative/19768
tm_input/negative/19770
tm_input/negative/19771
tm_input/negative/19775
tm_input/negative/19779
tm_input/negative/1978
tm_input/negative/19784
tm_input/negative/19788
tm_input/negative/1979
tm_input/negative/19791
tm_input/negative/19792
tm_input/negative/19793
tm_input/negative/19798
tm_input/negative/198
tm_input/negative/1980
tm_input/negative/19800
tm_input/negative/19803
tm_input/negative/19806
tm_input/negative/19808
tm_input/negative/19812
tm_input/negative/19813
tm_input/negative/19816
tm_input/negative/19817
tm_input/negative/19818
tm_input/negative/19819
tm_input/negative/19820
tm_input/negative/19831
tm_input/negative/19832
tm_input/negative/19833
tm_input/negative/19834
tm_input/negative/19835
tm_input/negative/1984
tm_input/negative/19845
tm_input/negative/19848
tm_input/negative/19849
tm_input/negative/1985
tm_input/negative/19851
tm_input/negative/19852
tm_input/negative/19853
tm_input/negative/19858
tm_input/negative/1986
tm_input/negative/19861
tm_input/negative/19862
tm_input/negative/19863
tm_input/negative/19864
tm_input/negative/19865
tm_input/negative/19867
tm_input/negative/19868
tm_input/negative/1987
tm_input/negative/19872
tm_input/negative/19876
tm_input/negative/19879
tm_input/negative/19882
tm_input/negative/19884
tm_input/negative/19886
tm_input/negative/19888
tm_input/negative/19889
tm_input/negative/1989
tm_input/negative/19891
tm_input/negative/19892
tm_input/negative/19893
tm_input/negative/19894
tm_input/negative/19898
tm_input/negative/19899
tm_input/negative/19900
tm_input/negative/19901
tm_input/negative/19905
tm_input/negative/19906
tm_input/negative/19910
tm_input/negative/19913
tm_input/negative/19916
tm_input/negative/19918
tm_input/negative/19923
tm_input/negative/19926
tm_input/negative/19927
tm_input/negative/19928
tm_input/negative/19929
tm_input/negative/1993
tm_input/negative/19930
tm_input/negative/19931
tm_input/negative/19932
tm_input/negative/19937
tm_input/negative/19938
tm_input/negative/19940
tm_input/negative/19942
tm_input/negative/19943
tm_input/negative/19944
tm_input/negative/19945
tm_input/negative/19946
tm_input/negative/19947
tm_input/negative/1995
tm_input/negative/19950
tm_input/negative/19951
tm_input/negative/19952
tm_input/negative/19954
tm_input/negative/19957
tm_input/negative/19959
tm_input/negative/1996
tm_input/negative/19960
tm_input/negative/19961
tm_input/negative/19962
tm_input/negative/19963
tm_input/negative/19965
tm_input/negative/19967
tm_input/negative/19969
tm_input/negative/19970
tm_input/negative/19972
tm_input/negative/19974
tm_input/negative/19975
tm_input/negative/19976
tm_input/negative/1998
tm_input/negative/19980
tm_input/negative/19981
tm_input/negative/19982
tm_input/negative/19983
tm_input/negative/19984
tm_input/negative/19986
tm_input/negative/19987
tm_input/negative/19988
tm_input/negative/19989
tm_input/negative/1999
tm_input/negative/19990
tm_input/negative/19995
tm_input/negative/19997
tm_input/negative/19998
tm_input/negative/19999
tm_input/negative/2
tm_input/negative/20000
tm_input/negative/20004
tm_input/negative/20005
tm_input/negative/20006
tm_input/negative/20007
tm_input/negative/20009
tm_input/negative/2001
tm_input/negative/20011
tm_input/negative/20012
tm_input/negative/20013
tm_input/negative/20014
tm_input/negative/20015
tm_input/negative/20016
tm_input/negative/20019
tm_input/negative/20020
tm_input/negative/20021
tm_input/negative/20023
tm_input/negative/20024
tm_input/negative/20026
tm_input/negative/20030
tm_input/negative/20032
tm_input/negative/20035
tm_input/negative/2004
tm_input/negative/20040
tm_input/negative/20043
tm_input/negative/20044
tm_input/negative/20046
tm_input/negative/20049
tm_input/negative/2005
tm_input/negative/20052
tm_input/negative/20053
tm_input/negative/20057
tm_input/negative/20060
tm_input/negative/20062
tm_input/negative/20065
tm_input/negative/20068
tm_input/negative/20070
tm_input/negative/20071
tm_input/negative/20073
tm_input/negative/20077
tm_input/negative/20078
tm_input/negative/20082
tm_input/negative/20085
tm_input/negative/20087
tm_input/negative/20089
tm_input/negative/2009
tm_input/negative/20091
tm_input/negative/20093
tm_input/negative/20095
tm_input/negative/20096
tm_input/negative/20097
tm_input/negative/20099
tm_input/negative/20101
tm_input/negative/20104
tm_input/negative/20105
tm_input/negative/20107
tm_input/negative/20108
tm_input/negative/20113
tm_input/negative/20116
tm_input/negative/20117
tm_input/negative/20118
tm_input/negative/2012
tm_input/negative/20121
tm_input/negative/20122
tm_input/negative/20124
tm_input/negative/20127
tm_input/negative/20128
tm_input/negative/20130
tm_input/negative/20131
tm_input/negative/20132
tm_input/negative/20133
tm_input/negative/20134
tm_input/negative/20135
tm_input/negative/20137
tm_input/negative/20139
tm_input/negative/20140
tm_input/negative/20142
tm_input/negative/20143
tm_input/negative/20144
tm_input/negative/20145
tm_input/negative/20149
tm_input/negative/20151
tm_input/negative/20152
tm_input/negative/20154
tm_input/negative/20156
tm_input/negative/20157
tm_input/negative/2016
tm_input/negative/20160
tm_input/negative/20163
tm_input/negative/20164
tm_input/negative/20165
tm_input/negative/20168
tm_input/negative/20170
tm_input/negative/20171
tm_input/negative/20174
tm_input/negative/20178
tm_input/negative/2018
tm_input/negative/20181
tm_input/negative/20182
tm_input/negative/20183
tm_input/negative/20184
tm_input/negative/20186
tm_input/negative/20187
tm_input/negative/20188
tm_input/negative/20193
tm_input/negative/20194
tm_input/negative/2020
tm_input/negative/20204
tm_input/negative/20206
tm_input/negative/20209
tm_input/negative/2021
tm_input/negative/20211
tm_input/negative/20212
tm_input/negative/20217
tm_input/negative/20221
tm_input/negative/20223
tm_input/negative/20224
tm_input/negative/20225
tm_input/negative/20226
tm_input/negative/20227
tm_input/negative/20231
tm_input/negative/20233
tm_input/negative/20234
tm_input/negative/20236
tm_input/negative/20237
tm_input/negative/20239
tm_input/negative/2024
tm_input/negative/20240
tm_input/negative/20242
tm_input/negative/20243
tm_input/negative/20247
tm_input/negative/20248
tm_input/negative/2025
tm_input/negative/20250
tm_input/negative/20251
tm_input/negative/20252
tm_input/negative/20253
tm_input/negative/20254
tm_input/negative/2026
tm_input/negative/20260
tm_input/negative/20261
tm_input/negative/20264
tm_input/negative/20265
tm_input/negative/20267
tm_input/negative/20269
tm_input/negative/2027
tm_input/negative/20270
tm_input/negative/20272
tm_input/negative/20274
tm_input/negative/20276
tm_input/negative/2028
tm_input/negative/20280
tm_input/negative/20281
tm_input/negative/20283
tm_input/negative/20284
tm_input/negative/20285
tm_input/negative/20286
tm_input/negative/20288
tm_input/negative/20289
tm_input/negative/20291
tm_input/negative/20294
tm_input/negative/20295
tm_input/negative/203
tm_input/negative/20302
tm_input/negative/20303
tm_input/negative/20304
tm_input/negative/20305
tm_input/negative/20308
tm_input/negative/20310
tm_input/negative/20311
tm_input/negative/20312
tm_input/negative/20314
tm_input/negative/20315
tm_input/negative/20316
tm_input/negative/20317
tm_input/negative/20318
tm_input/negative/20320
tm_input/negative/20321
tm_input/negative/20325
tm_input/negative/2033
tm_input/negative/20330
tm_input/negative/20332
tm_input/negative/20333
tm_input/negative/20335
tm_input/negative/20338
tm_input/negative/20342
tm_input/negative/20343
tm_input/negative/20344
tm_input/negative/20345
tm_input/negative/20346
tm_input/negative/20349
tm_input/negative/20352
tm_input/negative/20354
tm_input/negative/20355
tm_input/negative/20356
tm_input/negative/20357
tm_input/negative/20360
tm_input/negative/20361
tm_input/negative/20363
tm_input/negative/20364
tm_input/negative/20365
tm_input/negative/20367
tm_input/negative/20369
tm_input/negative/20370
tm_input/negative/20371
tm_input/negative/20372
tm_input/negative/20374
tm_input/negative/20375
tm_input/negative/20377
tm_input/negative/20378
tm_input/negative/20379
tm_input/negative/20382
tm_input/negative/20385
tm_input/negative/20387
tm_input/negative/20393
tm_input/negative/20395
tm_input/negative/20396
tm_input/negative/20401
tm_input/negative/20406
tm_input/negative/20408
tm_input/negative/20410
tm_input/negative/20412
tm_input/negative/20413
tm_input/negative/20414
tm_input/negative/20415
tm_input/negative/20419
tm_input/negative/20420
tm_input/negative/20422
tm_input/negative/20427
tm_input/negative/20428
tm_input/negative/20429
tm_input/negative/2043
tm_input/negative/20430
tm_input/negative/20432
tm_input/negative/20433
tm_input/negative/20434
tm_input/negative/20435
tm_input/negative/20436
tm_input/negative/20437
tm_input/negative/20440
tm_input/negative/20441
tm_input/negative/20443
tm_input/negative/20444
tm_input/negative/20445
tm_input/negative/20446
tm_input/negative/20448
tm_input/negative/20449
tm_input/negative/2045
tm_input/negative/20451
tm_input/negative/20452
tm_input/negative/20455
tm_input/negative/20457
tm_input/negative/20458
tm_input/negative/2046
tm_input/negative/20465
tm_input/negative/20466
tm_input/negative/20467
tm_input/negative/20468
tm_input/negative/20469
tm_input/negative/20470
tm_input/negative/20471
tm_input/negative/20472
tm_input/negative/20474
tm_input/negative/20477
tm_input/negative/2048
tm_input/negative/20480
tm_input/negative/20481
tm_input/negative/20483
tm_input/negative/20485
tm_input/negative/20486
tm_input/negative/20489
tm_input/negative/2049
tm_input/negative/20492
tm_input/negative/20495
tm_input/negative/20497
tm_input/negative/20499
tm_input/negative/2050
tm_input/negative/20504
tm_input/negative/20509
tm_input/negative/2051
tm_input/negative/20512
tm_input/negative/20515
tm_input/negative/20517
tm_input/negative/20523
tm_input/negative/20524
tm_input/negative/20526
tm_input/negative/20527
tm_input/negative/20528
tm_input/negative/20529
tm_input/negative/2053
tm_input/negative/20530
tm_input/negative/20531
tm_input/negative/20534
tm_input/negative/20535
tm_input/negative/20538
tm_input/negative/20540
tm_input/negative/20542
tm_input/negative/20546
tm_input/negative/20547
tm_input/negative/20548
tm_input/negative/20549
tm_input/negative/20550
tm_input/negative/20551
tm_input/negative/20552
tm_input/negative/20555
tm_input/negative/20557
tm_input/negative/20560
tm_input/negative/20561
tm_input/negative/20564
tm_input/negative/20567
tm_input/negative/20568
tm_input/negative/20569
tm_input/negative/2057
tm_input/negative/20570
tm_input/negative/20571
tm_input/negative/20572
tm_input/negative/20573
tm_input/negative/20575
tm_input/negative/20576
tm_input/negative/20577
tm_input/negative/20578
tm_input/negative/20579
tm_input/negative/2058
tm_input/negative/20580
tm_input/negative/20581
tm_input/negative/20584
tm_input/negative/20587
tm_input/negative/20588
tm_input/negative/20589
tm_input/negative/2059
tm_input/negative/20590
tm_input/negative/20593
tm_input/negative/20599
tm_input/negative/20601
tm_input/negative/20602
tm_input/negative/20603
tm_input/negative/20605
tm_input/negative/20606
tm_input/negative/20607
tm_input/negative/2061
tm_input/negative/20611
tm_input/negative/20613
tm_input/negative/20615
tm_input/negative/20617
tm_input/negative/20619
tm_input/negative/20622
tm_input/negative/20624
tm_input/negative/20628
tm_input/negative/20629
tm_input/negative/2063
tm_input/negative/20632
tm_input/negative/20633
tm_input/negative/20634
tm_input/negative/20642
tm_input/negative/20644
tm_input/negative/2065
tm_input/negative/20652
tm_input/negative/20654
tm_input/negative/20656
tm_input/negative/20657
tm_input/negative/20659
tm_input/negative/2066
tm_input/negative/20660
tm_input/negative/20662
tm_input/negative/20665
tm_input/negative/20668
tm_input/negative/2067
tm_input/negative/20673
tm_input/negative/20674
tm_input/negative/20675
tm_input/negative/20678
tm_input/negative/20679
tm_input/negative/20680
tm_input/negative/20681
tm_input/negative/20683
tm_input/negative/20687
tm_input/negative/20689
tm_input/negative/20691
tm_input/negative/20692
tm_input/negative/20693
tm_input/negative/20694
tm_input/negative/20695
tm_input/negative/20696
tm_input/negative/20697
tm_input/negative/20698
tm_input/negative/20699
tm_input/negative/20700
tm_input/negative/20702
tm_input/negative/20704
tm_input/negative/20707
tm_input/negative/20708
tm_input/negative/2071
tm_input/negative/20713
tm_input/negative/20715
tm_input/negative/20717
tm_input/negative/20720
tm_input/negative/20722
tm_input/negative/20723
tm_input/negative/20727
tm_input/negative/20728
tm_input/negative/20729
tm_input/negative/20730
tm_input/negative/20732
tm_input/negative/20737
tm_input/negative/20739
tm_input/negative/2074
tm_input/negative/20740
tm_input/negative/20741
tm_input/negative/20742
tm_input/negative/20743
tm_input/negative/20744
tm_input/negative/20748
tm_input/negative/20751
tm_input/negative/20754
tm_input/negative/20756
tm_input/negative/20757
tm_input/negative/20758
tm_input/negative/20759
tm_input/negative/20760
tm_input/negative/20762
tm_input/negative/20765
tm_input/negative/20769
tm_input/negative/2077
tm_input/negative/20773
tm_input/negative/20774
tm_input/negative/20775
tm_input/negative/2078
tm_input/negative/20780
tm_input/negative/20785
tm_input/negative/20788
tm_input/negative/20789
tm_input/negative/20790
tm_input/negative/20792
tm_input/negative/20794
tm_input/negative/20795
tm_input/negative/20796
tm_input/negative/20797
tm_input/negative/20798
tm_input/negative/20799
tm_input/negative/208
tm_input/negative/2080
tm_input/negative/20803
tm_input/negative/20807
tm_input/negative/20808
tm_input/negative/20809
tm_input/negative/2081
tm_input/negative/20810
tm_input/negative/20813
tm_input/negative/20814
tm_input/negative/20815
tm_input/negative/20816
tm_input/negative/20817
tm_input/negative/20818
tm_input/negative/20819
tm_input/negative/20820
tm_input/negative/20822
tm_input/negative/20823
tm_input/negative/20824
tm_input/negative/20826
tm_input/negative/20827
tm_input/negative/20829
tm_input/negative/2083
tm_input/negative/20830
tm_input/negative/20833
tm_input/negative/20834
tm_input/negative/20838
tm_input/negative/2084
tm_input/negative/20841
tm_input/negative/20843
tm_input/negative/20847
tm_input/negative/20848
tm_input/negative/20853
tm_input/negative/20856
tm_input/negative/20857
tm_input/negative/20858
tm_input/negative/20860
tm_input/negative/20863
tm_input/negative/20866
tm_input/negative/20867
tm_input/negative/20868
tm_input/negative/2087
tm_input/negative/20870
tm_input/negative/20873
tm_input/negative/20875
tm_input/negative/20877
tm_input/negative/20883
tm_input/negative/20884
tm_input/negative/20885
tm_input/negative/20887
tm_input/negative/20888
tm_input/negative/20889
tm_input/negative/20898
tm_input/negative/209
tm_input/negative/2090
tm_input/negative/20900
tm_input/negative/20902
tm_input/negative/20903
tm_input/negative/20904
tm_input/negative/20906
tm_input/negative/20907
tm_input/negative/20908
tm_input/negative/20909
tm_input/negative/2091
tm_input/negative/20911
tm_input/negative/20914
tm_input/negative/20916
tm_input/negative/20917
tm_input/negative/20919
tm_input/negative/20920
tm_input/negative/20922
tm_input/negative/20925
tm_input/negative/20928
tm_input/negative/20929
tm_input/negative/20931
tm_input/negative/20932
tm_input/negative/20934
tm_input/negative/20935
tm_input/negative/20938
tm_input/negative/20940
tm_input/negative/20941
tm_input/negative/20944
tm_input/negative/20945
tm_input/negative/20946
tm_input/negative/20947
tm_input/negative/20948
tm_input/negative/20949
tm_input/negative/20950
tm_input/negative/20953
tm_input/negative/20954
tm_input/negative/20956
tm_input/negative/20960
tm_input/negative/20964
tm_input/negative/20965
tm_input/negative/20967
tm_input/negative/20968
tm_input/negative/20970
tm_input/negative/20975
tm_input/negative/20977
tm_input/negative/20978
tm_input/negative/20979
tm_input/negative/2098
tm_input/negative/20984
tm_input/negative/20989
tm_input/negative/2099
tm_input/negative/20993
tm_input/negative/20994
tm_input/negative/20995
tm_input/negative/210
tm_input/negative/21000
tm_input/negative/21001
tm_input/negative/21002
tm_input/negative/21013
tm_input/negative/21017
tm_input/negative/2102
tm_input/negative/21020
tm_input/negative/21022
tm_input/negative/21028
tm_input/negative/21032
tm_input/negative/21034
tm_input/negative/21035
tm_input/negative/21036
tm_input/negative/21040
tm_input/negative/21041
tm_input/negative/21045
tm_input/negative/21046
tm_input/negative/21047
tm_input/negative/21048
tm_input/negative/2106
tm_input/negative/21060
tm_input/negative/21062
tm_input/negative/21063
tm_input/negative/21066
tm_input/negative/21069
tm_input/negative/2107
tm_input/negative/21071
tm_input/negative/21072
tm_input/negative/21073
tm_input/negative/21074
tm_input/negative/21075
tm_input/negative/21076
tm_input/negative/21077
tm_input/negative/2108
tm_input/negative/21081
tm_input/negative/21082
tm_input/negative/21084
tm_input/negative/21085
tm_input/negative/21086
tm_input/negative/21087
tm_input/negative/21088
tm_input/negative/21090
tm_input/negative/211
tm_input/negative/21102
tm_input/negative/21103
tm_input/negative/21104
tm_input/negative/21107
tm_input/negative/21108
tm_input/negative/21110
tm_input/negative/21111
tm_input/negative/21112
tm_input/negative/21113
tm_input/negative/21114
tm_input/negative/21116
tm_input/negative/21117
tm_input/negative/21119
tm_input/negative/2112
tm_input/negative/21122
tm_input/negative/21123
tm_input/negative/21126
tm_input/negative/21127
tm_input/negative/2113
tm_input/negative/21130
tm_input/negative/21135
tm_input/negative/21136
tm_input/negative/21138
tm_input/negative/21139
tm_input/negative/2114
tm_input/negative/21141
tm_input/negative/21143
tm_input/negative/21144
tm_input/negative/21147
tm_input/negative/21149
tm_input/negative/21151
tm_input/negative/21153
tm_input/negative/21154
tm_input/negative/21159
tm_input/negative/2116
tm_input/negative/21160
tm_input/negative/21161
tm_input/negative/21165
tm_input/negative/21166
tm_input/negative/21168
tm_input/negative/21169
tm_input/negative/21170
tm_input/negative/21173
tm_input/negative/21174
tm_input/negative/21176
tm_input/negative/21178
tm_input/negative/21179
tm_input/negative/21180
tm_input/negative/21182
tm_input/negative/21186
tm_input/negative/21187
tm_input/negative/21191
tm_input/negative/21193
tm_input/negative/21194
tm_input/negative/21196
tm_input/negative/212
tm_input/negative/2120
tm_input/negative/21200
tm_input/negative/21201
tm_input/negative/21202
tm_input/negative/21203
tm_input/negative/21204
tm_input/negative/21205
tm_input/negative/21207
tm_input/negative/21208
tm_input/negative/21209
tm_input/negative/21213
tm_input/negative/21218
tm_input/negative/21219
tm_input/negative/21221
tm_input/negative/21223
tm_input/negative/21224
tm_input/negative/21226
tm_input/negative/21227
tm_input/negative/21228
tm_input/negative/21229
tm_input/negative/2123
tm_input/negative/21232
tm_input/negative/21233
tm_input/negative/21236
tm_input/negative/21237
tm_input/negative/21238
tm_input/negative/21239
tm_input/negative/2124
tm_input/negative/2125
tm_input/negative/21251
tm_input/negative/21252
tm_input/negative/21254
tm_input/negative/21255
tm_input/negative/21256
tm_input/negative/21257
tm_input/negative/21258
tm_input/negative/2126
tm_input/negative/21260
tm_input/negative/21262
tm_input/negative/21267
tm_input/negative/21269
tm_input/negative/21270
tm_input/negative/21271
tm_input/negative/21272
tm_input/negative/21274
tm_input/negative/2128
tm_input/negative/21280
tm_input/negative/21287
tm_input/negative/21288
tm_input/negative/21289
tm_input/negative/21290
tm_input/negative/21292
tm_input/negative/21293
tm_input/negative/21298
tm_input/negative/213
tm_input/negative/2130
tm_input/negative/21304
tm_input/negative/21305
tm_input/negative/21308
tm_input/negative/2131
tm_input/negative/21310
tm_input/negative/21311
tm_input/negative/21313
tm_input/negative/21314
tm_input/negative/21315
tm_input/negative/21316
tm_input/negative/21317
tm_input/negative/2132
tm_input/negative/21320
tm_input/negative/21321
tm_input/negative/21325
tm_input/negative/21327
tm_input/negative/21329
tm_input/negative/2133
tm_input/negative/21330
tm_input/negative/21332
tm_input/negative/21333
tm_input/negative/21334
tm_input/negative/21335
tm_input/negative/21336
tm_input/negative/21337
tm_input/negative/21338
tm_input/negative/21340
tm_input/negative/21341
tm_input/negative/21342
tm_input/negative/21344
tm_input/negative/21346
tm_input/negative/21347
tm_input/negative/21350
tm_input/negative/21351
tm_input/negative/21355
tm_input/negative/21356
tm_input/negative/2136
tm_input/negative/21360
tm_input/negative/21362
tm_input/negative/21365
tm_input/negative/2137
tm_input/negative/21371
tm_input/negative/21376
tm_input/negative/21378
tm_input/negative/21379
tm_input/negative/2138
tm_input/negative/21381
tm_input/negative/21384
tm_input/negative/21385
tm_input/negative/21387
tm_input/negative/21388
tm_input/negative/21389
tm_input/negative/21390
tm_input/negative/21391
tm_input/negative/21392
tm_input/negative/21393
tm_input/negative/21394
tm_input/negative/21398
tm_input/negative/2140
tm_input/negative/21406
tm_input/negative/21407
tm_input/negative/21411
tm_input/negative/21412
tm_input/negative/21413
tm_input/negative/21416
tm_input/negative/21419
tm_input/negative/21420
tm_input/negative/21423
tm_input/negative/21426
tm_input/negative/21428
tm_input/negative/21429
tm_input/negative/21431
tm_input/negative/21434
tm_input/negative/21435
tm_input/negative/21436
tm_input/negative/21438
tm_input/negative/21439
tm_input/negative/21440
tm_input/negative/21442
tm_input/negative/21447
tm_input/negative/21451
tm_input/negative/21452
tm_input/negative/21454
tm_input/negative/21455
tm_input/negative/2146
tm_input/negative/21460
tm_input/negative/21461
tm_input/negative/21463
tm_input/negative/2147
tm_input/negative/21470
tm_input/negative/21471
tm_input/negative/21472
tm_input/negative/21473
tm_input/negative/21476
tm_input/negative/21477
tm_input/negative/21479
tm_input/negative/21480
tm_input/negative/21484
tm_input/negative/21485
tm_input/negative/21486
tm_input/negative/21487
tm_input/negative/21489
tm_input/negative/2149
tm_input/negative/21493
tm_input/negative/21495
tm_input/negative/21497
tm_input/negative/21498
tm_input/negative/215
tm_input/negative/2150
tm_input/negative/21506
tm_input/negative/21507
tm_input/negative/21508
tm_input/negative/21509
tm_input/negative/21511
tm_input/negative/21512
tm_input/negative/21524
tm_input/negative/21528
tm_input/negative/21529
tm_input/negative/2153
tm_input/negative/21535
tm_input/negative/21536
tm_input/negative/21537
tm_input/negative/21538
tm_input/negative/21539
tm_input/negative/21541
tm_input/negative/21544
tm_input/negative/21549
tm_input/negative/21550
tm_input/negative/21557
tm_input/negative/21558
tm_input/negative/21563
tm_input/negative/21564
tm_input/negative/21568
tm_input/negative/21569
tm_input/negative/2157
tm_input/negative/21571
tm_input/negative/21572
tm_input/negative/21573
tm_input/negative/21575
tm_input/negative/21576
tm_input/negative/2158
tm_input/negative/21583
tm_input/negative/21587
tm_input/negative/2159
tm_input/negative/21590
tm_input/negative/21594
tm_input/negative/21595
tm_input/negative/21596
tm_input/negative/21597
tm_input/negative/21607
tm_input/negative/21608
tm_input/negative/21609
tm_input/negative/2161
tm_input/negative/21616
tm_input/negative/21617
tm_input/negative/21620
tm_input/negative/21621
tm_input/negative/21623
tm_input/negative/21624
tm_input/negative/21625
tm_input/negative/21626
tm_input/negative/21627
tm_input/negative/21628
tm_input/negative/2163
tm_input/negative/21630
tm_input/negative/21632
tm_input/negative/21635
tm_input/negative/21637
tm_input/negative/21639
tm_input/negative/21642
tm_input/negative/21643
tm_input/negative/21644
tm_input/negative/21645
tm_input/negative/2165
tm_input/negative/21650
tm_input/negative/21652
tm_input/negative/21654
tm_input/negative/21655
tm_input/negative/21658
tm_input/negative/2166
tm_input/negative/21660
tm_input/negative/21662
tm_input/negative/21663
tm_input/negative/21664
tm_input/negative/21665
tm_input/negative/21669
tm_input/negative/2167
tm_input/negative/21672
tm_input/negative/21673
tm_input/negative/21674
tm_input/negative/21682
tm_input/negative/21683
tm_input/negative/21687
tm_input/negative/21688
tm_input/negative/21690
tm_input/negative/21692
tm_input/negative/21693
tm_input/negative/21699
tm_input/negative/217
tm_input/negative/2170
tm_input/negative/21700
tm_input/negative/21702
tm_input/negative/2171
tm_input/negative/21710
tm_input/negative/21711
tm_input/negative/21713
tm_input/negative/21714
tm_input/negative/21715
tm_input/negative/21716
tm_input/negative/21718
tm_input/negative/21720
tm_input/negative/21721
tm_input/negative/21723
tm_input/negative/2173
tm_input/negative/21730
tm_input/negative/21731
tm_input/negative/21732
tm_input/negative/21738
tm_input/negative/21743
tm_input/negative/21744
tm_input/negative/21745
tm_input/negative/21746
tm_input/negative/21748
tm_input/negative/2175
tm_input/negative/21750
tm_input/negative/21753
tm_input/negative/21754
tm_input/negative/21756
tm_input/negative/21758
tm_input/negative/21759
tm_input/negative/2176
tm_input/negative/21761
tm_input/negative/21763
tm_input/negative/21765
tm_input/negative/21766
tm_input/negative/21767
tm_input/negative/21769
tm_input/negative/2177
tm_input/negative/21770
tm_input/negative/21771
tm_input/negative/21773
tm_input/negative/21774
tm_input/negative/21775
tm_input/negative/21776
tm_input/negative/21777
tm_input/negative/21778
tm_input/negative/21779
tm_input/negative/21783
tm_input/negative/21787
tm_input/negative/2179
tm_input/negative/21792
tm_input/negative/21795
tm_input/negative/21796
tm_input/negative/21799
tm_input/negative/218
tm_input/negative/2180
tm_input/negative/21800
tm_input/negative/21801
tm_input/negative/21802
tm_input/negative/21804
tm_input/negative/21807
tm_input/negative/2181
tm_input/negative/21810
tm_input/negative/21812
tm_input/negative/21813
tm_input/negative/21814
tm_input/negative/21815
tm_input/negative/21817
tm_input/negative/21819
tm_input/negative/2182
tm_input/negative/21820
tm_input/negative/21821
tm_input/negative/21822
tm_input/negative/21823
tm_input/negative/21825
tm_input/negative/21827
tm_input/negative/21828
tm_input/negative/21832
tm_input/negative/21834
tm_input/negative/21835
tm_input/negative/21838
tm_input/negative/21839
tm_input/negative/2184
tm_input/negative/21840
tm_input/negative/21841
tm_input/negative/21844
tm_input/negative/21846
tm_input/negative/2185
tm_input/negative/21850
tm_input/negative/21854
tm_input/negative/21855
tm_input/negative/21856
tm_input/negative/21857
tm_input/negative/2186
tm_input/negative/21861
tm_input/negative/21863
tm_input/negative/21864
tm_input/negative/21865
tm_input/negative/21867
tm_input/negative/21868
tm_input/negative/21869
tm_input/negative/21870
tm_input/negative/21871
tm_input/negative/21875
tm_input/negative/21877
tm_input/negative/2188
tm_input/negative/21881
tm_input/negative/21882
tm_input/negative/21883
tm_input/negative/21885
tm_input/negative/21889
tm_input/negative/21890
tm_input/negative/21894
tm_input/negative/21896
tm_input/negative/219
tm_input/negative/21900
tm_input/negative/21901
tm_input/negative/21903
tm_input/negative/21904
tm_input/negative/21905
tm_input/negative/21906
tm_input/negative/21908
tm_input/negative/21909
tm_input/negative/21910
tm_input/negative/21911
tm_input/negative/21913
tm_input/negative/21915
tm_input/negative/2192
tm_input/negative/21921
tm_input/negative/21922
tm_input/negative/21923
tm_input/negative/21925
tm_input/negative/21926
tm_input/negative/21927
tm_input/negative/21929
tm_input/negative/2193
tm_input/negative/21930
tm_input/negative/21931
tm_input/negative/21935
tm_input/negative/21937
tm_input/negative/21938
tm_input/negative/21940
tm_input/negative/21941
tm_input/negative/21943
tm_input/negative/21944
tm_input/negative/21946
tm_input/negative/21948
tm_input/negative/21949
tm_input/negative/2195
tm_input/negative/21952
tm_input/negative/21955
tm_input/negative/21956
tm_input/negative/21958
tm_input/negative/21959
tm_input/negative/2196
tm_input/negative/21961
tm_input/negative/21963
tm_input/negative/21965
tm_input/negative/21968
tm_input/negative/21969
tm_input/negative/2197
tm_input/negative/21971
tm_input/negative/21973
tm_input/negative/21974
tm_input/negative/21977
tm_input/negative/2198
tm_input/negative/21981
tm_input/negative/21982
tm_input/negative/21985
tm_input/negative/21990
tm_input/negative/21991
tm_input/negative/21994
tm_input/negative/21995
tm_input/negative/21996
tm_input/negative/21997
tm_input/negative/220
tm_input/negative/2200
tm_input/negative/22004
tm_input/negative/22005
tm_input/negative/22007
tm_input/negative/22008
tm_input/negative/22009
tm_input/negative/2201
tm_input/negative/22012
tm_input/negative/22013
tm_input/negative/22015
tm_input/negative/22018
tm_input/negative/22019
tm_input/negative/2202
tm_input/negative/22020
tm_input/negative/22021
tm_input/negative/22022
tm_input/negative/22023
tm_input/negative/22024
tm_input/negative/22026
tm_input/negative/22028
tm_input/negative/22029
tm_input/negative/2203
tm_input/negative/22031
tm_input/negative/22038
tm_input/negative/22039
tm_input/negative/2204
tm_input/negative/22041
tm_input/negative/22042
tm_input/negative/22043
tm_input/negative/22044
tm_input/negative/22047
tm_input/negative/22049
tm_input/negative/22050
tm_input/negative/22054
tm_input/negative/22056
tm_input/negative/22059
tm_input/negative/22060
tm_input/negative/22062
tm_input/negative/22064
tm_input/negative/22065
tm_input/negative/22067
tm_input/negative/22068
tm_input/negative/22072
tm_input/negative/22073
tm_input/negative/22074
tm_input/negative/22076
tm_input/negative/22078
tm_input/negative/22079
tm_input/negative/2208
tm_input/negative/22080
tm_input/negative/22082
tm_input/negative/22084
tm_input/negative/22085
tm_input/negative/22087
tm_input/negative/22088
tm_input/negative/22092
tm_input/negative/22095
tm_input/negative/22097
tm_input/negative/22098
tm_input/negative/22099
tm_input/negative/221
tm_input/negative/22103
tm_input/negative/22104
tm_input/negative/22105
tm_input/negative/22106
tm_input/negative/22107
tm_input/negative/22108
tm_input/negative/22109
tm_input/negative/2211
tm_input/negative/22111
tm_input/negative/22112
tm_input/negative/22113
tm_input/negative/22114
tm_input/negative/22115
tm_input/negative/22117
tm_input/negative/22118
tm_input/negative/2212
tm_input/negative/22120
tm_input/negative/22121
tm_input/negative/22122
tm_input/negative/22123
tm_input/negative/22125
tm_input/negative/22126
tm_input/negative/22128
tm_input/negative/22129
tm_input/negative/22130
tm_input/negative/22131
tm_input/negative/22132
tm_input/negative/22133
tm_input/negative/22134
tm_input/negative/22135
tm_input/negative/22138
tm_input/negative/2214
tm_input/negative/22142
tm_input/negative/22145
tm_input/negative/22149
tm_input/negative/2215
tm_input/negative/22150
tm_input/negative/22153
tm_input/negative/22154
tm_input/negative/22155
tm_input/negative/22159
tm_input/negative/2216
tm_input/negative/22160
tm_input/negative/22161
tm_input/negative/22162
tm_input/negative/22163
tm_input/negative/22164
tm_input/negative/22165
tm_input/negative/22167
tm_input/negative/2217
tm_input/negative/22170
tm_input/negative/22171
tm_input/negative/22172
tm_input/negative/22174
tm_input/negative/22176
tm_input/negative/22180
tm_input/negative/22182
tm_input/negative/22186
tm_input/negative/22187
tm_input/negative/22188
tm_input/negative/22189
tm_input/negative/2219
tm_input/negative/22190
tm_input/negative/22191
tm_input/negative/22193
tm_input/negative/22194
tm_input/negative/22198
tm_input/negative/22199
tm_input/negative/22200
tm_input/negative/22202
tm_input/negative/22204
tm_input/negative/22206
tm_input/negative/22207
tm_input/negative/22208
tm_input/negative/22209
tm_input/negative/22211
tm_input/negative/22212
tm_input/negative/22216
tm_input/negative/22217
tm_input/negative/22218
tm_input/negative/2222
tm_input/negative/22220
tm_input/negative/22225
tm_input/negative/22226
tm_input/negative/22227
tm_input/negative/22232
tm_input/negative/22233
tm_input/negative/22237
tm_input/negative/22238
tm_input/negative/2224
tm_input/negative/22240
tm_input/negative/22242
tm_input/negative/22243
tm_input/negative/22245
tm_input/negative/22247
tm_input/negative/22249
tm_input/negative/2225
tm_input/negative/22250
tm_input/negative/22252
tm_input/negative/22253
tm_input/negative/22257
tm_input/negative/22258
tm_input/negative/22259
tm_input/negative/2226
tm_input/negative/22261
tm_input/negative/22262
tm_input/negative/22263
tm_input/negative/22265
tm_input/negative/22266
tm_input/negative/22267
tm_input/negative/22269
tm_input/negative/22272
tm_input/negative/22273
tm_input/negative/22275
tm_input/negative/22276
tm_input/negative/22278
tm_input/negative/2228
tm_input/negative/22282
tm_input/negative/22284
tm_input/negative/22285
tm_input/negative/22288
tm_input/negative/2229
tm_input/negative/22290
tm_input/negative/22297
tm_input/negative/22299
tm_input/negative/223
tm_input/negative/22300
tm_input/negative/22305
tm_input/negative/22306
tm_input/negative/22309
tm_input/negative/22310
tm_input/negative/22312
tm_input/negative/22314
tm_input/negative/22315
tm_input/negative/22316
tm_input/negative/22319
tm_input/negative/22323
tm_input/negative/22324
tm_input/negative/22325
tm_input/negative/22328
tm_input/negative/22334
tm_input/negative/22337
tm_input/negative/2234
tm_input/negative/22340
tm_input/negative/22341
tm_input/negative/22342
tm_input/negative/22344
tm_input/negative/22345
tm_input/negative/22349
tm_input/negative/2235
tm_input/negative/22356
tm_input/negative/22357
tm_input/negative/2236
tm_input/negative/22361
tm_input/negative/22365
tm_input/negative/22367
tm_input/negative/22369
tm_input/negative/22371
tm_input/negative/22373
tm_input/negative/22374
tm_input/negative/22375
tm_input/negative/22378
tm_input/negative/22383
tm_input/negative/22385
tm_input/negative/22388
tm_input/negative/22389
tm_input/negative/2239
tm_input/negative/22391
tm_input/negative/22393
tm_input/negative/22397
tm_input/negative/2240
tm_input/negative/22400
tm_input/negative/22403
tm_input/negative/22404
tm_input/negative/22405
tm_input/negative/22406
tm_input/negative/22408
tm_input/negative/22409
tm_input/negative/2241
tm_input/negative/22410
tm_input/negative/22412
tm_input/negative/22417
tm_input/negative/22418
tm_input/negative/22421
tm_input/negative/22423
tm_input/negative/22425
tm_input/negative/22426
tm_input/negative/22427
tm_input/negative/22429
tm_input/negative/22430
tm_input/negative/22431
tm_input/negative/22434
tm_input/negative/22435
tm_input/negative/22436
tm_input/negative/22437
tm_input/negative/22439
tm_input/negative/22440
tm_input/negative/22442
tm_input/negative/22447
tm_input/negative/22449
tm_input/negative/22452
tm_input/negative/22453
tm_input/negative/2246
tm_input/negative/22463
tm_input/negative/22464
tm_input/negative/22468
tm_input/negative/22469
tm_input/negative/22470
tm_input/negative/22472
tm_input/negative/22475
tm_input/negative/22476
tm_input/negative/22478
tm_input/negative/22479
tm_input/negative/2248
tm_input/negative/22480
tm_input/negative/22483
tm_input/negative/22484
tm_input/negative/22485
tm_input/negative/22486
tm_input/negative/22488
tm_input/negative/22490
tm_input/negative/22491
tm_input/negative/22493
tm_input/negative/22494
tm_input/negative/22497
tm_input/negative/22499
tm_input/negative/225
tm_input/negative/2250
tm_input/negative/22500
tm_input/negative/22501
tm_input/negative/22502
tm_input/negative/22503
tm_input/negative/22507
tm_input/negative/22508
tm_input/negative/22509
tm_input/negative/22510
tm_input/negative/22513
tm_input/negative/22515
tm_input/negative/22516
tm_input/negative/22517
tm_input/negative/22521
tm_input/negative/22523
tm_input/negative/22525
tm_input/negative/22529
tm_input/negative/22530
tm_input/negative/22532
tm_input/negative/22533
tm_input/negative/22534
tm_input/negative/22535
tm_input/negative/22536
tm_input/negative/22539
tm_input/negative/22540
tm_input/negative/22542
tm_input/negative/22545
tm_input/negative/22546
tm_input/negative/22548
tm_input/negative/22553
tm_input/negative/22556
tm_input/negative/22559
tm_input/negative/2256
tm_input/negative/22560
tm_input/negative/22562
tm_input/negative/22565
tm_input/negative/22568
tm_input/negative/2257
tm_input/negative/22572
tm_input/negative/22575
tm_input/negative/22576
tm_input/negative/22577
tm_input/negative/22578
tm_input/negative/22579
tm_input/negative/22582
tm_input/negative/22583
tm_input/negative/22584
tm_input/negative/22585
tm_input/negative/22587
tm_input/negative/2259
tm_input/negative/22591
tm_input/negative/22592
tm_input/negative/22597
tm_input/negative/22600
tm_input/negative/22601
tm_input/negative/22602
tm_input/negative/22604
tm_input/negative/22605
tm_input/negative/22606
tm_input/negative/22609
tm_input/negative/22611
tm_input/negative/22612
tm_input/negative/22614
tm_input/negative/22616
tm_input/negative/22619
tm_input/negative/22620
tm_input/negative/22626
tm_input/negative/22629
tm_input/negative/2263
tm_input/negative/22630
tm_input/negative/22632
tm_input/negative/22633
tm_input/negative/22634
tm_input/negative/22638
tm_input/negative/22640
tm_input/negative/22641
tm_input/negative/22642
tm_input/negative/22643
tm_input/negative/22644
tm_input/negative/22646
tm_input/negative/22648
tm_input/negative/2265
tm_input/negative/22652
tm_input/negative/22656
tm_input/negative/22657
tm_input/negative/22658
tm_input/negative/22662
tm_input/negative/22664
tm_input/negative/22665
tm_input/negative/22666
tm_input/negative/22667
tm_input/negative/2267
tm_input/negative/22670
tm_input/negative/22673
tm_input/negative/22674
tm_input/negative/22675
tm_input/negative/22676
tm_input/negative/22678
tm_input/negative/22679
tm_input/negative/22680
tm_input/negative/22681
tm_input/negative/22683
tm_input/negative/22685
tm_input/negative/22686
tm_input/negative/22688
tm_input/negative/2269
tm_input/negative/22690
tm_input/negative/22691
tm_input/negative/22693
tm_input/negative/22696
tm_input/negative/227
tm_input/negative/2270
tm_input/negative/22700
tm_input/negative/22701
tm_input/negative/22702
tm_input/negative/22706
tm_input/negative/22712
tm_input/negative/22713
tm_input/negative/22715
tm_input/negative/22716
tm_input/negative/22719
tm_input/negative/2272
tm_input/negative/22720
tm_input/negative/22722
tm_input/negative/22724
tm_input/negative/22725
tm_input/negative/22726
tm_input/negative/22728
tm_input/negative/2273
tm_input/negative/22730
tm_input/negative/22731
tm_input/negative/22732
tm_input/negative/22734
tm_input/negative/22738
tm_input/negative/22739
tm_input/negative/22742
tm_input/negative/22743
tm_input/negative/22744
tm_input/negative/2275
tm_input/negative/22750
tm_input/negative/22751
tm_input/negative/22752
tm_input/negative/22754
tm_input/negative/22755
tm_input/negative/22756
tm_input/negative/22757
tm_input/negative/22758
tm_input/negative/2276
tm_input/negative/22762
tm_input/negative/22763
tm_input/negative/22766
tm_input/negative/22767
tm_input/negative/22768
tm_input/negative/22769
tm_input/negative/2277
tm_input/negative/22770
tm_input/negative/22772
tm_input/negative/22774
tm_input/negative/22776
tm_input/negative/22779
tm_input/negative/22781
tm_input/negative/22784
tm_input/negative/22787
tm_input/negative/22788
tm_input/negative/22789
tm_input/negative/22790
tm_input/negative/22791
tm_input/negative/22792
tm_input/negative/22794
tm_input/negative/22795
tm_input/negative/22796
tm_input/negative/22797
tm_input/negative/22798
tm_input/negative/22799
tm_input/negative/22801
tm_input/negative/22802
tm_input/negative/22804
tm_input/negative/22805
tm_input/negative/22806
tm_input/negative/22808
tm_input/negative/22809
tm_input/negative/2281
tm_input/negative/22811
tm_input/negative/22815
tm_input/negative/22817
tm_input/negative/22818
tm_input/negative/2282
tm_input/negative/22820
tm_input/negative/22821
tm_input/negative/22822
tm_input/negative/22823
tm_input/negative/22826
tm_input/negative/22827
tm_input/negative/2283
tm_input/negative/22831
tm_input/negative/22832
tm_input/negative/22833
tm_input/negative/22834
tm_input/negative/22836
tm_input/negative/22837
tm_input/negative/22838
tm_input/negative/22839
tm_input/negative/22840
tm_input/negative/22843
tm_input/negative/22844
tm_input/negative/22849
tm_input/negative/22851
tm_input/negative/22852
tm_input/negative/22853
tm_input/negative/22855
tm_input/negative/22856
tm_input/negative/22857
tm_input/negative/2286
tm_input/negative/22860
tm_input/negative/22861
tm_input/negative/22862
tm_input/negative/22863
tm_input/negative/22867
tm_input/negative/22869
tm_input/negative/2287
tm_input/negative/22870
tm_input/negative/22871
tm_input/negative/22874
tm_input/negative/22875
tm_input/negative/22876
tm_input/negative/22879
tm_input/negative/2288
tm_input/negative/22880
tm_input/negative/22881
tm_input/negative/22884
tm_input/negative/22888
tm_input/negative/22889
tm_input/negative/2289
tm_input/negative/22890
tm_input/negative/22895
tm_input/negative/22896
tm_input/negative/229
tm_input/negative/22900
tm_input/negative/22901
tm_input/negative/22902
tm_input/negative/22903
tm_input/negative/22905
tm_input/negative/22907
tm_input/negative/2291
tm_input/negative/22910
tm_input/negative/22913
tm_input/negative/22915
tm_input/negative/22916
tm_input/negative/22919
tm_input/negative/2292
tm_input/negative/22921
tm_input/negative/22924
tm_input/negative/22927
tm_input/negative/22928
tm_input/negative/22929
tm_input/negative/22930
tm_input/negative/22931
tm_input/negative/22932
tm_input/negative/22933
tm_input/negative/22935
tm_input/negative/22937
tm_input/negative/22939
tm_input/negative/22941
tm_input/negative/22942
tm_input/negative/22944
tm_input/negative/22948
tm_input/negative/22949
tm_input/negative/22950
tm_input/negative/22954
tm_input/negative/22955
tm_input/negative/22957
tm_input/negative/2296
tm_input/negative/22961
tm_input/negative/22962
tm_input/negative/22965
tm_input/negative/22967
tm_input/negative/22968
tm_input/negative/22969
tm_input/negative/22970
tm_input/negative/22971
tm_input/negative/22972
tm_input/negative/22973
tm_input/negative/22974
tm_input/negative/22977
tm_input/negative/22978
tm_input/negative/22979
tm_input/negative/22982
tm_input/negative/22983
tm_input/negative/22985
tm_input/negative/22988
tm_input/negative/22990
tm_input/negative/22993
tm_input/negative/22994
tm_input/negative/22997
tm_input/negative/23
tm_input/negative/230
tm_input/negative/2300
tm_input/negative/23000
tm_input/negative/23004
tm_input/negative/23006
tm_input/negative/23009
tm_input/negative/2301
tm_input/negative/23012
tm_input/negative/23013
tm_input/negative/23016
tm_input/negative/23017
tm_input/negative/23018
tm_input/negative/23021
tm_input/negative/23022
tm_input/negative/23023
tm_input/negative/23024
tm_input/negative/23027
tm_input/negative/23028
tm_input/negative/2303
tm_input/negative/23036
tm_input/negative/23040
tm_input/negative/23042
tm_input/negative/23043
tm_input/negative/23046
tm_input/negative/23047
tm_input/negative/23053
tm_input/negative/23054
tm_input/negative/23055
tm_input/negative/2306
tm_input/negative/23060
tm_input/negative/23062
tm_input/negative/23063
tm_input/negative/23064
tm_input/negative/23066
tm_input/negative/23069
tm_input/negative/2307
tm_input/negative/23075
tm_input/negative/23076
tm_input/negative/23077
tm_input/negative/23078
tm_input/negative/23081
tm_input/negative/23083
tm_input/negative/23085
tm_input/negative/23088
tm_input/negative/2309
tm_input/negative/23090
tm_input/negative/23092
tm_input/negative/23093
tm_input/negative/23094
tm_input/negative/23096
tm_input/negative/23099
tm_input/negative/2310
tm_input/negative/23100
tm_input/negative/23101
tm_input/negative/23103
tm_input/negative/23104
tm_input/negative/23106
tm_input/negative/23107
tm_input/negative/23109
tm_input/negative/2311
tm_input/negative/23114
tm_input/negative/23116
tm_input/negative/23117
tm_input/negative/23120
tm_input/negative/23121
tm_input/negative/23122
tm_input/negative/23125
tm_input/negative/23126
tm_input/negative/23127
tm_input/negative/23128
tm_input/negative/23129
tm_input/negative/23130
tm_input/negative/23132
tm_input/negative/23134
tm_input/negative/23137
tm_input/negative/23138
tm_input/negative/23139
tm_input/negative/2314
tm_input/negative/23140
tm_input/negative/23141
tm_input/negative/23142
tm_input/negative/23143
tm_input/negative/23147
tm_input/negative/23148
tm_input/negative/23149
tm_input/negative/2315
tm_input/negative/23153
tm_input/negative/23154
tm_input/negative/23155
tm_input/negative/23156
tm_input/negative/23157
tm_input/negative/23158
tm_input/negative/23159
tm_input/negative/2316
tm_input/negative/23160
tm_input/negative/23161
tm_input/negative/23162
tm_input/negative/23163
tm_input/negative/23164
tm_input/negative/23165
tm_input/negative/23166
tm_input/negative/23167
tm_input/negative/23169
tm_input/negative/23170
tm_input/negative/23171
tm_input/negative/23172
tm_input/negative/23175
tm_input/negative/23176
tm_input/negative/23177
tm_input/negative/23178
tm_input/negative/23179
tm_input/negative/2318
tm_input/negative/23180
tm_input/negative/23181
tm_input/negative/23183
tm_input/negative/23184
tm_input/negative/23185
tm_input/negative/23187
tm_input/negative/23189
tm_input/negative/2319
tm_input/negative/23192
tm_input/negative/23193
tm_input/negative/23195
tm_input/negative/23196
tm_input/negative/23199
tm_input/negative/23200
tm_input/negative/23202
tm_input/negative/23203
tm_input/negative/23204
tm_input/negative/23205
tm_input/negative/23206
tm_input/negative/2321
tm_input/negative/23210
tm_input/negative/23214
tm_input/negative/23215
tm_input/negative/23217
tm_input/negative/23220
tm_input/negative/23221
tm_input/negative/23223
tm_input/negative/23226
tm_input/negative/23228
tm_input/negative/23229
tm_input/negative/2323
tm_input/negative/23230
tm_input/negative/23234
tm_input/negative/23238
tm_input/negative/23240
tm_input/negative/23242
tm_input/negative/23244
tm_input/negative/23246
tm_input/negative/23249
tm_input/negative/23250
tm_input/negative/23254
tm_input/negative/23255
tm_input/negative/23257
tm_input/negative/2326
tm_input/negative/23260
tm_input/negative/23261
tm_input/negative/23263
tm_input/negative/23265
tm_input/negative/23266
tm_input/negative/2327
tm_input/negative/23272
tm_input/negative/23273
tm_input/negative/23275
tm_input/negative/23276
tm_input/negative/23277
tm_input/negative/23278
tm_input/negative/23279
tm_input/negative/23286
tm_input/negative/23288
tm_input/negative/23291
tm_input/negative/23293
tm_input/negative/23296
tm_input/negative/23298
tm_input/negative/23299
tm_input/negative/233
tm_input/negative/23300
tm_input/negative/23302
tm_input/negative/23304
tm_input/negative/23309
tm_input/negative/23311
tm_input/negative/23313
tm_input/negative/23314
tm_input/negative/23320
tm_input/negative/23321
tm_input/negative/23322
tm_input/negative/23324
tm_input/negative/23326
tm_input/negative/23327
tm_input/negative/23328
tm_input/negative/2333
tm_input/negative/23334
tm_input/negative/23336
tm_input/negative/23337
tm_input/negative/23338
tm_input/negative/23339
tm_input/negative/2334
tm_input/negative/23346
tm_input/negative/23347
tm_input/negative/23348
tm_input/negative/23351
tm_input/negative/23352
tm_input/negative/23353
tm_input/negative/23355
tm_input/negative/23357
tm_input/negative/23358
tm_input/negative/23359
tm_input/negative/2336
tm_input/negative/23362
tm_input/negative/23363
tm_input/negative/23368
tm_input/negative/23370
tm_input/negative/23372
tm_input/negative/23375
tm_input/negative/23376
tm_input/negative/23378
tm_input/negative/2338
tm_input/negative/23381
tm_input/negative/23382
tm_input/negative/23384
tm_input/negative/23386
tm_input/negative/23388
tm_input/negative/2339
tm_input/negative/23393
tm_input/negative/23400
tm_input/negative/23402
tm_input/negative/23404
tm_input/negative/23406
tm_input/negative/23408
tm_input/negative/2341
tm_input/negative/23415
tm_input/negative/23416
tm_input/negative/23417
tm_input/negative/23419
tm_input/negative/23422
tm_input/negative/23424
tm_input/negative/23426
tm_input/negative/23427
tm_input/negative/23429
tm_input/negative/2343
tm_input/negative/23430
tm_input/negative/23432
tm_input/negative/23435
tm_input/negative/23436
tm_input/negative/23439
tm_input/negative/23440
tm_input/negative/23441
tm_input/negative/23443
tm_input/negative/23444
tm_input/negative/23446
tm_input/negative/23448
tm_input/negative/23449
tm_input/negative/2345
tm_input/negative/23450
tm_input/negative/23452
tm_input/negative/23454
tm_input/negative/23456
tm_input/negative/23457
tm_input/negative/23460
tm_input/negative/23463
tm_input/negative/23466
tm_input/negative/23467
tm_input/negative/2347
tm_input/negative/23473
tm_input/negative/23474
tm_input/negative/23478
tm_input/negative/23481
tm_input/negative/23483
tm_input/negative/23484
tm_input/negative/23485
tm_input/negative/23486
tm_input/negative/23487
tm_input/negative/23489
tm_input/negative/23490
tm_input/negative/23491
tm_input/negative/23492
tm_input/negative/23493
tm_input/negative/23496
tm_input/negative/23497
tm_input/negative/23498
tm_input/negative/23499
tm_input/negative/235
tm_input/negative/23500
tm_input/negative/23501
tm_input/negative/23503
tm_input/negative/23504
tm_input/negative/23505
tm_input/negative/23506
tm_input/negative/23508
tm_input/negative/23509
tm_input/negative/2351
tm_input/negative/23510
tm_input/negative/23511
tm_input/negative/23513
tm_input/negative/23517
tm_input/negative/23518
tm_input/negative/23519
tm_input/negative/2352
tm_input/negative/23520
tm_input/negative/23521
tm_input/negative/23522
tm_input/negative/23523
tm_input/negative/23524
tm_input/negative/23525
tm_input/negative/23529
tm_input/negative/23533
tm_input/negative/23535
tm_input/negative/23536
tm_input/negative/23537
tm_input/negative/23538
tm_input/negative/2354
tm_input/negative/23540
tm_input/negative/23541
tm_input/negative/23542
tm_input/negative/23544
tm_input/negative/23545
tm_input/negative/23548
tm_input/negative/23550
tm_input/negative/23553
tm_input/negative/23555
tm_input/negative/23556
tm_input/negative/23558
tm_input/negative/2356
tm_input/negative/23560
tm_input/negative/23561
tm_input/negative/23562
tm_input/negative/23563
tm_input/negative/23564
tm_input/negative/23565
tm_input/negative/23568
tm_input/negative/23569
tm_input/negative/2357
tm_input/negative/23570
tm_input/negative/23571
tm_input/negative/23573
tm_input/negative/23576
tm_input/negative/23578
tm_input/negative/23579
tm_input/negative/2358
tm_input/negative/23584
tm_input/negative/23585
tm_input/negative/23588
tm_input/negative/23589
tm_input/negative/2359
tm_input/negative/23591
tm_input/negative/23592
tm_input/negative/23593
tm_input/negative/23595
tm_input/negative/23596
tm_input/negative/23597
tm_input/negative/23598
tm_input/negative/236
tm_input/negative/23600
tm_input/negative/23601
tm_input/negative/23602
tm_input/negative/23603
tm_input/negative/23607
tm_input/negative/23609
tm_input/negative/2361
tm_input/negative/23610
tm_input/negative/23611
tm_input/negative/23613
tm_input/negative/23614
tm_input/negative/23615
tm_input/negative/2362
tm_input/negative/23620
tm_input/negative/23622
tm_input/negative/23623
tm_input/negative/23628
tm_input/negative/23629
tm_input/negative/2363
tm_input/negative/23630
tm_input/negative/23631
tm_input/negative/23632
tm_input/negative/23633
tm_input/negative/23637
tm_input/negative/23639
tm_input/negative/2364
tm_input/negative/23642
tm_input/negative/23643
tm_input/negative/23646
tm_input/negative/23647
tm_input/negative/23649
tm_input/negative/2365
tm_input/negative/23650
tm_input/negative/23651
tm_input/negative/23654
tm_input/negative/23655
tm_input/negative/23658
tm_input/negative/2366
tm_input/negative/23660
tm_input/negative/23661
tm_input/negative/23662
tm_input/negative/23664
tm_input/negative/23665
tm_input/negative/23667
tm_input/negative/23668
tm_input/negative/23669
tm_input/negative/23670
tm_input/negative/23671
tm_input/negative/23672
tm_input/negative/2368
tm_input/negative/23682
tm_input/negative/23683
tm_input/negative/23686
tm_input/negative/23688
tm_input/negative/23693
tm_input/negative/23695
tm_input/negative/23696
tm_input/negative/23697
tm_input/negative/2370
tm_input/negative/23700
tm_input/negative/23702
tm_input/negative/23708
tm_input/negative/23709
tm_input/negative/2371
tm_input/negative/23713
tm_input/negative/23716
tm_input/negative/23717
tm_input/negative/23719
tm_input/negative/2372
tm_input/negative/23722
tm_input/negative/23724
tm_input/negative/23728
tm_input/negative/23729
tm_input/negative/23730
tm_input/negative/23733
tm_input/negative/23735
tm_input/negative/23736
tm_input/negative/23737
tm_input/negative/23738
tm_input/negative/23739
tm_input/negative/23740
tm_input/negative/23746
tm_input/negative/23748
tm_input/negative/23749
tm_input/negative/2375
tm_input/negative/23750
tm_input/negative/23752
tm_input/negative/23753
tm_input/negative/23756
tm_input/negative/23760
tm_input/negative/23761
tm_input/negative/23762
tm_input/negative/23769
tm_input/negative/23772
tm_input/negative/23774
tm_input/negative/23775
tm_input/negative/23776
tm_input/negative/23777
tm_input/negative/23779
tm_input/negative/2378
tm_input/negative/23780
tm_input/negative/23783
tm_input/negative/23788
tm_input/negative/2379
tm_input/negative/23790
tm_input/negative/23791
tm_input/negative/23793
tm_input/negative/23795
tm_input/negative/23797
tm_input/negative/23798
tm_input/negative/238
tm_input/negative/2380
tm_input/negative/23803
tm_input/negative/23804
tm_input/negative/23807
tm_input/negative/23808
tm_input/negative/23809
tm_input/negative/23810
tm_input/negative/23811
tm_input/negative/23812
tm_input/negative/23815
tm_input/negative/23816
tm_input/negative/23817
tm_input/negative/23818
tm_input/negative/23819
tm_input/negative/2382
tm_input/negative/23821
tm_input/negative/23823
tm_input/negative/23825
tm_input/negative/23828
tm_input/negative/2383
tm_input/negative/23832
tm_input/negative/23837
tm_input/negative/23838
tm_input/negative/23839
tm_input/negative/23840
tm_input/negative/23841
tm_input/negative/23844
tm_input/negative/23845
tm_input/negative/23846
tm_input/negative/23847
tm_input/negative/23848
tm_input/negative/23851
tm_input/negative/23853
tm_input/negative/23854
tm_input/negative/23855
tm_input/negative/23856
tm_input/negative/23857
tm_input/negative/23860
tm_input/negative/23861
tm_input/negative/23863
tm_input/negative/23866
tm_input/negative/23867
tm_input/negative/23868
tm_input/negative/23869
tm_input/negative/23870
tm_input/negative/23872
tm_input/negative/23876
tm_input/negative/23879
tm_input/negative/2388
tm_input/negative/23880
tm_input/negative/23881
tm_input/negative/23883
tm_input/negative/23884
tm_input/negative/2389
tm_input/negative/23890
tm_input/negative/23897
tm_input/negative/23898
tm_input/negative/23899
tm_input/negative/239
tm_input/negative/2390
tm_input/negative/23903
tm_input/negative/23904
tm_input/negative/23905
tm_input/negative/23906
tm_input/negative/23908
tm_input/negative/23912
tm_input/negative/23913
tm_input/negative/23914
tm_input/negative/23915
tm_input/negative/23916
tm_input/negative/23917
tm_input/negative/23918
tm_input/negative/23919
tm_input/negative/23920
tm_input/negative/23921
tm_input/negative/23925
tm_input/negative/23929
tm_input/negative/23930
tm_input/negative/23933
tm_input/negative/23936
tm_input/negative/23937
tm_input/negative/23938
tm_input/negative/23939
tm_input/negative/23940
tm_input/negative/23941
tm_input/negative/23943
tm_input/negative/23944
tm_input/negative/2395
tm_input/negative/23950
tm_input/negative/23951
tm_input/negative/23955
tm_input/negative/23958
tm_input/negative/23959
tm_input/negative/23960
tm_input/negative/23962
tm_input/negative/23964
tm_input/negative/23965
tm_input/negative/23968
tm_input/negative/23977
tm_input/negative/2398
tm_input/negative/23981
tm_input/negative/23982
tm_input/negative/23983
tm_input/negative/23986
tm_input/negative/23987
tm_input/negative/23989
tm_input/negative/2399
tm_input/negative/23990
tm_input/negative/23991
tm_input/negative/23992
tm_input/negative/23993
tm_input/negative/23996
tm_input/negative/23997
tm_input/negative/24
tm_input/negative/240
tm_input/negative/24000
tm_input/negative/24002
tm_input/negative/24004
tm_input/negative/24005
tm_input/negative/24007
tm_input/negative/2401
tm_input/negative/24010
tm_input/negative/24011
tm_input/negative/24012
tm_input/negative/24015
tm_input/negative/24019
tm_input/negative/2402
tm_input/negative/24020
tm_input/negative/24024
tm_input/negative/24025
tm_input/negative/24029
tm_input/negative/2403
tm_input/negative/24031
tm_input/negative/24032
tm_input/negative/24035
tm_input/negative/24036
tm_input/negative/24038
tm_input/negative/24039
tm_input/negative/2404
tm_input/negative/24044
tm_input/negative/24045
tm_input/negative/24046
tm_input/negative/24047
tm_input/negative/24048
tm_input/negative/24049
tm_input/negative/24052
tm_input/negative/24053
tm_input/negative/24055
tm_input/negative/24056
tm_input/negative/24057
tm_input/negative/24058
tm_input/negative/24059
tm_input/negative/24060
tm_input/negative/24061
tm_input/negative/24062
tm_input/negative/24064
tm_input/negative/24067
tm_input/negative/24068
tm_input/negative/24072
tm_input/negative/24073
tm_input/negative/24078
tm_input/negative/24079
tm_input/negative/2408
tm_input/negative/24081
tm_input/negative/24083
tm_input/negative/24084
tm_input/negative/24088
tm_input/negative/24091
tm_input/negative/241
tm_input/negative/24100
tm_input/negative/24102
tm_input/negative/24105
tm_input/negative/24107
tm_input/negative/24108
tm_input/negative/24109
tm_input/negative/24110
tm_input/negative/24113
tm_input/negative/24116
tm_input/negative/24120
tm_input/negative/24125
tm_input/negative/24128
tm_input/negative/24132
tm_input/negative/24135
tm_input/negative/24137
tm_input/negative/24138
tm_input/negative/24139
tm_input/negative/24141
tm_input/negative/24145
tm_input/negative/24148
tm_input/negative/24149
tm_input/negative/2415
tm_input/negative/24150
tm_input/negative/24153
tm_input/negative/24154
tm_input/negative/24156
tm_input/negative/24158
tm_input/negative/2416
tm_input/negative/24161
tm_input/negative/24165
tm_input/negative/24168
tm_input/negative/24171
tm_input/negative/24172
tm_input/negative/24175
tm_input/negative/24176
tm_input/negative/24177
tm_input/negative/24178
tm_input/negative/24179
tm_input/negative/24180
tm_input/negative/24181
tm_input/negative/24184
tm_input/negative/24185
tm_input/negative/24186
tm_input/negative/24187
tm_input/negative/2419
tm_input/negative/24191
tm_input/negative/24193
tm_input/negative/24195
tm_input/negative/24198
tm_input/negative/24199
tm_input/negative/242
tm_input/negative/2420
tm_input/negative/24204
tm_input/negative/24209
tm_input/negative/2421
tm_input/negative/24214
tm_input/negative/24215
tm_input/negative/24216
tm_input/negative/24219
tm_input/negative/24220
tm_input/negative/24221
tm_input/negative/24222
tm_input/negative/24224
tm_input/negative/24225
tm_input/negative/24226
tm_input/negative/24227
tm_input/negative/24228
tm_input/negative/24229
tm_input/negative/24231
tm_input/negative/24238
tm_input/negative/24239
tm_input/negative/2424
tm_input/negative/24245
tm_input/negative/24246
tm_input/negative/24247
tm_input/negative/24249
tm_input/negative/24250
tm_input/negative/24253
tm_input/negative/24254
tm_input/negative/24256
tm_input/negative/24257
tm_input/negative/24258
tm_input/negative/2426
tm_input/negative/24260
tm_input/negative/24262
tm_input/negative/24263
tm_input/negative/24264
tm_input/negative/24268
tm_input/negative/24269
tm_input/negative/24270
tm_input/negative/24271
tm_input/negative/24272
tm_input/negative/24273
tm_input/negative/24275
tm_input/negative/24281
tm_input/negative/24282
tm_input/negative/24283
tm_input/negative/24284
tm_input/negative/24285
tm_input/negative/24286
tm_input/negative/24288
tm_input/negative/2429
tm_input/negative/24292
tm_input/negative/24296
tm_input/negative/24297
tm_input/negative/24298
tm_input/negative/24299
tm_input/negative/243
tm_input/negative/24302
tm_input/negative/24304
tm_input/negative/24310
tm_input/negative/24313
tm_input/negative/24314
tm_input/negative/24318
tm_input/negative/2432
tm_input/negative/24320
tm_input/negative/24321
tm_input/negative/24323
tm_input/negative/24324
tm_input/negative/24325
tm_input/negative/24326
tm_input/negative/24335
tm_input/negative/24336
tm_input/negative/24339
tm_input/negative/2434
tm_input/negative/24341
tm_input/negative/24346
tm_input/negative/24348
tm_input/negative/24351
tm_input/negative/24352
tm_input/negative/24355
tm_input/negative/24356
tm_input/negative/24358
tm_input/negative/24359
tm_input/negative/24360
tm_input/negative/24363
tm_input/negative/24364
tm_input/negative/24366
tm_input/negative/24367
tm_input/negative/24369
tm_input/negative/24370
tm_input/negative/24371
tm_input/negative/24372
tm_input/negative/24374
tm_input/negative/2438
tm_input/negative/24380
tm_input/negative/24382
tm_input/negative/24383
tm_input/negative/24385
tm_input/negative/24387
tm_input/negative/2439
tm_input/negative/24393
tm_input/negative/24395
tm_input/negative/24396
tm_input/negative/24398
tm_input/negative/2440
tm_input/negative/24401
tm_input/negative/24402
tm_input/negative/24405
tm_input/negative/24411
tm_input/negative/24414
tm_input/negative/24415
tm_input/negative/24418
tm_input/negative/2442
tm_input/negative/24422
tm_input/negative/24424
tm_input/negative/24425
tm_input/negative/2443
tm_input/negative/24433
tm_input/negative/24434
tm_input/negative/24435
tm_input/negative/24439
tm_input/negative/24442
tm_input/negative/24444
tm_input/negative/24447
tm_input/negative/2445
tm_input/negative/24450
tm_input/negative/24451
tm_input/negative/24452
tm_input/negative/24456
tm_input/negative/2446
tm_input/negative/24461
tm_input/negative/24462
tm_input/negative/24464
tm_input/negative/24467
tm_input/negative/24468
tm_input/negative/24469
tm_input/negative/24471
tm_input/negative/24472
tm_input/negative/24474
tm_input/negative/24476
tm_input/negative/24477
tm_input/negative/24478
tm_input/negative/24484
tm_input/negative/24485
tm_input/negative/24486
tm_input/negative/24487
tm_input/negative/24488
tm_input/negative/24489
tm_input/negative/2449
tm_input/negative/24490
tm_input/negative/24491
tm_input/negative/24500
tm_input/negative/24502
tm_input/negative/24504
tm_input/negative/24506
tm_input/negative/24512
tm_input/negative/24514
tm_input/negative/24516
tm_input/negative/24517
tm_input/negative/24519
tm_input/negative/2452
tm_input/negative/24520
tm_input/negative/24522
tm_input/negative/24525
tm_input/negative/24526
tm_input/negative/24527
tm_input/negative/24528
tm_input/negative/2453
tm_input/negative/24534
tm_input/negative/24539
tm_input/negative/2454
tm_input/negative/24542
tm_input/negative/24543
tm_input/negative/24545
tm_input/negative/24547
tm_input/negative/24548
tm_input/negative/24551
tm_input/negative/24552
tm_input/negative/24553
tm_input/negative/24554
tm_input/negative/24555
tm_input/negative/24559
tm_input/negative/2456
tm_input/negative/24561
tm_input/negative/24566
tm_input/negative/24568
tm_input/negative/2457
tm_input/negative/24570
tm_input/negative/24575
tm_input/negative/24579
tm_input/negative/2458
tm_input/negative/24581
tm_input/negative/24587
tm_input/negative/24589
tm_input/negative/2459
tm_input/negative/24590
tm_input/negative/24592
tm_input/negative/24594
tm_input/negative/24597
tm_input/negative/24598
tm_input/negative/24600
tm_input/negative/24603
tm_input/negative/24606
tm_input/negative/24608
tm_input/negative/24609
tm_input/negative/2461
tm_input/negative/24610
tm_input/negative/24612
tm_input/negative/24614
tm_input/negative/24615
tm_input/negative/24616
tm_input/negative/24618
tm_input/negative/2462
tm_input/negative/24623
tm_input/negative/24624
tm_input/negative/24625
tm_input/negative/24627
tm_input/negative/24629
tm_input/negative/2463
tm_input/negative/24631
tm_input/negative/24632
tm_input/negative/24633
tm_input/negative/24635
tm_input/negative/24636
tm_input/negative/24637
tm_input/negative/24638
tm_input/negative/24639
tm_input/negative/2464
tm_input/negative/24641
tm_input/negative/24642
tm_input/negative/24645
tm_input/negative/24649
tm_input/negative/2465
tm_input/negative/24650
tm_input/negative/24652
tm_input/negative/24654
tm_input/negative/24655
tm_input/negative/24656
tm_input/negative/24657
tm_input/negative/24658
tm_input/negative/24660
tm_input/negative/24661
tm_input/negative/24666
tm_input/negative/24667
tm_input/negative/24669
tm_input/negative/24670
tm_input/negative/24672
tm_input/negative/24673
tm_input/negative/24675
tm_input/negative/24677
tm_input/negative/2468
tm_input/negative/24681
tm_input/negative/24683
tm_input/negative/24686
tm_input/negative/24689
tm_input/negative/2469
tm_input/negative/24690
tm_input/negative/24697
tm_input/negative/24699
tm_input/negative/24701
tm_input/negative/24702
tm_input/negative/24703
tm_input/negative/24704
tm_input/negative/24705
tm_input/negative/24706
tm_input/negative/24712
tm_input/negative/24714
tm_input/negative/24715
tm_input/negative/24717
tm_input/negative/24721
tm_input/negative/24723
tm_input/negative/24725
tm_input/negative/24728
tm_input/negative/24729
tm_input/negative/24730
tm_input/negative/24731
tm_input/negative/24734
tm_input/negative/24735
tm_input/negative/24736
tm_input/negative/24738
tm_input/negative/24739
tm_input/negative/2474
tm_input/negative/24744
tm_input/negative/24746
tm_input/negative/24748
tm_input/negative/2475
tm_input/negative/24751
tm_input/negative/24752
tm_input/negative/24754
tm_input/negative/24756
tm_input/negative/24758
tm_input/negative/2476
tm_input/negative/24760
tm_input/negative/24762
tm_input/negative/24764
tm_input/negative/24768
tm_input/negative/24769
tm_input/negative/2477
tm_input/negative/24770
tm_input/negative/24772
tm_input/negative/24779
tm_input/negative/2478
tm_input/negative/24781
tm_input/negative/24783
tm_input/negative/24784
tm_input/negative/24788
tm_input/negative/2479
tm_input/negative/24794
tm_input/negative/24795
tm_input/negative/24796
tm_input/negative/24797
tm_input/negative/24798
tm_input/negative/248
tm_input/negative/24800
tm_input/negative/24802
tm_input/negative/24803
tm_input/negative/24808
tm_input/negative/2481
tm_input/negative/24810
tm_input/negative/24812
tm_input/negative/24818
tm_input/negative/24819
tm_input/negative/2482
tm_input/negative/24823
tm_input/negative/24824
tm_input/negative/24826
tm_input/negative/24827
tm_input/negative/24829
tm_input/negative/2483
tm_input/negative/24830
tm_input/negative/24832
tm_input/negative/24833
tm_input/negative/24834
tm_input/negative/24838
tm_input/negative/2484
tm_input/negative/24840
tm_input/negative/24844
tm_input/negative/24845
tm_input/negative/24846
tm_input/negative/24847
tm_input/negative/24848
tm_input/negative/24850
tm_input/negative/24852
tm_input/negative/24854
tm_input/negative/24855
tm_input/negative/24857
tm_input/negative/24862
tm_input/negative/24865
tm_input/negative/24866
tm_input/negative/24869
tm_input/negative/24870
tm_input/negative/24871
tm_input/negative/24872
tm_input/negative/24875
tm_input/negative/24877
tm_input/negative/24878
tm_input/negative/24880
tm_input/negative/24881
tm_input/negative/24886
tm_input/negative/24891
tm_input/negative/24893
tm_input/negative/24894
tm_input/negative/24895
tm_input/negative/24897
tm_input/negative/24899
tm_input/negative/24901
tm_input/negative/24905
tm_input/negative/24906
tm_input/negative/24907
tm_input/negative/24908
tm_input/negative/2491
tm_input/negative/24911
tm_input/negative/24912
tm_input/negative/24915
tm_input/negative/24916
tm_input/negative/24920
tm_input/negative/24921
tm_input/negative/24922
tm_input/negative/24924
tm_input/negative/24925
tm_input/negative/24926
tm_input/negative/24927
tm_input/negative/24929
tm_input/negative/2493
tm_input/negative/24936
tm_input/negative/24939
tm_input/negative/24946
tm_input/negative/24947
tm_input/negative/24948
tm_input/negative/24954
tm_input/negative/24957
tm_input/negative/24962
tm_input/negative/24964
tm_input/negative/24966
tm_input/negative/24967
tm_input/negative/24968
tm_input/negative/24973
tm_input/negative/24976
tm_input/negative/24982
tm_input/negative/24983
tm_input/negative/24984
tm_input/negative/24985
tm_input/negative/2499
tm_input/negative/24991
tm_input/negative/24992
tm_input/negative/24993
tm_input/negative/24994
tm_input/negative/24995
tm_input/negative/24996
tm_input/negative/24997
tm_input/negative/24998
tm_input/negative/2500
tm_input/negative/2501
tm_input/negative/2502
tm_input/negative/2504
tm_input/negative/2507
tm_input/negative/2508
tm_input/negative/2510
tm_input/negative/2511
tm_input/negative/2516
tm_input/negative/2517
tm_input/negative/252
tm_input/negative/2521
tm_input/negative/2527
tm_input/negative/2530
tm_input/negative/2532
tm_input/negative/2533
tm_input/negative/2535
tm_input/negative/2536
tm_input/negative/2538
tm_input/negative/2539
tm_input/negative/254
tm_input/negative/2541
tm_input/negative/2542
tm_input/negative/2543
tm_input/negative/2544
tm_input/negative/2545
tm_input/negative/2550
tm_input/negative/2551
tm_input/negative/2552
tm_input/negative/2554
tm_input/negative/2556
tm_input/negative/2558
tm_input/negative/2559
tm_input/negative/256
tm_input/negative/2560
tm_input/negative/2561
tm_input/negative/2563
tm_input/negative/2564
tm_input/negative/2565
tm_input/negative/2566
tm_input/negative/2576
tm_input/negative/2578
tm_input/negative/2579
tm_input/negative/258
tm_input/negative/2580
tm_input/negative/2584
tm_input/negative/2585
tm_input/negative/2586
tm_input/negative/2589
tm_input/negative/259
tm_input/negative/2590
tm_input/negative/2591
tm_input/negative/26
tm_input/negative/260
tm_input/negative/2600
tm_input/negative/2601
tm_input/negative/2602
tm_input/negative/2603
tm_input/negative/2604
tm_input/negative/2606
tm_input/negative/2607
tm_input/negative/261
tm_input/negative/2612
tm_input/negative/2613
tm_input/negative/2615
tm_input/negative/2618
tm_input/negative/262
tm_input/negative/2620
tm_input/negative/2628
tm_input/negative/2629
tm_input/negative/263
tm_input/negative/2630
tm_input/negative/2632
tm_input/negative/2633
tm_input/negative/2634
tm_input/negative/2635
tm_input/negative/2636
tm_input/negative/264
tm_input/negative/2641
tm_input/negative/2642
tm_input/negative/2644
tm_input/negative/2646
tm_input/negative/2648
tm_input/negative/2650
tm_input/negative/2653
tm_input/negative/2654
tm_input/negative/2655
tm_input/negative/2656
tm_input/negative/2657
tm_input/negative/2658
tm_input/negative/2659
tm_input/negative/266
tm_input/negative/2661
tm_input/negative/2663
tm_input/negative/2666
tm_input/negative/2667
tm_input/negative/2668
tm_input/negative/2669
tm_input/negative/2670
tm_input/negative/2678
tm_input/negative/2682
tm_input/negative/2683
tm_input/negative/2685
tm_input/negative/2686
tm_input/negative/2687
tm_input/negative/2688
tm_input/negative/2690
tm_input/negative/2691
tm_input/negative/2695
tm_input/negative/2697
tm_input/negative/2698
tm_input/negative/27
tm_input/negative/270
tm_input/negative/2700
tm_input/negative/2701
tm_input/negative/2702
tm_input/negative/2703
tm_input/negative/2705
tm_input/negative/2707
tm_input/negative/2708
tm_input/negative/2709
tm_input/negative/2715
tm_input/negative/2716
tm_input/negative/2721
tm_input/negative/2722
tm_input/negative/2723
tm_input/negative/2724
tm_input/negative/2725
tm_input/negative/2726
tm_input/negative/2727
tm_input/negative/273
tm_input/negative/2730
tm_input/negative/2731
tm_input/negative/2738
tm_input/negative/2739
tm_input/negative/2741
tm_input/negative/2743
tm_input/negative/2746
tm_input/negative/2748
tm_input/negative/2750
tm_input/negative/2752
tm_input/negative/2756
tm_input/negative/2758
tm_input/negative/2759
tm_input/negative/276
tm_input/negative/2761
tm_input/negative/2764
tm_input/negative/2769
tm_input/negative/277
tm_input/negative/2770
tm_input/negative/2771
tm_input/negative/2773
tm_input/negative/2774
tm_input/negative/2779
tm_input/negative/278
tm_input/negative/2781
tm_input/negative/2782
tm_input/negative/2783
tm_input/negative/2784
tm_input/negative/2787
tm_input/negative/2793
tm_input/negative/2795
tm_input/negative/2796
tm_input/negative/2797
tm_input/negative/28
tm_input/negative/2800
tm_input/negative/2802
tm_input/negative/2803
tm_input/negative/2804
tm_input/negative/2805
tm_input/negative/2808
tm_input/negative/281
tm_input/negative/2810
tm_input/negative/2811
tm_input/negative/2812
tm_input/negative/2813
tm_input/negative/2816
tm_input/negative/2817
tm_input/negative/2818
tm_input/negative/2821
tm_input/negative/2826
tm_input/negative/2829
tm_input/negative/283
tm_input/negative/2831
tm_input/negative/2832
tm_input/negative/2833
tm_input/negative/2836
tm_input/negative/2837
tm_input/negative/2839
tm_input/negative/284
tm_input/negative/2840
tm_input/negative/2841
tm_input/negative/2844
tm_input/negative/2849
tm_input/negative/285
tm_input/negative/2851
tm_input/negative/2854
tm_input/negative/2856
tm_input/negative/2857
tm_input/negative/2858
tm_input/negative/286
tm_input/negative/2864
tm_input/negative/2866
tm_input/negative/2867
tm_input/negative/287
tm_input/negative/2870
tm_input/negative/2871
tm_input/negative/2874
tm_input/negative/2875
tm_input/negative/2876
tm_input/negative/2877
tm_input/negative/2884
tm_input/negative/2885
tm_input/negative/2886
tm_input/negative/2887
tm_input/negative/2889
tm_input/negative/289
tm_input/negative/2891
tm_input/negative/2895
tm_input/negative/2897
tm_input/negative/2898
tm_input/negative/29
tm_input/negative/2900
tm_input/negative/2901
tm_input/negative/2902
tm_input/negative/2905
tm_input/negative/291
tm_input/negative/2910
tm_input/negative/2912
tm_input/negative/2919
tm_input/negative/2922
tm_input/negative/2925
tm_input/negative/2927
tm_input/negative/2928
tm_input/negative/2929
tm_input/negative/293
tm_input/negative/2930
tm_input/negative/2931
tm_input/negative/2936
tm_input/negative/2938
tm_input/negative/2940
tm_input/negative/2942
tm_input/negative/2945
tm_input/negative/2946
tm_input/negative/295
tm_input/negative/2950
tm_input/negative/2951
tm_input/negative/2952
tm_input/negative/2953
tm_input/negative/2955
tm_input/negative/2958
tm_input/negative/2960
tm_input/negative/2961
tm_input/negative/2963
tm_input/negative/2965
tm_input/negative/2966
tm_input/negative/2972
tm_input/negative/2976
tm_input/negative/2977
tm_input/negative/298
tm_input/negative/2980
tm_input/negative/2981
tm_input/negative/2982
tm_input/negative/2983
tm_input/negative/2984
tm_input/negative/2987
tm_input/negative/2988
tm_input/negative/2989
tm_input/negative/2991
tm_input/negative/2992
tm_input/negative/2995
tm_input/negative/2996
tm_input/negative/2998
tm_input/negative/3
tm_input/negative/30
tm_input/negative/3000
tm_input/negative/3001
tm_input/negative/3003
tm_input/negative/3005
tm_input/negative/3006
tm_input/negative/3009
tm_input/negative/301
tm_input/negative/3010
tm_input/negative/3014
tm_input/negative/3015
tm_input/negative/3016
tm_input/negative/3019
tm_input/negative/302
tm_input/negative/3020
tm_input/negative/3021
tm_input/negative/3024
tm_input/negative/3025
tm_input/negative/3028
tm_input/negative/3032
tm_input/negative/3033
tm_input/negative/3034
tm_input/negative/3038
tm_input/negative/3039
tm_input/negative/304
tm_input/negative/3040
tm_input/negative/3043
tm_input/negative/3044
tm_input/negative/3045
tm_input/negative/3046
tm_input/negative/3047
tm_input/negative/3057
tm_input/negative/3059
tm_input/negative/3061
tm_input/negative/3063
tm_input/negative/3064
tm_input/negative/3066
tm_input/negative/3068
tm_input/negative/3070
tm_input/negative/3071
tm_input/negative/3074
tm_input/negative/3076
tm_input/negative/3077
tm_input/negative/3079
tm_input/negative/3080
tm_input/negative/3081
tm_input/negative/3083
tm_input/negative/3085
tm_input/negative/3086
tm_input/negative/3087
tm_input/negative/3088
tm_input/negative/3089
tm_input/negative/3091
tm_input/negative/3092
tm_input/negative/3093
tm_input/negative/3097
tm_input/negative/3098
tm_input/negative/310
tm_input/negative/3100
tm_input/negative/3101
tm_input/negative/3102
tm_input/negative/3105
tm_input/negative/3108
tm_input/negative/3109
tm_input/negative/311
tm_input/negative/3113
tm_input/negative/3114
tm_input/negative/3118
tm_input/negative/3120
tm_input/negative/3121
tm_input/negative/3124
tm_input/negative/3125
tm_input/negative/3128
tm_input/negative/3129
tm_input/negative/3132
tm_input/negative/3133
tm_input/negative/3135
tm_input/negative/3136
tm_input/negative/3137
tm_input/negative/314
tm_input/negative/3140
tm_input/negative/3141
tm_input/negative/3142
tm_input/negative/3144
tm_input/negative/3145
tm_input/negative/3147
tm_input/negative/3149
tm_input/negative/3151
tm_input/negative/3152
tm_input/negative/3153
tm_input/negative/3158
tm_input/negative/316
tm_input/negative/3160
tm_input/negative/3163
tm_input/negative/3164
tm_input/negative/3167
tm_input/negative/3169
tm_input/negative/317
tm_input/negative/3170
tm_input/negative/3171
tm_input/negative/3173
tm_input/negative/3178
tm_input/negative/3180
tm_input/negative/3181
tm_input/negative/3183
tm_input/negative/3184
tm_input/negative/3186
tm_input/negative/3187
tm_input/negative/3188
tm_input/negative/3193
tm_input/negative/3196
tm_input/negative/3197
tm_input/negative/3199
tm_input/negative/320
tm_input/negative/3200
tm_input/negative/3201
tm_input/negative/3202
tm_input/negative/3203
tm_input/negative/3204
tm_input/negative/3205
tm_input/negative/3207
tm_input/negative/3209
tm_input/negative/321
tm_input/negative/3210
tm_input/negative/3212
tm_input/negative/3213
tm_input/negative/3214
tm_input/negative/3216
tm_input/negative/3218
tm_input/negative/322
tm_input/negative/3222
tm_input/negative/3223
tm_input/negative/3224
tm_input/negative/3227
tm_input/negative/3229
tm_input/negative/3231
tm_input/negative/3235
tm_input/negative/3237
tm_input/negative/3238
tm_input/negative/3239
tm_input/negative/324
tm_input/negative/3243
tm_input/negative/3244
tm_input/negative/3247
tm_input/negative/3251
tm_input/negative/3253
tm_input/negative/3255
tm_input/negative/3256
tm_input/negative/3257
tm_input/negative/3259
tm_input/negative/326
tm_input/negative/3261
tm_input/negative/3264
tm_input/negative/3266
tm_input/negative/3270
tm_input/negative/3275
tm_input/negative/3276
tm_input/negative/3277
tm_input/negative/3280
tm_input/negative/3282
tm_input/negative/3283
tm_input/negative/3286
tm_input/negative/329
tm_input/negative/3291
tm_input/negative/3292
tm_input/negative/3296
tm_input/negative/3297
tm_input/negative/3298
tm_input/negative/330
tm_input/negative/3300
tm_input/negative/3301
tm_input/negative/3302
tm_input/negative/3303
tm_input/negative/3307
tm_input/negative/3308
tm_input/negative/3309
tm_input/negative/3310
tm_input/negative/3313
tm_input/negative/3318
tm_input/negative/3319
tm_input/negative/3321
tm_input/negative/3324
tm_input/negative/3328
tm_input/negative/3329
tm_input/negative/333
tm_input/negative/3330
tm_input/negative/3332
tm_input/negative/3333
tm_input/negative/3334
tm_input/negative/3336
tm_input/negative/3337
tm_input/negative/3339
tm_input/negative/3343
tm_input/negative/3344
tm_input/negative/3348
tm_input/negative/3349
tm_input/negative/3351
tm_input/negative/3352
tm_input/negative/3358
tm_input/negative/336
tm_input/negative/3360
tm_input/negative/3361
tm_input/negative/3363
tm_input/negative/3367
tm_input/negative/3368
tm_input/negative/3369
tm_input/negative/3371
tm_input/negative/3372
tm_input/negative/3373
tm_input/negative/3374
tm_input/negative/3375
tm_input/negative/3376
tm_input/negative/3377
tm_input/negative/3379
tm_input/negative/338
tm_input/negative/3382
tm_input/negative/3383
tm_input/negative/3386
tm_input/negative/3388
tm_input/negative/339
tm_input/negative/3393
tm_input/negative/3397
tm_input/negative/3399
tm_input/negative/34
tm_input/negative/3400
tm_input/negative/3401
tm_input/negative/3402
tm_input/negative/3403
tm_input/negative/3404
tm_input/negative/3406
tm_input/negative/3409
tm_input/negative/341
tm_input/negative/3410
tm_input/negative/3411
tm_input/negative/3419
tm_input/negative/342
tm_input/negative/3420
tm_input/negative/3422
tm_input/negative/3424
tm_input/negative/3426
tm_input/negative/3428
tm_input/negative/3429
tm_input/negative/3431
tm_input/negative/3432
tm_input/negative/3434
tm_input/negative/3435
tm_input/negative/3436
tm_input/negative/3437
tm_input/negative/344
tm_input/negative/3441
tm_input/negative/3444
tm_input/negative/3445
tm_input/negative/3449
tm_input/negative/345
tm_input/negative/3450
tm_input/negative/3454
tm_input/negative/3457
tm_input/negative/346
tm_input/negative/3460
tm_input/negative/3462
tm_input/negative/3463
tm_input/negative/3465
tm_input/negative/3466
tm_input/negative/3470
tm_input/negative/3473
tm_input/negative/348
tm_input/negative/3481
tm_input/negative/3483
tm_input/negative/3484
tm_input/negative/3486
tm_input/negative/3487
tm_input/negative/3488
tm_input/negative/349
tm_input/negative/3490
tm_input/negative/3497
tm_input/negative/35
tm_input/negative/3500
tm_input/negative/3501
tm_input/negative/3503
tm_input/negative/3504
tm_input/negative/3506
tm_input/negative/3507
tm_input/negative/3510
tm_input/negative/3511
tm_input/negative/3518
tm_input/negative/3519
tm_input/negative/352
tm_input/negative/3520
tm_input/negative/3521
tm_input/negative/3522
tm_input/negative/3523
tm_input/negative/3524
tm_input/negative/3526
tm_input/negative/3530
tm_input/negative/3531
tm_input/negative/3532
tm_input/negative/3533
tm_input/negative/3534
tm_input/negative/3536
tm_input/negative/3537
tm_input/negative/354
tm_input/negative/3540
tm_input/negative/3544
tm_input/negative/3545
tm_input/negative/3549
tm_input/negative/355
tm_input/negative/3553
tm_input/negative/3555
tm_input/negative/3557
tm_input/negative/3558
tm_input/negative/3561
tm_input/negative/3564
tm_input/negative/3565
tm_input/negative/3566
tm_input/negative/3567
tm_input/negative/3569
tm_input/negative/3570
tm_input/negative/3571
tm_input/negative/3573
tm_input/negative/3578
tm_input/negative/3580
tm_input/negative/3581
tm_input/negative/3584
tm_input/negative/3589
tm_input/negative/359
tm_input/negative/3592
tm_input/negative/3596
tm_input/negative/3598
tm_input/negative/3599
tm_input/negative/360
tm_input/negative/3602
tm_input/negative/3604
tm_input/negative/3608
tm_input/negative/361
tm_input/negative/3610
tm_input/negative/3611
tm_input/negative/3612
tm_input/negative/3614
tm_input/negative/3618
tm_input/negative/362
tm_input/negative/3620
tm_input/negative/3621
tm_input/negative/3622
tm_input/negative/3623
tm_input/negative/3624
tm_input/negative/3629
tm_input/negative/363
tm_input/negative/3636
tm_input/negative/3637
tm_input/negative/3638
tm_input/negative/3639
tm_input/negative/364
tm_input/negative/3640
tm_input/negative/3641
tm_input/negative/3644
tm_input/negative/3645
tm_input/negative/3649
tm_input/negative/365
tm_input/negative/3650
tm_input/negative/3651
tm_input/negative/3653
tm_input/negative/3656
tm_input/negative/3658
tm_input/negative/3663
tm_input/negative/3664
tm_input/negative/3665
tm_input/negative/3666
tm_input/negative/3669
tm_input/negative/367
tm_input/negative/3670
tm_input/negative/3673
tm_input/negative/3674
tm_input/negative/3677
tm_input/negative/368
tm_input/negative/3680
tm_input/negative/3681
tm_input/negative/3682
tm_input/negative/3684
tm_input/negative/3685
tm_input/negative/3686
tm_input/negative/3689
tm_input/negative/3690
tm_input/negative/3696
tm_input/negative/3697
tm_input/negative/37
tm_input/negative/370
tm_input/negative/3700
tm_input/negative/3701
tm_input/negative/3702
tm_input/negative/3705
tm_input/negative/3707
tm_input/negative/3708
tm_input/negative/3711
tm_input/negative/3712
tm_input/negative/3714
tm_input/negative/3718
tm_input/negative/3719
tm_input/negative/372
tm_input/negative/3721
tm_input/negative/3723
tm_input/negative/3724
tm_input/negative/3725
tm_input/negative/3729
tm_input/negative/3731
tm_input/negative/3732
tm_input/negative/3734
tm_input/negative/3736
tm_input/negative/3739
tm_input/negative/3740
tm_input/negative/3742
tm_input/negative/3745
tm_input/negative/3747
tm_input/negative/3749
tm_input/negative/3750
tm_input/negative/3751
tm_input/negative/3753
tm_input/negative/3754
tm_input/negative/3755
tm_input/negative/3756
tm_input/negative/3757
tm_input/negative/3759
tm_input/negative/376
tm_input/negative/3760
tm_input/negative/3765
tm_input/negative/3769
tm_input/negative/377
tm_input/negative/3770
tm_input/negative/3771
tm_input/negative/3772
tm_input/negative/3775
tm_input/negative/3778
tm_input/negative/3781
tm_input/negative/3782
tm_input/negative/3784
tm_input/negative/3785
tm_input/negative/3788
tm_input/negative/3791
tm_input/negative/3793
tm_input/negative/3794
tm_input/negative/3796
tm_input/negative/380
tm_input/negative/3801
tm_input/negative/3802
tm_input/negative/3804
tm_input/negative/3805
tm_input/negative/3806
tm_input/negative/3809
tm_input/negative/381
tm_input/negative/3810
tm_input/negative/3811
tm_input/negative/3813
tm_input/negative/3815
tm_input/negative/3818
tm_input/negative/3821
tm_input/negative/3823
tm_input/negative/3824
tm_input/negative/3825
tm_input/negative/3828
tm_input/negative/3829
tm_input/negative/383
tm_input/negative/3831
tm_input/negative/3833
tm_input/negative/3834
tm_input/negative/3837
tm_input/negative/3839
tm_input/negative/384
tm_input/negative/3840
tm_input/negative/3841
tm_input/negative/3843
tm_input/negative/3844
tm_input/negative/3845
tm_input/negative/3846
tm_input/negative/3848
tm_input/negative/385
tm_input/negative/3850
tm_input/negative/3852
tm_input/negative/3855
tm_input/negative/3857
tm_input/negative/386
tm_input/negative/3860
tm_input/negative/3862
tm_input/negative/3868
tm_input/negative/3869
tm_input/negative/3870
tm_input/negative/3871
tm_input/negative/3874
tm_input/negative/3875
tm_input/negative/3878
tm_input/negative/3879
tm_input/negative/388
tm_input/negative/3880
tm_input/negative/3883
tm_input/negative/3884
tm_input/negative/3885
tm_input/negative/3886
tm_input/negative/3887
tm_input/negative/3897
tm_input/negative/39
tm_input/negative/3900
tm_input/negative/3903
tm_input/negative/3904
tm_input/negative/3907
tm_input/negative/3910
tm_input/negative/3914
tm_input/negative/3916
tm_input/negative/392
tm_input/negative/3921
tm_input/negative/3922
tm_input/negative/3924
tm_input/negative/3926
tm_input/negative/3927
tm_input/negative/3929
tm_input/negative/393
tm_input/negative/3931
tm_input/negative/3932
tm_input/negative/3933
tm_input/negative/3935
tm_input/negative/3937
tm_input/negative/3938
tm_input/negative/3939
tm_input/negative/3940
tm_input/negative/3942
tm_input/negative/3943
tm_input/negative/3945
tm_input/negative/3947
tm_input/negative/3948
tm_input/negative/3949
tm_input/negative/3951
tm_input/negative/3953
tm_input/negative/3954
tm_input/negative/3955
tm_input/negative/3956
tm_input/negative/396
tm_input/negative/3962
tm_input/negative/3964
tm_input/negative/3968
tm_input/negative/3969
tm_input/negative/397
tm_input/negative/3970
tm_input/negative/3977
tm_input/negative/3978
tm_input/negative/3979
tm_input/negative/398
tm_input/negative/3980
tm_input/negative/3983
tm_input/negative/3984
tm_input/negative/3985
tm_input/negative/3989
tm_input/negative/399
tm_input/negative/3990
tm_input/negative/3991
tm_input/negative/3992
tm_input/negative/3995
tm_input/negative/3996
tm_input/negative/3997
tm_input/negative/4000
tm_input/negative/4001
tm_input/negative/4002
tm_input/negative/4003
tm_input/negative/4005
tm_input/negative/4006
tm_input/negative/4007
tm_input/negative/4009
tm_input/negative/4010
tm_input/negative/4013
tm_input/negative/4014
tm_input/negative/4015
tm_input/negative/4018
tm_input/negative/4019
tm_input/negative/402
tm_input/negative/4020
tm_input/negative/4025
tm_input/negative/4028
tm_input/negative/4029
tm_input/negative/4031
tm_input/negative/4034
tm_input/negative/4038
tm_input/negative/4041
tm_input/negative/4043
tm_input/negative/4045
tm_input/negative/4046
tm_input/negative/4047
tm_input/negative/4060
tm_input/negative/4062
tm_input/negative/4063
tm_input/negative/4065
tm_input/negative/4066
tm_input/negative/4067
tm_input/negative/4068
tm_input/negative/407
tm_input/negative/4070
tm_input/negative/4071
tm_input/negative/4073
tm_input/negative/4075
tm_input/negative/4078
tm_input/negative/4079
tm_input/negative/408
tm_input/negative/4080
tm_input/negative/4084
tm_input/negative/4085
tm_input/negative/4088
tm_input/negative/4089
tm_input/negative/4090
tm_input/negative/4097
tm_input/negative/4099
tm_input/negative/41
tm_input/negative/4112
tm_input/negative/4116
tm_input/negative/4118
tm_input/negative/4120
tm_input/negative/4122
tm_input/negative/4124
tm_input/negative/4125
tm_input/negative/4129
tm_input/negative/413
tm_input/negative/4130
tm_input/negative/4132
tm_input/negative/4135
tm_input/negative/4137
tm_input/negative/4138
tm_input/negative/4139
tm_input/negative/414
tm_input/negative/4141
tm_input/negative/4142
tm_input/negative/4145
tm_input/negative/4147
tm_input/negative/4148
tm_input/negative/4149
tm_input/negative/4151
tm_input/negative/4152
tm_input/negative/4158
tm_input/negative/4159
tm_input/negative/416
tm_input/negative/4160
tm_input/negative/4162
tm_input/negative/4164
tm_input/negative/4167
tm_input/negative/4168
tm_input/negative/4170
tm_input/negative/4171
tm_input/negative/4172
tm_input/negative/4174
tm_input/negative/4175
tm_input/negative/4176
tm_input/negative/4177
tm_input/negative/4178
tm_input/negative/4179
tm_input/negative/418
tm_input/negative/4180
tm_input/negative/4181
tm_input/negative/4183
tm_input/negative/4186
tm_input/negative/4188
tm_input/negative/4189
tm_input/negative/419
tm_input/negative/4192
tm_input/negative/4193
tm_input/negative/4199
tm_input/negative/420
tm_input/negative/4201
tm_input/negative/4202
tm_input/negative/4203
tm_input/negative/4205
tm_input/negative/4206
tm_input/negative/4207
tm_input/negative/4208
tm_input/negative/421
tm_input/negative/4210
tm_input/negative/4213
tm_input/negative/4217
tm_input/negative/422
tm_input/negative/4222
tm_input/negative/4225
tm_input/negative/4227
tm_input/negative/4229
tm_input/negative/4231
tm_input/negative/4232
tm_input/negative/4235
tm_input/negative/4236
tm_input/negative/4237
tm_input/negative/4239
tm_input/negative/424
tm_input/negative/4244
tm_input/negative/4245
tm_input/negative/4246
tm_input/negative/4248
tm_input/negative/4249
tm_input/negative/4250
tm_input/negative/4252
tm_input/negative/4253
tm_input/negative/4255
tm_input/negative/4258
tm_input/negative/426
tm_input/negative/4260
tm_input/negative/4263
tm_input/negative/4265
tm_input/negative/4266
tm_input/negative/427
tm_input/negative/4270
tm_input/negative/4272
tm_input/negative/4273
tm_input/negative/4274
tm_input/negative/4275
tm_input/negative/4276
tm_input/negative/4277
tm_input/negative/4278
tm_input/negative/4280
tm_input/negative/4281
tm_input/negative/4284
tm_input/negative/4285
tm_input/negative/4289
tm_input/negative/429
tm_input/negative/4290
tm_input/negative/4291
tm_input/negative/4292
tm_input/negative/4294
tm_input/negative/4295
tm_input/negative/4296
tm_input/negative/4298
tm_input/negative/4299
tm_input/negative/43
tm_input/negative/430
tm_input/negative/4302
tm_input/negative/4308
tm_input/negative/4309
tm_input/negative/431
tm_input/negative/4313
tm_input/negative/4315
tm_input/negative/4319
tm_input/negative/4320
tm_input/negative/4323
tm_input/negative/4324
tm_input/negative/4327
tm_input/negative/4328
tm_input/negative/4329
tm_input/negative/4333
tm_input/negative/4335
tm_input/negative/4336
tm_input/negative/4339
tm_input/negative/434
tm_input/negative/4340
tm_input/negative/4343
tm_input/negative/4344
tm_input/negative/4346
tm_input/negative/4347
tm_input/negative/4349
tm_input/negative/435
tm_input/negative/4351
tm_input/negative/4354
tm_input/negative/4355
tm_input/negative/4356
tm_input/negative/4358
tm_input/negative/4359
tm_input/negative/4360
tm_input/negative/4364
tm_input/negative/4369
tm_input/negative/437
tm_input/negative/4371
tm_input/negative/4372
tm_input/negative/4373
tm_input/negative/4376
tm_input/negative/4379
tm_input/negative/4380
tm_input/negative/4381
tm_input/negative/4385
tm_input/negative/4387
tm_input/negative/4389
tm_input/negative/439
tm_input/negative/4391
tm_input/negative/4393
tm_input/negative/4398
tm_input/negative/44
tm_input/negative/4402
tm_input/negative/4405
tm_input/negative/4409
tm_input/negative/4415
tm_input/negative/4419
tm_input/negative/4421
tm_input/negative/4425
tm_input/negative/4426
tm_input/negative/4428
tm_input/negative/4432
tm_input/negative/4433
tm_input/negative/4437
tm_input/negative/444
tm_input/negative/4440
tm_input/negative/4442
tm_input/negative/4443
tm_input/negative/4445
tm_input/negative/4446
tm_input/negative/4448
tm_input/negative/4449
tm_input/negative/445
tm_input/negative/4450
tm_input/negative/4451
tm_input/negative/4452
tm_input/negative/4454
tm_input/negative/4455
tm_input/negative/446
tm_input/negative/4464
tm_input/negative/4465
tm_input/negative/4466
tm_input/negative/4468
tm_input/negative/4469
tm_input/negative/4472
tm_input/negative/4473
tm_input/negative/4474
tm_input/negative/4477
tm_input/negative/4479
tm_input/negative/4480
tm_input/negative/4483
tm_input/negative/4484
tm_input/negative/4487
tm_input/negative/4488
tm_input/negative/4493
tm_input/negative/4494
tm_input/negative/4496
tm_input/negative/4497
tm_input/negative/4498
tm_input/negative/4499
tm_input/negative/450
tm_input/negative/4503
tm_input/negative/4505
tm_input/negative/4507
tm_input/negative/451
tm_input/negative/4510
tm_input/negative/4512
tm_input/negative/4513
tm_input/negative/4514
tm_input/negative/4516
tm_input/negative/452
tm_input/negative/4521
tm_input/negative/4523
tm_input/negative/4524
tm_input/negative/4525
tm_input/negative/4529
tm_input/negative/453
tm_input/negative/4530
tm_input/negative/4532
tm_input/negative/4534
tm_input/negative/4535
tm_input/negative/4536
tm_input/negative/4537
tm_input/negative/454
tm_input/negative/4541
tm_input/negative/4545
tm_input/negative/4549
tm_input/negative/4552
tm_input/negative/4553
tm_input/negative/4555
tm_input/negative/4557
tm_input/negative/4558
tm_input/negative/4560
tm_input/negative/4561
tm_input/negative/4566
tm_input/negative/4567
tm_input/negative/457
tm_input/negative/4570
tm_input/negative/4571
tm_input/negative/4572
tm_input/negative/4573
tm_input/negative/4574
tm_input/negative/4575
tm_input/negative/4576
tm_input/negative/4577
tm_input/negative/4578
tm_input/negative/4579
tm_input/negative/4583
tm_input/negative/4584
tm_input/negative/4585
tm_input/negative/4586
tm_input/negative/4587
tm_input/negative/4588
tm_input/negative/4589
tm_input/negative/4593
tm_input/negative/4594
tm_input/negative/4596
tm_input/negative/4598
tm_input/negative/4599
tm_input/negative/46
tm_input/negative/4601
tm_input/negative/4604
tm_input/negative/4606
tm_input/negative/4607
tm_input/negative/4609
tm_input/negative/461
tm_input/negative/4612
tm_input/negative/4615
tm_input/negative/4617
tm_input/negative/4619
tm_input/negative/4621
tm_input/negative/4624
tm_input/negative/4625
tm_input/negative/4631
tm_input/negative/4633
tm_input/negative/4639
tm_input/negative/464
tm_input/negative/4640
tm_input/negative/4641
tm_input/negative/4644
tm_input/negative/4645
tm_input/negative/4653
tm_input/negative/4656
tm_input/negative/4657
tm_input/negative/466
tm_input/negative/4662
tm_input/negative/4664
tm_input/negative/4665
tm_input/negative/4666
tm_input/negative/4669
tm_input/negative/467
tm_input/negative/4670
tm_input/negative/4673
tm_input/negative/4674
tm_input/negative/4675
tm_input/negative/4676
tm_input/negative/4677
tm_input/negative/4678
tm_input/negative/4681
tm_input/negative/4682
tm_input/negative/4683
tm_input/negative/4689
tm_input/negative/4692
tm_input/negative/4694
tm_input/negative/4697
tm_input/negative/4698
tm_input/negative/470
tm_input/negative/4700
tm_input/negative/4701
tm_input/negative/4702
tm_input/negative/4703
tm_input/negative/4704
tm_input/negative/4705
tm_input/negative/4706
tm_input/negative/4707
tm_input/negative/471
tm_input/negative/4710
tm_input/negative/4711
tm_input/negative/4715
tm_input/negative/4716
tm_input/negative/4719
tm_input/negative/4721
tm_input/negative/4722
tm_input/negative/4723
tm_input/negative/4724
tm_input/negative/4725
tm_input/negative/4726
tm_input/negative/4727
tm_input/negative/4729
tm_input/negative/4730
tm_input/negative/4731
tm_input/negative/4732
tm_input/negative/4735
tm_input/negative/4736
tm_input/negative/4737
tm_input/negative/4739
tm_input/negative/474
tm_input/negative/4740
tm_input/negative/4741
tm_input/negative/4745
tm_input/negative/4748
tm_input/negative/4749
tm_input/negative/475
tm_input/negative/4751
tm_input/negative/4754
tm_input/negative/4758
tm_input/negative/4761
tm_input/negative/4762
tm_input/negative/4765
tm_input/negative/4767
tm_input/negative/4768
tm_input/negative/4770
tm_input/negative/4772
tm_input/negative/4773
tm_input/negative/4775
tm_input/negative/4776
tm_input/negative/4778
tm_input/negative/4779
tm_input/negative/478
tm_input/negative/4781
tm_input/negative/4782
tm_input/negative/4785
tm_input/negative/4787
tm_input/negative/4789
tm_input/negative/4793
tm_input/negative/4798
tm_input/negative/48
tm_input/negative/4800
tm_input/negative/4802
tm_input/negative/4803
tm_input/negative/4804
tm_input/negative/4805
tm_input/negative/4807
tm_input/negative/4808
tm_input/negative/481
tm_input/negative/4811
tm_input/negative/4813
tm_input/negative/4814
tm_input/negative/4815
tm_input/negative/4817
tm_input/negative/4818
tm_input/negative/482
tm_input/negative/4821
tm_input/negative/4822
tm_input/negative/4825
tm_input/negative/4827
tm_input/negative/4828
tm_input/negative/4836
tm_input/negative/4839
tm_input/negative/4840
tm_input/negative/4846
tm_input/negative/4847
tm_input/negative/4848
tm_input/negative/4849
tm_input/negative/485
tm_input/negative/4850
tm_input/negative/4851
tm_input/negative/4852
tm_input/negative/4854
tm_input/negative/4856
tm_input/negative/4859
tm_input/negative/4860
tm_input/negative/4869
tm_input/negative/487
tm_input/negative/4870
tm_input/negative/4872
tm_input/negative/4873
tm_input/negative/4874
tm_input/negative/4875
tm_input/negative/4878
tm_input/negative/4879
tm_input/negative/488
tm_input/negative/4881
tm_input/negative/4882
tm_input/negative/4884
tm_input/negative/4885
tm_input/negative/4889
tm_input/negative/4890
tm_input/negative/4891
tm_input/negative/4894
tm_input/negative/4898
tm_input/negative/4903
tm_input/negative/4908
tm_input/negative/4909
tm_input/negative/4910
tm_input/negative/4911
tm_input/negative/4912
tm_input/negative/4918
tm_input/negative/4921
tm_input/negative/4922
tm_input/negative/4926
tm_input/negative/4927
tm_input/negative/4928
tm_input/negative/4930
tm_input/negative/4932
tm_input/negative/4933
tm_input/negative/4934
tm_input/negative/4939
tm_input/negative/494
tm_input/negative/4940
tm_input/negative/4941
tm_input/negative/4943
tm_input/negative/4944
tm_input/negative/4945
tm_input/negative/4946
tm_input/negative/4947
tm_input/negative/4948
tm_input/negative/4949
tm_input/negative/4951
tm_input/negative/4952
tm_input/negative/4955
tm_input/negative/4957
tm_input/negative/4958
tm_input/negative/4962
tm_input/negative/4963
tm_input/negative/4964
tm_input/negative/4965
tm_input/negative/4968
tm_input/negative/497
tm_input/negative/4970
tm_input/negative/4972
tm_input/negative/4973
tm_input/negative/4975
tm_input/negative/4979
tm_input/negative/498
tm_input/negative/4981
tm_input/negative/4982
tm_input/negative/4983
tm_input/negative/4988
tm_input/negative/4989
tm_input/negative/499
tm_input/negative/4991
tm_input/negative/4992
tm_input/negative/4994
tm_input/negative/4995
tm_input/negative/4997
tm_input/negative/500
tm_input/negative/5000
tm_input/negative/5003
tm_input/negative/5005
tm_input/negative/5006
tm_input/negative/5007
tm_input/negative/5009
tm_input/negative/501
tm_input/negative/5010
tm_input/negative/5011
tm_input/negative/5022
tm_input/negative/5024
tm_input/negative/5029
tm_input/negative/5030
tm_input/negative/5033
tm_input/negative/5035
tm_input/negative/5036
tm_input/negative/5038
tm_input/negative/504
tm_input/negative/5040
tm_input/negative/5044
tm_input/negative/5050
tm_input/negative/5051
tm_input/negative/5052
tm_input/negative/506
tm_input/negative/5061
tm_input/negative/5064
tm_input/negative/5065
tm_input/negative/5066
tm_input/negative/5068
tm_input/negative/5069
tm_input/negative/5070
tm_input/negative/5072
tm_input/negative/5078
tm_input/negative/5079
tm_input/negative/508
tm_input/negative/5080
tm_input/negative/5082
tm_input/negative/5083
tm_input/negative/5085
tm_input/negative/5086
tm_input/negative/509
tm_input/negative/5091
tm_input/negative/5092
tm_input/negative/5095
tm_input/negative/5100
tm_input/negative/5104
tm_input/negative/5107
tm_input/negative/5108
tm_input/negative/5109
tm_input/negative/5114
tm_input/negative/5120
tm_input/negative/5121
tm_input/negative/5123
tm_input/negative/5124
tm_input/negative/5128
tm_input/negative/513
tm_input/negative/5132
tm_input/negative/5135
tm_input/negative/5138
tm_input/negative/514
tm_input/negative/5141
tm_input/negative/5142
tm_input/negative/5143
tm_input/negative/5144
tm_input/negative/5148
tm_input/negative/515
tm_input/negative/5150
tm_input/negative/5153
tm_input/negative/5157
tm_input/negative/5158
tm_input/negative/516
tm_input/negative/5160
tm_input/negative/5163
tm_input/negative/5164
tm_input/negative/5165
tm_input/negative/5168
tm_input/negative/5169
tm_input/negative/517
tm_input/negative/5170
tm_input/negative/5172
tm_input/negative/5175
tm_input/negative/5181
tm_input/negative/5183
tm_input/negative/5185
tm_input/negative/5188
tm_input/negative/519
tm_input/negative/5191
tm_input/negative/5194
tm_input/negative/5195
tm_input/negative/5197
tm_input/negative/52
tm_input/negative/5201
tm_input/negative/5203
tm_input/negative/5206
tm_input/negative/5207
tm_input/negative/5208
tm_input/negative/5209
tm_input/negative/5211
tm_input/negative/5213
tm_input/negative/5215
tm_input/negative/5216
tm_input/negative/5218
tm_input/negative/5219
tm_input/negative/5224
tm_input/negative/5225
tm_input/negative/5226
tm_input/negative/5228
tm_input/negative/5233
tm_input/negative/5235
tm_input/negative/5236
tm_input/negative/5237
tm_input/negative/5239
tm_input/negative/524
tm_input/negative/5240
tm_input/negative/5241
tm_input/negative/5246
tm_input/negative/5251
tm_input/negative/5253
tm_input/negative/5254
tm_input/negative/5255
tm_input/negative/5256
tm_input/negative/5258
tm_input/negative/5259
tm_input/negative/5261
tm_input/negative/5264
tm_input/negative/5266
tm_input/negative/5269
tm_input/negative/527
tm_input/negative/5273
tm_input/negative/5275
tm_input/negative/5278
tm_input/negative/5281
tm_input/negative/5282
tm_input/negative/5283
tm_input/negative/5286
tm_input/negative/5289
tm_input/negative/529
tm_input/negative/5291
tm_input/negative/5293
tm_input/negative/5295
tm_input/negative/5296
tm_input/negative/5299
tm_input/negative/53
tm_input/negative/5301
tm_input/negative/5302
tm_input/negative/5303
tm_input/negative/5304
tm_input/negative/5305
tm_input/negative/5306
tm_input/negative/5310
tm_input/negative/5311
tm_input/negative/5313
tm_input/negative/5315
tm_input/negative/5319
tm_input/negative/5320
tm_input/negative/5321
tm_input/negative/5322
tm_input/negative/5327
tm_input/negative/5329
tm_input/negative/533
tm_input/negative/5331
tm_input/negative/5335
tm_input/negative/5336
tm_input/negative/534
tm_input/negative/5341
tm_input/negative/5344
tm_input/negative/5345
tm_input/negative/5346
tm_input/negative/5347
tm_input/negative/5353
tm_input/negative/5354
tm_input/negative/5356
tm_input/negative/5357
tm_input/negative/5358
tm_input/negative/5359
tm_input/negative/5360
tm_input/negative/5366
tm_input/negative/5367
tm_input/negative/5368
tm_input/negative/5370
tm_input/negative/5372
tm_input/negative/5376
tm_input/negative/5378
tm_input/negative/5379
tm_input/negative/5381
tm_input/negative/5383
tm_input/negative/5384
tm_input/negative/5385
tm_input/negative/5388
tm_input/negative/5396
tm_input/negative/5397
tm_input/negative/54
tm_input/negative/5400
tm_input/negative/5402
tm_input/negative/5403
tm_input/negative/5407
tm_input/negative/5408
tm_input/negative/5409
tm_input/negative/541
tm_input/negative/5412
tm_input/negative/5415
tm_input/negative/5419
tm_input/negative/5420
tm_input/negative/5428
tm_input/negative/543
tm_input/negative/5430
tm_input/negative/5431
tm_input/negative/5432
tm_input/negative/5433
tm_input/negative/5435
tm_input/negative/5437
tm_input/negative/5439
tm_input/negative/544
tm_input/negative/5441
tm_input/negative/5448
tm_input/negative/5452
tm_input/negative/5453
tm_input/negative/5454
tm_input/negative/5458
tm_input/negative/5459
tm_input/negative/5462
tm_input/negative/5463
tm_input/negative/5466
tm_input/negative/5468
tm_input/negative/5469
tm_input/negative/5470
tm_input/negative/5472
tm_input/negative/5474
tm_input/negative/5475
tm_input/negative/5479
tm_input/negative/548
tm_input/negative/5481
tm_input/negative/5482
tm_input/negative/5483
tm_input/negative/549
tm_input/negative/5491
tm_input/negative/5492
tm_input/negative/5494
tm_input/negative/5495
tm_input/negative/5496
tm_input/negative/5497
tm_input/negative/5499
tm_input/negative/55
tm_input/negative/5500
tm_input/negative/5501
tm_input/negative/5502
tm_input/negative/5503
tm_input/negative/5505
tm_input/negative/5508
tm_input/negative/551
tm_input/negative/5510
tm_input/negative/5512
tm_input/negative/5513
tm_input/negative/5514
tm_input/negative/5516
tm_input/negative/5519
tm_input/negative/552
tm_input/negative/5523
tm_input/negative/5525
tm_input/negative/5527
tm_input/negative/5528
tm_input/negative/5531
tm_input/negative/5534
tm_input/negative/5536
tm_input/negative/5537
tm_input/negative/5539
tm_input/negative/554
tm_input/negative/5540
tm_input/negative/5541
tm_input/negative/5542
tm_input/negative/5543
tm_input/negative/5544
tm_input/negative/5545
tm_input/negative/5547
tm_input/negative/555
tm_input/negative/5554
tm_input/negative/5557
tm_input/negative/5558
tm_input/negative/5559
tm_input/negative/5562
tm_input/negative/5568
tm_input/negative/5569
tm_input/negative/557
tm_input/negative/5571
tm_input/negative/5574
tm_input/negative/5575
tm_input/negative/5576
tm_input/negative/5577
tm_input/negative/5579
tm_input/negative/558
tm_input/negative/5581
tm_input/negative/5583
tm_input/negative/5584
tm_input/negative/5585
tm_input/negative/5586
tm_input/negative/5588
tm_input/negative/5589
tm_input/negative/5593
tm_input/negative/5595
tm_input/negative/5596
tm_input/negative/5597
tm_input/negative/5600
tm_input/negative/5601
tm_input/negative/5602
tm_input/negative/5603
tm_input/negative/5604
tm_input/negative/5607
tm_input/negative/5609
tm_input/negative/5610
tm_input/negative/5614
tm_input/negative/5616
tm_input/negative/5622
tm_input/negative/5623
tm_input/negative/5624
tm_input/negative/5625
tm_input/negative/5627
tm_input/negative/5629
tm_input/negative/563
tm_input/negative/5632
tm_input/negative/5635
tm_input/negative/5636
tm_input/negative/5637
tm_input/negative/5639
tm_input/negative/5644
tm_input/negative/5647
tm_input/negative/5649
tm_input/negative/565
tm_input/negative/5654
tm_input/negative/5655
tm_input/negative/5656
tm_input/negative/5657
tm_input/negative/5658
tm_input/negative/566
tm_input/negative/5662
tm_input/negative/5664
tm_input/negative/5665
tm_input/negative/5666
tm_input/negative/5667
tm_input/negative/5668
tm_input/negative/567
tm_input/negative/5675
tm_input/negative/5678
tm_input/negative/5679
tm_input/negative/568
tm_input/negative/5681
tm_input/negative/5683
tm_input/negative/5684
tm_input/negative/5686
tm_input/negative/5687
tm_input/negative/5688
tm_input/negative/5690
tm_input/negative/5691
tm_input/negative/5693
tm_input/negative/5696
tm_input/negative/5697
tm_input/negative/5699
tm_input/negative/5700
tm_input/negative/5701
tm_input/negative/5702
tm_input/negative/5703
tm_input/negative/5704
tm_input/negative/5705
tm_input/negative/5707
tm_input/negative/5708
tm_input/negative/5709
tm_input/negative/571
tm_input/negative/5710
tm_input/negative/5711
tm_input/negative/5719
tm_input/negative/5720
tm_input/negative/5723
tm_input/negative/5724
tm_input/negative/5726
tm_input/negative/5727
tm_input/negative/5728
tm_input/negative/5730
tm_input/negative/5731
tm_input/negative/5733
tm_input/negative/5735
tm_input/negative/5736
tm_input/negative/5737
tm_input/negative/5738
tm_input/negative/574
tm_input/negative/5740
tm_input/negative/5742
tm_input/negative/5748
tm_input/negative/5749
tm_input/negative/5752
tm_input/negative/5754
tm_input/negative/5759
tm_input/negative/5760
tm_input/negative/5761
tm_input/negative/5763
tm_input/negative/5764
tm_input/negative/5766
tm_input/negative/5768
tm_input/negative/5769
tm_input/negative/577
tm_input/negative/5770
tm_input/negative/5771
tm_input/negative/5772
tm_input/negative/5773
tm_input/negative/5776
tm_input/negative/5777
tm_input/negative/5778
tm_input/negative/5779
tm_input/negative/5782
tm_input/negative/5783
tm_input/negative/5786
tm_input/negative/5791
tm_input/negative/5794
tm_input/negative/5796
tm_input/negative/5797
tm_input/negative/5798
tm_input/negative/58
tm_input/negative/5800
tm_input/negative/5801
tm_input/negative/5802
tm_input/negative/5805
tm_input/negative/5806
tm_input/negative/5807
tm_input/negative/5809
tm_input/negative/5811
tm_input/negative/5812
tm_input/negative/5814
tm_input/negative/5815
tm_input/negative/5817
tm_input/negative/5820
tm_input/negative/5821
tm_input/negative/5822
tm_input/negative/5826
tm_input/negative/5829
tm_input/negative/5830
tm_input/negative/5834
tm_input/negative/5835
tm_input/negative/5837
tm_input/negative/584
tm_input/negative/5843
tm_input/negative/5845
tm_input/negative/5846
tm_input/negative/5847
tm_input/negative/5849
tm_input/negative/5850
tm_input/negative/5853
tm_input/negative/5855
tm_input/negative/5859
tm_input/negative/586
tm_input/negative/5861
tm_input/negative/5863
tm_input/negative/5864
tm_input/negative/5867
tm_input/negative/5868
tm_input/negative/587
tm_input/negative/5875
tm_input/negative/5876
tm_input/negative/588
tm_input/negative/5887
tm_input/negative/589
tm_input/negative/5890
tm_input/negative/5893
tm_input/negative/5894
tm_input/negative/5895
tm_input/negative/5896
tm_input/negative/5901
tm_input/negative/5903
tm_input/negative/5907
tm_input/negative/5909
tm_input/negative/5910
tm_input/negative/5913
tm_input/negative/5914
tm_input/negative/5916
tm_input/negative/5917
tm_input/negative/5918
tm_input/negative/592
tm_input/negative/5922
tm_input/negative/5924
tm_input/negative/5927
tm_input/negative/5929
tm_input/negative/593
tm_input/negative/5930
tm_input/negative/5933
tm_input/negative/5934
tm_input/negative/5935
tm_input/negative/5936
tm_input/negative/5938
tm_input/negative/5940
tm_input/negative/5941
tm_input/negative/5944
tm_input/negative/5946
tm_input/negative/595
tm_input/negative/5950
tm_input/negative/5953
tm_input/negative/5954
tm_input/negative/5955
tm_input/negative/5960
tm_input/negative/5961
tm_input/negative/5963
tm_input/negative/5966
tm_input/negative/5968
tm_input/negative/597
tm_input/negative/5970
tm_input/negative/5971
tm_input/negative/5973
tm_input/negative/5974
tm_input/negative/5975
tm_input/negative/5982
tm_input/negative/5985
tm_input/negative/5986
tm_input/negative/5987
tm_input/negative/5988
tm_input/negative/5989
tm_input/negative/599
tm_input/negative/5991
tm_input/negative/5993
tm_input/negative/5995
tm_input/negative/5998
tm_input/negative/5999
tm_input/negative/6
tm_input/negative/6002
tm_input/negative/6003
tm_input/negative/6004
tm_input/negative/6005
tm_input/negative/6006
tm_input/negative/6007
tm_input/negative/6008
tm_input/negative/6009
tm_input/negative/6010
tm_input/negative/6011
tm_input/negative/6012
tm_input/negative/6014
tm_input/negative/6015
tm_input/negative/6018
tm_input/negative/6019
tm_input/negative/6022
tm_input/negative/6023
tm_input/negative/6025
tm_input/negative/6026
tm_input/negative/6028
tm_input/negative/603
tm_input/negative/6034
tm_input/negative/6035
tm_input/negative/6036
tm_input/negative/6038
tm_input/negative/6039
tm_input/negative/6043
tm_input/negative/6044
tm_input/negative/6046
tm_input/negative/605
tm_input/negative/6053
tm_input/negative/6054
tm_input/negative/6055
tm_input/negative/6056
tm_input/negative/6057
tm_input/negative/6061
tm_input/negative/6064
tm_input/negative/6065
tm_input/negative/6066
tm_input/negative/6068
tm_input/negative/6069
tm_input/negative/6071
tm_input/negative/6072
tm_input/negative/6075
tm_input/negative/6077
tm_input/negative/6084
tm_input/negative/6087
tm_input/negative/6092
tm_input/negative/6095
tm_input/negative/61
tm_input/negative/610
tm_input/negative/6100
tm_input/negative/6102
tm_input/negative/6104
tm_input/negative/6105
tm_input/negative/6107
tm_input/negative/6109
tm_input/negative/6113
tm_input/negative/6114
tm_input/negative/6115
tm_input/negative/6116
tm_input/negative/6117
tm_input/negative/6119
tm_input/negative/612
tm_input/negative/6120
tm_input/negative/6121
tm_input/negative/6127
tm_input/negative/613
tm_input/negative/6133
tm_input/negative/6134
tm_input/negative/6135
tm_input/negative/6136
tm_input/negative/6138
tm_input/negative/6139
tm_input/negative/6140
tm_input/negative/6141
tm_input/negative/6142
tm_input/negative/6143
tm_input/negative/6146
tm_input/negative/6148
tm_input/negative/6149
tm_input/negative/615
tm_input/negative/6150
tm_input/negative/6151
tm_input/negative/6152
tm_input/negative/6155
tm_input/negative/6156
tm_input/negative/6157
tm_input/negative/6160
tm_input/negative/6161
tm_input/negative/6168
tm_input/negative/6169
tm_input/negative/6171
tm_input/negative/6172
tm_input/negative/6176
tm_input/negative/6177
tm_input/negative/6178
tm_input/negative/6179
tm_input/negative/618
tm_input/negative/6182
tm_input/negative/6185
tm_input/negative/6186
tm_input/negative/6187
tm_input/negative/6188
tm_input/negative/6189
tm_input/negative/619
tm_input/negative/6190
tm_input/negative/6192
tm_input/negative/6194
tm_input/negative/6196
tm_input/negative/6197
tm_input/negative/6198
tm_input/negative/6199
tm_input/negative/62
tm_input/negative/6202
tm_input/negative/6203
tm_input/negative/6204
tm_input/negative/6205
tm_input/negative/6211
tm_input/negative/6217
tm_input/negative/6220
tm_input/negative/6223
tm_input/negative/6224
tm_input/negative/6225
tm_input/negative/6229
tm_input/negative/623
tm_input/negative/6231
tm_input/negative/6235
tm_input/negative/6236
tm_input/negative/6237
tm_input/negative/6242
tm_input/negative/6243
tm_input/negative/6244
tm_input/negative/6246
tm_input/negative/6247
tm_input/negative/6249
tm_input/negative/625
tm_input/negative/6250
tm_input/negative/6251
tm_input/negative/6253
tm_input/negative/6254
tm_input/negative/6256
tm_input/negative/626
tm_input/negative/6260
tm_input/negative/6262
tm_input/negative/6263
tm_input/negative/6267
tm_input/negative/6268
tm_input/negative/627
tm_input/negative/6270
tm_input/negative/6272
tm_input/negative/6273
tm_input/negative/6276
tm_input/negative/6277
tm_input/negative/6279
tm_input/negative/6282
tm_input/negative/6286
tm_input/negative/6290
tm_input/negative/6294
tm_input/negative/6295
tm_input/negative/6296
tm_input/negative/6297
tm_input/negative/630
tm_input/negative/6300
tm_input/negative/6301
tm_input/negative/6302
tm_input/negative/6303
tm_input/negative/6307
tm_input/negative/631
tm_input/negative/6314
tm_input/negative/6316
tm_input/negative/6318
tm_input/negative/6319
tm_input/negative/632
tm_input/negative/6320
tm_input/negative/6321
tm_input/negative/6322
tm_input/negative/6323
tm_input/negative/6325
tm_input/negative/6327
tm_input/negative/6329
tm_input/negative/633
tm_input/negative/6330
tm_input/negative/6331
tm_input/negative/6332
tm_input/negative/6333
tm_input/negative/6337
tm_input/negative/6338
tm_input/negative/6339
tm_input/negative/6340
tm_input/negative/6342
tm_input/negative/6343
tm_input/negative/6344
tm_input/negative/6345
tm_input/negative/635
tm_input/negative/6350
tm_input/negative/6353
tm_input/negative/6354
tm_input/negative/6356
tm_input/negative/6357
tm_input/negative/636
tm_input/negative/6361
tm_input/negative/6362
tm_input/negative/6363
tm_input/negative/637
tm_input/negative/6370
tm_input/negative/6375
tm_input/negative/6376
tm_input/negative/6383
tm_input/negative/6384
tm_input/negative/6386
tm_input/negative/6389
tm_input/negative/639
tm_input/negative/6391
tm_input/negative/6392
tm_input/negative/6395
tm_input/negative/6396
tm_input/negative/6397
tm_input/negative/6399
tm_input/negative/64
tm_input/negative/640
tm_input/negative/6400
tm_input/negative/6401
tm_input/negative/6402
tm_input/negative/6404
tm_input/negative/641
tm_input/negative/6410
tm_input/negative/6412
tm_input/negative/6413
tm_input/negative/6415
tm_input/negative/6419
tm_input/negative/6420
tm_input/negative/6422
tm_input/negative/6424
tm_input/negative/6426
tm_input/negative/6427
tm_input/negative/6428
tm_input/negative/6431
tm_input/negative/6433
tm_input/negative/6434
tm_input/negative/6435
tm_input/negative/6437
tm_input/negative/6438
tm_input/negative/6439
tm_input/negative/6440
tm_input/negative/6441
tm_input/negative/6442
tm_input/negative/6443
tm_input/negative/6445
tm_input/negative/6446
tm_input/negative/6447
tm_input/negative/645
tm_input/negative/6450
tm_input/negative/6451
tm_input/negative/6456
tm_input/negative/6459
tm_input/negative/6462
tm_input/negative/6463
tm_input/negative/6467
tm_input/negative/6468
tm_input/negative/647
tm_input/negative/6470
tm_input/negative/6471
tm_input/negative/6472
tm_input/negative/6473
tm_input/negative/6475
tm_input/negative/6476
tm_input/negative/6477
tm_input/negative/6480
tm_input/negative/6483
tm_input/negative/649
tm_input/negative/6490
tm_input/negative/6491
tm_input/negative/6492
tm_input/negative/6494
tm_input/negative/6495
tm_input/negative/6497
tm_input/negative/6498
tm_input/negative/65
tm_input/negative/650
tm_input/negative/6500
tm_input/negative/6503
tm_input/negative/6504
tm_input/negative/6509
tm_input/negative/651
tm_input/negative/6510
tm_input/negative/6511
tm_input/negative/6512
tm_input/negative/6513
tm_input/negative/6514
tm_input/negative/6517
tm_input/negative/6526
tm_input/negative/6527
tm_input/negative/6529
tm_input/negative/653
tm_input/negative/6531
tm_input/negative/6533
tm_input/negative/6535
tm_input/negative/6537
tm_input/negative/6538
tm_input/negative/6539
tm_input/negative/6540
tm_input/negative/6541
tm_input/negative/6542
tm_input/negative/6543
tm_input/negative/6544
tm_input/negative/6545
tm_input/negative/6547
tm_input/negative/6549
tm_input/negative/655
tm_input/negative/6551
tm_input/negative/6553
tm_input/negative/6555
tm_input/negative/6557
tm_input/negative/6558
tm_input/negative/6559
tm_input/negative/656
tm_input/negative/6561
tm_input/negative/6562
tm_input/negative/6563
tm_input/negative/6565
tm_input/negative/6566
tm_input/negative/6567
tm_input/negative/6569
tm_input/negative/6573
tm_input/negative/6577
tm_input/negative/6578
tm_input/negative/6579
tm_input/negative/658
tm_input/negative/6581
tm_input/negative/6582
tm_input/negative/6584
tm_input/negative/6585
tm_input/negative/6588
tm_input/negative/6589
tm_input/negative/659
tm_input/negative/6591
tm_input/negative/6592
tm_input/negative/6594
tm_input/negative/6595
tm_input/negative/6596
tm_input/negative/6597
tm_input/negative/660
tm_input/negative/6602
tm_input/negative/6603
tm_input/negative/6604
tm_input/negative/6605
tm_input/negative/6606
tm_input/negative/6608
tm_input/negative/661
tm_input/negative/6610
tm_input/negative/6613
tm_input/negative/6615
tm_input/negative/6616
tm_input/negative/6618
tm_input/negative/6621
tm_input/negative/6624
tm_input/negative/6627
tm_input/negative/6629
tm_input/negative/6630
tm_input/negative/6635
tm_input/negative/6636
tm_input/negative/6638
tm_input/negative/6639
tm_input/negative/6640
tm_input/negative/6641
tm_input/negative/6643
tm_input/negative/6644
tm_input/negative/6646
tm_input/negative/6647
tm_input/negative/6648
tm_input/negative/6651
tm_input/negative/6652
tm_input/negative/6653
tm_input/negative/6655
tm_input/negative/6657
tm_input/negative/6659
tm_input/negative/666
tm_input/negative/6660
tm_input/negative/6663
tm_input/negative/6664
tm_input/negative/6665
tm_input/negative/6666
tm_input/negative/667
tm_input/negative/6672
tm_input/negative/6676
tm_input/negative/668
tm_input/negative/6682
tm_input/negative/6683
tm_input/negative/6684
tm_input/negative/669
tm_input/negative/6690
tm_input/negative/6691
tm_input/negative/6692
tm_input/negative/6696
tm_input/negative/6698
tm_input/negative/67
tm_input/negative/670
tm_input/negative/6702
tm_input/negative/6703
tm_input/negative/6705
tm_input/negative/6707
tm_input/negative/6709
tm_input/negative/671
tm_input/negative/6711
tm_input/negative/6712
tm_input/negative/6713
tm_input/negative/6715
tm_input/negative/6716
tm_input/negative/6717
tm_input/negative/6718
tm_input/negative/6719
tm_input/negative/6721
tm_input/negative/6722
tm_input/negative/6723
tm_input/negative/6725
tm_input/negative/6727
tm_input/negative/673
tm_input/negative/6731
tm_input/negative/6734
tm_input/negative/6735
tm_input/negative/6736
tm_input/negative/6739
tm_input/negative/6740
tm_input/negative/6744
tm_input/negative/6748
tm_input/negative/675
tm_input/negative/6752
tm_input/negative/6756
tm_input/negative/6759
tm_input/negative/676
tm_input/negative/6760
tm_input/negative/6763
tm_input/negative/6767
tm_input/negative/6769
tm_input/negative/6770
tm_input/negative/6773
tm_input/negative/6774
tm_input/negative/6775
tm_input/negative/6776
tm_input/negative/6777
tm_input/negative/6780
tm_input/negative/6781
tm_input/negative/6782
tm_input/negative/6784
tm_input/negative/6785
tm_input/negative/679
tm_input/negative/6790
tm_input/negative/6791
tm_input/negative/6803
tm_input/negative/6804
tm_input/negative/6806
tm_input/negative/6807
tm_input/negative/6809
tm_input/negative/6810
tm_input/negative/6812
tm_input/negative/6813
tm_input/negative/6818
tm_input/negative/6820
tm_input/negative/6823
tm_input/negative/6826
tm_input/negative/6828
tm_input/negative/683
tm_input/negative/6830
tm_input/negative/6833
tm_input/negative/6835
tm_input/negative/6837
tm_input/negative/6838
tm_input/negative/684
tm_input/negative/6840
tm_input/negative/6845
tm_input/negative/6848
tm_input/negative/685
tm_input/negative/6850
tm_input/negative/6851
tm_input/negative/6852
tm_input/negative/6853
tm_input/negative/6854
tm_input/negative/6856
tm_input/negative/6857
tm_input/negative/6858
tm_input/negative/6864
tm_input/negative/6868
tm_input/negative/687
tm_input/negative/6872
tm_input/negative/6875
tm_input/negative/6880
tm_input/negative/6881
tm_input/negative/6882
tm_input/negative/6884
tm_input/negative/6885
tm_input/negative/6886
tm_input/negative/6887
tm_input/negative/6889
tm_input/negative/6891
tm_input/negative/6894
tm_input/negative/6895
tm_input/negative/6896
tm_input/negative/6897
tm_input/negative/69
tm_input/negative/690
tm_input/negative/6903
tm_input/negative/6904
tm_input/negative/6906
tm_input/negative/6907
tm_input/negative/6908
tm_input/negative/6910
tm_input/negative/6911
tm_input/negative/6915
tm_input/negative/6918
tm_input/negative/692
tm_input/negative/6921
tm_input/negative/6922
tm_input/negative/6923
tm_input/negative/6924
tm_input/negative/6925
tm_input/negative/6927
tm_input/negative/6928
tm_input/negative/6929
tm_input/negative/6931
tm_input/negative/6932
tm_input/negative/6934
tm_input/negative/6936
tm_input/negative/6937
tm_input/negative/6939
tm_input/negative/6940
tm_input/negative/6941
tm_input/negative/6942
tm_input/negative/6944
tm_input/negative/6946
tm_input/negative/6948
tm_input/negative/695
tm_input/negative/6950
tm_input/negative/6952
tm_input/negative/6953
tm_input/negative/6957
tm_input/negative/6958
tm_input/negative/6959
tm_input/negative/6960
tm_input/negative/6962
tm_input/negative/6963
tm_input/negative/6964
tm_input/negative/6965
tm_input/negative/6966
tm_input/negative/6967
tm_input/negative/6968
tm_input/negative/6969
tm_input/negative/6972
tm_input/negative/6974
tm_input/negative/698
tm_input/negative/6980
tm_input/negative/6984
tm_input/negative/6987
tm_input/negative/6989
tm_input/negative/699
tm_input/negative/6990
tm_input/negative/6991
tm_input/negative/6993
tm_input/negative/6994
tm_input/negative/6995
tm_input/negative/6996
tm_input/negative/6997
tm_input/negative/6999
tm_input/negative/7
tm_input/negative/7003
tm_input/negative/7007
tm_input/negative/7008
tm_input/negative/7009
tm_input/negative/701
tm_input/negative/7012
tm_input/negative/7013
tm_input/negative/7014
tm_input/negative/7017
tm_input/negative/7018
tm_input/negative/7019
tm_input/negative/7021
tm_input/negative/7022
tm_input/negative/7023
tm_input/negative/7024
tm_input/negative/7025
tm_input/negative/7028
tm_input/negative/7029
tm_input/negative/703
tm_input/negative/7032
tm_input/negative/7038
tm_input/negative/7042
tm_input/negative/7043
tm_input/negative/7047
tm_input/negative/7048
tm_input/negative/7055
tm_input/negative/7056
tm_input/negative/7057
tm_input/negative/7058
tm_input/negative/7059
tm_input/negative/706
tm_input/negative/7061
tm_input/negative/7062
tm_input/negative/7063
tm_input/negative/7064
tm_input/negative/7066
tm_input/negative/7067
tm_input/negative/7068
tm_input/negative/7069
tm_input/negative/707
tm_input/negative/7071
tm_input/negative/7072
tm_input/negative/7073
tm_input/negative/7075
tm_input/negative/7076
tm_input/negative/7079
tm_input/negative/7080
tm_input/negative/7081
tm_input/negative/7083
tm_input/negative/7084
tm_input/negative/7086
tm_input/negative/7089
tm_input/negative/7090
tm_input/negative/7091
tm_input/negative/7092
tm_input/negative/7093
tm_input/negative/7094
tm_input/negative/7095
tm_input/negative/7098
tm_input/negative/71
tm_input/negative/7103
tm_input/negative/7107
tm_input/negative/711
tm_input/negative/7111
tm_input/negative/7112
tm_input/negative/7113
tm_input/negative/7118
tm_input/negative/7123
tm_input/negative/7124
tm_input/negative/7128
tm_input/negative/7129
tm_input/negative/7130
tm_input/negative/7131
tm_input/negative/7133
tm_input/negative/7134
tm_input/negative/7135
tm_input/negative/7136
tm_input/negative/7139
tm_input/negative/7140
tm_input/negative/7143
tm_input/negative/7144
tm_input/negative/7145
tm_input/negative/7146
tm_input/negative/7147
tm_input/negative/7151
tm_input/negative/7153
tm_input/negative/7154
tm_input/negative/7155
tm_input/negative/7157
tm_input/negative/7160
tm_input/negative/7163
tm_input/negative/7166
tm_input/negative/7167
tm_input/negative/7168
tm_input/negative/7169
tm_input/negative/717
tm_input/negative/7172
tm_input/negative/7173
tm_input/negative/7176
tm_input/negative/7177
tm_input/negative/7179
tm_input/negative/718
tm_input/negative/7181
tm_input/negative/7182
tm_input/negative/7183
tm_input/negative/7189
tm_input/negative/719
tm_input/negative/7190
tm_input/negative/7194
tm_input/negative/7197
tm_input/negative/7198
tm_input/negative/7199
tm_input/negative/72
tm_input/negative/7201
tm_input/negative/7204
tm_input/negative/7205
tm_input/negative/7207
tm_input/negative/7208
tm_input/negative/7211
tm_input/negative/7213
tm_input/negative/7214
tm_input/negative/7216
tm_input/negative/7218
tm_input/negative/7219
tm_input/negative/7224
tm_input/negative/7225
tm_input/negative/7229
tm_input/negative/723
tm_input/negative/7230
tm_input/negative/7231
tm_input/negative/7233
tm_input/negative/7235
tm_input/negative/7238
tm_input/negative/7240
tm_input/negative/7241
tm_input/negative/7242
tm_input/negative/7247
tm_input/negative/7248
tm_input/negative/7251
tm_input/negative/7256
tm_input/negative/726
tm_input/negative/7260
tm_input/negative/7262
tm_input/negative/7263
tm_input/negative/7267
tm_input/negative/7269
tm_input/negative/7270
tm_input/negative/7272
tm_input/negative/7273
tm_input/negative/7274
tm_input/negative/7278
tm_input/negative/7279
tm_input/negative/7280
tm_input/negative/7283
tm_input/negative/7284
tm_input/negative/7285
tm_input/negative/7287
tm_input/negative/7288
tm_input/negative/7290
tm_input/negative/7291
tm_input/negative/7296
tm_input/negative/7297
tm_input/negative/7299
tm_input/negative/73
tm_input/negative/730
tm_input/negative/7300
tm_input/negative/7303
tm_input/negative/7304
tm_input/negative/7308
tm_input/negative/7309
tm_input/negative/731
tm_input/negative/7310
tm_input/negative/7312
tm_input/negative/7314
tm_input/negative/7315
tm_input/negative/7316
tm_input/negative/7318
tm_input/negative/7320
tm_input/negative/7321
tm_input/negative/7323
tm_input/negative/7325
tm_input/negative/7327
tm_input/negative/7329
tm_input/negative/733
tm_input/negative/7330
tm_input/negative/7332
tm_input/negative/7333
tm_input/negative/7336
tm_input/negative/7339
tm_input/negative/7340
tm_input/negative/7342
tm_input/negative/7344
tm_input/negative/7345
tm_input/negative/7346
tm_input/negative/7348
tm_input/negative/7350
tm_input/negative/7351
tm_input/negative/7352
tm_input/negative/7355
tm_input/negative/7357
tm_input/negative/7362
tm_input/negative/7363
tm_input/negative/7364
tm_input/negative/7365
tm_input/negative/7368
tm_input/negative/737
tm_input/negative/7370
tm_input/negative/7372
tm_input/negative/7373
tm_input/negative/7375
tm_input/negative/7376
tm_input/negative/7377
tm_input/negative/7379
tm_input/negative/7380
tm_input/negative/7385
tm_input/negative/7388
tm_input/negative/7389
tm_input/negative/739
tm_input/negative/7390
tm_input/negative/7391
tm_input/negative/7394
tm_input/negative/7395
tm_input/negative/7397
tm_input/negative/74
tm_input/negative/740
tm_input/negative/7401
tm_input/negative/7403
tm_input/negative/7404
tm_input/negative/7405
tm_input/negative/7408
tm_input/negative/7409
tm_input/negative/741
tm_input/negative/7410
tm_input/negative/7411
tm_input/negative/7416
tm_input/negative/7417
tm_input/negative/742
tm_input/negative/7420
tm_input/negative/7421
tm_input/negative/7425
tm_input/negative/743
tm_input/negative/7430
tm_input/negative/7431
tm_input/negative/7433
tm_input/negative/7435
tm_input/negative/7436
tm_input/negative/7438
tm_input/negative/744
tm_input/negative/7446
tm_input/negative/7447
tm_input/negative/7449
tm_input/negative/7450
tm_input/negative/7451
tm_input/negative/7453
tm_input/negative/7455
tm_input/negative/7457
tm_input/negative/7458
tm_input/negative/7460
tm_input/negative/7463
tm_input/negative/7465
tm_input/negative/7467
tm_input/negative/7468
tm_input/negative/7471
tm_input/negative/7473
tm_input/negative/7475
tm_input/negative/7476
tm_input/negative/7477
tm_input/negative/7478
tm_input/negative/7479
tm_input/negative/7482
tm_input/negative/7483
tm_input/negative/7485
tm_input/negative/7486
tm_input/negative/7491
tm_input/negative/7493
tm_input/negative/7494
tm_input/negative/7497
tm_input/negative/750
tm_input/negative/7502
tm_input/negative/7503
tm_input/negative/7504
tm_input/negative/7505
tm_input/negative/7508
tm_input/negative/7517
tm_input/negative/7518
tm_input/negative/752
tm_input/negative/7520
tm_input/negative/7522
tm_input/negative/7523
tm_input/negative/7525
tm_input/negative/7526
tm_input/negative/7527
tm_input/negative/7528
tm_input/negative/7529
tm_input/negative/753
tm_input/negative/7531
tm_input/negative/7533
tm_input/negative/7534
tm_input/negative/7536
tm_input/negative/7537
tm_input/negative/754
tm_input/negative/7540
tm_input/negative/7542
tm_input/negative/7543
tm_input/negative/7546
tm_input/negative/7548
tm_input/negative/7549
tm_input/negative/755
tm_input/negative/7550
tm_input/negative/7552
tm_input/negative/7553
tm_input/negative/7554
tm_input/negative/7555
tm_input/negative/7556
tm_input/negative/7557
tm_input/negative/7558
tm_input/negative/7559
tm_input/negative/756
tm_input/negative/7560
tm_input/negative/7561
tm_input/negative/7564
tm_input/negative/7566
tm_input/negative/7567
tm_input/negative/7568
tm_input/negative/7569
tm_input/negative/7570
tm_input/negative/7573
tm_input/negative/7574
tm_input/negative/7577
tm_input/negative/758
tm_input/negative/7583
tm_input/negative/7584
tm_input/negative/7586
tm_input/negative/7589
tm_input/negative/759
tm_input/negative/7592
tm_input/negative/7594
tm_input/negative/7595
tm_input/negative/76
tm_input/negative/760
tm_input/negative/7601
tm_input/negative/7602
tm_input/negative/7603
tm_input/negative/7604
tm_input/negative/7606
tm_input/negative/7608
tm_input/negative/7609
tm_input/negative/761
tm_input/negative/7610
tm_input/negative/7614
tm_input/negative/7616
tm_input/negative/7618
tm_input/negative/7619
tm_input/negative/762
tm_input/negative/7620
tm_input/negative/7623
tm_input/negative/7624
tm_input/negative/7627
tm_input/negative/7628
tm_input/negative/7632
tm_input/negative/7634
tm_input/negative/7636
tm_input/negative/7637
tm_input/negative/7639
tm_input/negative/764
tm_input/negative/7640
tm_input/negative/7647
tm_input/negative/7649
tm_input/negative/7651
tm_input/negative/7652
tm_input/negative/7653
tm_input/negative/7654
tm_input/negative/7655
tm_input/negative/7659
tm_input/negative/766
tm_input/negative/7667
tm_input/negative/7668
tm_input/negative/7669
tm_input/negative/7670
tm_input/negative/7672
tm_input/negative/7678
tm_input/negative/7679
tm_input/negative/768
tm_input/negative/7683
tm_input/negative/7684
tm_input/negative/7688
tm_input/negative/7697
tm_input/negative/770
tm_input/negative/7700
tm_input/negative/7709
tm_input/negative/771
tm_input/negative/7710
tm_input/negative/7712
tm_input/negative/7715
tm_input/negative/7717
tm_input/negative/7718
tm_input/negative/7726
tm_input/negative/7729
tm_input/negative/7732
tm_input/negative/7733
tm_input/negative/7735
tm_input/negative/7736
tm_input/negative/7738
tm_input/negative/774
tm_input/negative/7741
tm_input/negative/7743
tm_input/negative/7747
tm_input/negative/7749
tm_input/negative/775
tm_input/negative/7751
tm_input/negative/7753
tm_input/negative/7757
tm_input/negative/7759
tm_input/negative/776
tm_input/negative/7763
tm_input/negative/7765
tm_input/negative/7767
tm_input/negative/777
tm_input/negative/7771
tm_input/negative/7774
tm_input/negative/7778
tm_input/negative/7780
tm_input/negative/7784
tm_input/negative/7785
tm_input/negative/7788
tm_input/negative/7797
tm_input/negative/780
tm_input/negative/7802
tm_input/negative/7804
tm_input/negative/7805
tm_input/negative/7807
tm_input/negative/781
tm_input/negative/7810
tm_input/negative/7818
tm_input/negative/782
tm_input/negative/7824
tm_input/negative/7827
tm_input/negative/7828
tm_input/negative/7829
tm_input/negative/783
tm_input/negative/7830
tm_input/negative/7832
tm_input/negative/7839
tm_input/negative/7842
tm_input/negative/7843
tm_input/negative/7844
tm_input/negative/7845
tm_input/negative/7846
tm_input/negative/7850
tm_input/negative/7851
tm_input/negative/7855
tm_input/negative/7857
tm_input/negative/7859
tm_input/negative/786
tm_input/negative/7860
tm_input/negative/7861
tm_input/negative/7863
tm_input/negative/7866
tm_input/negative/7867
tm_input/negative/7869
tm_input/negative/7870
tm_input/negative/7871
tm_input/negative/7873
tm_input/negative/7875
tm_input/negative/7877
tm_input/negative/7879
tm_input/negative/7880
tm_input/negative/7881
tm_input/negative/7882
tm_input/negative/7883
tm_input/negative/7886
tm_input/negative/7887
tm_input/negative/7888
tm_input/negative/789
tm_input/negative/7891
tm_input/negative/7894
tm_input/negative/7899
tm_input/negative/7900
tm_input/negative/7901
tm_input/negative/7902
tm_input/negative/7903
tm_input/negative/7905
tm_input/negative/7906
tm_input/negative/7907
tm_input/negative/7908
tm_input/negative/7909
tm_input/negative/7910
tm_input/negative/7915
tm_input/negative/7918
tm_input/negative/7919
tm_input/negative/7923
tm_input/negative/7925
tm_input/negative/7928
tm_input/negative/7929
tm_input/negative/793
tm_input/negative/7930
tm_input/negative/7932
tm_input/negative/7934
tm_input/negative/7937
tm_input/negative/7938
tm_input/negative/7944
tm_input/negative/7946
tm_input/negative/7947
tm_input/negative/795
tm_input/negative/7955
tm_input/negative/796
tm_input/negative/7960
tm_input/negative/7962
tm_input/negative/7963
tm_input/negative/7969
tm_input/negative/7971
tm_input/negative/7973
tm_input/negative/7974
tm_input/negative/7975
tm_input/negative/7979
tm_input/negative/7985
tm_input/negative/7987
tm_input/negative/7991
tm_input/negative/7992
tm_input/negative/7993
tm_input/negative/7994
tm_input/negative/7996
tm_input/negative/7998
tm_input/negative/8
tm_input/negative/8002
tm_input/negative/8003
tm_input/negative/8005
tm_input/negative/8006
tm_input/negative/8007
tm_input/negative/8009
tm_input/negative/801
tm_input/negative/8010
tm_input/negative/8013
tm_input/negative/8014
tm_input/negative/8016
tm_input/negative/8017
tm_input/negative/8020
tm_input/negative/8022
tm_input/negative/8023
tm_input/negative/8024
tm_input/negative/8025
tm_input/negative/8027
tm_input/negative/8028
tm_input/negative/8029
tm_input/negative/803
tm_input/negative/8032
tm_input/negative/8033
tm_input/negative/8037
tm_input/negative/8038
tm_input/negative/8039
tm_input/negative/8041
tm_input/negative/8042
tm_input/negative/8043
tm_input/negative/8045
tm_input/negative/8046
tm_input/negative/8049
tm_input/negative/8050
tm_input/negative/8053
tm_input/negative/8054
tm_input/negative/8055
tm_input/negative/8056
tm_input/negative/8057
tm_input/negative/8060
tm_input/negative/8061
tm_input/negative/8063
tm_input/negative/8065
tm_input/negative/8067
tm_input/negative/8069
tm_input/negative/807
tm_input/negative/8070
tm_input/negative/8071
tm_input/negative/8072
tm_input/negative/8074
tm_input/negative/808
tm_input/negative/8080
tm_input/negative/8081
tm_input/negative/8082
tm_input/negative/8085
tm_input/negative/8086
tm_input/negative/8087
tm_input/negative/8089
tm_input/negative/809
tm_input/negative/8090
tm_input/negative/8096
tm_input/negative/8099
tm_input/negative/8101
tm_input/negative/8102
tm_input/negative/8104
tm_input/negative/8105
tm_input/negative/8108
tm_input/negative/8109
tm_input/negative/811
tm_input/negative/8111
tm_input/negative/8113
tm_input/negative/8115
tm_input/negative/8116
tm_input/negative/8117
tm_input/negative/8118
tm_input/negative/8119
tm_input/negative/8121
tm_input/negative/8123
tm_input/negative/8124
tm_input/negative/8125
tm_input/negative/8129
tm_input/negative/813
tm_input/negative/8130
tm_input/negative/8131
tm_input/negative/8134
tm_input/negative/8136
tm_input/negative/8138
tm_input/negative/814
tm_input/negative/8141
tm_input/negative/8146
tm_input/negative/8147
tm_input/negative/815
tm_input/negative/8151
tm_input/negative/8152
tm_input/negative/8154
tm_input/negative/8155
tm_input/negative/8157
tm_input/negative/8158
tm_input/negative/8159
tm_input/negative/816
tm_input/negative/8160
tm_input/negative/8161
tm_input/negative/8164
tm_input/negative/8165
tm_input/negative/8167
tm_input/negative/8170
tm_input/negative/8172
tm_input/negative/8173
tm_input/negative/8174
tm_input/negative/8179
tm_input/negative/818
tm_input/negative/8184
tm_input/negative/8185
tm_input/negative/8190
tm_input/negative/8191
tm_input/negative/8192
tm_input/negative/8194
tm_input/negative/8197
tm_input/negative/82
tm_input/negative/820
tm_input/negative/8200
tm_input/negative/8201
tm_input/negative/8202
tm_input/negative/8203
tm_input/negative/8206
tm_input/negative/8207
tm_input/negative/8209
tm_input/negative/8210
tm_input/negative/8211
tm_input/negative/8212
tm_input/negative/8214
tm_input/negative/8215
tm_input/negative/8219
tm_input/negative/8221
tm_input/negative/8223
tm_input/negative/8224
tm_input/negative/8226
tm_input/negative/8228
tm_input/negative/8229
tm_input/negative/823
tm_input/negative/8231
tm_input/negative/8232
tm_input/negative/8235
tm_input/negative/8237
tm_input/negative/8238
tm_input/negative/824
tm_input/negative/8242
tm_input/negative/8243
tm_input/negative/8245
tm_input/negative/8246
tm_input/negative/8247
tm_input/negative/8248
tm_input/negative/8249
tm_input/negative/8251
tm_input/negative/8252
tm_input/negative/8253
tm_input/negative/8254
tm_input/negative/8257
tm_input/negative/8264
tm_input/negative/8266
tm_input/negative/8269
tm_input/negative/827
tm_input/negative/8271
tm_input/negative/828
tm_input/negative/8286
tm_input/negative/8288
tm_input/negative/8289
tm_input/negative/8291
tm_input/negative/8292
tm_input/negative/8294
tm_input/negative/8295
tm_input/negative/8299
tm_input/negative/83
tm_input/negative/8302
tm_input/negative/8303
tm_input/negative/8304
tm_input/negative/8305
tm_input/negative/8306
tm_input/negative/8308
tm_input/negative/8310
tm_input/negative/8311
tm_input/negative/8312
tm_input/negative/8314
tm_input/negative/8316
tm_input/negative/8319
tm_input/negative/832
tm_input/negative/8321
tm_input/negative/8327
tm_input/negative/8328
tm_input/negative/8329
tm_input/negative/833
tm_input/negative/8332
tm_input/negative/8333
tm_input/negative/8335
tm_input/negative/8336
tm_input/negative/8338
tm_input/negative/834
tm_input/negative/8340
tm_input/negative/8343
tm_input/negative/8344
tm_input/negative/8345
tm_input/negative/8347
tm_input/negative/8348
tm_input/negative/8353
tm_input/negative/8354
tm_input/negative/8356
tm_input/negative/8357
tm_input/negative/8361
tm_input/negative/8362
tm_input/negative/8364
tm_input/negative/8366
tm_input/negative/837
tm_input/negative/8370
tm_input/negative/8371
tm_input/negative/8374
tm_input/negative/8375
tm_input/negative/8377
tm_input/negative/838
tm_input/negative/8382
tm_input/negative/8385
tm_input/negative/8386
tm_input/negative/8388
tm_input/negative/8392
tm_input/negative/8393
tm_input/negative/8397
tm_input/negative/8398
tm_input/negative/8399
tm_input/negative/8401
tm_input/negative/8403
tm_input/negative/8404
tm_input/negative/8406
tm_input/negative/8408
tm_input/negative/841
tm_input/negative/8411
tm_input/negative/8413
tm_input/negative/8416
tm_input/negative/8417
tm_input/negative/8418
tm_input/negative/842
tm_input/negative/8421
tm_input/negative/8422
tm_input/negative/8423
tm_input/negative/8425
tm_input/negative/8426
tm_input/negative/8427
tm_input/negative/8429
tm_input/negative/843
tm_input/negative/8432
tm_input/negative/8433
tm_input/negative/8434
tm_input/negative/8436
tm_input/negative/8437
tm_input/negative/8440
tm_input/negative/8445
tm_input/negative/8446
tm_input/negative/8447
tm_input/negative/8449
tm_input/negative/8453
tm_input/negative/8454
tm_input/negative/8456
tm_input/negative/8458
tm_input/negative/846
tm_input/negative/8460
tm_input/negative/8461
tm_input/negative/8463
tm_input/negative/8466
tm_input/negative/8468
tm_input/negative/847
tm_input/negative/8472
tm_input/negative/8478
tm_input/negative/8479
tm_input/negative/8480
tm_input/negative/8481
tm_input/negative/8483
tm_input/negative/8484
tm_input/negative/8486
tm_input/negative/8488
tm_input/negative/8489
tm_input/negative/849
tm_input/negative/8490
tm_input/negative/8491
tm_input/negative/8493
tm_input/negative/8497
tm_input/negative/85
tm_input/negative/8501
tm_input/negative/8502
tm_input/negative/8503
tm_input/negative/8505
tm_input/negative/8508
tm_input/negative/8509
tm_input/negative/8511
tm_input/negative/8512
tm_input/negative/8513
tm_input/negative/8514
tm_input/negative/8517
tm_input/negative/8518
tm_input/negative/8519
tm_input/negative/8520
tm_input/negative/8522
tm_input/negative/8526
tm_input/negative/8527
tm_input/negative/8530
tm_input/negative/8535
tm_input/negative/8537
tm_input/negative/854
tm_input/negative/8540
tm_input/negative/8541
tm_input/negative/8543
tm_input/negative/8544
tm_input/negative/8546
tm_input/negative/8547
tm_input/negative/8548
tm_input/negative/8549
tm_input/negative/855
tm_input/negative/8550
tm_input/negative/8551
tm_input/negative/8553
tm_input/negative/8557
tm_input/negative/8559
tm_input/negative/8560
tm_input/negative/8564
tm_input/negative/8566
tm_input/negative/8567
tm_input/negative/8568
tm_input/negative/8571
tm_input/negative/8572
tm_input/negative/8573
tm_input/negative/8576
tm_input/negative/8577
tm_input/negative/8578
tm_input/negative/858
tm_input/negative/8581
tm_input/negative/8584
tm_input/negative/8585
tm_input/negative/8586
tm_input/negative/859
tm_input/negative/8592
tm_input/negative/8595
tm_input/negative/8596
tm_input/negative/8597
tm_input/negative/8598
tm_input/negative/8599
tm_input/negative/8600
tm_input/negative/8601
tm_input/negative/8602
tm_input/negative/8603
tm_input/negative/8605
tm_input/negative/8608
tm_input/negative/861
tm_input/negative/8610
tm_input/negative/8611
tm_input/negative/8613
tm_input/negative/8614
tm_input/negative/8615
tm_input/negative/8618
tm_input/negative/862
tm_input/negative/8620
tm_input/negative/8625
tm_input/negative/8630
tm_input/negative/8632
tm_input/negative/8633
tm_input/negative/8634
tm_input/negative/8636
tm_input/negative/8638
tm_input/negative/864
tm_input/negative/8642
tm_input/negative/8646
tm_input/negative/8648
tm_input/negative/8649
tm_input/negative/8650
tm_input/negative/8651
tm_input/negative/8652
tm_input/negative/8654
tm_input/negative/8655
tm_input/negative/8658
tm_input/negative/866
tm_input/negative/8660
tm_input/negative/8662
tm_input/negative/8668
tm_input/negative/8669
tm_input/negative/867
tm_input/negative/8670
tm_input/negative/8671
tm_input/negative/8672
tm_input/negative/8673
tm_input/negative/8675
tm_input/negative/8676
tm_input/negative/8680
tm_input/negative/8681
tm_input/negative/8682
tm_input/negative/8685
tm_input/negative/8686
tm_input/negative/8688
tm_input/negative/8691
tm_input/negative/8692
tm_input/negative/8693
tm_input/negative/8694
tm_input/negative/8695
tm_input/negative/8696
tm_input/negative/8697
tm_input/negative/8698
tm_input/negative/87
tm_input/negative/870
tm_input/negative/8700
tm_input/negative/8701
tm_input/negative/8702
tm_input/negative/8705
tm_input/negative/8706
tm_input/negative/8707
tm_input/negative/8708
tm_input/negative/8709
tm_input/negative/8712
tm_input/negative/8714
tm_input/negative/8715
tm_input/negative/8716
tm_input/negative/8720
tm_input/negative/8725
tm_input/negative/8726
tm_input/negative/8727
tm_input/negative/8728
tm_input/negative/8729
tm_input/negative/8730
tm_input/negative/8731
tm_input/negative/8736
tm_input/negative/8738
tm_input/negative/8739
tm_input/negative/874
tm_input/negative/8740
tm_input/negative/8741
tm_input/negative/8742
tm_input/negative/8743
tm_input/negative/8745
tm_input/negative/8748
tm_input/negative/8749
tm_input/negative/875
tm_input/negative/8750
tm_input/negative/8751
tm_input/negative/8753
tm_input/negative/8754
tm_input/negative/8755
tm_input/negative/8758
tm_input/negative/8759
tm_input/negative/8763
tm_input/negative/8764
tm_input/negative/8765
tm_input/negative/8767
tm_input/negative/8769
tm_input/negative/877
tm_input/negative/8771
tm_input/negative/8773
tm_input/negative/8775
tm_input/negative/8777
tm_input/negative/8779
tm_input/negative/878
tm_input/negative/8780
tm_input/negative/8781
tm_input/negative/8783
tm_input/negative/8784
tm_input/negative/8787
tm_input/negative/8788
tm_input/negative/879
tm_input/negative/8790
tm_input/negative/8791
tm_input/negative/8792
tm_input/negative/8796
tm_input/negative/8797
tm_input/negative/8799
tm_input/negative/880
tm_input/negative/8801
tm_input/negative/8802
tm_input/negative/8803
tm_input/negative/8804
tm_input/negative/8810
tm_input/negative/8815
tm_input/negative/8818
tm_input/negative/8819
tm_input/negative/882
tm_input/negative/8820
tm_input/negative/8822
tm_input/negative/8823
tm_input/negative/8825
tm_input/negative/8828
tm_input/negative/8829
tm_input/negative/883
tm_input/negative/8831
tm_input/negative/8834
tm_input/negative/8836
tm_input/negative/8837
tm_input/negative/8839
tm_input/negative/8840
tm_input/negative/8841
tm_input/negative/8842
tm_input/negative/8843
tm_input/negative/8844
tm_input/negative/8846
tm_input/negative/8847
tm_input/negative/8849
tm_input/negative/885
tm_input/negative/8850
tm_input/negative/8852
tm_input/negative/8853
tm_input/negative/8859
tm_input/negative/886
tm_input/negative/8861
tm_input/negative/8865
tm_input/negative/8868
tm_input/negative/8869
tm_input/negative/8872
tm_input/negative/8878
tm_input/negative/888
tm_input/negative/8880
tm_input/negative/8883
tm_input/negative/8884
tm_input/negative/8889
tm_input/negative/8891
tm_input/negative/8892
tm_input/negative/8893
tm_input/negative/8894
tm_input/negative/8895
tm_input/negative/8899
tm_input/negative/89
tm_input/negative/8901
tm_input/negative/8902
tm_input/negative/8904
tm_input/negative/8905
tm_input/negative/8906
tm_input/negative/8907
tm_input/negative/8910
tm_input/negative/8912
tm_input/negative/8914
tm_input/negative/8915
tm_input/negative/8916
tm_input/negative/8917
tm_input/negative/8918
tm_input/negative/8921
tm_input/negative/8922
tm_input/negative/8924
tm_input/negative/8926
tm_input/negative/8927
tm_input/negative/8930
tm_input/negative/8934
tm_input/negative/8935
tm_input/negative/8936
tm_input/negative/8937
tm_input/negative/8940
tm_input/negative/8943
tm_input/negative/8945
tm_input/negative/8949
tm_input/negative/895
tm_input/negative/8950
tm_input/negative/8953
tm_input/negative/8954
tm_input/negative/8956
tm_input/negative/8957
tm_input/negative/8958
tm_input/negative/896
tm_input/negative/8960
tm_input/negative/8961
tm_input/negative/8964
tm_input/negative/8965
tm_input/negative/8967
tm_input/negative/8968
tm_input/negative/897
tm_input/negative/8970
tm_input/negative/8971
tm_input/negative/8978
tm_input/negative/8979
tm_input/negative/8980
tm_input/negative/8981
tm_input/negative/8983
tm_input/negative/8984
tm_input/negative/8986
tm_input/negative/8987
tm_input/negative/899
tm_input/negative/8990
tm_input/negative/8991
tm_input/negative/8994
tm_input/negative/8997
tm_input/negative/90
tm_input/negative/900
tm_input/negative/9001
tm_input/negative/9004
tm_input/negative/9008
tm_input/negative/901
tm_input/negative/9010
tm_input/negative/9012
tm_input/negative/9013
tm_input/negative/9014
tm_input/negative/9016
tm_input/negative/9018
tm_input/negative/9019
tm_input/negative/9021
tm_input/negative/9023
tm_input/negative/9025
tm_input/negative/9026
tm_input/negative/9027
tm_input/negative/9029
tm_input/negative/903
tm_input/negative/9030
tm_input/negative/9031
tm_input/negative/9033
tm_input/negative/9038
tm_input/negative/9039
tm_input/negative/904
tm_input/negative/9043
tm_input/negative/9044
tm_input/negative/9046
tm_input/negative/9047
tm_input/negative/9048
tm_input/negative/9050
tm_input/negative/9051
tm_input/negative/9052
tm_input/negative/9053
tm_input/negative/9054
tm_input/negative/9057
tm_input/negative/906
tm_input/negative/9060
tm_input/negative/9063
tm_input/negative/9068
tm_input/negative/9070
tm_input/negative/9071
tm_input/negative/9074
tm_input/negative/9075
tm_input/negative/9078
tm_input/negative/9079
tm_input/negative/908
tm_input/negative/9081
tm_input/negative/9084
tm_input/negative/9086
tm_input/negative/9088
tm_input/negative/9089
tm_input/negative/909
tm_input/negative/9090
tm_input/negative/9092
tm_input/negative/9097
tm_input/negative/91
tm_input/negative/9101
tm_input/negative/9103
tm_input/negative/9106
tm_input/negative/9107
tm_input/negative/9109
tm_input/negative/9110
tm_input/negative/9111
tm_input/negative/9112
tm_input/negative/9113
tm_input/negative/9114
tm_input/negative/9117
tm_input/negative/912
tm_input/negative/9124
tm_input/negative/9125
tm_input/negative/9126
tm_input/negative/9128
tm_input/negative/9129
tm_input/negative/9131
tm_input/negative/9132
tm_input/negative/9133
tm_input/negative/9136
tm_input/negative/9137
tm_input/negative/9139
tm_input/negative/914
tm_input/negative/9140
tm_input/negative/9143
tm_input/negative/9145
tm_input/negative/9147
tm_input/negative/9148
tm_input/negative/9149
tm_input/negative/915
tm_input/negative/9150
tm_input/negative/9153
tm_input/negative/9155
tm_input/negative/9157
tm_input/negative/916
tm_input/negative/9161
tm_input/negative/9162
tm_input/negative/9163
tm_input/negative/9164
tm_input/negative/917
tm_input/negative/9171
tm_input/negative/9174
tm_input/negative/9175
tm_input/negative/9176
tm_input/negative/9178
tm_input/negative/9180
tm_input/negative/9181
tm_input/negative/9187
tm_input/negative/9189
tm_input/negative/9190
tm_input/negative/9191
tm_input/negative/9192
tm_input/negative/9194
tm_input/negative/9197
tm_input/negative/9198
tm_input/negative/9202
tm_input/negative/9203
tm_input/negative/9204
tm_input/negative/9206
tm_input/negative/9208
tm_input/negative/9209
tm_input/negative/9212
tm_input/negative/9214
tm_input/negative/9215
tm_input/negative/9216
tm_input/negative/9217
tm_input/negative/9218
tm_input/negative/9219
tm_input/negative/922
tm_input/negative/9220
tm_input/negative/9223
tm_input/negative/9224
tm_input/negative/923
tm_input/negative/9230
tm_input/negative/9234
tm_input/negative/9239
tm_input/negative/924
tm_input/negative/9241
tm_input/negative/9244
tm_input/negative/9245
tm_input/negative/9246
tm_input/negative/9248
tm_input/negative/925
tm_input/negative/9251
tm_input/negative/9252
tm_input/negative/9253
tm_input/negative/9254
tm_input/negative/9256
tm_input/negative/926
tm_input/negative/9260
tm_input/negative/9263
tm_input/negative/9264
tm_input/negative/9265
tm_input/negative/9269
tm_input/negative/9270
tm_input/negative/9274
tm_input/negative/9277
tm_input/negative/9278
tm_input/negative/9280
tm_input/negative/9281
tm_input/negative/9282
tm_input/negative/9283
tm_input/negative/9286
tm_input/negative/9287
tm_input/negative/9288
tm_input/negative/929
tm_input/negative/9291
tm_input/negative/9293
tm_input/negative/9294
tm_input/negative/9295
tm_input/negative/9296
tm_input/negative/9297
tm_input/negative/9299
tm_input/negative/93
tm_input/negative/930
tm_input/negative/9300
tm_input/negative/9301
tm_input/negative/9302
tm_input/negative/9304
tm_input/negative/9305
tm_input/negative/9308
tm_input/negative/9309
tm_input/negative/9310
tm_input/negative/9312
tm_input/negative/9315
tm_input/negative/9316
tm_input/negative/9318
tm_input/negative/9319
tm_input/negative/9322
tm_input/negative/9323
tm_input/negative/9324
tm_input/negative/9325
tm_input/negative/9326
tm_input/negative/9330
tm_input/negative/9332
tm_input/negative/9334
tm_input/negative/9335
tm_input/negative/9342
tm_input/negative/9343
tm_input/negative/9344
tm_input/negative/9347
tm_input/negative/9348
tm_input/negative/935
tm_input/negative/9350
tm_input/negative/9351
tm_input/negative/9354
tm_input/negative/9356
tm_input/negative/9359
tm_input/negative/936
tm_input/negative/9361
tm_input/negative/9367
tm_input/negative/9370
tm_input/negative/9371
tm_input/negative/9372
tm_input/negative/9374
tm_input/negative/9376
tm_input/negative/9377
tm_input/negative/9379
tm_input/negative/9381
tm_input/negative/9382
tm_input/negative/9386
tm_input/negative/9387
tm_input/negative/9389
tm_input/negative/939
tm_input/negative/9390
tm_input/negative/9391
tm_input/negative/9392
tm_input/negative/9393
tm_input/negative/9395
tm_input/negative/9396
tm_input/negative/9399
tm_input/negative/940
tm_input/negative/9400
tm_input/negative/9401
tm_input/negative/9404
tm_input/negative/9407
tm_input/negative/9408
tm_input/negative/9410
tm_input/negative/9411
tm_input/negative/9412
tm_input/negative/9413
tm_input/negative/9414
tm_input/negative/9418
tm_input/negative/942
tm_input/negative/9423
tm_input/negative/9424
tm_input/negative/9425
tm_input/negative/9428
tm_input/negative/9429
tm_input/negative/943
tm_input/negative/9430
tm_input/negative/9432
tm_input/negative/9433
tm_input/negative/9434
tm_input/negative/9435
tm_input/negative/9436
tm_input/negative/9442
tm_input/negative/9443
tm_input/negative/945
tm_input/negative/9451
tm_input/negative/9452
tm_input/negative/9453
tm_input/negative/9456
tm_input/negative/9459
tm_input/negative/946
tm_input/negative/9461
tm_input/negative/9464
tm_input/negative/9469
tm_input/negative/9470
tm_input/negative/9473
tm_input/negative/9474
tm_input/negative/9476
tm_input/negative/9477
tm_input/negative/948
tm_input/negative/9482
tm_input/negative/9487
tm_input/negative/9489
tm_input/negative/9490
tm_input/negative/9494
tm_input/negative/9495
tm_input/negative/9496
tm_input/negative/9499
tm_input/negative/95
tm_input/negative/9500
tm_input/negative/9501
tm_input/negative/9502
tm_input/negative/9504
tm_input/negative/9505
tm_input/negative/9507
tm_input/negative/9511
tm_input/negative/9514
tm_input/negative/9515
tm_input/negative/9517
tm_input/negative/952
tm_input/negative/9520
tm_input/negative/9521
tm_input/negative/9523
tm_input/negative/9525
tm_input/negative/9528
tm_input/negative/9530
tm_input/negative/9532
tm_input/negative/9537
tm_input/negative/9538
tm_input/negative/9539
tm_input/negative/954
tm_input/negative/9540
tm_input/negative/9542
tm_input/negative/9545
tm_input/negative/9547
tm_input/negative/9548
tm_input/negative/9549
tm_input/negative/9550
tm_input/negative/9552
tm_input/negative/9553
tm_input/negative/9554
tm_input/negative/9556
tm_input/negative/9558
tm_input/negative/9559
tm_input/negative/9562
tm_input/negative/9563
tm_input/negative/9565
tm_input/negative/9567
tm_input/negative/9572
tm_input/negative/9574
tm_input/negative/9575
tm_input/negative/9576
tm_input/negative/9578
tm_input/negative/9579
tm_input/negative/958
tm_input/negative/9580
tm_input/negative/9581
tm_input/negative/9583
tm_input/negative/9585
tm_input/negative/9586
tm_input/negative/9589
tm_input/negative/9590
tm_input/negative/9593
tm_input/negative/9598
tm_input/negative/960
tm_input/negative/9603
tm_input/negative/9606
tm_input/negative/9609
tm_input/negative/9610
tm_input/negative/9611
tm_input/negative/9614
tm_input/negative/9616
tm_input/negative/9618
tm_input/negative/9619
tm_input/negative/962
tm_input/negative/9621
tm_input/negative/9623
tm_input/negative/9624
tm_input/negative/9628
tm_input/negative/9629
tm_input/negative/9631
tm_input/negative/9632
tm_input/negative/9634
tm_input/negative/9640
tm_input/negative/9642
tm_input/negative/9647
tm_input/negative/9650
tm_input/negative/9654
tm_input/negative/9656
tm_input/negative/9658
tm_input/negative/966
tm_input/negative/9660
tm_input/negative/9661
tm_input/negative/9663
tm_input/negative/9664
tm_input/negative/9666
tm_input/negative/9667
tm_input/negative/9668
tm_input/negative/9669
tm_input/negative/9670
tm_input/negative/9672
tm_input/negative/9673
tm_input/negative/9675
tm_input/negative/9677
tm_input/negative/9679
tm_input/negative/968
tm_input/negative/9680
tm_input/negative/9681
tm_input/negative/9683
tm_input/negative/9689
tm_input/negative/969
tm_input/negative/9696
tm_input/negative/9697
tm_input/negative/9699
tm_input/negative/97
tm_input/negative/9705
tm_input/negative/9708
tm_input/negative/9710
tm_input/negative/9712
tm_input/negative/9713
tm_input/negative/9714
tm_input/negative/9715
tm_input/negative/9716
tm_input/negative/9719
tm_input/negative/972
tm_input/negative/9720
tm_input/negative/9722
tm_input/negative/9723
tm_input/negative/9725
tm_input/negative/9727
tm_input/negative/973
tm_input/negative/9730
tm_input/negative/9731
tm_input/negative/9732
tm_input/negative/9734
tm_input/negative/9736
tm_input/negative/9737
tm_input/negative/9738
tm_input/negative/9739
tm_input/negative/974
tm_input/negative/9740
tm_input/negative/9741
tm_input/negative/9742
tm_input/negative/9743
tm_input/negative/975
tm_input/negative/9750
tm_input/negative/9752
tm_input/negative/9753
tm_input/negative/9754
tm_input/negative/9755
tm_input/negative/9756
tm_input/negative/9757
tm_input/negative/9761
tm_input/negative/9765
tm_input/negative/9766
tm_input/negative/9768
tm_input/negative/9769
tm_input/negative/9771
tm_input/negative/9772
tm_input/negative/9776
tm_input/negative/9777
tm_input/negative/9778
tm_input/negative/9779
tm_input/negative/9781
tm_input/negative/9782
tm_input/negative/9783
tm_input/negative/9784
tm_input/negative/9787
tm_input/negative/9789
tm_input/negative/979
tm_input/negative/9790
tm_input/negative/9792
tm_input/negative/9793
tm_input/negative/9797
tm_input/negative/98
tm_input/negative/9800
tm_input/negative/9801
tm_input/negative/9802
tm_input/negative/9807
tm_input/negative/9808
tm_input/negative/981
tm_input/negative/9814
tm_input/negative/9823
tm_input/negative/9826
tm_input/negative/9827
tm_input/negative/9828
tm_input/negative/9829
tm_input/negative/983
tm_input/negative/9830
tm_input/negative/9831
tm_input/negative/9832
tm_input/negative/9833
tm_input/negative/9837
tm_input/negative/9838
tm_input/negative/9839
tm_input/negative/984
tm_input/negative/9841
tm_input/negative/9843
tm_input/negative/9844
tm_input/negative/9848
tm_input/negative/9849
tm_input/negative/9850
tm_input/negative/9852
tm_input/negative/9853
tm_input/negative/9855
tm_input/negative/9859
tm_input/negative/986
tm_input/negative/9862
tm_input/negative/9863
tm_input/negative/9866
tm_input/negative/9867
tm_input/negative/9868
tm_input/negative/9872
tm_input/negative/9873
tm_input/negative/9877
tm_input/negative/9880
tm_input/negative/9883
tm_input/negative/9884
tm_input/negative/9885
tm_input/negative/9888
tm_input/negative/9893
tm_input/negative/9898
tm_input/negative/9899
tm_input/negative/99
tm_input/negative/990
tm_input/negative/9900
tm_input/negative/9902
tm_input/negative/9904
tm_input/negative/9905
tm_input/negative/9909
tm_input/negative/991
tm_input/negative/9910
tm_input/negative/9912
tm_input/negative/9913
tm_input/negative/9915
tm_input/negative/9916
tm_input/negative/9918
tm_input/negative/9922
tm_input/negative/9927
tm_input/negative/9929
tm_input/negative/9930
tm_input/negative/9931
tm_input/negative/9932
tm_input/negative/9933
tm_input/negative/9934
tm_input/negative/9936
tm_input/negative/9937
tm_input/negative/9938
tm_input/negative/9941
tm_input/negative/9943
tm_input/negative/9944
tm_input/negative/9945
tm_input/negative/9948
tm_input/negative/995
tm_input/negative/9950
tm_input/negative/9951
tm_input/negative/9952
tm_input/negative/9954
tm_input/negative/9955
tm_input/negative/9957
tm_input/negative/9958
tm_input/negative/9959
tm_input/negative/9962
tm_input/negative/9963
tm_input/negative/9964
tm_input/negative/9966
tm_input/negative/9969
tm_input/negative/997
tm_input/negative/9970
tm_input/negative/9971
tm_input/negative/9972
tm_input/negative/9973
tm_input/negative/9974
tm_input/negative/9975
tm_input/negative/9977
tm_input/negative/9979
tm_input/negative/998
tm_input/negative/9982
tm_input/negative/9984
tm_input/negative/9987
tm_input/negative/999
tm_input/negative/9990
tm_input/negative/9991
tm_input/negative/9992
tm_input/negative/9993
tm_input/negative/9995
tm_input/negative/9996
tm_input/negative/9997
tm_input/negative/9998
tm_input/positive/0
tm_input/positive/1
tm_input/positive/10000
tm_input/positive/10001
tm_input/positive/10003
tm_input/positive/10004
tm_input/positive/10006
tm_input/positive/10007
tm_input/positive/10008
tm_input/positive/10009
tm_input/positive/10010
tm_input/positive/10012
tm_input/positive/10013
tm_input/positive/10015
tm_input/positive/10017
tm_input/positive/10018
tm_input/positive/10019
tm_input/positive/1002
tm_input/positive/10020
tm_input/positive/10021
tm_input/positive/10024
tm_input/positive/10025
tm_input/positive/10026
tm_input/positive/10027
tm_input/positive/10031
tm_input/positive/10032
tm_input/positive/10034
tm_input/positive/10037
tm_input/positive/1004
tm_input/positive/10040
tm_input/positive/10041
tm_input/positive/10044
tm_input/positive/10045
tm_input/positive/10046
tm_input/positive/10050
tm_input/positive/10051
tm_input/positive/10052
tm_input/positive/10058
tm_input/positive/10062
tm_input/positive/10064
tm_input/positive/10065
tm_input/positive/10066
tm_input/positive/10068
tm_input/positive/10069
tm_input/positive/1007
tm_input/positive/10071
tm_input/positive/10072
tm_input/positive/10074
tm_input/positive/10076
tm_input/positive/10079
tm_input/positive/1008
tm_input/positive/10082
tm_input/positive/10084
tm_input/positive/10085
tm_input/positive/10087
tm_input/positive/10088
tm_input/positive/10089
tm_input/positive/1009
tm_input/positive/10090
tm_input/positive/10091
tm_input/positive/10092
tm_input/positive/10093
tm_input/positive/10094
tm_input/positive/10095
tm_input/positive/10097
tm_input/positive/10098
tm_input/positive/1010
tm_input/positive/10100
tm_input/positive/10102
tm_input/positive/10104
tm_input/positive/10105
tm_input/positive/10106
tm_input/positive/10107
tm_input/positive/1011
tm_input/positive/10111
tm_input/positive/10115
tm_input/positive/10117
tm_input/positive/1012
tm_input/positive/10120
tm_input/positive/10123
tm_input/positive/10124
tm_input/positive/10128
tm_input/positive/10129
tm_input/positive/1013
tm_input/positive/10134
tm_input/positive/10135
tm_input/positive/10141
tm_input/positive/10142
tm_input/positive/10143
tm_input/positive/10146
tm_input/positive/10147
tm_input/positive/10148
tm_input/positive/10149
tm_input/positive/10150
tm_input/positive/10151
tm_input/positive/10152
tm_input/positive/10159
tm_input/positive/1016
tm_input/positive/10161
tm_input/positive/10162
tm_input/positive/10163
tm_input/positive/10164
tm_input/positive/10165
tm_input/positive/10166
tm_input/positive/10168
tm_input/positive/10170
tm_input/positive/10176
tm_input/positive/10180
tm_input/positive/10183
tm_input/positive/10184
tm_input/positive/10185
tm_input/positive/10186
tm_input/positive/10187
tm_input/positive/10189
tm_input/positive/1019
tm_input/positive/10190
tm_input/positive/10191
tm_input/positive/10192
tm_input/positive/10193
tm_input/positive/10194
tm_input/positive/10196
tm_input/positive/10201
tm_input/positive/10203
tm_input/positive/10204
tm_input/positive/10208
tm_input/positive/10209
tm_input/positive/10210
tm_input/positive/10219
tm_input/positive/10221
tm_input/positive/10223
tm_input/positive/10224
tm_input/positive/10229
tm_input/positive/1023
tm_input/positive/10230
tm_input/positive/10231
tm_input/positive/10235
tm_input/positive/10236
tm_input/positive/10237
tm_input/positive/10238
tm_input/positive/10239
tm_input/positive/10240
tm_input/positive/10243
tm_input/positive/10244
tm_input/positive/10245
tm_input/positive/10246
tm_input/positive/10247
tm_input/positive/10250
tm_input/positive/10251
tm_input/positive/10253
tm_input/positive/10254
tm_input/positive/10255
tm_input/positive/10256
tm_input/positive/10258
tm_input/positive/10261
tm_input/positive/10263
tm_input/positive/10266
tm_input/positive/10269
tm_input/positive/1027
tm_input/positive/10270
tm_input/positive/10277
tm_input/positive/10279
tm_input/positive/10285
tm_input/positive/10286
tm_input/positive/10287
tm_input/positive/10288
tm_input/positive/1029
tm_input/positive/10290
tm_input/positive/10294
tm_input/positive/10295
tm_input/positive/10296
tm_input/positive/10298
tm_input/positive/103
tm_input/positive/10300
tm_input/positive/10303
tm_input/positive/10308
tm_input/positive/10309
tm_input/positive/10316
tm_input/positive/10320
tm_input/positive/10321
tm_input/positive/10325
tm_input/positive/10326
tm_input/positive/10327
tm_input/positive/1033
tm_input/positive/10330
tm_input/positive/10334
tm_input/positive/10336
tm_input/positive/10337
tm_input/positive/10338
tm_input/positive/10340
tm_input/positive/10344
tm_input/positive/10352
tm_input/positive/10353
tm_input/positive/10354
tm_input/positive/10355
tm_input/positive/10358
tm_input/positive/10359
tm_input/positive/10360
tm_input/positive/10361
tm_input/positive/10362
tm_input/positive/10364
tm_input/positive/10365
tm_input/positive/10367
tm_input/positive/10368
tm_input/positive/10369
tm_input/positive/1037
tm_input/positive/10371
tm_input/positive/10374
tm_input/positive/10376
tm_input/positive/10377
tm_input/positive/10378
tm_input/positive/1038
tm_input/positive/10380
tm_input/positive/10381
tm_input/positive/10387
tm_input/positive/10389
tm_input/positive/1039
tm_input/positive/10391
tm_input/positive/10392
tm_input/positive/10393
tm_input/positive/10394
tm_input/positive/10396
tm_input/positive/104
tm_input/positive/10400
tm_input/positive/10402
tm_input/positive/10403
tm_input/positive/10404
tm_input/positive/10409
tm_input/positive/1041
tm_input/positive/10411
tm_input/positive/1042
tm_input/positive/10423
tm_input/positive/10424
tm_input/positive/10426
tm_input/positive/10427
tm_input/positive/10428
tm_input/positive/1043
tm_input/positive/10433
tm_input/positive/10435
tm_input/positive/10437
tm_input/positive/1044
tm_input/positive/10440
tm_input/positive/10441
tm_input/positive/10443
tm_input/positive/10444
tm_input/positive/10446
tm_input/positive/10447
tm_input/positive/10448
tm_input/positive/1045
tm_input/positive/10453
tm_input/positive/10455
tm_input/positive/10456
tm_input/positive/10457
tm_input/positive/10459
tm_input/positive/1046
tm_input/positive/10460
tm_input/positive/10461
tm_input/positive/10462
tm_input/positive/10464
tm_input/positive/1047
tm_input/positive/10470
tm_input/positive/10471
tm_input/positive/10473
tm_input/positive/10475
tm_input/positive/10476
tm_input/positive/10477
tm_input/positive/10478
tm_input/positive/10480
tm_input/positive/10482
tm_input/positive/10483
tm_input/positive/10484
tm_input/positive/10486
tm_input/positive/10487
tm_input/positive/10488
tm_input/positive/10489
tm_input/positive/1049
tm_input/positive/10492
tm_input/positive/10493
tm_input/positive/10496
tm_input/positive/10497
tm_input/positive/10499
tm_input/positive/105
tm_input/positive/1050
tm_input/positive/10501
tm_input/positive/10502
tm_input/positive/10503
tm_input/positive/10504
tm_input/positive/10507
tm_input/positive/10508
tm_input/positive/1051
tm_input/positive/10510
tm_input/positive/10511
tm_input/positive/10513
tm_input/positive/10514
tm_input/positive/10515
tm_input/positive/10516
tm_input/positive/10517
tm_input/positive/10518
tm_input/positive/10519
tm_input/positive/10520
tm_input/positive/10521
tm_input/positive/10522
tm_input/positive/10524
tm_input/positive/10525
tm_input/positive/10528
tm_input/positive/10529
tm_input/positive/10530
tm_input/positive/10532
tm_input/positive/10536
tm_input/positive/10537
tm_input/positive/10539
tm_input/positive/10540
tm_input/positive/10546
tm_input/positive/10547
tm_input/positive/10548
tm_input/positive/10549
tm_input/positive/1055
tm_input/positive/10551
tm_input/positive/10552
tm_input/positive/10554
tm_input/positive/10557
tm_input/positive/10559
tm_input/positive/1056
tm_input/positive/10564
tm_input/positive/10565
tm_input/positive/10566
tm_input/positive/10568
tm_input/positive/10570
tm_input/positive/10574
tm_input/positive/10579
tm_input/positive/10581
tm_input/positive/10583
tm_input/positive/10584
tm_input/positive/10587
tm_input/positive/10588
tm_input/positive/10589
tm_input/positive/1059
tm_input/positive/10591
tm_input/positive/10592
tm_input/positive/10593
tm_input/positive/10597
tm_input/positive/10598
tm_input/positive/106
tm_input/positive/1060
tm_input/positive/10601
tm_input/positive/10602
tm_input/positive/10603
tm_input/positive/10604
tm_input/positive/10606
tm_input/positive/10609
tm_input/positive/10610
tm_input/positive/10611
tm_input/positive/10612
tm_input/positive/10617
tm_input/positive/10620
tm_input/positive/10621
tm_input/positive/10622
tm_input/positive/10623
tm_input/positive/10624
tm_input/positive/10627
tm_input/positive/10630
tm_input/positive/10631
tm_input/positive/10632
tm_input/positive/10633
tm_input/positive/10636
tm_input/positive/10639
tm_input/positive/10640
tm_input/positive/10646
tm_input/positive/10647
tm_input/positive/10649
tm_input/positive/10652
tm_input/positive/10653
tm_input/positive/10656
tm_input/positive/10657
tm_input/positive/10658
tm_input/positive/10659
tm_input/positive/10663
tm_input/positive/10664
tm_input/positive/10665
tm_input/positive/10666
tm_input/positive/10668
tm_input/positive/10671
tm_input/positive/10673
tm_input/positive/10675
tm_input/positive/10676
tm_input/positive/10677
tm_input/positive/10678
tm_input/positive/10680
tm_input/positive/10681
tm_input/positive/10683
tm_input/positive/10685
tm_input/positive/10686
tm_input/positive/10687
tm_input/positive/10688
tm_input/positive/10689
tm_input/positive/10690
tm_input/positive/10694
tm_input/positive/10696
tm_input/positive/10697
tm_input/positive/10698
tm_input/positive/10699
tm_input/positive/10700
tm_input/positive/10702
tm_input/positive/10703
tm_input/positive/10704
tm_input/positive/10705
tm_input/positive/10708
tm_input/positive/10709
tm_input/positive/1071
tm_input/positive/10711
tm_input/positive/10715
tm_input/positive/10719
tm_input/positive/10720
tm_input/positive/10721
tm_input/positive/10725
tm_input/positive/10726
tm_input/positive/10727
tm_input/positive/1073
tm_input/positive/10731
tm_input/positive/10732
tm_input/positive/10733
tm_input/positive/10734
tm_input/positive/10735
tm_input/positive/10736
tm_input/positive/10738
tm_input/positive/10739
tm_input/positive/10745
tm_input/positive/10751
tm_input/positive/10752
tm_input/positive/10754
tm_input/positive/10755
tm_input/positive/10756
tm_input/positive/10757
tm_input/positive/10758
tm_input/positive/10759
tm_input/positive/10761
tm_input/positive/10765
tm_input/positive/10766
tm_input/positive/10769
tm_input/positive/1077
tm_input/positive/10770
tm_input/positive/10771
tm_input/positive/10772
tm_input/positive/10777
tm_input/positive/10779
tm_input/positive/10780
tm_input/positive/10786
tm_input/positive/10787
tm_input/positive/10788
tm_input/positive/10791
tm_input/positive/10792
tm_input/positive/10794
tm_input/positive/10795
tm_input/positive/10799
tm_input/positive/1080
tm_input/positive/10801
tm_input/positive/10806
tm_input/positive/10809
tm_input/positive/1081
tm_input/positive/10811
tm_input/positive/10812
tm_input/positive/10813
tm_input/positive/10819
tm_input/positive/10820
tm_input/positive/10823
tm_input/positive/10824
tm_input/positive/10825
tm_input/positive/10828
tm_input/positive/1083
tm_input/positive/10830
tm_input/positive/10832
tm_input/positive/10834
tm_input/positive/10836
tm_input/positive/10838
tm_input/positive/10839
tm_input/positive/10840
tm_input/positive/10841
tm_input/positive/10842
tm_input/positive/10845
tm_input/positive/10847
tm_input/positive/10849
tm_input/positive/10850
tm_input/positive/10852
tm_input/positive/10854
tm_input/positive/10858
tm_input/positive/1086
tm_input/positive/10863
tm_input/positive/10865
tm_input/positive/10869
tm_input/positive/10871
tm_input/positive/10873
tm_input/positive/10875
tm_input/positive/10877
tm_input/positive/10878
tm_input/positive/10879
tm_input/positive/1088
tm_input/positive/10880
tm_input/positive/10881
tm_input/positive/10882
tm_input/positive/10883
tm_input/positive/10885
tm_input/positive/10886
tm_input/positive/10887
tm_input/positive/10888
tm_input/positive/10889
tm_input/positive/1089
tm_input/positive/10890
tm_input/positive/10894
tm_input/positive/10896
tm_input/positive/10897
tm_input/positive/109
tm_input/positive/1090
tm_input/positive/10900
tm_input/positive/10901
tm_input/positive/10905
tm_input/positive/10906
tm_input/positive/10907
tm_input/positive/1091
tm_input/positive/10912
tm_input/positive/10913
tm_input/positive/10917
tm_input/positive/10918
tm_input/positive/10920
tm_input/positive/10922
tm_input/positive/10926
tm_input/positive/10927
tm_input/positive/10928
tm_input/positive/10931
tm_input/positive/10932
tm_input/positive/10933
tm_input/positive/10934
tm_input/positive/10935
tm_input/positive/10937
tm_input/positive/10939
tm_input/positive/10941
tm_input/positive/10942
tm_input/positive/10945
tm_input/positive/10947
tm_input/positive/10948
tm_input/positive/10949
tm_input/positive/1095
tm_input/positive/10951
tm_input/positive/10954
tm_input/positive/10956
tm_input/positive/10957
tm_input/positive/10958
tm_input/positive/10959
tm_input/positive/10961
tm_input/positive/10962
tm_input/positive/10963
tm_input/positive/10964
tm_input/positive/10966
tm_input/positive/10967
tm_input/positive/10968
tm_input/positive/10969
tm_input/positive/1097
tm_input/positive/10972
tm_input/positive/10976
tm_input/positive/10978
tm_input/positive/10979
tm_input/positive/10980
tm_input/positive/10981
tm_input/positive/10984
tm_input/positive/10986
tm_input/positive/10987
tm_input/positive/10988
tm_input/positive/1099
tm_input/positive/10990
tm_input/positive/10991
tm_input/positive/10992
tm_input/positive/10996
tm_input/positive/10997
tm_input/positive/10998
tm_input/positive/10999
tm_input/positive/11
tm_input/positive/1100
tm_input/positive/11000
tm_input/positive/11003
tm_input/positive/11004
tm_input/positive/11006
tm_input/positive/11007
tm_input/positive/11008
tm_input/positive/1101
tm_input/positive/11012
tm_input/positive/11014
tm_input/positive/11015
tm_input/positive/11017
tm_input/positive/11019
tm_input/positive/11020
tm_input/positive/11022
tm_input/positive/11023
tm_input/positive/11025
tm_input/positive/11026
tm_input/positive/11027
tm_input/positive/11030
tm_input/positive/11031
tm_input/positive/11032
tm_input/positive/11033
tm_input/positive/11034
tm_input/positive/11036
tm_input/positive/11039
tm_input/positive/1104
tm_input/positive/11040
tm_input/positive/11041
tm_input/positive/11043
tm_input/positive/11045
tm_input/positive/11046
tm_input/positive/11047
tm_input/positive/11049
tm_input/positive/11051
tm_input/positive/11053
tm_input/positive/11054
tm_input/positive/11058
tm_input/positive/11059
tm_input/positive/1106
tm_input/positive/11062
tm_input/positive/11064
tm_input/positive/11067
tm_input/positive/1107
tm_input/positive/11070
tm_input/positive/11071
tm_input/positive/11072
tm_input/positive/11073
tm_input/positive/11075
tm_input/positive/11076
tm_input/positive/11078
tm_input/positive/11081
tm_input/positive/11082
tm_input/positive/11084
tm_input/positive/11087
tm_input/positive/11088
tm_input/positive/1109
tm_input/positive/11092
tm_input/positive/11093
tm_input/positive/11096
tm_input/positive/11099
tm_input/positive/1110
tm_input/positive/11102
tm_input/positive/11104
tm_input/positive/11108
tm_input/positive/1111
tm_input/positive/11111
tm_input/positive/11112
tm_input/positive/11113
tm_input/positive/11115
tm_input/positive/11118
tm_input/positive/1112
tm_input/positive/11122
tm_input/positive/11123
tm_input/positive/11124
tm_input/positive/11126
tm_input/positive/11130
tm_input/positive/11133
tm_input/positive/11134
tm_input/positive/11135
tm_input/positive/11136
tm_input/positive/11137
tm_input/positive/11138
tm_input/positive/11139
tm_input/positive/1114
tm_input/positive/11142
tm_input/positive/11143
tm_input/positive/11144
tm_input/positive/11145
tm_input/positive/11148
tm_input/positive/11151
tm_input/positive/11152
tm_input/positive/11153
tm_input/positive/11154
tm_input/positive/11155
tm_input/positive/11158
tm_input/positive/1116
tm_input/positive/11160
tm_input/positive/11162
tm_input/positive/11163
tm_input/positive/11164
tm_input/positive/11165
tm_input/positive/11166
tm_input/positive/11167
tm_input/positive/11171
tm_input/positive/11172
tm_input/positive/11173
tm_input/positive/11177
tm_input/positive/11179
tm_input/positive/11180
tm_input/positive/11181
tm_input/positive/11183
tm_input/positive/11188
tm_input/positive/11189
tm_input/positive/11192
tm_input/positive/11193
tm_input/positive/11195
tm_input/positive/11196
tm_input/positive/11197
tm_input/positive/11199
tm_input/positive/112
tm_input/positive/1120
tm_input/positive/11203
tm_input/positive/11207
tm_input/positive/11208
tm_input/positive/11209
tm_input/positive/11211
tm_input/positive/11214
tm_input/positive/11215
tm_input/positive/11216
tm_input/positive/11218
tm_input/positive/1122
tm_input/positive/11220
tm_input/positive/11221
tm_input/positive/11222
tm_input/positive/11224
tm_input/positive/11225
tm_input/positive/11227
tm_input/positive/11228
tm_input/positive/1123
tm_input/positive/11230
tm_input/positive/11235
tm_input/positive/11237
tm_input/positive/11239
tm_input/positive/1124
tm_input/positive/11241
tm_input/positive/11244
tm_input/positive/11245
tm_input/positive/11247
tm_input/positive/11249
tm_input/positive/11251
tm_input/positive/11253
tm_input/positive/11256
tm_input/positive/11258
tm_input/positive/11259
tm_input/positive/11262
tm_input/positive/11263
tm_input/positive/11265
tm_input/positive/11269
tm_input/positive/1127
tm_input/positive/11270
tm_input/positive/11275
tm_input/positive/11278
tm_input/positive/1128
tm_input/positive/11281
tm_input/positive/11283
tm_input/positive/11285
tm_input/positive/11287
tm_input/positive/11288
tm_input/positive/11289
tm_input/positive/1129
tm_input/positive/11291
tm_input/positive/11292
tm_input/positive/11293
tm_input/positive/11296
tm_input/positive/11298
tm_input/positive/11300
tm_input/positive/11301
tm_input/positive/11302
tm_input/positive/11303
tm_input/positive/11304
tm_input/positive/11307
tm_input/positive/11309
tm_input/positive/1131
tm_input/positive/11311
tm_input/positive/11313
tm_input/positive/11316
tm_input/positive/11319
tm_input/positive/1132
tm_input/positive/11323
tm_input/positive/11324
tm_input/positive/11325
tm_input/positive/11326
tm_input/positive/11327
tm_input/positive/11328
tm_input/positive/11329
tm_input/positive/11330
tm_input/positive/11331
tm_input/positive/11333
tm_input/positive/11341
tm_input/positive/11343
tm_input/positive/11347
tm_input/positive/11349
tm_input/positive/1135
tm_input/positive/11351
tm_input/positive/11352
tm_input/positive/11353
tm_input/positive/11354
tm_input/positive/11355
tm_input/positive/11357
tm_input/positive/11358
tm_input/positive/1136
tm_input/positive/11360
tm_input/positive/11361
tm_input/positive/11364
tm_input/positive/11365
tm_input/positive/11366
tm_input/positive/11369
tm_input/positive/11370
tm_input/positive/11371
tm_input/positive/11372
tm_input/positive/11373
tm_input/positive/11375
tm_input/positive/11377
tm_input/positive/11378
tm_input/positive/11380
tm_input/positive/11383
tm_input/positive/11385
tm_input/positive/11386
tm_input/positive/11387
tm_input/positive/11388
tm_input/positive/11392
tm_input/positive/11393
tm_input/positive/11399
tm_input/positive/114
tm_input/positive/11400
tm_input/positive/11404
tm_input/positive/11406
tm_input/positive/11407
tm_input/positive/11409
tm_input/positive/1141
tm_input/positive/11411
tm_input/positive/11413
tm_input/positive/11421
tm_input/positive/11422
tm_input/positive/11423
tm_input/positive/11427
tm_input/positive/11429
tm_input/positive/11430
tm_input/positive/11433
tm_input/positive/11434
tm_input/positive/11436
tm_input/positive/11437
tm_input/positive/11444
tm_input/positive/11445
tm_input/positive/11447
tm_input/positive/11451
tm_input/positive/11453
tm_input/positive/11455
tm_input/positive/11458
tm_input/positive/1146
tm_input/positive/11462
tm_input/positive/11463
tm_input/positive/11464
tm_input/positive/11465
tm_input/positive/11467
tm_input/positive/11471
tm_input/positive/11473
tm_input/positive/11474
tm_input/positive/11480
tm_input/positive/11481
tm_input/positive/11482
tm_input/positive/11483
tm_input/positive/11484
tm_input/positive/11485
tm_input/positive/11488
tm_input/positive/11489
tm_input/positive/11494
tm_input/positive/11496
tm_input/positive/11499
tm_input/positive/115
tm_input/positive/11500
tm_input/positive/11501
tm_input/positive/11502
tm_input/positive/11504
tm_input/positive/11506
tm_input/positive/11515
tm_input/positive/11516
tm_input/positive/11517
tm_input/positive/11518
tm_input/positive/1152
tm_input/positive/11520
tm_input/positive/11527
tm_input/positive/11529
tm_input/positive/1153
tm_input/positive/11538
tm_input/positive/11539
tm_input/positive/1154
tm_input/positive/11546
tm_input/positive/11547
tm_input/positive/11551
tm_input/positive/11553
tm_input/positive/11554
tm_input/positive/11555
tm_input/positive/11556
tm_input/positive/11557
tm_input/positive/11558
tm_input/positive/11559
tm_input/positive/11561
tm_input/positive/11562
tm_input/positive/11567
tm_input/positive/11574
tm_input/positive/11576
tm_input/positive/11578
tm_input/positive/11579
tm_input/positive/11580
tm_input/positive/11581
tm_input/positive/11583
tm_input/positive/11584
tm_input/positive/11586
tm_input/positive/11588
tm_input/positive/11591
tm_input/positive/11592
tm_input/positive/11593
tm_input/positive/11594
tm_input/positive/11598
tm_input/positive/1160
tm_input/positive/11601
tm_input/positive/11603
tm_input/positive/11605
tm_input/positive/11608
tm_input/positive/1161
tm_input/positive/11610
tm_input/positive/11612
tm_input/positive/11613
tm_input/positive/11615
tm_input/positive/11616
tm_input/positive/11619
tm_input/positive/1162
tm_input/positive/11621
tm_input/positive/11623
tm_input/positive/11624
tm_input/positive/11625
tm_input/positive/11627
tm_input/positive/11629
tm_input/positive/1163
tm_input/positive/11630
tm_input/positive/11631
tm_input/positive/11636
tm_input/positive/11637
tm_input/positive/11639
tm_input/positive/11640
tm_input/positive/11642
tm_input/positive/11643
tm_input/positive/11644
tm_input/positive/11649
tm_input/positive/1165
tm_input/positive/11653
tm_input/positive/11654
tm_input/positive/11658
tm_input/positive/11659
tm_input/positive/11660
tm_input/positive/11661
tm_input/positive/11663
tm_input/positive/11664
tm_input/positive/11665
tm_input/positive/11666
tm_input/positive/11668
tm_input/positive/11670
tm_input/positive/11671
tm_input/positive/11672
tm_input/positive/11674
tm_input/positive/11675
tm_input/positive/11676
tm_input/positive/11677
tm_input/positive/11678
tm_input/positive/11680
tm_input/positive/11683
tm_input/positive/11684
tm_input/positive/11685
tm_input/positive/11686
tm_input/positive/11691
tm_input/positive/11694
tm_input/positive/11697
tm_input/positive/11699
tm_input/positive/117
tm_input/positive/1170
tm_input/positive/11700
tm_input/positive/11702
tm_input/positive/11705
tm_input/positive/11708
tm_input/positive/1171
tm_input/positive/11710
tm_input/positive/11711
tm_input/positive/11714
tm_input/positive/11715
tm_input/positive/11716
tm_input/positive/11717
tm_input/positive/11718
tm_input/positive/1172
tm_input/positive/11722
tm_input/positive/11723
tm_input/positive/11724
tm_input/positive/11725
tm_input/positive/11728
tm_input/positive/11729
tm_input/positive/11730
tm_input/positive/11732
tm_input/positive/11733
tm_input/positive/11734
tm_input/positive/1174
tm_input/positive/11741
tm_input/positive/11744
tm_input/positive/11745
tm_input/positive/11748
tm_input/positive/11750
tm_input/positive/11751
tm_input/positive/11753
tm_input/positive/11755
tm_input/positive/11760
tm_input/positive/11763
tm_input/positive/11765
tm_input/positive/11767
tm_input/positive/11768
tm_input/positive/1177
tm_input/positive/11772
tm_input/positive/11775
tm_input/positive/11776
tm_input/positive/11777
tm_input/positive/11780
tm_input/positive/11782
tm_input/positive/11784
tm_input/positive/11786
tm_input/positive/11788
tm_input/positive/1179
tm_input/positive/11791
tm_input/positive/11793
tm_input/positive/11795
tm_input/positive/11796
tm_input/positive/1180
tm_input/positive/11801
tm_input/positive/11802
tm_input/positive/11803
tm_input/positive/11804
tm_input/positive/1181
tm_input/positive/11811
tm_input/positive/11812
tm_input/positive/11814
tm_input/positive/11815
tm_input/positive/11816
tm_input/positive/11817
tm_input/positive/11818
tm_input/positive/1182
tm_input/positive/11820
tm_input/positive/11821
tm_input/positive/11822
tm_input/positive/11826
tm_input/positive/11828
tm_input/positive/1183
tm_input/positive/11835
tm_input/positive/11837
tm_input/positive/11838
tm_input/positive/11839
tm_input/positive/1184
tm_input/positive/11840
tm_input/positive/11841
tm_input/positive/11842
tm_input/positive/11844
tm_input/positive/11848
tm_input/positive/11850
tm_input/positive/11851
tm_input/positive/11853
tm_input/positive/11854
tm_input/positive/11857
tm_input/positive/11859
tm_input/positive/11860
tm_input/positive/11864
tm_input/positive/11867
tm_input/positive/11868
tm_input/positive/11869
tm_input/positive/11870
tm_input/positive/11871
tm_input/positive/11874
tm_input/positive/11875
tm_input/positive/11877
tm_input/positive/11879
tm_input/positive/1188
tm_input/positive/11880
tm_input/positive/11888
tm_input/positive/11889
tm_input/positive/1189
tm_input/positive/11891
tm_input/positive/11892
tm_input/positive/11894
tm_input/positive/11895
tm_input/positive/11896
tm_input/positive/11897
tm_input/positive/11900
tm_input/positive/11902
tm_input/positive/11904
tm_input/positive/11905
tm_input/positive/11907
tm_input/positive/11911
tm_input/positive/11912
tm_input/positive/11919
tm_input/positive/11923
tm_input/positive/11928
tm_input/positive/1193
tm_input/positive/11931
tm_input/positive/11935
tm_input/positive/11938
tm_input/positive/11939
tm_input/positive/1194
tm_input/positive/11941
tm_input/positive/11943
tm_input/positive/11945
tm_input/positive/11946
tm_input/positive/11947
tm_input/positive/11952
tm_input/positive/11954
tm_input/positive/11955
tm_input/positive/11962
tm_input/positive/11965
tm_input/positive/11967
tm_input/positive/11969
tm_input/positive/11970
tm_input/positive/11971
tm_input/positive/11972
tm_input/positive/11975
tm_input/positive/11976
tm_input/positive/11978
tm_input/positive/11979
tm_input/positive/11983
tm_input/positive/11985
tm_input/positive/11986
tm_input/positive/11987
tm_input/positive/11990
tm_input/positive/11991
tm_input/positive/11992
tm_input/positive/11993
tm_input/positive/11994
tm_input/positive/11995
tm_input/positive/11996
tm_input/positive/12
tm_input/positive/120
tm_input/positive/12003
tm_input/positive/12006
tm_input/positive/12007
tm_input/positive/12009
tm_input/positive/1201
tm_input/positive/12013
tm_input/positive/12014
tm_input/positive/12017
tm_input/positive/1202
tm_input/positive/12020
tm_input/positive/12023
tm_input/positive/12024
tm_input/positive/1203
tm_input/positive/12031
tm_input/positive/12032
tm_input/positive/12033
tm_input/positive/12035
tm_input/positive/12037
tm_input/positive/12038
tm_input/positive/12039
tm_input/positive/12041
tm_input/positive/12042
tm_input/positive/12043
tm_input/positive/12047
tm_input/positive/12049
tm_input/positive/12050
tm_input/positive/12051
tm_input/positive/12052
tm_input/positive/12055
tm_input/positive/12056
tm_input/positive/12057
tm_input/positive/12059
tm_input/positive/1206
tm_input/positive/12060
tm_input/positive/12064
tm_input/positive/12065
tm_input/positive/12066
tm_input/positive/12068
tm_input/positive/12070
tm_input/positive/12071
tm_input/positive/12072
tm_input/positive/12073
tm_input/positive/12075
tm_input/positive/12076
tm_input/positive/12078
tm_input/positive/12079
tm_input/positive/12082
tm_input/positive/12084
tm_input/positive/12085
tm_input/positive/12088
tm_input/positive/12089
tm_input/positive/12090
tm_input/positive/12092
tm_input/positive/12094
tm_input/positive/12095
tm_input/positive/12096
tm_input/positive/12099
tm_input/positive/1210
tm_input/positive/12100
tm_input/positive/12101
tm_input/positive/12108
tm_input/positive/12109
tm_input/positive/1211
tm_input/positive/12110
tm_input/positive/12112
tm_input/positive/12114
tm_input/positive/12115
tm_input/positive/12117
tm_input/positive/12118
tm_input/positive/1212
tm_input/positive/12122
tm_input/positive/12123
tm_input/positive/12127
tm_input/positive/12128
tm_input/positive/12129
tm_input/positive/1213
tm_input/positive/12130
tm_input/positive/12132
tm_input/positive/12133
tm_input/positive/12135
tm_input/positive/12136
tm_input/positive/1214
tm_input/positive/12141
tm_input/positive/12142
tm_input/positive/12143
tm_input/positive/12144
tm_input/positive/12147
tm_input/positive/12148
tm_input/positive/12156
tm_input/positive/12157
tm_input/positive/1216
tm_input/positive/12160
tm_input/positive/12164
tm_input/positive/12167
tm_input/positive/12168
tm_input/positive/12169
tm_input/positive/12170
tm_input/positive/12173
tm_input/positive/12175
tm_input/positive/1218
tm_input/positive/12183
tm_input/positive/12185
tm_input/positive/12186
tm_input/positive/12187
tm_input/positive/1219
tm_input/positive/12191
tm_input/positive/12192
tm_input/positive/12194
tm_input/positive/12196
tm_input/positive/12199
tm_input/positive/1220
tm_input/positive/12200
tm_input/positive/12202
tm_input/positive/12203
tm_input/positive/12204
tm_input/positive/12206
tm_input/positive/1221
tm_input/positive/12210
tm_input/positive/12213
tm_input/positive/12216
tm_input/positive/12217
tm_input/positive/12219
tm_input/positive/1222
tm_input/positive/12220
tm_input/positive/12221
tm_input/positive/12223
tm_input/positive/12226
tm_input/positive/12227
tm_input/positive/12228
tm_input/positive/1223
tm_input/positive/12230
tm_input/positive/12231
tm_input/positive/12239
tm_input/positive/1224
tm_input/positive/12241
tm_input/positive/12243
tm_input/positive/12246
tm_input/positive/12248
tm_input/positive/1225
tm_input/positive/12251
tm_input/positive/12252
tm_input/positive/12253
tm_input/positive/12255
tm_input/positive/12258
tm_input/positive/1226
tm_input/positive/12261
tm_input/positive/12262
tm_input/positive/12265
tm_input/positive/12266
tm_input/positive/12267
tm_input/positive/12268
tm_input/positive/1227
tm_input/positive/12270
tm_input/positive/12273
tm_input/positive/12275
tm_input/positive/12278
tm_input/positive/12279
tm_input/positive/1228
tm_input/positive/12280
tm_input/positive/12281
tm_input/positive/12283
tm_input/positive/12284
tm_input/positive/12285
tm_input/positive/12286
tm_input/positive/12290
tm_input/positive/12291
tm_input/positive/12292
tm_input/positive/12294
tm_input/positive/12298
tm_input/positive/123
tm_input/positive/1230
tm_input/positive/12302
tm_input/positive/12303
tm_input/positive/12305
tm_input/positive/12306
tm_input/positive/12308
tm_input/positive/12314
tm_input/positive/12316
tm_input/positive/12318
tm_input/positive/12325
tm_input/positive/12328
tm_input/positive/12329
tm_input/positive/1233
tm_input/positive/12332
tm_input/positive/12334
tm_input/positive/12337
tm_input/positive/12338
tm_input/positive/12339
tm_input/positive/12340
tm_input/positive/12342
tm_input/positive/1235
tm_input/positive/12350
tm_input/positive/12351
tm_input/positive/12352
tm_input/positive/12354
tm_input/positive/12355
tm_input/positive/12356
tm_input/positive/12359
tm_input/positive/1236
tm_input/positive/12364
tm_input/positive/12366
tm_input/positive/12369
tm_input/positive/12370
tm_input/positive/12371
tm_input/positive/12373
tm_input/positive/12375
tm_input/positive/12376
tm_input/positive/12378
tm_input/positive/1238
tm_input/positive/12380
tm_input/positive/12381
tm_input/positive/12382
tm_input/positive/12383
tm_input/positive/12384
tm_input/positive/12386
tm_input/positive/12389
tm_input/positive/12390
tm_input/positive/12397
tm_input/positive/12398
tm_input/positive/1240
tm_input/positive/12400
tm_input/positive/12401
tm_input/positive/12404
tm_input/positive/12405
tm_input/positive/12406
tm_input/positive/12407
tm_input/positive/12409
tm_input/positive/1241
tm_input/positive/12411
tm_input/positive/12412
tm_input/positive/12413
tm_input/positive/12414
tm_input/positive/12417
tm_input/positive/12418
tm_input/positive/12419
tm_input/positive/12420
tm_input/positive/12421
tm_input/positive/12422
tm_input/positive/12423
tm_input/positive/12424
tm_input/positive/12427
tm_input/positive/12429
tm_input/positive/12433
tm_input/positive/12434
tm_input/positive/12437
tm_input/positive/1244
tm_input/positive/12440
tm_input/positive/12441
tm_input/positive/12445
tm_input/positive/12447
tm_input/positive/12448
tm_input/positive/12450
tm_input/positive/12451
tm_input/positive/12452
tm_input/positive/12453
tm_input/positive/12457
tm_input/positive/12458
tm_input/positive/12461
tm_input/positive/12464
tm_input/positive/12466
tm_input/positive/12467
tm_input/positive/12469
tm_input/positive/12471
tm_input/positive/12473
tm_input/positive/12475
tm_input/positive/12478
tm_input/positive/12479
tm_input/positive/1248
tm_input/positive/12483
tm_input/positive/12485
tm_input/positive/12489
tm_input/positive/1249
tm_input/positive/12492
tm_input/positive/12493
tm_input/positive/12494
tm_input/positive/12495
tm_input/positive/12496
tm_input/positive/12498
tm_input/positive/12499
tm_input/positive/1250
tm_input/positive/12500
tm_input/positive/12504
tm_input/positive/12505
tm_input/positive/12508
tm_input/positive/12509
tm_input/positive/1251
tm_input/positive/12510
tm_input/positive/12511
tm_input/positive/12512
tm_input/positive/12516
tm_input/positive/12518
tm_input/positive/12519
tm_input/positive/1252
tm_input/positive/12520
tm_input/positive/12523
tm_input/positive/12524
tm_input/positive/12526
tm_input/positive/12527
tm_input/positive/1253
tm_input/positive/12530
tm_input/positive/12533
tm_input/positive/12535
tm_input/positive/12537
tm_input/positive/12538
tm_input/positive/1254
tm_input/positive/12545
tm_input/positive/12546
tm_input/positive/12548
tm_input/positive/12549
tm_input/positive/1255
tm_input/positive/12550
tm_input/positive/12552
tm_input/positive/12554
tm_input/positive/12558
tm_input/positive/1256
tm_input/positive/12561
tm_input/positive/12562
tm_input/positive/12565
tm_input/positive/12566
tm_input/positive/12572
tm_input/positive/12575
tm_input/positive/12576
tm_input/positive/12577
tm_input/positive/12578
tm_input/positive/12579
tm_input/positive/1258
tm_input/positive/12580
tm_input/positive/12583
tm_input/positive/12589
tm_input/positive/1259
tm_input/positive/12591
tm_input/positive/12594
tm_input/positive/12595
tm_input/positive/12596
tm_input/positive/12600
tm_input/positive/12601
tm_input/positive/12602
tm_input/positive/12603
tm_input/positive/12604
tm_input/positive/12606
tm_input/positive/12608
tm_input/positive/12609
tm_input/positive/12612
tm_input/positive/12615
tm_input/positive/12616
tm_input/positive/12622
tm_input/positive/12626
tm_input/positive/12628
tm_input/positive/12630
tm_input/positive/12633
tm_input/positive/12637
tm_input/positive/12639
tm_input/positive/1264
tm_input/positive/12641
tm_input/positive/12642
tm_input/positive/12644
tm_input/positive/12645
tm_input/positive/12648
tm_input/positive/12649
tm_input/positive/12652
tm_input/positive/12658
tm_input/positive/1266
tm_input/positive/12660
tm_input/positive/12661
tm_input/positive/12663
tm_input/positive/12666
tm_input/positive/12667
tm_input/positive/12668
tm_input/positive/1267
tm_input/positive/12671
tm_input/positive/12672
tm_input/positive/12673
tm_input/positive/12676
tm_input/positive/12678
tm_input/positive/12679
tm_input/positive/1268
tm_input/positive/12680
tm_input/positive/12681
tm_input/positive/12683
tm_input/positive/12684
tm_input/positive/12689
tm_input/positive/12690
tm_input/positive/12693
tm_input/positive/12694
tm_input/positive/12696
tm_input/positive/12698
tm_input/positive/127
tm_input/positive/1270
tm_input/positive/12700
tm_input/positive/12702
tm_input/positive/12705
tm_input/positive/12707
tm_input/positive/12708
tm_input/positive/12710
tm_input/positive/12711
tm_input/positive/12713
tm_input/positive/12714
tm_input/positive/12716
tm_input/positive/12718
tm_input/positive/1272
tm_input/positive/12724
tm_input/positive/1273
tm_input/positive/12732
tm_input/positive/12733
tm_input/positive/12734
tm_input/positive/12737
tm_input/positive/12739
tm_input/positive/12741
tm_input/positive/12742
tm_input/positive/12744
tm_input/positive/12746
tm_input/positive/12747
tm_input/positive/12751
tm_input/positive/12755
tm_input/positive/12758
tm_input/positive/12768
tm_input/positive/12769
tm_input/positive/1277
tm_input/positive/12778
tm_input/positive/1278
tm_input/positive/12780
tm_input/positive/12781
tm_input/positive/12783
tm_input/positive/12784
tm_input/positive/12787
tm_input/positive/12790
tm_input/positive/12791
tm_input/positive/12792
tm_input/positive/12794
tm_input/positive/1280
tm_input/positive/12802
tm_input/positive/12804
tm_input/positive/12805
tm_input/positive/12806
tm_input/positive/12807
tm_input/positive/12808
tm_input/positive/12809
tm_input/positive/1281
tm_input/positive/12812
tm_input/positive/12813
tm_input/positive/12814
tm_input/positive/12816
tm_input/positive/12817
tm_input/positive/12819
tm_input/positive/1282
tm_input/positive/12820
tm_input/positive/12823
tm_input/positive/12827
tm_input/positive/12828
tm_input/positive/12831
tm_input/positive/12834
tm_input/positive/12836
tm_input/positive/12838
tm_input/positive/12839
tm_input/positive/12840
tm_input/positive/12841
tm_input/positive/12843
tm_input/positive/12844
tm_input/positive/12846
tm_input/positive/12849
tm_input/positive/1285
tm_input/positive/12852
tm_input/positive/12855
tm_input/positive/12859
tm_input/positive/12860
tm_input/positive/12862
tm_input/positive/12864
tm_input/positive/12865
tm_input/positive/12867
tm_input/positive/12868
tm_input/positive/12869
tm_input/positive/1287
tm_input/positive/12874
tm_input/positive/12875
tm_input/positive/12876
tm_input/positive/12879
tm_input/positive/1288
tm_input/positive/12880
tm_input/positive/12882
tm_input/positive/12883
tm_input/positive/12885
tm_input/positive/12886
tm_input/positive/12887
tm_input/positive/12889
tm_input/positive/12897
tm_input/positive/12898
tm_input/positive/129
tm_input/positive/12901
tm_input/positive/12902
tm_input/positive/12903
tm_input/positive/12904
tm_input/positive/12905
tm_input/positive/12906
tm_input/positive/12907
tm_input/positive/12908
tm_input/positive/1291
tm_input/positive/12911
tm_input/positive/12914
tm_input/positive/12915
tm_input/positive/12920
tm_input/positive/12925
tm_input/positive/12926
tm_input/positive/12927
tm_input/positive/1293
tm_input/positive/12933
tm_input/positive/12934
tm_input/positive/1294
tm_input/positive/12940
tm_input/positive/12942
tm_input/positive/12944
tm_input/positive/12945
tm_input/positive/12948
tm_input/positive/12949
tm_input/positive/1295
tm_input/positive/12950
tm_input/positive/12952
tm_input/positive/12953
tm_input/positive/12957
tm_input/positive/1296
tm_input/positive/12960
tm_input/positive/12963
tm_input/positive/12964
tm_input/positive/12965
tm_input/positive/12966
tm_input/positive/12968
tm_input/positive/12971
tm_input/positive/12973
tm_input/positive/12974
tm_input/positive/12975
tm_input/positive/12979
tm_input/positive/1298
tm_input/positive/12982
tm_input/positive/12983
tm_input/positive/12984
tm_input/positive/12985
tm_input/positive/12989
tm_input/positive/1299
tm_input/positive/12990
tm_input/positive/12994
tm_input/positive/12995
tm_input/positive/12996
tm_input/positive/12997
tm_input/positive/12998
tm_input/positive/130
tm_input/positive/13000
tm_input/positive/13003
tm_input/positive/13004
tm_input/positive/13005
tm_input/positive/1301
tm_input/positive/13011
tm_input/positive/13013
tm_input/positive/13014
tm_input/positive/13015
tm_input/positive/13019
tm_input/positive/1302
tm_input/positive/13020
tm_input/positive/13024
tm_input/positive/13027
tm_input/positive/1303
tm_input/positive/13031
tm_input/positive/13032
tm_input/positive/13033
tm_input/positive/13035
tm_input/positive/13037
tm_input/positive/13038
tm_input/positive/1304
tm_input/positive/13042
tm_input/positive/13043
tm_input/positive/13047
tm_input/positive/1305
tm_input/positive/13051
tm_input/positive/13052
tm_input/positive/13053
tm_input/positive/13056
tm_input/positive/13057
tm_input/positive/1306
tm_input/positive/13061
tm_input/positive/13063
tm_input/positive/13065
tm_input/positive/13067
tm_input/positive/13068
tm_input/positive/13070
tm_input/positive/13074
tm_input/positive/13075
tm_input/positive/13078
tm_input/positive/13079
tm_input/positive/1308
tm_input/positive/13080
tm_input/positive/13081
tm_input/positive/13082
tm_input/positive/13086
tm_input/positive/13088
tm_input/positive/13091
tm_input/positive/13092
tm_input/positive/13094
tm_input/positive/13095
tm_input/positive/13096
tm_input/positive/13097
tm_input/positive/1310
tm_input/positive/13103
tm_input/positive/13104
tm_input/positive/13106
tm_input/positive/13107
tm_input/positive/13108
tm_input/positive/1311
tm_input/positive/13110
tm_input/positive/13111
tm_input/positive/13112
tm_input/positive/13113
tm_input/positive/13115
tm_input/positive/13116
tm_input/positive/13117
tm_input/positive/13118
tm_input/positive/13119
tm_input/positive/1312
tm_input/positive/13120
tm_input/positive/13121
tm_input/positive/13123
tm_input/positive/13128
tm_input/positive/13133
tm_input/positive/13134
tm_input/positive/13137
tm_input/positive/13138
tm_input/positive/13139
tm_input/positive/13140
tm_input/positive/13143
tm_input/positive/13145
tm_input/positive/13146
tm_input/positive/13147
tm_input/positive/13148
tm_input/positive/1315
tm_input/positive/13150
tm_input/positive/13152
tm_input/positive/13153
tm_input/positive/13155
tm_input/positive/13158
tm_input/positive/13159
tm_input/positive/13161
tm_input/positive/13163
tm_input/positive/13164
tm_input/positive/13165
tm_input/positive/13166
tm_input/positive/13170
tm_input/positive/13173
tm_input/positive/13174
tm_input/positive/13176
tm_input/positive/13177
tm_input/positive/13178
tm_input/positive/13180
tm_input/positive/13183
tm_input/positive/13185
tm_input/positive/13187
tm_input/positive/13189
tm_input/positive/1319
tm_input/positive/13190
tm_input/positive/13192
tm_input/positive/13194
tm_input/positive/13195
tm_input/positive/13199
tm_input/positive/132
tm_input/positive/13200
tm_input/positive/13201
tm_input/positive/13202
tm_input/positive/13203
tm_input/positive/13206
tm_input/positive/13209
tm_input/positive/13213
tm_input/positive/13216
tm_input/positive/13217
tm_input/positive/1322
tm_input/positive/13222
tm_input/positive/13225
tm_input/positive/13226
tm_input/positive/13228
tm_input/positive/13230
tm_input/positive/13233
tm_input/positive/13234
tm_input/positive/13240
tm_input/positive/13242
tm_input/positive/13243
tm_input/positive/13251
tm_input/positive/13256
tm_input/positive/13257
tm_input/positive/13259
tm_input/positive/13260
tm_input/positive/13261
tm_input/positive/13267
tm_input/positive/13268
tm_input/positive/13269
tm_input/positive/1327
tm_input/positive/13272
tm_input/positive/13280
tm_input/positive/13283
tm_input/positive/13287
tm_input/positive/13288
tm_input/positive/13290
tm_input/positive/13291
tm_input/positive/13292
tm_input/positive/13293
tm_input/positive/13294
tm_input/positive/13295
tm_input/positive/13296
tm_input/positive/13299
tm_input/positive/133
tm_input/positive/1330
tm_input/positive/13300
tm_input/positive/13305
tm_input/positive/13307
tm_input/positive/13309
tm_input/positive/13310
tm_input/positive/13311
tm_input/positive/13312
tm_input/positive/13314
tm_input/positive/13315
tm_input/positive/13320
tm_input/positive/13322
tm_input/positive/13323
tm_input/positive/13326
tm_input/positive/13329
tm_input/positive/1333
tm_input/positive/13330
tm_input/positive/13331
tm_input/positive/13332
tm_input/positive/13334
tm_input/positive/13335
tm_input/positive/13336
tm_input/positive/13338
tm_input/positive/13339
tm_input/positive/13340
tm_input/positive/13341
tm_input/positive/13342
tm_input/positive/13345
tm_input/positive/13349
tm_input/positive/1335
tm_input/positive/13352
tm_input/positive/13353
tm_input/positive/13354
tm_input/positive/13355
tm_input/positive/13357
tm_input/positive/13359
tm_input/positive/13361
tm_input/positive/13363
tm_input/positive/13368
tm_input/positive/13369
tm_input/positive/1337
tm_input/positive/13372
tm_input/positive/13375
tm_input/positive/13379
tm_input/positive/1338
tm_input/positive/13380
tm_input/positive/13381
tm_input/positive/13382
tm_input/positive/13384
tm_input/positive/13385
tm_input/positive/13387
tm_input/positive/13390
tm_input/positive/13391
tm_input/positive/13394
tm_input/positive/13397
tm_input/positive/13398
tm_input/positive/134
tm_input/positive/13401
tm_input/positive/13402
tm_input/positive/13405
tm_input/positive/13407
tm_input/positive/13408
tm_input/positive/13414
tm_input/positive/13415
tm_input/positive/1342
tm_input/positive/13421
tm_input/positive/13422
tm_input/positive/13425
tm_input/positive/13431
tm_input/positive/13433
tm_input/positive/13434
tm_input/positive/13436
tm_input/positive/13437
tm_input/positive/13438
tm_input/positive/13442
tm_input/positive/13443
tm_input/positive/13444
tm_input/positive/13445
tm_input/positive/13447
tm_input/positive/13449
tm_input/positive/1345
tm_input/positive/13450
tm_input/positive/13451
tm_input/positive/13452
tm_input/positive/13453
tm_input/positive/13455
tm_input/positive/13456
tm_input/positive/13457
tm_input/positive/13459
tm_input/positive/13460
tm_input/positive/13462
tm_input/positive/13463
tm_input/positive/13464
tm_input/positive/13465
tm_input/positive/13467
tm_input/positive/13468
tm_input/positive/13469
tm_input/positive/1347
tm_input/positive/13472
tm_input/positive/13474
tm_input/positive/13477
tm_input/positive/1348
tm_input/positive/13481
tm_input/positive/13482
tm_input/positive/13483
tm_input/positive/13485
tm_input/positive/13488
tm_input/positive/13489
tm_input/positive/13490
tm_input/positive/13494
tm_input/positive/13496
tm_input/positive/13497
tm_input/positive/13498
tm_input/positive/1350
tm_input/positive/13500
tm_input/positive/13502
tm_input/positive/13505
tm_input/positive/13508
tm_input/positive/1351
tm_input/positive/13510
tm_input/positive/13512
tm_input/positive/13513
tm_input/positive/13514
tm_input/positive/13515
tm_input/positive/1352
tm_input/positive/13520
tm_input/positive/13522
tm_input/positive/13523
tm_input/positive/13524
tm_input/positive/13525
tm_input/positive/13527
tm_input/positive/1353
tm_input/positive/13530
tm_input/positive/13532
tm_input/positive/13533
tm_input/positive/13535
tm_input/positive/13537
tm_input/positive/13538
tm_input/positive/1354
tm_input/positive/13541
tm_input/positive/13545
tm_input/positive/13548
tm_input/positive/13552
tm_input/positive/13555
tm_input/positive/13559
tm_input/positive/1356
tm_input/positive/13560
tm_input/positive/13562
tm_input/positive/13566
tm_input/positive/13567
tm_input/positive/13569
tm_input/positive/13574
tm_input/positive/13576
tm_input/positive/13577
tm_input/positive/13578
tm_input/positive/13579
tm_input/positive/13584
tm_input/positive/13586
tm_input/positive/13587
tm_input/positive/13588
tm_input/positive/1359
tm_input/positive/13590
tm_input/positive/13591
tm_input/positive/13592
tm_input/positive/13593
tm_input/positive/13594
tm_input/positive/13597
tm_input/positive/136
tm_input/positive/1360
tm_input/positive/13600
tm_input/positive/13604
tm_input/positive/13605
tm_input/positive/13606
tm_input/positive/13607
tm_input/positive/13608
tm_input/positive/1361
tm_input/positive/13610
tm_input/positive/13612
tm_input/positive/13613
tm_input/positive/13614
tm_input/positive/13615
tm_input/positive/13616
tm_input/positive/13619
tm_input/positive/13621
tm_input/positive/13622
tm_input/positive/13623
tm_input/positive/13625
tm_input/positive/13626
tm_input/positive/13627
tm_input/positive/13628
tm_input/positive/13629
tm_input/positive/13630
tm_input/positive/13631
tm_input/positive/13634
tm_input/positive/13636
tm_input/positive/13637
tm_input/positive/13638
tm_input/positive/13640
tm_input/positive/13642
tm_input/positive/13644
tm_input/positive/1365
tm_input/positive/13650
tm_input/positive/13651
tm_input/positive/13652
tm_input/positive/13653
tm_input/positive/13656
tm_input/positive/13659
tm_input/positive/1366
tm_input/positive/13661
tm_input/positive/13662
tm_input/positive/13663
tm_input/positive/13664
tm_input/positive/13665
tm_input/positive/13668
tm_input/positive/13670
tm_input/positive/13674
tm_input/positive/13677
tm_input/positive/13678
tm_input/positive/13679
tm_input/positive/13682
tm_input/positive/13686
tm_input/positive/13687
tm_input/positive/13688
tm_input/positive/13693
tm_input/positive/13694
tm_input/positive/13695
tm_input/positive/13697
tm_input/positive/1370
tm_input/positive/13703
tm_input/positive/13704
tm_input/positive/13705
tm_input/positive/1371
tm_input/positive/13713
tm_input/positive/13714
tm_input/positive/13715
tm_input/positive/13716
tm_input/positive/13717
tm_input/positive/1372
tm_input/positive/13720
tm_input/positive/13722
tm_input/positive/13723
tm_input/positive/13725
tm_input/positive/13726
tm_input/positive/13729
tm_input/positive/1373
tm_input/positive/13735
tm_input/positive/13736
tm_input/positive/13737
tm_input/positive/13738
tm_input/positive/13739
tm_input/positive/1374
tm_input/positive/13740
tm_input/positive/13741
tm_input/positive/13742
tm_input/positive/13743
tm_input/positive/13744
tm_input/positive/13747
tm_input/positive/13748
tm_input/positive/13749
tm_input/positive/1375
tm_input/positive/13754
tm_input/positive/1376
tm_input/positive/13760
tm_input/positive/13761
tm_input/positive/13762
tm_input/positive/13763
tm_input/positive/13764
tm_input/positive/13768
tm_input/positive/13769
tm_input/positive/1377
tm_input/positive/13771
tm_input/positive/13772
tm_input/positive/13778
tm_input/positive/13779
tm_input/positive/1378
tm_input/positive/13780
tm_input/positive/13782
tm_input/positive/13784
tm_input/positive/13785
tm_input/positive/1379
tm_input/positive/13790
tm_input/positive/13792
tm_input/positive/13795
tm_input/positive/13796
tm_input/positive/13797
tm_input/positive/138
tm_input/positive/1380
tm_input/positive/13800
tm_input/positive/13802
tm_input/positive/13803
tm_input/positive/13807
tm_input/positive/13809
tm_input/positive/13811
tm_input/positive/13816
tm_input/positive/13817
tm_input/positive/13819
tm_input/positive/1382
tm_input/positive/13820
tm_input/positive/13821
tm_input/positive/13822
tm_input/positive/13824
tm_input/positive/13825
tm_input/positive/13826
tm_input/positive/13829
tm_input/positive/13831
tm_input/positive/13832
tm_input/positive/13834
tm_input/positive/13839
tm_input/positive/1384
tm_input/positive/13840
tm_input/positive/13841
tm_input/positive/13844
tm_input/positive/13845
tm_input/positive/1385
tm_input/positive/13851
tm_input/positive/13854
tm_input/positive/13857
tm_input/positive/13858
tm_input/positive/13859
tm_input/positive/1386
tm_input/positive/13864
tm_input/positive/13865
tm_input/positive/13866
tm_input/positive/13867
tm_input/positive/1387
tm_input/positive/13872
tm_input/positive/13874
tm_input/positive/13876
tm_input/positive/1388
tm_input/positive/13881
tm_input/positive/13886
tm_input/positive/1389
tm_input/positive/13890
tm_input/positive/13892
tm_input/positive/13893
tm_input/positive/13896
tm_input/positive/13897
tm_input/positive/13899
tm_input/positive/139
tm_input/positive/1390
tm_input/positive/13900
tm_input/positive/13901
tm_input/positive/13904
tm_input/positive/13908
tm_input/positive/1391
tm_input/positive/13912
tm_input/positive/13913
tm_input/positive/13917
tm_input/positive/1392
tm_input/positive/13920
tm_input/positive/13921
tm_input/positive/13924
tm_input/positive/13925
tm_input/positive/13927
tm_input/positive/13929
tm_input/positive/1393
tm_input/positive/13931
tm_input/positive/13932
tm_input/positive/13933
tm_input/positive/13934
tm_input/positive/13939
tm_input/positive/13940
tm_input/positive/13942
tm_input/positive/13944
tm_input/positive/13945
tm_input/positive/13949
tm_input/positive/1395
tm_input/positive/13952
tm_input/positive/13953
tm_input/positive/13955
tm_input/positive/13956
tm_input/positive/1396
tm_input/positive/13962
tm_input/positive/13965
tm_input/positive/13967
tm_input/positive/1397
tm_input/positive/13970
tm_input/positive/13972
tm_input/positive/13976
tm_input/positive/13977
tm_input/positive/13979
tm_input/positive/1398
tm_input/positive/13980
tm_input/positive/13983
tm_input/positive/1399
tm_input/positive/13991
tm_input/positive/13993
tm_input/positive/13999
tm_input/positive/14000
tm_input/positive/14001
tm_input/positive/14002
tm_input/positive/14006
tm_input/positive/14007
tm_input/positive/1401
tm_input/positive/14011
tm_input/positive/14012
tm_input/positive/14013
tm_input/positive/14017
tm_input/positive/14023
tm_input/positive/14024
tm_input/positive/14027
tm_input/positive/14029
tm_input/positive/14031
tm_input/positive/14033
tm_input/positive/14038
tm_input/positive/1404
tm_input/positive/14041
tm_input/positive/14042
tm_input/positive/14044
tm_input/positive/14046
tm_input/positive/14047
tm_input/positive/14048
tm_input/positive/14051
tm_input/positive/14054
tm_input/positive/14055
tm_input/positive/14059
tm_input/positive/1406
tm_input/positive/14063
tm_input/positive/14066
tm_input/positive/14067
tm_input/positive/14068
tm_input/positive/14069
tm_input/positive/14072
tm_input/positive/14077
tm_input/positive/14078
tm_input/positive/1408
tm_input/positive/14081
tm_input/positive/14086
tm_input/positive/14087
tm_input/positive/14088
tm_input/positive/14089
tm_input/positive/1409
tm_input/positive/14090
tm_input/positive/14091
tm_input/positive/14092
tm_input/positive/14093
tm_input/positive/14096
tm_input/positive/14097
tm_input/positive/14098
tm_input/positive/14099
tm_input/positive/14102
tm_input/positive/1411
tm_input/positive/14117
tm_input/positive/14118
tm_input/positive/14119
tm_input/positive/1412
tm_input/positive/14120
tm_input/positive/14122
tm_input/positive/14123
tm_input/positive/14124
tm_input/positive/14126
tm_input/positive/14127
tm_input/positive/14128
tm_input/positive/14129
tm_input/positive/14130
tm_input/positive/14141
tm_input/positive/14142
tm_input/positive/14143
tm_input/positive/14144
tm_input/positive/14145
tm_input/positive/14146
tm_input/positive/14148
tm_input/positive/14150
tm_input/positive/14152
tm_input/positive/14153
tm_input/positive/14154
tm_input/positive/14157
tm_input/positive/14158
tm_input/positive/14159
tm_input/positive/14160
tm_input/positive/14162
tm_input/positive/14164
tm_input/positive/14166
tm_input/positive/14167
tm_input/positive/14169
tm_input/positive/1417
tm_input/positive/14170
tm_input/positive/14171
tm_input/positive/14172
tm_input/positive/14175
tm_input/positive/14176
tm_input/positive/14177
tm_input/positive/14178
tm_input/positive/14179
tm_input/positive/1418
tm_input/positive/14181
tm_input/positive/14183
tm_input/positive/14184
tm_input/positive/14188
tm_input/positive/1419
tm_input/positive/14191
tm_input/positive/14193
tm_input/positive/14195
tm_input/positive/14196
tm_input/positive/14197
tm_input/positive/14199
tm_input/positive/14200
tm_input/positive/14204
tm_input/positive/14207
tm_input/positive/14209
tm_input/positive/14211
tm_input/positive/14212
tm_input/positive/14213
tm_input/positive/14215
tm_input/positive/14216
tm_input/positive/14218
tm_input/positive/1422
tm_input/positive/14220
tm_input/positive/14222
tm_input/positive/14226
tm_input/positive/14227
tm_input/positive/1423
tm_input/positive/14230
tm_input/positive/14235
tm_input/positive/14238
tm_input/positive/1424
tm_input/positive/14241
tm_input/positive/14242
tm_input/positive/1425
tm_input/positive/14252
tm_input/positive/14253
tm_input/positive/14254
tm_input/positive/14255
tm_input/positive/14256
tm_input/positive/14257
tm_input/positive/1426
tm_input/positive/14263
tm_input/positive/14268
tm_input/positive/14269
tm_input/positive/1427
tm_input/positive/14270
tm_input/positive/14272
tm_input/positive/14275
tm_input/positive/14276
tm_input/positive/14277
tm_input/positive/14282
tm_input/positive/14284
tm_input/positive/14286
tm_input/positive/14288
tm_input/positive/1429
tm_input/positive/14290
tm_input/positive/14291
tm_input/positive/14296
tm_input/positive/14299
tm_input/positive/143
tm_input/positive/14300
tm_input/positive/14304
tm_input/positive/14306
tm_input/positive/14308
tm_input/positive/14309
tm_input/positive/1431
tm_input/positive/14310
tm_input/positive/14312
tm_input/positive/14316
tm_input/positive/14321
tm_input/positive/14322
tm_input/positive/14327
tm_input/positive/14330
tm_input/positive/14333
tm_input/positive/14336
tm_input/positive/14339
tm_input/positive/1434
tm_input/positive/14343
tm_input/positive/14345
tm_input/positive/14346
tm_input/positive/14347
tm_input/positive/14348
tm_input/positive/14350
tm_input/positive/14351
tm_input/positive/14352
tm_input/positive/14357
tm_input/positive/14360
tm_input/positive/14364
tm_input/positive/14365
tm_input/positive/14366
tm_input/positive/14367
tm_input/positive/1437
tm_input/positive/14370
tm_input/positive/14375
tm_input/positive/14380
tm_input/positive/14381
tm_input/positive/14383
tm_input/positive/14384
tm_input/positive/14386
tm_input/positive/14388
tm_input/positive/1439
tm_input/positive/14390
tm_input/positive/14391
tm_input/positive/14392
tm_input/positive/14393
tm_input/positive/14394
tm_input/positive/14395
tm_input/positive/14397
tm_input/positive/14398
tm_input/positive/14400
tm_input/positive/14403
tm_input/positive/14405
tm_input/positive/14407
tm_input/positive/14410
tm_input/positive/14414
tm_input/positive/14416
tm_input/positive/14418
tm_input/positive/14420
tm_input/positive/14423
tm_input/positive/14424
tm_input/positive/14425
tm_input/positive/14428
tm_input/positive/14429
tm_input/positive/14431
tm_input/positive/14434
tm_input/positive/14435
tm_input/positive/14436
tm_input/positive/14443
tm_input/positive/14444
tm_input/positive/14445
tm_input/positive/14446
tm_input/positive/14447
tm_input/positive/1445
tm_input/positive/14450
tm_input/positive/14453
tm_input/positive/14454
tm_input/positive/14456
tm_input/positive/1446
tm_input/positive/14462
tm_input/positive/14464
tm_input/positive/14466
tm_input/positive/14467
tm_input/positive/14468
tm_input/positive/14469
tm_input/positive/1447
tm_input/positive/14470
tm_input/positive/14474
tm_input/positive/14475
tm_input/positive/14479
tm_input/positive/1448
tm_input/positive/14481
tm_input/positive/14483
tm_input/positive/14487
tm_input/positive/14491
tm_input/positive/14495
tm_input/positive/14496
tm_input/positive/14497
tm_input/positive/14498
tm_input/positive/14499
tm_input/positive/14502
tm_input/positive/14504
tm_input/positive/14508
tm_input/positive/14515
tm_input/positive/14519
tm_input/positive/1452
tm_input/positive/14520
tm_input/positive/14521
tm_input/positive/14522
tm_input/positive/14523
tm_input/positive/14526
tm_input/positive/14528
tm_input/positive/14529
tm_input/positive/1453
tm_input/positive/14535
tm_input/positive/14536
tm_input/positive/14537
tm_input/positive/14538
tm_input/positive/14539
tm_input/positive/14540
tm_input/positive/14541
tm_input/positive/14542
tm_input/positive/14543
tm_input/positive/14545
tm_input/positive/14546
tm_input/positive/14547
tm_input/positive/14549
tm_input/positive/14550
tm_input/positive/14551
tm_input/positive/14552
tm_input/positive/14554
tm_input/positive/14556
tm_input/positive/14557
tm_input/positive/14558
tm_input/positive/14560
tm_input/positive/14561
tm_input/positive/14564
tm_input/positive/14565
tm_input/positive/14566
tm_input/positive/14570
tm_input/positive/14571
tm_input/positive/14572
tm_input/positive/14576
tm_input/positive/14579
tm_input/positive/14581
tm_input/positive/14585
tm_input/positive/14586
tm_input/positive/1459
tm_input/positive/14593
tm_input/positive/14595
tm_input/positive/1460
tm_input/positive/14601
tm_input/positive/14602
tm_input/positive/14603
tm_input/positive/14604
tm_input/positive/14605
tm_input/positive/14606
tm_input/positive/14607
tm_input/positive/1461
tm_input/positive/14613
tm_input/positive/14616
tm_input/positive/14619
tm_input/positive/1462
tm_input/positive/14620
tm_input/positive/14621
tm_input/positive/14624
tm_input/positive/14627
tm_input/positive/14628
tm_input/positive/14629
tm_input/positive/14630
tm_input/positive/14638
tm_input/positive/14639
tm_input/positive/1464
tm_input/positive/14641
tm_input/positive/14642
tm_input/positive/14643
tm_input/positive/14644
tm_input/positive/14645
tm_input/positive/14646
tm_input/positive/14647
tm_input/positive/14648
tm_input/positive/1465
tm_input/positive/14650
tm_input/positive/14651
tm_input/positive/14653
tm_input/positive/14658
tm_input/positive/14662
tm_input/positive/14663
tm_input/positive/14664
tm_input/positive/14669
tm_input/positive/1467
tm_input/positive/14671
tm_input/positive/14672
tm_input/positive/14673
tm_input/positive/14674
tm_input/positive/14675
tm_input/positive/14677
tm_input/positive/14681
tm_input/positive/14682
tm_input/positive/14683
tm_input/positive/14687
tm_input/positive/1469
tm_input/positive/14692
tm_input/positive/14693
tm_input/positive/14697
tm_input/positive/14698
tm_input/positive/1470
tm_input/positive/14706
tm_input/positive/14707
tm_input/positive/14708
tm_input/positive/1471
tm_input/positive/14714
tm_input/positive/1472
tm_input/positive/14721
tm_input/positive/14722
tm_input/positive/14724
tm_input/positive/14726
tm_input/positive/14728
tm_input/positive/14731
tm_input/positive/14733
tm_input/positive/14735
tm_input/positive/14736
tm_input/positive/14738
tm_input/positive/14740
tm_input/positive/14743
tm_input/positive/14746
tm_input/positive/14748
tm_input/positive/14750
tm_input/positive/14751
tm_input/positive/14756
tm_input/positive/14758
tm_input/positive/14763
tm_input/positive/14765
tm_input/positive/14766
tm_input/positive/14767
tm_input/positive/14769
tm_input/positive/14771
tm_input/positive/14772
tm_input/positive/14774
tm_input/positive/14775
tm_input/positive/14776
tm_input/positive/14777
tm_input/positive/14778
tm_input/positive/1478
tm_input/positive/14782
tm_input/positive/14784
tm_input/positive/14786
tm_input/positive/14787
tm_input/positive/14788
tm_input/positive/14789
tm_input/positive/1479
tm_input/positive/14790
tm_input/positive/14792
tm_input/positive/14794
tm_input/positive/14796
tm_input/positive/14797
tm_input/positive/14798
tm_input/positive/148
tm_input/positive/1480
tm_input/positive/14802
tm_input/positive/14804
tm_input/positive/14807
tm_input/positive/14808
tm_input/positive/14809
tm_input/positive/14810
tm_input/positive/14811
tm_input/positive/14815
tm_input/positive/14816
tm_input/positive/14817
tm_input/positive/14819
tm_input/positive/1482
tm_input/positive/14820
tm_input/positive/14822
tm_input/positive/14823
tm_input/positive/14825
tm_input/positive/14827
tm_input/positive/14829
tm_input/positive/14832
tm_input/positive/14833
tm_input/positive/14834
tm_input/positive/14835
tm_input/positive/14836
tm_input/positive/14837
tm_input/positive/14838
tm_input/positive/14839
tm_input/positive/14840
tm_input/positive/14842
tm_input/positive/14845
tm_input/positive/14851
tm_input/positive/14853
tm_input/positive/14858
tm_input/positive/14863
tm_input/positive/14865
tm_input/positive/14867
tm_input/positive/1487
tm_input/positive/14873
tm_input/positive/14874
tm_input/positive/14876
tm_input/positive/14878
tm_input/positive/1488
tm_input/positive/14881
tm_input/positive/14883
tm_input/positive/14884
tm_input/positive/14885
tm_input/positive/14886
tm_input/positive/14887
tm_input/positive/14889
tm_input/positive/14891
tm_input/positive/14892
tm_input/positive/14895
tm_input/positive/14896
tm_input/positive/14897
tm_input/positive/14898
tm_input/positive/1490
tm_input/positive/14901
tm_input/positive/14902
tm_input/positive/14903
tm_input/positive/14905
tm_input/positive/14906
tm_input/positive/14907
tm_input/positive/1491
tm_input/positive/14913
tm_input/positive/14915
tm_input/positive/14916
tm_input/positive/14917
tm_input/positive/14918
tm_input/positive/14919
tm_input/positive/14922
tm_input/positive/14928
tm_input/positive/14932
tm_input/positive/1494
tm_input/positive/14941
tm_input/positive/14947
tm_input/positive/14955
tm_input/positive/14956
tm_input/positive/14957
tm_input/positive/14959
tm_input/positive/1496
tm_input/positive/14960
tm_input/positive/14965
tm_input/positive/14966
tm_input/positive/1497
tm_input/positive/14970
tm_input/positive/14971
tm_input/positive/14972
tm_input/positive/14974
tm_input/positive/14975
tm_input/positive/14978
tm_input/positive/14979
tm_input/positive/14980
tm_input/positive/14981
tm_input/positive/14984
tm_input/positive/14986
tm_input/positive/14987
tm_input/positive/1499
tm_input/positive/14992
tm_input/positive/14994
tm_input/positive/14995
tm_input/positive/14996
tm_input/positive/150
tm_input/positive/1500
tm_input/positive/15000
tm_input/positive/15003
tm_input/positive/15004
tm_input/positive/15006
tm_input/positive/15008
tm_input/positive/15009
tm_input/positive/1501
tm_input/positive/15012
tm_input/positive/15014
tm_input/positive/15015
tm_input/positive/15016
tm_input/positive/15017
tm_input/positive/1502
tm_input/positive/15021
tm_input/positive/15022
tm_input/positive/15023
tm_input/positive/15024
tm_input/positive/15025
tm_input/positive/15027
tm_input/positive/1503
tm_input/positive/15030
tm_input/positive/15031
tm_input/positive/15034
tm_input/positive/15035
tm_input/positive/15037
tm_input/positive/15038
tm_input/positive/15039
tm_input/positive/1504
tm_input/positive/15040
tm_input/positive/15041
tm_input/positive/15042
tm_input/positive/15043
tm_input/positive/15044
tm_input/positive/15049
tm_input/positive/15050
tm_input/positive/15052
tm_input/positive/15054
tm_input/positive/15055
tm_input/positive/15057
tm_input/positive/1506
tm_input/positive/15061
tm_input/positive/15062
tm_input/positive/15063
tm_input/positive/15068
tm_input/positive/15069
tm_input/positive/15076
tm_input/positive/1508
tm_input/positive/15081
tm_input/positive/15086
tm_input/positive/15088
tm_input/positive/15089
tm_input/positive/15091
tm_input/positive/15092
tm_input/positive/15093
tm_input/positive/15094
tm_input/positive/15095
tm_input/positive/15099
tm_input/positive/151
tm_input/positive/15100
tm_input/positive/15107
tm_input/positive/1511
tm_input/positive/15113
tm_input/positive/15114
tm_input/positive/15115
tm_input/positive/15117
tm_input/positive/15118
tm_input/positive/1512
tm_input/positive/15123
tm_input/positive/15124
tm_input/positive/15126
tm_input/positive/15133
tm_input/positive/15134
tm_input/positive/15136
tm_input/positive/15137
tm_input/positive/15139
tm_input/positive/15140
tm_input/positive/15143
tm_input/positive/15144
tm_input/positive/15145
tm_input/positive/15149
tm_input/positive/15152
tm_input/positive/15153
tm_input/positive/15159
tm_input/positive/1516
tm_input/positive/15161
tm_input/positive/15162
tm_input/positive/15163
tm_input/positive/15169
tm_input/positive/1517
tm_input/positive/15172
tm_input/positive/15174
tm_input/positive/15175
tm_input/positive/15177
tm_input/positive/15178
tm_input/positive/15183
tm_input/positive/15185
tm_input/positive/15186
tm_input/positive/15189
tm_input/positive/15191
tm_input/positive/15192
tm_input/positive/15194
tm_input/positive/15196
tm_input/positive/15198
tm_input/positive/15199
tm_input/positive/15201
tm_input/positive/15202
tm_input/positive/15203
tm_input/positive/15204
tm_input/positive/15205
tm_input/positive/15206
tm_input/positive/15207
tm_input/positive/15212
tm_input/positive/15213
tm_input/positive/15215
tm_input/positive/15216
tm_input/positive/15217
tm_input/positive/15218
tm_input/positive/15219
tm_input/positive/15221
tm_input/positive/15222
tm_input/positive/15223
tm_input/positive/15225
tm_input/positive/15226
tm_input/positive/15229
tm_input/positive/1523
tm_input/positive/15232
tm_input/positive/15237
tm_input/positive/15241
tm_input/positive/15245
tm_input/positive/15246
tm_input/positive/15247
tm_input/positive/15249
tm_input/positive/15250
tm_input/positive/15251
tm_input/positive/15255
tm_input/positive/15256
tm_input/positive/15257
tm_input/positive/15258
tm_input/positive/1526
tm_input/positive/15260
tm_input/positive/15262
tm_input/positive/15263
tm_input/positive/15265
tm_input/positive/15266
tm_input/positive/15267
tm_input/positive/15268
tm_input/positive/1527
tm_input/positive/15271
tm_input/positive/15273
tm_input/positive/15277
tm_input/positive/15278
tm_input/positive/1528
tm_input/positive/15280
tm_input/positive/15283
tm_input/positive/15284
tm_input/positive/15291
tm_input/positive/15292
tm_input/positive/15293
tm_input/positive/15296
tm_input/positive/15299
tm_input/positive/153
tm_input/positive/1530
tm_input/positive/15300
tm_input/positive/15301
tm_input/positive/15307
tm_input/positive/15309
tm_input/positive/15311
tm_input/positive/15314
tm_input/positive/15317
tm_input/positive/15318
tm_input/positive/1532
tm_input/positive/15322
tm_input/positive/15326
tm_input/positive/15329
tm_input/positive/1533
tm_input/positive/15330
tm_input/positive/15334
tm_input/positive/15335
tm_input/positive/15338
tm_input/positive/15340
tm_input/positive/15341
tm_input/positive/15343
tm_input/positive/15344
tm_input/positive/15345
tm_input/positive/15348
tm_input/positive/1535
tm_input/positive/15350
tm_input/positive/15352
tm_input/positive/15356
tm_input/positive/15357
tm_input/positive/15358
tm_input/positive/1536
tm_input/positive/15360
tm_input/positive/15362
tm_input/positive/15366
tm_input/positive/15367
tm_input/positive/15368
tm_input/positive/1537
tm_input/positive/15372
tm_input/positive/15375
tm_input/positive/15376
tm_input/positive/15377
tm_input/positive/15379
tm_input/positive/15382
tm_input/positive/15383
tm_input/positive/15385
tm_input/positive/15386
tm_input/positive/15387
tm_input/positive/1539
tm_input/positive/15390
tm_input/positive/15394
tm_input/positive/15395
tm_input/positive/15396
tm_input/positive/15397
tm_input/positive/154
tm_input/positive/1540
tm_input/positive/15400
tm_input/positive/15402
tm_input/positive/15403
tm_input/positive/15405
tm_input/positive/15406
tm_input/positive/15408
tm_input/positive/1541
tm_input/positive/15411
tm_input/positive/15414
tm_input/positive/15415
tm_input/positive/15416
tm_input/positive/15417
tm_input/positive/15419
tm_input/positive/15421
tm_input/positive/15422
tm_input/positive/15423
tm_input/positive/15425
tm_input/positive/15426
tm_input/positive/15429
tm_input/positive/1543
tm_input/positive/15431
tm_input/positive/15432
tm_input/positive/15433
tm_input/positive/15434
tm_input/positive/15436
tm_input/positive/15440
tm_input/positive/15444
tm_input/positive/15446
tm_input/positive/15447
tm_input/positive/15448
tm_input/positive/15450
tm_input/positive/15453
tm_input/positive/15454
tm_input/positive/15456
tm_input/positive/15459
tm_input/positive/15462
tm_input/positive/15463
tm_input/positive/15464
tm_input/positive/15465
tm_input/positive/15470
tm_input/positive/15471
tm_input/positive/15472
tm_input/positive/15473
tm_input/positive/15475
tm_input/positive/15476
tm_input/positive/15477
tm_input/positive/15482
tm_input/positive/15484
tm_input/positive/15486
tm_input/positive/15487
tm_input/positive/15490
tm_input/positive/15496
tm_input/positive/15501
tm_input/positive/15503
tm_input/positive/15504
tm_input/positive/15505
tm_input/positive/1551
tm_input/positive/15511
tm_input/positive/15512
tm_input/positive/15516
tm_input/positive/15517
tm_input/positive/15518
tm_input/positive/1552
tm_input/positive/15520
tm_input/positive/15523
tm_input/positive/15529
tm_input/positive/15531
tm_input/positive/15533
tm_input/positive/1554
tm_input/positive/15541
tm_input/positive/15542
tm_input/positive/15546
tm_input/positive/15547
tm_input/positive/15548
tm_input/positive/15550
tm_input/positive/15551
tm_input/positive/15552
tm_input/positive/15553
tm_input/positive/15556
tm_input/positive/15557
tm_input/positive/15558
tm_input/positive/15559
tm_input/positive/15563
tm_input/positive/15564
tm_input/positive/15566
tm_input/positive/15570
tm_input/positive/15571
tm_input/positive/15572
tm_input/positive/15574
tm_input/positive/15575
tm_input/positive/15576
tm_input/positive/15577
tm_input/positive/15578
tm_input/positive/1558
tm_input/positive/15580
tm_input/positive/15581
tm_input/positive/15582
tm_input/positive/15583
tm_input/positive/15586
tm_input/positive/15589
tm_input/positive/15591
tm_input/positive/15592
tm_input/positive/15593
tm_input/positive/15594
tm_input/positive/15596
tm_input/positive/156
tm_input/positive/15600
tm_input/positive/15602
tm_input/positive/15604
tm_input/positive/15608
tm_input/positive/15609
tm_input/positive/1561
tm_input/positive/15610
tm_input/positive/15611
tm_input/positive/15612
tm_input/positive/15615
tm_input/positive/15616
tm_input/positive/15617
tm_input/positive/15619
tm_input/positive/1562
tm_input/positive/15624
tm_input/positive/15627
tm_input/positive/15628
tm_input/positive/1563
tm_input/positive/15631
tm_input/positive/15632
tm_input/positive/15634
tm_input/positive/15635
tm_input/positive/15637
tm_input/positive/15639
tm_input/positive/1564
tm_input/positive/15643
tm_input/positive/15644
tm_input/positive/15647
tm_input/positive/15648
tm_input/positive/15649
tm_input/positive/1565
tm_input/positive/15651
tm_input/positive/15652
tm_input/positive/15654
tm_input/positive/15656
tm_input/positive/15659
tm_input/positive/1566
tm_input/positive/15660
tm_input/positive/15662
tm_input/positive/15663
tm_input/positive/15667
tm_input/positive/15668
tm_input/positive/15669
tm_input/positive/15670
tm_input/positive/15671
tm_input/positive/15674
tm_input/positive/15678
tm_input/positive/1568
tm_input/positive/15680
tm_input/positive/15683
tm_input/positive/15684
tm_input/positive/15686
tm_input/positive/15687
tm_input/positive/15689
tm_input/positive/1569
tm_input/positive/157
tm_input/positive/1570
tm_input/positive/15700
tm_input/positive/15701
tm_input/positive/15704
tm_input/positive/15709
tm_input/positive/1571
tm_input/positive/15710
tm_input/positive/15711
tm_input/positive/15712
tm_input/positive/15713
tm_input/positive/15714
tm_input/positive/15716
tm_input/positive/1572
tm_input/positive/15723
tm_input/positive/15724
tm_input/positive/15726
tm_input/positive/15727
tm_input/positive/15729
tm_input/positive/1573
tm_input/positive/15731
tm_input/positive/15733
tm_input/positive/15734
tm_input/positive/15735
tm_input/positive/15736
tm_input/positive/15739
tm_input/positive/15742
tm_input/positive/15743
tm_input/positive/15744
tm_input/positive/15745
tm_input/positive/15746
tm_input/positive/15748
tm_input/positive/15749
tm_input/positive/1575
tm_input/positive/15750
tm_input/positive/15751
tm_input/positive/15752
tm_input/positive/15755
tm_input/positive/15756
tm_input/positive/15761
tm_input/positive/15763
tm_input/positive/15767
tm_input/positive/15769
tm_input/positive/15772
tm_input/positive/15774
tm_input/positive/15775
tm_input/positive/15776
tm_input/positive/15778
tm_input/positive/15779
tm_input/positive/15780
tm_input/positive/15782
tm_input/positive/15784
tm_input/positive/15786
tm_input/positive/15787
tm_input/positive/1579
tm_input/positive/15790
tm_input/positive/15792
tm_input/positive/15793
tm_input/positive/15795
tm_input/positive/15796
tm_input/positive/1580
tm_input/positive/15800
tm_input/positive/15801
tm_input/positive/15802
tm_input/positive/15805
tm_input/positive/15806
tm_input/positive/15807
tm_input/positive/15809
tm_input/positive/1581
tm_input/positive/15810
tm_input/positive/15811
tm_input/positive/15812
tm_input/positive/15814
tm_input/positive/15815
tm_input/positive/15817
tm_input/positive/15819
tm_input/positive/1582
tm_input/positive/15821
tm_input/positive/15823
tm_input/positive/15827
tm_input/positive/15828
tm_input/positive/1583
tm_input/positive/15832
tm_input/positive/15833
tm_input/positive/15834
tm_input/positive/15835
tm_input/positive/15837
tm_input/positive/1584
tm_input/positive/15840
tm_input/positive/15841
tm_input/positive/15843
tm_input/positive/15844
tm_input/positive/1585
tm_input/positive/15851
tm_input/positive/15852
tm_input/positive/15853
tm_input/positive/15854
tm_input/positive/15855
tm_input/positive/15857
tm_input/positive/15858
tm_input/positive/1586
tm_input/positive/15868
tm_input/positive/15869
tm_input/positive/1587
tm_input/positive/15871
tm_input/positive/15872
tm_input/positive/15873
tm_input/positive/15874
tm_input/positive/15875
tm_input/positive/15876
tm_input/positive/15877
tm_input/positive/15878
tm_input/positive/15881
tm_input/positive/15882
tm_input/positive/15884
tm_input/positive/15885
tm_input/positive/15887
tm_input/positive/1589
tm_input/positive/15890
tm_input/positive/15892
tm_input/positive/15894
tm_input/positive/15896
tm_input/positive/1590
tm_input/positive/15900
tm_input/positive/15903
tm_input/positive/15904
tm_input/positive/15905
tm_input/positive/15907
tm_input/positive/15911
tm_input/positive/15912
tm_input/positive/15917
tm_input/positive/1592
tm_input/positive/15922
tm_input/positive/15926
tm_input/positive/15927
tm_input/positive/1593
tm_input/positive/15931
tm_input/positive/15932
tm_input/positive/15933
tm_input/positive/15937
tm_input/positive/15939
tm_input/positive/1594
tm_input/positive/15940
tm_input/positive/15941
tm_input/positive/15943
tm_input/positive/15947
tm_input/positive/15949
tm_input/positive/15950
tm_input/positive/15951
tm_input/positive/15952
tm_input/positive/15953
tm_input/positive/15954
tm_input/positive/15955
tm_input/positive/15956
tm_input/positive/15957
tm_input/positive/1596
tm_input/positive/15964
tm_input/positive/15965
tm_input/positive/15966
tm_input/positive/15967
tm_input/positive/15968
tm_input/positive/15969
tm_input/positive/1597
tm_input/positive/15970
tm_input/positive/15971
tm_input/positive/15976
tm_input/positive/15979
tm_input/positive/15980
tm_input/positive/15983
tm_input/positive/15986
tm_input/positive/15987
tm_input/positive/15989
tm_input/positive/15992
tm_input/positive/15995
tm_input/positive/15998
tm_input/positive/15999
tm_input/positive/160
tm_input/positive/1600
tm_input/positive/16001
tm_input/positive/16004
tm_input/positive/16005
tm_input/positive/16007
tm_input/positive/16008
tm_input/positive/16014
tm_input/positive/16015
tm_input/positive/16016
tm_input/positive/16017
tm_input/positive/16018
tm_input/positive/16021
tm_input/positive/16022
tm_input/positive/16023
tm_input/positive/16026
tm_input/positive/16028
tm_input/positive/16032
tm_input/positive/16036
tm_input/positive/16037
tm_input/positive/16039
tm_input/positive/1604
tm_input/positive/16040
tm_input/positive/16041
tm_input/positive/16042
tm_input/positive/16043
tm_input/positive/16048
tm_input/positive/1605
tm_input/positive/16050
tm_input/positive/16052
tm_input/positive/16053
tm_input/positive/16054
tm_input/positive/16055
tm_input/positive/16056
tm_input/positive/1606
tm_input/positive/16061
tm_input/positive/16063
tm_input/positive/16064
tm_input/positive/16070
tm_input/positive/16073
tm_input/positive/16074
tm_input/positive/16075
tm_input/positive/16076
tm_input/positive/16077
tm_input/positive/16078
tm_input/positive/16079
tm_input/positive/16080
tm_input/positive/16083
tm_input/positive/16084
tm_input/positive/16085
tm_input/positive/16089
tm_input/positive/1609
tm_input/positive/16091
tm_input/positive/16093
tm_input/positive/16097
tm_input/positive/16100
tm_input/positive/16101
tm_input/positive/16102
tm_input/positive/16103
tm_input/positive/16105
tm_input/positive/16108
tm_input/positive/16109
tm_input/positive/16116
tm_input/positive/16119
tm_input/positive/16122
tm_input/positive/16123
tm_input/positive/16124
tm_input/positive/16125
tm_input/positive/16126
tm_input/positive/16128
tm_input/positive/16129
tm_input/positive/1613
tm_input/positive/16132
tm_input/positive/16133
tm_input/positive/16134
tm_input/positive/16137
tm_input/positive/16138
tm_input/positive/16139
tm_input/positive/16140
tm_input/positive/16141
tm_input/positive/16142
tm_input/positive/16144
tm_input/positive/16145
tm_input/positive/16148
tm_input/positive/16149
tm_input/positive/16151
tm_input/positive/16152
tm_input/positive/16154
tm_input/positive/16155
tm_input/positive/16156
tm_input/positive/16158
tm_input/positive/16159
tm_input/positive/1616
tm_input/positive/16160
tm_input/positive/16163
tm_input/positive/16165
tm_input/positive/16166
tm_input/positive/16169
tm_input/positive/1617
tm_input/positive/16171
tm_input/positive/16172
tm_input/positive/16175
tm_input/positive/16176
tm_input/positive/16177
tm_input/positive/16181
tm_input/positive/16183
tm_input/positive/16184
tm_input/positive/16185
tm_input/positive/16186
tm_input/positive/16187
tm_input/positive/16188
tm_input/positive/16192
tm_input/positive/16195
tm_input/positive/16199
tm_input/positive/162
tm_input/positive/16201
tm_input/positive/16202
tm_input/positive/16203
tm_input/positive/16204
tm_input/positive/16206
tm_input/positive/16209
tm_input/positive/1621
tm_input/positive/16210
tm_input/positive/16211
tm_input/positive/16212
tm_input/positive/16213
tm_input/positive/16214
tm_input/positive/16216
tm_input/positive/16218
tm_input/positive/16219
tm_input/positive/16222
tm_input/positive/16223
tm_input/positive/16224
tm_input/positive/16226
tm_input/positive/16228
tm_input/positive/16230
tm_input/positive/16232
tm_input/positive/16233
tm_input/positive/16234
tm_input/positive/16237
tm_input/positive/16238
tm_input/positive/16239
tm_input/positive/16241
tm_input/positive/16243
tm_input/positive/16244
tm_input/positive/16245
tm_input/positive/16247
tm_input/positive/16248
tm_input/positive/16253
tm_input/positive/16254
tm_input/positive/16256
tm_input/positive/1626
tm_input/positive/16262
tm_input/positive/16268
tm_input/positive/1627
tm_input/positive/16275
tm_input/positive/16277
tm_input/positive/16278
tm_input/positive/1628
tm_input/positive/16281
tm_input/positive/16283
tm_input/positive/16284
tm_input/positive/16285
tm_input/positive/16286
tm_input/positive/16287
tm_input/positive/16291
tm_input/positive/16296
tm_input/positive/163
tm_input/positive/1630
tm_input/positive/16300
tm_input/positive/16301
tm_input/positive/16303
tm_input/positive/16304
tm_input/positive/16307
tm_input/positive/16308
tm_input/positive/1631
tm_input/positive/16310
tm_input/positive/16312
tm_input/positive/16314
tm_input/positive/16318
tm_input/positive/16319
tm_input/positive/1632
tm_input/positive/16320
tm_input/positive/16326
tm_input/positive/16327
tm_input/positive/16329
tm_input/positive/1633
tm_input/positive/16330
tm_input/positive/16331
tm_input/positive/16334
tm_input/positive/16335
tm_input/positive/16337
tm_input/positive/1634
tm_input/positive/16342
tm_input/positive/16344
tm_input/positive/16348
tm_input/positive/16349
tm_input/positive/16350
tm_input/positive/16351
tm_input/positive/16352
tm_input/positive/16358
tm_input/positive/16359
tm_input/positive/16360
tm_input/positive/16361
tm_input/positive/16362
tm_input/positive/16363
tm_input/positive/16364
tm_input/positive/16365
tm_input/positive/16367
tm_input/positive/1637
tm_input/positive/16371
tm_input/positive/16372
tm_input/positive/16373
tm_input/positive/16378
tm_input/positive/1638
tm_input/positive/16380
tm_input/positive/16386
tm_input/positive/16390
tm_input/positive/16392
tm_input/positive/16395
tm_input/positive/16399
tm_input/positive/164
tm_input/positive/16400
tm_input/positive/16401
tm_input/positive/16402
tm_input/positive/16404
tm_input/positive/16406
tm_input/positive/16407
tm_input/positive/1641
tm_input/positive/16412
tm_input/positive/16413
tm_input/positive/16414
tm_input/positive/16415
tm_input/positive/16417
tm_input/positive/16421
tm_input/positive/16423
tm_input/positive/16427
tm_input/positive/16428
tm_input/positive/16429
tm_input/positive/1643
tm_input/positive/16431
tm_input/positive/16432
tm_input/positive/16433
tm_input/positive/16434
tm_input/positive/16435
tm_input/positive/16437
tm_input/positive/16440
tm_input/positive/16442
tm_input/positive/16445
tm_input/positive/16446
tm_input/positive/16449
tm_input/positive/1645
tm_input/positive/16451
tm_input/positive/16452
tm_input/positive/16456
tm_input/positive/16458
tm_input/positive/16459
tm_input/positive/16460
tm_input/positive/16461
tm_input/positive/16463
tm_input/positive/16466
tm_input/positive/16467
tm_input/positive/16473
tm_input/positive/16474
tm_input/positive/16477
tm_input/positive/16478
tm_input/positive/16481
tm_input/positive/16483
tm_input/positive/16488
tm_input/positive/16489
tm_input/positive/16491
tm_input/positive/16492
tm_input/positive/16494
tm_input/positive/16495
tm_input/positive/16496
tm_input/positive/16497
tm_input/positive/165
tm_input/positive/16501
tm_input/positive/16504
tm_input/positive/16505
tm_input/positive/16506
tm_input/positive/16508
tm_input/positive/16509
tm_input/positive/16510
tm_input/positive/16514
tm_input/positive/16515
tm_input/positive/16517
tm_input/positive/16518
tm_input/positive/16519
tm_input/positive/1652
tm_input/positive/16520
tm_input/positive/16521
tm_input/positive/16522
tm_input/positive/16526
tm_input/positive/16528
tm_input/positive/16529
tm_input/positive/1653
tm_input/positive/16530
tm_input/positive/16533
tm_input/positive/16534
tm_input/positive/1654
tm_input/positive/16540
tm_input/positive/16542
tm_input/positive/16544
tm_input/positive/16545
tm_input/positive/16547
tm_input/positive/1655
tm_input/positive/16553
tm_input/positive/16554
tm_input/positive/16555
tm_input/positive/16558
tm_input/positive/16561
tm_input/positive/16564
tm_input/positive/16566
tm_input/positive/16567
tm_input/positive/16569
tm_input/positive/16571
tm_input/positive/16572
tm_input/positive/16573
tm_input/positive/16574
tm_input/positive/16577
tm_input/positive/16584
tm_input/positive/16585
tm_input/positive/16586
tm_input/positive/16589
tm_input/positive/1659
tm_input/positive/16593
tm_input/positive/16596
tm_input/positive/16597
tm_input/positive/16598
tm_input/positive/16600
tm_input/positive/16607
tm_input/positive/16611
tm_input/positive/16612
tm_input/positive/16613
tm_input/positive/16614
tm_input/positive/16615
tm_input/positive/16616
tm_input/positive/16618
tm_input/positive/1662
tm_input/positive/16623
tm_input/positive/16624
tm_input/positive/16625
tm_input/positive/16626
tm_input/positive/16627
tm_input/positive/16629
tm_input/positive/16630
tm_input/positive/16631
tm_input/positive/16635
tm_input/positive/16636
tm_input/positive/16638
tm_input/positive/16639
tm_input/positive/1664
tm_input/positive/16640
tm_input/positive/16641
tm_input/positive/16643
tm_input/positive/16648
tm_input/positive/16649
tm_input/positive/1665
tm_input/positive/16650
tm_input/positive/16651
tm_input/positive/16654
tm_input/positive/16655
tm_input/positive/16657
tm_input/positive/1666
tm_input/positive/16662
tm_input/positive/16663
tm_input/positive/1667
tm_input/positive/16671
tm_input/positive/16673
tm_input/positive/16674
tm_input/positive/16676
tm_input/positive/16677
tm_input/positive/16679
tm_input/positive/1668
tm_input/positive/16680
tm_input/positive/16681
tm_input/positive/16682
tm_input/positive/16686
tm_input/positive/16690
tm_input/positive/16693
tm_input/positive/16694
tm_input/positive/16696
tm_input/positive/16698
tm_input/positive/167
tm_input/positive/16701
tm_input/positive/16703
tm_input/positive/16704
tm_input/positive/16705
tm_input/positive/16711
tm_input/positive/16713
tm_input/positive/16714
tm_input/positive/16716
tm_input/positive/16718
tm_input/positive/16721
tm_input/positive/16722
tm_input/positive/16723
tm_input/positive/16727
tm_input/positive/16728
tm_input/positive/16732
tm_input/positive/16734
tm_input/positive/16738
tm_input/positive/16739
tm_input/positive/16740
tm_input/positive/16741
tm_input/positive/16742
tm_input/positive/16743
tm_input/positive/16744
tm_input/positive/16749
tm_input/positive/1675
tm_input/positive/16750
tm_input/positive/16752
tm_input/positive/16756
tm_input/positive/16757
tm_input/positive/16759
tm_input/positive/1676
tm_input/positive/16760
tm_input/positive/16763
tm_input/positive/16764
tm_input/positive/16766
tm_input/positive/16768
tm_input/positive/16769
tm_input/positive/1677
tm_input/positive/16771
tm_input/positive/16772
tm_input/positive/16773
tm_input/positive/16774
tm_input/positive/16775
tm_input/positive/16776
tm_input/positive/16778
tm_input/positive/16780
tm_input/positive/16788
tm_input/positive/16790
tm_input/positive/16791
tm_input/positive/16793
tm_input/positive/16794
tm_input/positive/16795
tm_input/positive/16796
tm_input/positive/16797
tm_input/positive/168
tm_input/positive/16801
tm_input/positive/16802
tm_input/positive/16803
tm_input/positive/16806
tm_input/positive/16807
tm_input/positive/16808
tm_input/positive/1681
tm_input/positive/16810
tm_input/positive/16812
tm_input/positive/16818
tm_input/positive/16819
tm_input/positive/16821
tm_input/positive/16822
tm_input/positive/16823
tm_input/positive/16824
tm_input/positive/16825
tm_input/positive/16827
tm_input/positive/1683
tm_input/positive/16831
tm_input/positive/16832
tm_input/positive/16833
tm_input/positive/16834
tm_input/positive/16840
tm_input/positive/16842
tm_input/positive/16845
tm_input/positive/16846
tm_input/positive/16848
tm_input/positive/16850
tm_input/positive/16852
tm_input/positive/16853
tm_input/positive/16854
tm_input/positive/16856
tm_input/positive/16858
tm_input/positive/16864
tm_input/positive/16865
tm_input/positive/16867
tm_input/positive/16868
tm_input/positive/16869
tm_input/positive/16870
tm_input/positive/16873
tm_input/positive/16875
tm_input/positive/16876
tm_input/positive/16878
tm_input/positive/16882
tm_input/positive/16883
tm_input/positive/16885
tm_input/positive/16886
tm_input/positive/16887
tm_input/positive/16888
tm_input/positive/1689
tm_input/positive/16891
tm_input/positive/16893
tm_input/positive/16894
tm_input/positive/16895
tm_input/positive/16896
tm_input/positive/16897
tm_input/positive/16899
tm_input/positive/16900
tm_input/positive/16905
tm_input/positive/16907
tm_input/positive/16908
tm_input/positive/1691
tm_input/positive/16911
tm_input/positive/16912
tm_input/positive/16914
tm_input/positive/16916
tm_input/positive/16921
tm_input/positive/16923
tm_input/positive/16926
tm_input/positive/16927
tm_input/positive/16929
tm_input/positive/16930
tm_input/positive/16931
tm_input/positive/16932
tm_input/positive/16933
tm_input/positive/16934
tm_input/positive/16937
tm_input/positive/16938
tm_input/positive/16939
tm_input/positive/1694
tm_input/positive/16941
tm_input/positive/16944
tm_input/positive/16946
tm_input/positive/16947
tm_input/positive/16948
tm_input/positive/1695
tm_input/positive/16952
tm_input/positive/16953
tm_input/positive/16954
tm_input/positive/16957
tm_input/positive/16958
tm_input/positive/1696
tm_input/positive/16961
tm_input/positive/16964
tm_input/positive/16965
tm_input/positive/16966
tm_input/positive/16968
tm_input/positive/16969
tm_input/positive/16970
tm_input/positive/16971
tm_input/positive/16974
tm_input/positive/16975
tm_input/positive/16977
tm_input/positive/16978
tm_input/positive/16979
tm_input/positive/1698
tm_input/positive/16980
tm_input/positive/16981
tm_input/positive/16982
tm_input/positive/16985
tm_input/positive/16986
tm_input/positive/16987
tm_input/positive/16988
tm_input/positive/1699
tm_input/positive/16990
tm_input/positive/16992
tm_input/positive/16995
tm_input/positive/16996
tm_input/positive/16997
tm_input/positive/16998
tm_input/positive/16999
tm_input/positive/17004
tm_input/positive/17005
tm_input/positive/17006
tm_input/positive/17007
tm_input/positive/17008
tm_input/positive/17010
tm_input/positive/17011
tm_input/positive/17013
tm_input/positive/17016
tm_input/positive/1702
tm_input/positive/17020
tm_input/positive/17022
tm_input/positive/17023
tm_input/positive/17024
tm_input/positive/17025
tm_input/positive/17026
tm_input/positive/17027
tm_input/positive/17028
tm_input/positive/17029
tm_input/positive/17032
tm_input/positive/17033
tm_input/positive/17038
tm_input/positive/1704
tm_input/positive/17046
tm_input/positive/17047
tm_input/positive/1705
tm_input/positive/17051
tm_input/positive/17053
tm_input/positive/17054
tm_input/positive/17057
tm_input/positive/17058
tm_input/positive/17059
tm_input/positive/1706
tm_input/positive/17060
tm_input/positive/17061
tm_input/positive/17062
tm_input/positive/17063
tm_input/positive/17064
tm_input/positive/17066
tm_input/positive/17067
tm_input/positive/17068
tm_input/positive/17069
tm_input/positive/1707
tm_input/positive/17072
tm_input/positive/17073
tm_input/positive/17074
tm_input/positive/17079
tm_input/positive/1708
tm_input/positive/17081
tm_input/positive/17084
tm_input/positive/17085
tm_input/positive/17094
tm_input/positive/17098
tm_input/positive/17099
tm_input/positive/17100
tm_input/positive/17101
tm_input/positive/17104
tm_input/positive/17106
tm_input/positive/17107
tm_input/positive/17109
tm_input/positive/17110
tm_input/positive/17111
tm_input/positive/17113
tm_input/positive/17116
tm_input/positive/17118
tm_input/positive/1712
tm_input/positive/17120
tm_input/positive/17122
tm_input/positive/17126
tm_input/positive/17127
tm_input/positive/1713
tm_input/positive/17131
tm_input/positive/17132
tm_input/positive/17135
tm_input/positive/17136
tm_input/positive/17138
tm_input/positive/1714
tm_input/positive/17141
tm_input/positive/17142
tm_input/positive/17143
tm_input/positive/17147
tm_input/positive/1715
tm_input/positive/17151
tm_input/positive/17153
tm_input/positive/17157
tm_input/positive/17159
tm_input/positive/1716
tm_input/positive/17163
tm_input/positive/17170
tm_input/positive/17171
tm_input/positive/17173
tm_input/positive/17178
tm_input/positive/17180
tm_input/positive/17181
tm_input/positive/17187
tm_input/positive/17188
tm_input/positive/17189
tm_input/positive/1719
tm_input/positive/17191
tm_input/positive/17197
tm_input/positive/17199
tm_input/positive/172
tm_input/positive/1720
tm_input/positive/17200
tm_input/positive/17201
tm_input/positive/17202
tm_input/positive/17204
tm_input/positive/17206
tm_input/positive/17208
tm_input/positive/17209
tm_input/positive/17213
tm_input/positive/17214
tm_input/positive/17216
tm_input/positive/17217
tm_input/positive/17218
tm_input/positive/17219
tm_input/positive/17220
tm_input/positive/17222
tm_input/positive/17224
tm_input/positive/17228
tm_input/positive/17229
tm_input/positive/1723
tm_input/positive/17230
tm_input/positive/17231
tm_input/positive/17232
tm_input/positive/17233
tm_input/positive/17234
tm_input/positive/17238
tm_input/positive/17239
tm_input/positive/17240
tm_input/positive/17241
tm_input/positive/17242
tm_input/positive/17244
tm_input/positive/17248
tm_input/positive/17249
tm_input/positive/17250
tm_input/positive/17251
tm_input/positive/17252
tm_input/positive/17253
tm_input/positive/17254
tm_input/positive/17256
tm_input/positive/17260
tm_input/positive/17261
tm_input/positive/17262
tm_input/positive/17264
tm_input/positive/17265
tm_input/positive/17267
tm_input/positive/17268
tm_input/positive/1727
tm_input/positive/17272
tm_input/positive/17273
tm_input/positive/17275
tm_input/positive/17277
tm_input/positive/17279
tm_input/positive/1728
tm_input/positive/17282
tm_input/positive/17283
tm_input/positive/17284
tm_input/positive/17285
tm_input/positive/17286
tm_input/positive/17288
tm_input/positive/1729
tm_input/positive/17290
tm_input/positive/17291
tm_input/positive/17296
tm_input/positive/17297
tm_input/positive/17299
tm_input/positive/173
tm_input/positive/1730
tm_input/positive/17302
tm_input/positive/17305
tm_input/positive/17307
tm_input/positive/17308
tm_input/positive/17309
tm_input/positive/17310
tm_input/positive/17311
tm_input/positive/17312
tm_input/positive/17317
tm_input/positive/1732
tm_input/positive/17321
tm_input/positive/17323
tm_input/positive/17326
tm_input/positive/17327
tm_input/positive/17328
tm_input/positive/17329
tm_input/positive/17330
tm_input/positive/17332
tm_input/positive/17334
tm_input/positive/17335
tm_input/positive/17336
tm_input/positive/17338
tm_input/positive/17339
tm_input/positive/1734
tm_input/positive/17341
tm_input/positive/17342
tm_input/positive/17343
tm_input/positive/17345
tm_input/positive/1735
tm_input/positive/17350
tm_input/positive/17351
tm_input/positive/17352
tm_input/positive/17354
tm_input/positive/17356
tm_input/positive/17360
tm_input/positive/17361
tm_input/positive/17364
tm_input/positive/17367
tm_input/positive/17369
tm_input/positive/17372
tm_input/positive/17377
tm_input/positive/17378
tm_input/positive/17379
tm_input/positive/17383
tm_input/positive/17386
tm_input/positive/17393
tm_input/positive/17395
tm_input/positive/17396
tm_input/positive/17397
tm_input/positive/17398
tm_input/positive/1740
tm_input/positive/17402
tm_input/positive/17403
tm_input/positive/17405
tm_input/positive/17406
tm_input/positive/17407
tm_input/positive/17408
tm_input/positive/17410
tm_input/positive/17411
tm_input/positive/17412
tm_input/positive/17416
tm_input/positive/17417
tm_input/positive/17420
tm_input/positive/17421
tm_input/positive/17422
tm_input/positive/17423
tm_input/positive/17424
tm_input/positive/17427
tm_input/positive/1743
tm_input/positive/17430
tm_input/positive/17431
tm_input/positive/17437
tm_input/positive/17439
tm_input/positive/1744
tm_input/positive/17440
tm_input/positive/17441
tm_input/positive/17442
tm_input/positive/17444
tm_input/positive/17445
tm_input/positive/17446
tm_input/positive/17449
tm_input/positive/1745
tm_input/positive/17450
tm_input/positive/17452
tm_input/positive/17454
tm_input/positive/17455
tm_input/positive/17456
tm_input/positive/17457
tm_input/positive/17458
tm_input/positive/17459
tm_input/positive/17460
tm_input/positive/17462
tm_input/positive/17465
tm_input/positive/17466
tm_input/positive/17467
tm_input/positive/17468
tm_input/positive/17469
tm_input/positive/1747
tm_input/positive/17472
tm_input/positive/17473
tm_input/positive/17474
tm_input/positive/17479
tm_input/positive/17480
tm_input/positive/17485
tm_input/positive/17489
tm_input/positive/1749
tm_input/positive/17490
tm_input/positive/17495
tm_input/positive/17496
tm_input/positive/17497
tm_input/positive/17498
tm_input/positive/17499
tm_input/positive/17501
tm_input/positive/17502
tm_input/positive/17503
tm_input/positive/17505
tm_input/positive/1751
tm_input/positive/17512
tm_input/positive/17513
tm_input/positive/17515
tm_input/positive/17516
tm_input/positive/17517
tm_input/positive/17518
tm_input/positive/17519
tm_input/positive/17520
tm_input/positive/17521
tm_input/positive/17522
tm_input/positive/17524
tm_input/positive/17526
tm_input/positive/17528
tm_input/positive/17529
tm_input/positive/17537
tm_input/positive/17538
tm_input/positive/1754
tm_input/positive/17541
tm_input/positive/17542
tm_input/positive/17543
tm_input/positive/17544
tm_input/positive/17546
tm_input/positive/17549
tm_input/positive/17550
tm_input/positive/17552
tm_input/positive/17554
tm_input/positive/17555
tm_input/positive/17558
tm_input/positive/1756
tm_input/positive/17560
tm_input/positive/17562
tm_input/positive/17563
tm_input/positive/17569
tm_input/positive/17574
tm_input/positive/1758
tm_input/positive/17580
tm_input/positive/17581
tm_input/positive/17583
tm_input/positive/17584
tm_input/positive/17587
tm_input/positive/17589
tm_input/positive/17590
tm_input/positive/17591
tm_input/positive/17593
tm_input/positive/17598
tm_input/positive/17599
tm_input/positive/17600
tm_input/positive/17601
tm_input/positive/17602
tm_input/positive/17603
tm_input/positive/17604
tm_input/positive/17605
tm_input/positive/17607
tm_input/positive/17609
tm_input/positive/17611
tm_input/positive/17612
tm_input/positive/17613
tm_input/positive/17615
tm_input/positive/17617
tm_input/positive/17618
tm_input/positive/1762
tm_input/positive/17622
tm_input/positive/17623
tm_input/positive/17624
tm_input/positive/17626
tm_input/positive/17628
tm_input/positive/17632
tm_input/positive/17634
tm_input/positive/17635
tm_input/positive/17637
tm_input/positive/1764
tm_input/positive/17641
tm_input/positive/17643
tm_input/positive/17649
tm_input/positive/17651
tm_input/positive/17652
tm_input/positive/17654
tm_input/positive/17656
tm_input/positive/17660
tm_input/positive/17661
tm_input/positive/17664
tm_input/positive/17665
tm_input/positive/17667
tm_input/positive/17669
tm_input/positive/17670
tm_input/positive/17674
tm_input/positive/17675
tm_input/positive/17677
tm_input/positive/17678
tm_input/positive/17684
tm_input/positive/17685
tm_input/positive/17686
tm_input/positive/17687
tm_input/positive/17689
tm_input/positive/17691
tm_input/positive/17693
tm_input/positive/17694
tm_input/positive/17695
tm_input/positive/17698
tm_input/positive/17699
tm_input/positive/1770
tm_input/positive/17702
tm_input/positive/17703
tm_input/positive/17706
tm_input/positive/17707
tm_input/positive/17709
tm_input/positive/1771
tm_input/positive/17712
tm_input/positive/17715
tm_input/positive/17716
tm_input/positive/17717
tm_input/positive/17718
tm_input/positive/17719
tm_input/positive/17720
tm_input/positive/17721
tm_input/positive/17723
tm_input/positive/17726
tm_input/positive/1773
tm_input/positive/17730
tm_input/positive/17733
tm_input/positive/17739
tm_input/positive/17741
tm_input/positive/17742
tm_input/positive/17743
tm_input/positive/17746
tm_input/positive/1775
tm_input/positive/17750
tm_input/positive/17751
tm_input/positive/17753
tm_input/positive/17755
tm_input/positive/17760
tm_input/positive/17761
tm_input/positive/17763
tm_input/positive/17764
tm_input/positive/17767
tm_input/positive/1777
tm_input/positive/17771
tm_input/positive/17773
tm_input/positive/17774
tm_input/positive/17775
tm_input/positive/17777
tm_input/positive/17778
tm_input/positive/17780
tm_input/positive/17781
tm_input/positive/17785
tm_input/positive/17787
tm_input/positive/17789
tm_input/positive/17791
tm_input/positive/17792
tm_input/positive/17795
tm_input/positive/17799
tm_input/positive/17803
tm_input/positive/17804
tm_input/positive/17805
tm_input/positive/17807
tm_input/positive/17808
tm_input/positive/17811
tm_input/positive/17814
tm_input/positive/17815
tm_input/positive/17816
tm_input/positive/17817
tm_input/positive/17818
tm_input/positive/17819
tm_input/positive/17820
tm_input/positive/17821
tm_input/positive/17822
tm_input/positive/17824
tm_input/positive/17825
tm_input/positive/17826
tm_input/positive/17829
tm_input/positive/17830
tm_input/positive/17833
tm_input/positive/17834
tm_input/positive/17836
tm_input/positive/17838
tm_input/positive/17839
tm_input/positive/17840
tm_input/positive/17841
tm_input/positive/17846
tm_input/positive/17847
tm_input/positive/17848
tm_input/positive/1785
tm_input/positive/17850
tm_input/positive/17851
tm_input/positive/17852
tm_input/positive/17853
tm_input/positive/17854
tm_input/positive/1786
tm_input/positive/17860
tm_input/positive/17861
tm_input/positive/17862
tm_input/positive/17868
tm_input/positive/17870
tm_input/positive/17874
tm_input/positive/17876
tm_input/positive/1788
tm_input/positive/17883
tm_input/positive/17884
tm_input/positive/17885
tm_input/positive/17888
tm_input/positive/17890
tm_input/positive/17896
tm_input/positive/17897
tm_input/positive/17901
tm_input/positive/17902
tm_input/positive/17904
tm_input/positive/17906
tm_input/positive/17908
tm_input/positive/17909
tm_input/positive/1791
tm_input/positive/17914
tm_input/positive/17916
tm_input/positive/17918
tm_input/positive/17921
tm_input/positive/17926
tm_input/positive/17927
tm_input/positive/17928
tm_input/positive/1793
tm_input/positive/17930
tm_input/positive/17931
tm_input/positive/17934
tm_input/positive/17936
tm_input/positive/17937
tm_input/positive/17938
tm_input/positive/1794
tm_input/positive/17940
tm_input/positive/17941
tm_input/positive/17943
tm_input/positive/17947
tm_input/positive/17948
tm_input/positive/17951
tm_input/positive/17954
tm_input/positive/17957
tm_input/positive/17959
tm_input/positive/1796
tm_input/positive/17960
tm_input/positive/17962
tm_input/positive/17964
tm_input/positive/17965
tm_input/positive/17967
tm_input/positive/17968
tm_input/positive/1797
tm_input/positive/17970
tm_input/positive/17971
tm_input/positive/17972
tm_input/positive/17973
tm_input/positive/17974
tm_input/positive/17976
tm_input/positive/17977
tm_input/positive/17979
tm_input/positive/17981
tm_input/positive/17982
tm_input/positive/17983
tm_input/positive/17984
tm_input/positive/17989
tm_input/positive/1799
tm_input/positive/17992
tm_input/positive/17994
tm_input/positive/17995
tm_input/positive/17996
tm_input/positive/17999
tm_input/positive/18
tm_input/positive/18000
tm_input/positive/18005
tm_input/positive/18007
tm_input/positive/18008
tm_input/positive/18009
tm_input/positive/18012
tm_input/positive/18013
tm_input/positive/18014
tm_input/positive/18017
tm_input/positive/18018
tm_input/positive/1802
tm_input/positive/18020
tm_input/positive/18021
tm_input/positive/18023
tm_input/positive/18027
tm_input/positive/18028
tm_input/positive/1803
tm_input/positive/18030
tm_input/positive/18031
tm_input/positive/18036
tm_input/positive/18038
tm_input/positive/18039
tm_input/positive/18040
tm_input/positive/18044
tm_input/positive/18045
tm_input/positive/18047
tm_input/positive/18048
tm_input/positive/18049
[truncated: 188,892 more chars]
