# Supplementary material for: Beyond the topics: how deep learning can improve the discriminability of probabilistic topic modelling
Source: PeerJ Comput Sci. 2020 Jan 27;6:e252. doi: 10.7717/peerj-cs.252 (PMC7924555; doi:10.7717/peerj-cs.252)
Supplement: Supplemental Information 1 — The zip file contains two main folders one for the topic modelling and the other for Stacked Denoising Autoencoder (SDA). SDA is written based on theano. [file peerj-cs-06-252-s001.zip › Code/topic modelling/gen_JSON.py]

'''
Created on 3 Nov 2015

@author: Noura
'''
from collections import Counter
import json
import numpy
def extract_topics_tuple(fname):
    topics=[]
    
    fp = open(fname,'r')
    for i, line in enumerate(fp):
        tuples=[]
        line=line.rstrip()
        parts=line.split("+")
        for j in range (0,len(parts)):
            tuple=parts[j].split("*")
            t={"word"   :str(tuple[1]),
               "weight" :float(tuple[0])}
            
            tuples.append(t)
        
        #print tuples
        
        data= []
        for line in open("tm_output/tm.datafiles",'r'):
            data.append(line)
        
        filestopics=numpy.loadtxt("tm_output/files_best_topic_id",delimiter=",")
        filesIndxTopic = [n for n,x in enumerate(filestopics) if x == i]
        
        folders=[]
        
        alldirs= []
        for line in open("tm_output/files_lables",'r'):
            alldirs.append(line)
       
        
         
        dirTopic=[]
        for n in range(0,len(filesIndxTopic)):
            dirTopic.append(alldirs[filesIndxTopic[n]].rstrip())
     
      
        dirs= set(dirTopic)
        dirs=list(dirs)
       
        
        for j in range(0,len(dirs)):
            d=dirs[j]
            
            
            fileIndxDir=[n for n,x in enumerate(alldirs) if x == d+"\n"]
            
            shared=list((Counter(fileIndxDir) & Counter(filesIndxTopic)).elements())
            files=[]
            for f in range(0,len(shared)):
                path=data[shared[f]].rstrip()
                parts=path.split("/")
                p={"name":parts[-1] }
                files.append(p)
            
            folder={"name" : str(d),
                    "children" : files}
            
            folders.append(folder)
            #print folders
   
         
        topic={"topic_id":i ,
               "topics"  :tuples,
               "children" :folders}
        #print topic
        topics.append(topic)
        
    fp.close()
    print topics
    return topics


if __name__ == '__main__':


    #ftopics= open("tm_output/tm.topics",'r')
    topics=extract_topics_tuple("tm_output/tm.topics")
    data={"name":"dataset", "topics":topics}
    print data
    
    with open('data.json', 'w') as fp:
        json.dump(data, fp)
   
    
    
    
    
    
