# Supplementary material for: Beyond the topics: how deep learning can improve the discriminability of probabilistic topic modelling
Source: PeerJ Comput Sci. 2020 Jan 27;6:e252. doi: 10.7717/peerj-cs.252 (PMC7924555; doi:10.7717/peerj-cs.252)
Supplement: Supplemental Information 1 — The zip file contains two main folders one for the topic modelling and the other for Stacked Denoising Autoencoder (SDA). SDA is written based on theano. [file peerj-cs-06-252-s001.zip › Code/topic modelling/neg_pos.py]

'''
Created on 14 Mar 2016

@author: Noura
'''

file1 = open("rt-polaritydata/rt-polarity.pos",'r')
i=0
for line in file1:
    out= open("tm_input/positive/"+str(i),'w')
    out.write(line)
    out.close()
    i=i+1  
file1.close()  
print i
print


file2 = open("rt-polaritydata/rt-polarity.neg",'r')
i=0
for line in file2:
    out= open("tm_input/negative/"+str(i),'w')
    out.write(line)
    out.close()
    i=i+1
file2.close()
print i
