# Supplementary material for: Beyond the topics: how deep learning can improve the discriminability of probabilistic topic modelling
Source: PeerJ Comput Sci. 2020 Jan 27;6:e252. doi: 10.7717/peerj-cs.252 (PMC7924555; doi:10.7717/peerj-cs.252)
Supplement: Supplemental Information 1 — The zip file contains two main folders one for the topic modelling and the other for Stacked Denoising Autoencoder (SDA). SDA is written based on theano. [file peerj-cs-06-252-s001.zip › Code/topic modelling/plot_results.py]

'''
Created on 11 Oct 2015

@author: Noura
'''
from matplotlib import cm
from pylab import figure,plot,axis,show,pcolor,colorbar,bone, savefig, scatter,get_cmap,title, close, gca,imshow
import pylab as pl
import matplotlib.pyplot as plt
from sklearn.datasets.samples_generator import make_blobs
from sympy.physics.unitsystems.dimensions import Dimension
from __builtin__ import file
from math import sqrt, ceil
from mpl_toolkits.mplot3d import Axes3D
import matplotlib
from plot_word_cloud import gen_topic_wordcloud
import numpy
import os

def plot_som_hotmap(fdimension, fdistance_map, fwinners, fdir):
    print("Plotting SOM results...")
    winners=numpy.loadtxt(fwinners,delimiter=",")
    distance_map=numpy.loadtxt(fdistance_map,delimiter=",")
    dimension=[]
    fdim=open(fdimension)
    line=fdim.readline()
    parts=line.split("+")
    dimension.append(int(parts[0].split(":")[1]))
    dimension.append(int(parts[1].split(":")[1]))
    bone()
    pcolor(distance_map.T,cmap='hot') # plotting the distance map as background
    colorbar()
    for w in winners:
        plot(w[0],w[1])
    axis([0,dimension[0],0,dimension[1]])
    out=fdir+"/som_heatmap.png"
    savefig(out,  format="png",bbox_inches='tight', transparent=True)
    #show() # show the figure
    close()

def plot_pca(fweights,fdir):
    weights=numpy.loadtxt(fweights,delimiter=",")
    print("Plotting PCA results...")
    scatter(weights[:,0], weights[:,1], alpha=0.5)
    out=fdir+"/pca.png"
    savefig(out,  format="png",bbox_inches='tight', facecolor='white',transparent=True)
    #show()
    close()
    
def plot_dbscan(fpca_weights,flables,fcore_samples_mask, fn_clusters,fdir):
    print "Plotting DBSCAN results..."
    labels=numpy.loadtxt(flables,delimiter=",")
    pca_weights=numpy.loadtxt(fpca_weights,delimiter=",")
    core_samples_mask=numpy.loadtxt(fcore_samples_mask,delimiter=",")
    f=open(fn_clusters)
    line=f.readline()
    parts=line.split("+")
    n_clusters=int(parts[0].split(":")[1])
    sc=float(parts[1].split(":")[1])
    
    # Black removed and is used for noise instead.
    unique_labels = set(labels)
    colors = get_cmap('Spectral')(numpy.linspace(0, 1, len(unique_labels)))
    for k, col in zip(unique_labels, colors):
        if k == -1:
            # Black used for noise.
            col = 'k'

        class_member_mask = (labels == k)
        bool = (core_samples_mask == 1)
        
        xy = pca_weights[class_member_mask & bool]
        plot(xy[:, 0], xy[:, 1], 'o', markerfacecolor=col,
             markeredgecolor='k', markersize=14)

        xy = pca_weights[class_member_mask & ~bool]
        plot(xy[:, 0], xy[:, 1], 'o', markerfacecolor=col,
             markeredgecolor='k', markersize=6)
    title('Estimated number of clusters: %d' % n_clusters)
    out=fdir+"/dbscan.png"
    savefig(out,  format="png",bbox_inches='tight',facecolor='white', transparent=True)
    close()


def gen_files_lables(fname):
    names=[line.rsplit() for line in open(fname)]
    names=numpy.asarray(names)
    names=names.flatten()
    unames= set(names)
    print unames
    unames=list(unames)
    slables={}
    lables=[]
    i=0
    for name in unames:
        slables[name]=i
        i=i+1
    for line in open(fname):
        line=line.rsplit()
        lables.append(slables[line[0]])
    return lables

def gen_files_besttopic(fname):
    docs=numpy.loadtxt(fname, delimiter=",")
    docs=docs.tolist()
    docIndx1=[]
    docIndx2=[]
    doc_topic_weight1=[]
    doc_topic_weight2=[]
    for i in range(0,len(docs)):
        max1=max(docs[i])
        docIndx1.append( docs[i].index(max1))
        doc_topic_weight1.append(max1)
        docs[i].remove(max1)
        max1=max(docs[i])
        docIndx2.append( docs[i].index(max1))
        doc_topic_weight2.append(max1)
    numpy.savetxt("tm_output/files_best_topic_id", docIndx1,  delimiter=",",fmt="%i")
    numpy.savetxt("tm_output/files_best_topic_weight", doc_topic_weight1,  delimiter=",")
    numpy.savetxt("tm_output/files_second_best_topic_id", docIndx2,  delimiter=",",fmt="%i")
    numpy.savetxt("tm_output/files_second_best_topic_weight", doc_topic_weight2,  delimiter=",")
  
   
    return docIndx1 , docIndx2  
     
def tuples_to_ids(dir,fwinners, h,w):
    ids=numpy.empty((h, w)) 
    id=0
    for i in range (0,len(ids)):
        for j in range (0,len(ids[0])):
            ids[i][j]=id
            id=id+1
    num_lines = sum(1 for line in open(fwinners))
    idArr=numpy.empty((num_lines)) 
    file=open(fwinners)
    id=0
    for line in file:
        line=line.rstrip()
        parts=line.split(",")
        
        idArr[id]=ids[int(parts[0])][int(parts[1])]
        
        id=id+1 
    numpy.savetxt(dir+"/som.winnerIDs",idArr,fmt='%i')     
  
    
    
def plot_documents_with_lables(fdir):
    
    tuples_to_ids("tm_output","tm_output/som.winnersGrid", 5, 5)    
    #document/directory 
    docs_dir=gen_files_lables("tm_output/files_lables")
    #document/1stTopic
    docs_topic,docs_topic2=gen_files_besttopic("tm_output/tm.topics_features.csv")
    #document/cluster
    dbscan_lables= numpy.loadtxt("tm_output/dbscan.dataLables")
    #document/neuron 
    winnerIDs=numpy.loadtxt("tm_output/som.winnerIDs")

    dim=sqrt(len(docs_topic))
    dim= int(ceil(dim))
    size=dim*dim
    diff= size-len(docs_topic)
    a=[-1]*diff
    
    
   
    """zipped=[]
    for n in range(0,len(docs_topic)):
        if docs_topic[n]>docs_topic2[n]:
            zipped.append((docs_topic2[n],docs_topic[n]))
        else :
            zipped.append((docs_topic[n],docs_topic2[n]))
      
    tuples= set(zipped)
    print len(tuples)
    tuples=list(tuples)
    print""" 
     
    docs_dir= numpy.concatenate([docs_dir,a]).reshape([dim,dim])
    pcolor(docs_dir,cmap='Paired')
    colorbar()
    title("Documents labeled based on directory ")
    out=fdir+"/docs_dir.png"
    savefig(out,  format="png",bbox_inches='tight',facecolor='white', transparent=True)
    close()

    docs_topic= numpy.concatenate([docs_topic,a]).reshape([dim,dim])
    pcolor(docs_topic,cmap='Paired')
    colorbar()
    title("Documents labeled based on 1st topic ")
    out=fdir+"/docs_topic.png"
    savefig(out,  format="png",bbox_inches='tight',facecolor='white', transparent=True)
    close() 
    
    docs_topic2= numpy.concatenate([docs_topic2,a]).reshape([dim,dim])
    pcolor(docs_topic2,cmap='Paired')
    colorbar()
    title("Documents labeled based 2end topic ")
    out=fdir+"/docs_topic2.png"
    savefig(out,  format="png",bbox_inches='tight',facecolor='white', transparent=True)
    close()    
   
    winnerIDs= numpy.concatenate([winnerIDs,a]).reshape([dim,dim])
    pcolor(winnerIDs,cmap='Paired')
    colorbar()
    title("Documents labeled based on SOM")
    out=fdir+"/docs_som.png"
    savefig(out,  format="png",bbox_inches='tight',facecolor='white', transparent=True)
    close()
    
    dbscan_lables= numpy.concatenate([dbscan_lables,a]).reshape([dim,dim])
    pcolor(dbscan_lables,cmap='Paired')
    colorbar()
    title("Documents labeled based on dbscan clusters")
    out=fdir+"/docs_dbscan.png"
    savefig(out,  format="png",bbox_inches='tight',facecolor='white', transparent=True)
    close()

def gen_pie_charts(fname):
    docs=numpy.loadtxt(fname, delimiter=",")
    print "Number of Documents/Pies: "+str(len(docs))
    for i in range(0,len(docs)):
        cs=cm.Set1(numpy.arange(float(len(docs[0])))/float(len(docs[0])))
        fracs = docs[i]*100
        s=sum(fracs)
       
        if s<99:
            cs=numpy.vstack((cs,[0,0,0,1]))
            fracs=numpy.append(fracs,[100-s])
              
        pl.figure(1, figsize=(1,1))
        pl.pie(fracs,colors=cs)
        savefig("tm_output/pie_plots/"+str(i)+".png",  format="png",bbox_inches='tight',facecolor='white', transparent=True)
        pl.close()

def search_per_topic( threshold):
    listoflists=[]
    listofindx=[]
    features=numpy.loadtxt("tm_output/tm.topics_features.csv", delimiter=",")
    ffiles=open("tm_output/tm.datafiles",'r')
    files=ffiles.readlines()
    files_list=[]
    for i in range(0,len(features[0])):
        listoflists.append([])
        files_list.append([])
        listofindx.append([])
        
    
    for i in range(0,len(features)):
        for j in range(0,len(features[0])):
            if features[i][j]>threshold:
                listoflists[j].append(features[i][j])
                files_list[j].append(files[i])
                listofindx[j].append(i)
   

    for i in range(0,len(files_list)):
        
        x=  [x for (y,x,z) in sorted(zip(listoflists[i],files_list[i],listofindx[i]), reverse=True)] 
        file=open("tm_output/search_per_topic/"+str(i)+".txt",'w') 
        for item in x:
            file.write(item)
        file.close()
        
        z=  [z for (y,x,z) in sorted(zip(listoflists[i],files_list[i],listofindx[i]), reverse=True)]  
        numpy.savetxt("tm_output/search_per_topic/index"+str(i)+".txt",z,fmt='%i')
     
        y=  [round(y*100,2) for (y) in sorted(listoflists[i], reverse=True)]  
        numpy.savetxt("tm_output/search_per_topic/percentage"+str(i)+".txt",y,fmt='%i')
 
 
 
 

def gen_squares_color(num):
    if not os.path.exists("tm_output/topics_colours"):
        os.makedirs("tm_output/topics_colours")
    for i in range(0,num):
        cs=cm.Set1(i/float(num))
        fig = plt.figure()
        ax1 = fig.add_subplot(111, aspect='equal')
        rect = matplotlib.patches.Rectangle((0, 0), 0.5, 0.5, color=cs)
        ax1.add_patch(rect)
        ax1.axis([0,0.5,0, 0.5])
        ax1.axis('off')
    
        #ax1.show()
        fig.savefig('tm_output/topics_colours/'+str(i)+'.png', dpi=90, bbox_inches='tight')
        plt.close() 
    
    
def main_plot(topics):
    
    if not os.path.exists("tm_output/plots"):
        os.makedirs("tm_output/plots")
    
    if not os.path.exists("tm_output/pie_plots"):
        os.makedirs("tm_output/pie_plots")
  
    if not os.path.exists("tm_output/search_per_topic"):
        os.makedirs("tm_output/search_per_topic")
        
    if not os.path.exists("tm_output/topics_wordcloud"):
        os.makedirs("tm_output/topics_wordcloud")
  
    #plot_som_hotmap("tm_output/som.dimensions", "tm_output/som.distance_map", "tm_output/som.winnersGrid", "tm_output/plots")
  
    #plot_documents_with_lables("tm_output/plots")   

    #plot_pca("tm_output/pca.weights", "tm_output/plots")
    """plot_dbscan("tm_output/pca.weights","tm_output/dbscan.lables",
               "tm_output/dbscan.core_samples_mask", "tm_output/dbscan.n_clusters", "tm_output/plots")
    """
    
    print "Generating Word Clouds..."
    gen_topic_wordcloud("tm_output/tm.topics","tm_output/topics_wordcloud")

    
    print "Generating Search Results per Topic..."
    search_per_topic(0.1)
   
   
    print "Generating Pie Charts..."
    gen_squares_color(topics)
    gen_pie_charts("tm_output/tm.topics_features.csv")
   
