# Supplementary material for: Beyond the topics: how deep learning can improve the discriminability of probabilistic topic modelling
Source: PeerJ Comput Sci. 2020 Jan 27;6:e252. doi: 10.7717/peerj-cs.252 (PMC7924555; doi:10.7717/peerj-cs.252)
Supplement: Supplemental Information 1 — The zip file contains two main folders one for the topic modelling and the other for Stacked Denoising Autoencoder (SDA). SDA is written based on theano. [file peerj-cs-06-252-s001.zip › Code/topic modelling/plot_word_cloud.py]

from os import path
from wordcloud import WordCloud
from matplotlib import pyplot as plt

def word_cloud_gen(topics,out_dir):

   
    out_dir=out_dir+"/"
    for i in range(0,len(topics)):
        
        # take relative word frequencies into account, lower max_font_size
        wordcloud = WordCloud(max_font_size=50, relative_scaling=.5,background_color='white').generate_from_frequencies(topics[i])
   
        plt.imshow(wordcloud)
        plt.axis("off")
        #pl.show()
   
        out=out_dir+"topic_"+str(i)+".png"
        plt.savefig(out,  format="png",bbox_inches='tight', transparent=True)
    
    
    
    
def extract_topics_tuple(fname):
    topics=[]
    fp = open(fname,'r')
    for i, line in enumerate(fp):
        tuples=[]
        parts=line.split("+")
        for j in range (0,len(parts)):
            tuple=parts[j].split("*")
            if float(tuple[0])>0:
                t=(str(tuple[1]),float(tuple[0]))
                tuples.append(t)
                #print tuples
        topics.append(tuples)
    fp.close()
    return topics

def gen_topic_wordcloud(fname,outputdir):
    tuples=extract_topics_tuple(fname)
    word_cloud_gen(tuples,outputdir)
    
    
  
"""    
import os
if __name__ == '__main__':
    name="UMICH-Sentiment_Classification"
    if not os.path.exists("datasets/"+name+"/tm_output/topics_wordcloud"):
        os.makedirs("datasets/"+name+"/tm_output/topics_wordcloud")
  
    gen_topic_wordcloud("datasets/"+name+"/tm_output/pos_tm.topics","datasets/"+name+"/tm_output/topics_wordcloud")
"""
