# Supplementary material for: Beyond the topics: how deep learning can improve the discriminability of probabilistic topic modelling
Source: PeerJ Comput Sci. 2020 Jan 27;6:e252. doi: 10.7717/peerj-cs.252 (PMC7924555; doi:10.7717/peerj-cs.252)
Supplement: Supplemental Information 1 — The zip file contains two main folders one for the topic modelling and the other for Stacked Denoising Autoencoder (SDA). SDA is written based on theano. [file peerj-cs-06-252-s001.zip › Code/topic modelling/prepare_enteractive.py]

'''
Created on 29 Oct 2015

@author: Noura
'''
import numpy as np

paths = open("tm_output/tm.datafiles",'r')
topicID=  open("tm_output/files_best_topic_id",'r')
topicW=open("tm_output/files_best_topic_weight",'r')

out=open("chris_data.txt",'w')

for pline in paths:
    pline=pline.rstrip()
    idline=topicID.readline().rstrip()
    wline=topicW.readline().rstrip()
    out.write(pline+","+idline+","+wline+"\n")
