# Supplementary material for: Beyond the topics: how deep learning can improve the discriminability of probabilistic topic modelling
Source: PeerJ Comput Sci. 2020 Jan 27;6:e252. doi: 10.7717/peerj-cs.252 (PMC7924555; doi:10.7717/peerj-cs.252)
Supplement: Supplemental Information 1 — The zip file contains two main folders one for the topic modelling and the other for Stacked Denoising Autoencoder (SDA). SDA is written based on theano. [file peerj-cs-06-252-s001.zip › Code/topic modelling/remove_newlines.py]

'''
Created on 24 Nov 2015

@author: Noura
'''

import sys
from minisom import MiniSom
import numpy
import os


def get_filepaths(directory):
  
    file_paths = []  # List which will store all of the full filepaths.

    # Walk the tree.
    for root, directories, files in os.walk(directory):
        for filename in files:
            if filename.endswith(""):
                # Join the two strings in order to form the full filepath.
                filepath = os.path.join(root, filename)
                file_paths.append(filepath)  # Add it to the list.
            
    return file_paths  # Self-explanatory.

def remove_newlines_file(file_dir):    
    file=open(file_dir ,'r')
    data=file.read().replace('\n', ' ')
    file.close()
    out=open(file_dir,'w')
    out.write(data)
    out.close()
        
       
        
        

def remove_newlines_dir(input_dir):
    cat=[]
    fpaths=get_filepaths(input_dir)    
    for i in range (0,len(fpaths)):
        parts= fpaths[i].split("/")
        cat.append( parts[1])
    cat=set(cat)
    for dir in cat:
        if not os.path.exists("tm_input/"+dir):
            os.makedirs("tm_input/"+dir)    
    for i in range (0,len(fpaths)):
        outpath=fpaths[i].replace(input_dir,"tm_input")
        file=open(fpaths[i],'r')
        if(os.path.getsize(fpaths[i]) > 10): 
            data=file.read().replace('\n', ' ')
            out=open(outpath,'w')
            out.write(data)
            out.close()
        else: print  outpath
       
        file.close()
        
   
if not os.path.exists("tm_input"):
        os.makedirs("tm_input")
   
remove_newlines_dir("smsspamcollection")

remove_newlines_file("smsspamcollection")
