# Supplementary material for: Beyond the topics: how deep learning can improve the discriminability of probabilistic topic modelling
Source: PeerJ Comput Sci. 2020 Jan 27;6:e252. doi: 10.7717/peerj-cs.252 (PMC7924555; doi:10.7717/peerj-cs.252)
Supplement: Supplemental Information 1 — The zip file contains two main folders one for the topic modelling and the other for Stacked Denoising Autoencoder (SDA). SDA is written based on theano. [file peerj-cs-06-252-s001.zip › Code/topic modelling/run.py]

'''
Created on 10 Oct 2015
@author: Noura
'''

import sys
from minisom import MiniSom
from numpy import genfromtxt
import numpy
import os
from sklearn import decomposition
from sklearn.cluster import DBSCAN
from TopicModelling import  TopicModel
from plot_results import main_plot
import pyLDAvis.gensim as vis
import pyLDAvis

def remove_newlines_file(file_dir):    
    file=open(file_dir ,'r')
    data=file.read().replace('\n', ' ')
    file.close()
    os.remove(file_dir)
    out=open(file_dir,'w')
    out.write(data)
    out.close() 


def normalize():
    mat=numpy.loadtxt("tm_output/tm.topics_features.csv",delimiter=",")
    norm_mat=open("tm_output/tm.topics_features.csv", 'w')
    for i in range(0,len(mat)):
        sum=0
        for j in range (0,len(mat[i])):
            sum=sum+mat[i][j]
        if sum!=1 and sum>0 :
            for n in range (0,len(mat[i])):  
                mat[i][n]=mat[i][n]/sum
    numpy.savetxt("tm_output/tm.topics_features.csv",mat,fmt='%.10f',delimiter=",")

def get_filepaths(directory):
    file_paths = []  # List which will store all of the full filepaths.
    # Walk the tree.
    for root, directories, files in os.walk(directory):
        for filename in files:
            if filename.endswith(""):
                # Join the two strings in order to form the full filepath.
                filepath = os.path.join(root, filename)
                file_paths.append(filepath)  # Add it to the list.
    return file_paths  # Self-explanatory.

def tuples_to_ids(dir,fwinners, h,w):
    ids=numpy.empty((h, w)) 
    id=0
    for i in range (0,len(ids)):
        for j in range (0,len(ids[0])):
            ids[i][j]=id
            id=id+1
    num_lines = sum(1 for line in open(fwinners))
    idArr=numpy.empty((num_lines)) 
    file=open(fwinners)
    id=0
    for line in file:
        line=line.rstrip()
        parts=line.split(",")
        
        idArr[id]=ids[int(parts[0])][int(parts[1])]
        
        id=id+1 
    numpy.savetxt(dir+"/som.winnerIDs",idArr,fmt='%i')     
  
 
def winnersIDs_to_clustersID(dir,flables,fwinners):
    winners=numpy.loadtxt(fwinners,delimiter=",")
    lables=numpy.loadtxt(flables,delimiter=",")
    for i in range(0,len(winners)):
        winners[i]= lables[winners[i]]
    numpy.savetxt(dir+"/dbscan.dataLables",winners.T,fmt='%i')     
   

def topic_model(stopwords='stopWords.txt', num_topics=100, 
                iterations=1000 , input_dir="tm_input",output_dir="tm_output", fname_features="topic_features.csv", state=2):
    
    
    fpaths=get_filepaths(input_dir)
   
    
    import os
    for num in range(0,len(fpaths)):
        if (".DS_Store" == fpaths[num] )| (os.path.getsize(fpaths[num])==0):
            os.remove(fpaths[num])
        else:
            remove_newlines_file(fpaths[num]) 
    
    fpaths=get_filepaths(input_dir)
           
    # state=0 generate dictionary from file
    # state=1 load dictionary from file
    # state=2 generate dictionary from the files in input_dir  
    model=TopicModel(stopwords, num_topics, iterations,input_dir,output_dir) 
 
    
    if state==2:
        model.generate_dictionary(fpaths[0])
        for i in range (0,len(fpaths)): 
            model.update_dictionary(fpaths[i])     
    if state==1:
        model.load_dictionary("/dict/dictionary.dat")
    if state==0:   
        model.generate_dictionary(output_dir+"/dict/word-master.txt") 
        model.save_dictionary("dict/dictionary.dat")
 
    model.build_LDA_model()
    model.extract_topics_dir(fname_features)
    model.save_dictionary("tm.dictionary")
    model.store_topics("tm.topics", 50)
    model.save_model("tm.lda_model")
    #normalize()
   
    data = vis.prepare(model.lda, model.corpus, model.dictionary)
    pyLDAvis.save_html(data, 'index_lda.html')
    
    
    return output_dir+"/"+fname_features
    
       
def som(fname,height=10,width=10, itr=1000, output_dir="tm_output"):
    output_dir="tm_output"+"/"
    data = genfromtxt(fname, delimiter=',')
    #data = apply_along_axis(lambda x: x/linalg.norm(x),1,data) # data normalization
    
    ### Initialization and training ###
    som = MiniSom(height,width,len(data[0]),sigma=1.0,learning_rate=0.5)
    som.random_weights_init(data)
    som.train_random(data,itr) # random training
    weights= numpy.vstack((som.weights[0],som.weights[1]))
    for i in range(2,len(som.weights)): 
        weights= numpy.vstack((weights,som.weights[i]))
        
    #saving distance_map to file
    output_file = output_dir+"/som.distance_map"   
    numpy.savetxt(output_file,som.distance_map().T,fmt='%.10f',delimiter=",")     
    #saving weights to file    
    output_file = output_dir+"/som.weights"   
    numpy.savetxt(output_file,weights,fmt='%.10f',delimiter=",")     
    #saving winners to files
    winners=[]
    for cnt,xx in enumerate(data):
        winners.append( som.winner(xx)) # getting the winner
    output_file = output_dir+"/som.winnersGrid"   
    numpy.savetxt(output_file,winners,fmt='%i',delimiter=",")     
    #save som dimensions 
    output_file = output_dir+"/som.dimensions"   
    file = open(output_file, "w")
    file.write("h:"+str(height)+"+w:"+str(width)+"+f:"+str(len(data[0])))
    file.close()
    tuples_to_ids(output_dir,output_dir+"/som.winnersGrid", height, width)    
    return weights 
    
    

def pca(weights,output_dir):
    pca = decomposition.PCA ()
    pca.n_components = 2
    weights_reduced = pca.fit_transform(weights)
    output_file = output_dir+"/pca.weights"   
    numpy.savetxt(output_file,weights_reduced,fmt='%.10f',delimiter=",")       
    return weights_reduced


def dbscan(weights_reduced,epsi=0.1, min_samp=2,output_dir="tm_output"):
    
    db = DBSCAN(eps=epsi, min_samples=min_samp).fit(weights_reduced)
    core_samples_mask = numpy.zeros_like(db.labels_, dtype=bool)
    core_samples_mask[db.core_sample_indices_] = True
    labels = db.labels_
    # Number of clusters in labels, ignoring noise if present.
    n_clusters_ = len(set(labels)) - (1 if -1 in labels else 0)
  
    #save core_samples_mask
    output_file = output_dir+"/dbscan.core_samples_mask"   
    numpy.savetxt(output_file,core_samples_mask,fmt='%5i',delimiter=",")     
    #save labels
    output_file = output_dir+"/dbscan.lables"   
    numpy.savetxt(output_file,labels,fmt='%i',delimiter=",")     
    #save cluster number
    output_file = output_dir+"/dbscan.n_clusters"   
    file = open(output_file, "w")
    file.write("n_clusters:"+str(n_clusters_)+"+SilhouetteCoefficient:0")#+str(metrics.silhouette_score(weights_reduced, labels)))
    file.close()
    return core_samples_mask, labels, n_clusters_ 
  

def run(input_dir="tm_input",output_dir="tm_output",
        num_topics=100, tm_itr=1000,
        som_h=10,som_w=10,som_itr=1000,
        dbscan_ep=0.2, dbscan_min=3, state=2):
   
    if not os.path.exists(output_dir):
        os.makedirs(output_dir)
    
    features_file=topic_model(input_dir=input_dir, num_topics=num_topics, iterations=tm_itr , 
                              output_dir=output_dir, fname_features="tm.topics_features.csv",state=state)
    
    #weights =som(features_file,height=som_h,width=som_w, itr=som_itr, output_dir=output_dir)
    
    #weights_reduced=pca(weights,output_dir)
    
    #dbscan(weights_reduced,epsi=dbscan_ep, min_samp=dbscan_min, )
    
    #winnersIDs_to_clustersID("tm_output","tm_output/dbscan.lables","tm_output/som.winnerIDs")
  
if __name__ == '__main__':
    
    #winnersIDs_to_clustersID("tm_output","tm_output/dbscan.lables","tm_output/som.winnerIDs")
    #run()
    input_dir = "tm_input"#sys.argv[1]
    num_topics= 100#int(sys.argv[3])
    output_dir = "tm_output"#sys.argv[2]
    tm_itr=10000#int(sys.argv[4])
    #som_h =5#int(sys.argv[5])
    #som_w=5#int(sys.argv[6])
    #som_itr=10000#int(sys.argv[7])
    #dbscan_ep=0.1#float(sys.argv[8])
    #dbscan_min=2#int(sys.argv[9])
    state=2
    
    #gen_squares_color(num_topics)
    
    """run(input_dir=input_dir,output_dir=output_dir,
        num_topics=num_topics, tm_itr=tm_itr,
        som_h=som_h,som_w=som_w,som_itr=som_itr,
        dbscan_ep=dbscan_ep, dbscan_min=dbscan_min, state=state)
    """
    
    run(input_dir=input_dir,output_dir=output_dir,
        num_topics=num_topics, tm_itr=tm_itr, state=state)
    main_plot(num_topics)
   
    
