# Supplementary material for: Beyond the topics: how deep learning can improve the discriminability of probabilistic topic modelling
Source: PeerJ Comput Sci. 2020 Jan 27;6:e252. doi: 10.7717/peerj-cs.252 (PMC7924555; doi:10.7717/peerj-cs.252)
Supplement: Supplemental Information 1 — The zip file contains two main folders one for the topic modelling and the other for Stacked Denoising Autoencoder (SDA). SDA is written based on theano. [file peerj-cs-06-252-s001.zip › Code/topic modelling/run2.py]

'''
Created on 10 Oct 2015
@author: Noura
'''
import sys
from minisom import MiniSom
from numpy import genfromtxt
import numpy
import os
from sklearn import decomposition
from sklearn.cluster import DBSCAN
from sklearn import metrics
from TopicModelling import  TopicModel

def get_filepaths(directory):
  
    file_paths = []  # List which will store all of the full filepaths.

    # Walk the tree.
    for root, directories, files in os.walk(directory):
        for filename in files:
            if filename.endswith(".txt"):
                # Join the two strings in order to form the full filepath.
                filepath = os.path.join(root, filename)
                file_paths.append(filepath)  # Add it to the list.
            
    return file_paths  # Self-explanatory.

def tuples_to_ids(dir,fwinners, h,w):
    ids=numpy.empty((h, w)) 
    id=0
    for i in range (0,len(ids)):
        for j in range (0,len(ids[0])):
            ids[i][j]=id
            id=id+1
    num_lines = sum(1 for line in open(fwinners))
    idArr=numpy.empty((num_lines)) 
    file=open(fwinners)
    id=0
    for line in file:
        line=line.rstrip()
        parts=line.split(",")
        
        idArr[id]=ids[int(parts[0])][int(parts[1])]
        
        id=id+1 
    numpy.savetxt(dir+"/som.winnerIDs",idArr,fmt='%i')     
  
 
def winnersIDs_to_clustersID(dir,flables,fwinners):
    winners=numpy.loadtxt(fwinners,delimiter=",")
    lables=numpy.loadtxt(flables,delimiter=",")
    for i in range(0,len(winners)):
        winners[i]= lables[winners[i]]
    numpy.savetxt(dir+"/dbscan.dataLables",winners.T,fmt='%i')     
   

def topic_model(stopwords='stopWords.txt', num_topics=100, 
                iterations=1000 , input_dir="tm_input",output_dir="tm_output", fname_features="topic_features.csv", state=2):
    # state=0 generate dictionary from file
    # state=1 load dictionary from file
    # state=2 generate dictionary from the files in input_dir  
    model=TopicModel(stopwords, num_topics, iterations,input_dir,output_dir) 
    
    if state==2:
        
        fpaths=get_filepaths(input_dir)
        print fpaths
        model.generate_dictionary(fpaths[0])
        for i in range (0,len(fpaths)): 
            model.update_dictionary(fpaths[i])     
    if state==1:
        model.load_dictionary("/dict/dictionary.dat")
    if state==0:   
        model.generate_dictionary(output_dir+"/dict/words-master.txt") 
        model.save_dictionary("dict/dictionary.dat")
 
    model.build_LDA_model()
    model.extract_topics_dir(fname_features)
    model.save_dictionary("tm.dictionary")
    model.store_topics("tm.topics", 100)
    model.save_model("tm.lda_model")
    return output_dir+"/"+fname_features
    
       
def som(fname,height=10,width=10, itr=1000, output_dir="tm_output"):
    output_dir="tm_output"+"/"
    data = genfromtxt(fname, delimiter=',')
    #data = apply_along_axis(lambda x: x/linalg.norm(x),1,data) # data normalization
    
    ### Initialization and training ###
    som = MiniSom(height,width,len(data[0]),sigma=1.0,learning_rate=0.5)
    som.random_weights_init(data)
    som.train_random(data,itr) # random training
    weights= numpy.vstack((som.weights[0],som.weights[1]))
    for i in range(2,len(som.weights)): 
        weights= numpy.vstack((weights,som.weights[i]))
        
    #saving distance_map to file
    output_file = output_dir+"/som.distance_map"   
    numpy.savetxt(output_file,som.distance_map().T,fmt='%.10f',delimiter=",")     
    #saving weights to file    
    output_file = output_dir+"/som.weights"   
    numpy.savetxt(output_file,weights,fmt='%.10f',delimiter=",")     
    #saving winners to files
    winners=[]
    for cnt,xx in enumerate(data):
        winners.append( som.winner(xx)) # getting the winner
    output_file = output_dir+"/som.winnersGrid"   
    numpy.savetxt(output_file,winners,fmt='%i',delimiter=",")     
    #save som dimensions 
    output_file = output_dir+"/som.dimensions"   
    file = open(output_file, "w")
    file.write("h:"+str(height)+"+w:"+str(width)+"+f:"+str(len(data[0])))
    file.close()
    tuples_to_ids(output_dir,output_dir+"/som.winnersGrid", height, width)    
    return weights 
    
    

def pca(weights,output_dir):
    pca = decomposition.PCA ()
    pca.n_components = 2
    weights_reduced = pca.fit_transform(weights)
    output_file = output_dir+"/pca.weights"   
    numpy.savetxt(output_file,weights_reduced,fmt='%.10f',delimiter=",")       
    return weights_reduced


def dbscan(weights_reduced,epsi=0.1, min_samp=2,output_dir="tm_output"):
    
    db = DBSCAN(eps=epsi, min_samples=min_samp).fit(weights_reduced)
    core_samples_mask = numpy.zeros_like(db.labels_, dtype=bool)
    core_samples_mask[db.core_sample_indices_] = True
    labels = db.labels_
    # Number of clusters in labels, ignoring noise if present.
    n_clusters_ = len(set(labels)) - (1 if -1 in labels else 0)
  
    #save core_samples_mask
    output_file = output_dir+"/dbscan.core_samples_mask"   
    numpy.savetxt(output_file,core_samples_mask,fmt='%5i',delimiter=",")     
    #save labels
    output_file = output_dir+"/dbscan.lables"   
    numpy.savetxt(output_file,labels,fmt='%i',delimiter=",")     
    #save cluster number
    output_file = output_dir+"/dbscan.n_clusters"   
    file = open(output_file, "w")
    file.write("n_clusters:"+str(n_clusters_)+"+SilhouetteCoefficient:"+str(metrics.silhouette_score(weights_reduced, labels)))
    file.close()
    return core_samples_mask, labels, n_clusters_ 
  

def run(input_dir="tm_input",output_dir="tm_output",
        num_topics=100, tm_itr=1000,
        som_h=10,som_w=10,som_itr=1000,
        dbscan_ep=0.1, dbscan_min=3, state=2):
   
    if not os.path.exists(output_dir):
        os.makedirs(output_dir)
    
    features_file=topic_model(input_dir=input_dir, num_topics=num_topics, iterations=tm_itr , 
                              output_dir=output_dir, fname_features="tm.topics_features.csv",state=state)
    
    weights =som(features_file,height=som_h,width=som_w, itr=som_itr, output_dir=output_dir)
    
    weights_reduced=pca(weights,output_dir)
    
    dbscan(weights_reduced,epsi=dbscan_ep, min_samp=dbscan_min, )
    
    winnersIDs_to_clustersID("tm_output","tm_output/dbscan.lables","tm_output/som.winnerIDs")
  
if __name__ == '__main__':
    
    #winnersIDs_to_clustersID("tm_output","tm_output/dbscan.lables","tm_output/som.winnerIDs")
  
    run()
    
    '''  
    input_dir = sys.argv[1]
    num_topics=int(sys.argv[3])
    output_dir =sys.argv[2]
    tm_itr=int(sys.argv[4])
    som_h =int(sys.argv[5])
    som_w=int(sys.argv[6])
    som_itr=int(sys.argv[7])
    dbscan_ep=float(sys.argv[8])
    dbscan_min=int(sys.argv[9])
    
    run(input_dir=input_dir,output_dir=output_dir,
        num_topics=num_topics, tm_itr=tm_itr,
        som_h=som_h,som_w=som_w,som_itr=som_itr,
        dbscan_ep=dbscan_ep, dbscan_min=dbscan_min)
    '''
   
    
    
    
    
    
    
    
    
