# Supplementary material for: Beyond the topics: how deep learning can improve the discriminability of probabilistic topic modelling
Source: PeerJ Comput Sci. 2020 Jan 27;6:e252. doi: 10.7717/peerj-cs.252 (PMC7924555; doi:10.7717/peerj-cs.252)
Supplement: Supplemental Information 1 — The zip file contains two main folders one for the topic modelling and the other for Stacked Denoising Autoencoder (SDA). SDA is written based on theano. [file peerj-cs-06-252-s001.zip › Code/topic modelling/run_tweets.py]

'''
Created on 10 Oct 2015
@author: Noura
'''
import json
import sys
from minisom import MiniSom
from numpy import genfromtxt
import numpy
import os

from sklearn import decomposition
from sklearn.cluster import DBSCAN
from sklearn import metrics
from TopicModelling import  TopicModel
import time

def get_filepaths(directory):
    file_paths = []  # List which will store all of the full filepaths.

    # Walk the tree.
    for root, directories, files in os.walk(directory):
        for filename in files:
            if filename.endswith(".txt"):
                # Join the two strings in order to form the full filepath.
                filepath = os.path.join(root, filename)
                file_paths.append(filepath)  # Add it to the list.
            
    return file_paths  # Self-explanatory.

def file_size(fname):
    with open(fname) as f:
        return  sum(1 for _ in f)


def get_extra_live_tweets(fname,counter):
    
    f= open(fname,'r')
    out=open("temp.txt",'w')
    i=0
    for line in f:
        
        if(i>counter):
            #print line
            out.write(line)
        i=i+1
    name= out.name
    f.close()
    out.close()
    return name
    
   
def extract_topics_tuple(fname):
    topics=[]
    
    fp = open(fname,'r')
    for i, line in enumerate(fp):
        tuples=[]
        line=line.rstrip()
        parts=line.split("+")
        for j in range (0,len(parts)):
            tuple=parts[j].split("*")
            t={"word"   :str(tuple[1]),
               "weight" :float(tuple[0])}
            
            tuples.append(t)
        #print tuples
        topic={"topic_id":i ,
               "topics"  :tuples}
        topics.append(topic)
    fp.close()
    return topics

    

def topic_model(stopwords='stopWords.txt', num_topics=100, 
                iterations=1000 , tweetsFileName="tm_input",output_dir="tm_output", fname_features="topic_features.csv", state=2):
    # state=0 generate dictionary from file
    # state=1 load dictionary from file
    # state=2 generate dictionary from the files in input_dir  
    model=TopicModel(stopwords, num_topics, iterations,output_dir) 
    
    if state==2:  
        model.generate_dictionary(tweetsFileName)
    if state==1:
        model.load_dictionary("/dict/dictionary.dat")
    if state==0:   
        model.generate_dictionary(output_dir+"/dict/words-master.txt") 
        model.save_dictionary("dict/dictionary.dat")
        
    model.build_LDA_model_from_file(tweetsFileName)
    model.store_topics("tm.topics", 20)
    counter=file_size(tweetsFileName)
    print counter
    while(True):
        time.sleep(30)
        size=file_size(tweetsFileName)
        if(size>counter):
            print size
            
            fname=get_extra_live_tweets(tweetsFileName, counter)
            if state==2: model.update_dictionary(fname)  
            model.update_LDA_model(fname)
            
            model.store_topics("tm.topics", 20)
            
            corpus=model.extract_corpus_file(tweetsFileName)
            model.extract_topics(corpus,fname_features)
            
            topics=extract_topics_tuple("tm_output/tm.topics")
            data={"name":"dataset", "topics":topics}
            with open('data.json', 'w') as fp:
                json.dump(data, fp)
 
            model.save_dictionary("tm.dictionary")
            model.save_model("tm.lda_model")
            counter=size
   

def run(tweetsFileName="tweetsFileName.txt",output_dir="tm_output",
        num_topics=100, tm_itr=1000, state=2):
    if not os.path.exists(output_dir):
        os.makedirs(output_dir) 
    topic_model(tweetsFileName=tweetsFileName, num_topics=num_topics, iterations=tm_itr , 
                              output_dir=output_dir, fname_features="0tm.topics_features.csv",state=state)
   
   
   
if __name__ == '__main__':
   
    #run()
    
    
    input_dir = "military-1447080605.txt"#sys.argv[1]
    output_dir ="tm_output"#sys.argv[2]
    num_topics=10#int(sys.argv[3])
    tm_itr=1000#int(sys.argv[4])
    state =2#int(sys.argv[5])
   
    
    run(tweetsFileName=input_dir,output_dir=output_dir,
        num_topics=num_topics, tm_itr=tm_itr, state=state)
    
 
    
    
    
    
    
    
    
