# Supplementary material for: Beyond the topics: how deep learning can improve the discriminability of probabilistic topic modelling
Source: PeerJ Comput Sci. 2020 Jan 27;6:e252. doi: 10.7717/peerj-cs.252 (PMC7924555; doi:10.7717/peerj-cs.252)
Supplement: Supplemental Information 1 — The zip file contains two main folders one for the topic modelling and the other for Stacked Denoising Autoencoder (SDA). SDA is written based on theano. [file peerj-cs-06-252-s001.zip › Code/topic modelling/sent_words/neg_tm.topics]

0.159*harry + 0.158*potter + 0.059*sucks + 0.050*guy + 0.043*hates + 0.043*crazy + 0.043*not + 0.037*hate + 0.035*suck + 0.023*quiz + 0.023*bye + 0.014*stupid + 0.012*movies + 0.011*vinci + 0.011*code + 0.011*hollywood + 0.011*sucked + 0.008*wotshisface + 0.008*slap + 0.008*fucking + 0.008*daniel + 0.007*gay + 0.007*black + 0.007*retarted + 0.005*throat + 0.005*cock + 0.005*trousers + 0.005*past + 0.005*groaning + 0.005*rock + 0.005*hard + 0.005*vigor + 0.005*noises + 0.005*whimpering + 0.005*blonds + 0.005*making + 0.005*malfoy + 0.005*draco + 0.005*aching + 0.005*dragged + 0.005*hips + 0.005*panting + 0.004*people + 0.003*heard + 0.003*soo + 0.003*stars + 0.002*evil + 0.002*plain + 0.002*don + 0.002*material
0.093*code + 0.093*vinci + 0.044*sucked + 0.044*sucks + 0.036*time + 0.036*big + 0.024*crap + 0.022*gin + 0.022*zen + 0.022*combining + 0.022*opinion + 0.022*gary + 0.022*review + 0.018*harry + 0.018*potter + 0.013*impossible + 0.013*hate + 0.013*mission + 0.009*inaccurate + 0.009*bogus + 0.009*letting + 0.009*not + 0.009*type + 0.009*likes + 0.009*heard + 0.009*person + 0.009*character + 0.009*dies + 0.009*main + 0.005*brokeback + 0.005*mountain + 0.005*fucking + 0.005*iii + 0.005*wotshisface + 0.005*point + 0.005*lin + 0.005*soo + 0.005*slap + 0.005*butt + 0.005*reality + 0.005*movie + 0.005*daniel + 0.005*pale + 0.005*movies + 0.005*bout + 0.005*images + 0.005*stars + 0.005*hey + 0.005*lord + 0.005*evil
0.042*sucked + 0.041*fact + 0.036*potter + 0.036*harry + 0.034*sucks + 0.030*vinci + 0.029*code + 0.028*mountain + 0.028*brokeback + 0.028*anus + 0.013*week + 0.013*don + 0.013*impossible + 0.013*suck + 0.013*friday + 0.013*kelsie + 0.013*hung + 0.013*haven + 0.013*mission + 0.011*hate + 0.007*smoked + 0.007*cock + 0.007*blonds + 0.007*quick + 0.007*vigor + 0.007*soo + 0.007*panting + 0.007*guy + 0.007*stars + 0.007*kinda + 0.007*not + 0.007*malfoy + 0.007*rock + 0.007*throat + 0.007*draco + 0.007*dragged + 0.007*hips + 0.007*aching + 0.007*meat + 0.007*heard + 0.007*online + 0.007*consumed + 0.007*quizzes + 0.007*iii + 0.007*place + 0.007*making + 0.007*hard + 0.007*update + 0.007*broke + 0.007*love
0.102*sucks + 0.102*code + 0.102*vinci + 0.044*talking + 0.036*potter + 0.036*harry + 0.025*sucked + 0.023*great + 0.019*hate + 0.018*stupid + 0.017*movie + 0.013*lousy + 0.012*goth + 0.012*mission + 0.012*impossible + 0.010*mountain + 0.010*brokeback + 0.009*bye + 0.009*quiz + 0.007*ass + 0.007*retarted + 0.007*black + 0.007*gay + 0.007*guy + 0.006*fucking + 0.006*heard + 0.005*gin + 0.005*horrible + 0.005*review + 0.005*daniel + 0.005*slap + 0.005*wotshisface + 0.005*combining + 0.005*opinion + 0.005*zen + 0.005*time + 0.005*gary + 0.005*suck + 0.004*rock + 0.004*vigor + 0.004*past + 0.004*noises + 0.003*hips + 0.003*whimpering + 0.003*blonds + 0.003*draco + 0.003*making + 0.003*hard + 0.003*panting + 0.003*throat
0.157*code + 0.156*vinci + 0.081*sucked + 0.059*sucks + 0.038*heard + 0.030*soo + 0.030*stars + 0.025*bad + 0.025*told + 0.015*opinion + 0.015*gary + 0.015*combining + 0.015*zen + 0.015*gin + 0.015*review + 0.014*donkey + 0.014*balls + 0.010*left + 0.009*big + 0.008*hated + 0.008*hate + 0.008*suck + 0.005*harry + 0.005*friday + 0.005*letting + 0.005*time + 0.005*potter + 0.005*hung + 0.005*kelsie + 0.004*stupid + 0.003*movie + 0.003*begin + 0.003*libarian + 0.003*public + 0.003*rachel + 0.003*crazy + 0.003*reading + 0.003*howard + 0.003*ron + 0.003*nans + 0.003*lucky + 0.003*bogus + 0.003*movies + 0.003*majorly + 0.003*guy + 0.003*inaccurate + 0.003*refusing + 0.003*thought + 0.003*place + 0.003*plain
0.055*harry + 0.055*potter + 0.041*code + 0.041*vinci + 0.027*guy + 0.027*suck + 0.027*left + 0.025*christian + 0.024*sucked + 0.018*hate + 0.018*stupid + 0.015*cock + 0.014*not + 0.014*gay + 0.014*retarted + 0.014*hates + 0.014*crazy + 0.014*black + 0.011*trousers + 0.011*making + 0.011*panting + 0.011*aching + 0.011*draco + 0.011*throat + 0.011*malfoy + 0.011*dragged + 0.010*vigor + 0.010*blonds + 0.010*groaning + 0.010*whimpering + 0.010*hard + 0.010*hips + 0.010*noises + 0.010*past + 0.010*rock + 0.009*friday + 0.009*impossible + 0.009*mission + 0.009*hung + 0.009*time + 0.009*kelsie + 0.005*boring + 0.005*absolutely + 0.005*search + 0.005*chessboard + 0.005*yahoo + 0.005*skin + 0.005*games + 0.005*god + 0.005*themed
0.385*stupid + 0.109*hate + 0.093*harry + 0.093*potter + 0.029*brokeback + 0.029*mountain + 0.010*jokes + 0.010*head + 0.010*hat + 0.010*laughed + 0.010*helped + 0.010*insanely + 0.010*cowboy + 0.010*bobbypin + 0.008*movies + 0.006*plain + 0.006*reading + 0.006*begin + 0.006*material + 0.006*outshines + 0.003*friday + 0.002*wotshisface + 0.002*guts + 0.002*gay + 0.002*black + 0.002*retarted + 0.002*tom + 0.002*sucked + 0.002*living + 0.002*daniel + 0.002*class + 0.002*kelsie + 0.002*vinci + 0.002*yuck + 0.002*fucking + 0.002*cuz + 0.002*mission + 0.002*slap + 0.002*cruise + 0.002*depp + 0.002*johnny + 0.002*yeah + 0.002*impossible + 0.002*hung + 0.002*code + 0.002*guy + 0.002*starting + 0.001*saturday + 0.001*release + 0.001*attraction
0.109*hated + 0.097*vinci + 0.097*code + 0.053*sucks + 0.031*potter + 0.031*harry + 0.028*opinion + 0.026*hate + 0.019*sucked + 0.018*gary + 0.018*zen + 0.018*gin + 0.018*review + 0.018*combining + 0.017*gay + 0.016*mountain + 0.016*brokeback + 0.014*suck + 0.013*guy + 0.012*pop + 0.012*culture + 0.012*long + 0.011*stupid + 0.010*not + 0.009*absolutely + 0.007*movies + 0.007*letting + 0.007*hates + 0.007*retarted + 0.007*crazy + 0.007*black + 0.005*fucking + 0.005*movie + 0.005*pretty + 0.005*people + 0.005*left + 0.004*stars + 0.004*soo + 0.003*heard + 0.003*wotshisface + 0.003*daniel + 0.003*slap + 0.003*main + 0.002*childishly + 0.002*mang + 0.002*interesting + 0.002*friday + 0.002*told + 0.002*started + 0.002*ass
0.054*potter + 0.054*harry + 0.045*making + 0.041*noises + 0.041*trousers + 0.041*aching + 0.041*whimpering + 0.041*dragged + 0.041*malfoy + 0.041*rock + 0.041*hard + 0.041*hips + 0.041*sucked + 0.041*blonds + 0.041*cock + 0.041*throat + 0.041*panting + 0.041*vigor + 0.041*draco + 0.041*groaning + 0.041*past + 0.009*guy + 0.007*hate + 0.005*not + 0.004*black + 0.004*gay + 0.004*hates + 0.004*crazy + 0.004*stupid + 0.004*retarted + 0.002*slap + 0.002*fucking + 0.002*daniel + 0.002*suck + 0.002*wotshisface + 0.001*likes + 0.001*dies + 0.001*character + 0.001*type + 0.001*sucks + 0.001*code + 0.001*person + 0.001*movies + 0.001*main + 0.001*vinci + 0.000*brokeback + 0.000*mountain + 0.000*honest + 0.000*goblet + 0.000*fire
0.156*mountain + 0.156*brokeback + 0.064*jokes + 0.063*cowboy + 0.063*insanely + 0.063*helped + 0.063*laughed + 0.063*bobbypin + 0.063*head + 0.063*hat + 0.060*fucking + 0.011*sucked + 0.011*hate + 0.005*don + 0.002*cowboys + 0.002*dislike + 0.002*tale + 0.001*movies + 0.001*disliked + 0.001*blanks + 0.001*fill + 0.001*omg + 0.001*josie + 0.001*criticizers + 0.001*image + 0.001*zach + 0.001*loudest + 0.001*mcphee + 0.001*nanny + 0.001*writers + 0.001*ruining + 0.001*kill + 0.001*answers + 0.001*crash + 0.001*academy + 0.001*harder + 0.001*award + 0.001*pup + 0.001*tent + 0.001*rode + 0.001*bikes + 0.001*rented + 0.001*comparsions + 0.001*facile + 0.001*twist + 0.001*complaints + 0.001*vito + 0.001*plot + 0.001*homophobic + 0.001*insurance
0.173*mountain + 0.173*brokeback + 0.036*head + 0.036*hat + 0.036*laughed + 0.036*helped + 0.036*insanely + 0.036*cowboy + 0.036*bobbypin + 0.036*jokes + 0.026*sucked + 0.021*suck + 0.019*time + 0.010*big + 0.009*disliked + 0.009*left + 0.008*talk + 0.008*shows + 0.008*stories + 0.006*movies + 0.005*weiners + 0.005*hahahahahaha + 0.005*boyy + 0.005*dick + 0.005*requiem + 0.005*dream + 0.004*feeling + 0.004*immensely + 0.004*executed + 0.004*moralistic + 0.004*academy + 0.004*picture + 0.004*chicken + 0.004*soooo + 0.004*created + 0.004*comments + 0.004*short + 0.004*account + 0.004*lapse + 0.004*cowboys + 0.004*win + 0.004*juicy + 0.004*cute + 0.004*actors + 0.004*show + 0.004*folk + 0.004*families + 0.004*asian + 0.004*boycotted + 0.004*days
0.111*potter + 0.111*harry + 0.077*hate + 0.076*not + 0.056*character + 0.056*main + 0.056*type + 0.056*likes + 0.056*dies + 0.056*person + 0.025*hates + 0.022*guy + 0.020*crazy + 0.012*movies + 0.012*shitty + 0.008*suck + 0.008*sucks + 0.007*stupid + 0.006*vinci + 0.006*tragic + 0.006*code + 0.006*impossible + 0.006*sucked + 0.006*mission + 0.005*reading + 0.005*plain + 0.005*material + 0.005*outshines + 0.005*letting + 0.005*begin + 0.002*obnoxious + 0.002*gay + 0.002*black + 0.002*bye + 0.002*quiz + 0.002*retarted + 0.002*fucking + 0.002*movie + 0.001*wicca + 0.001*kids + 0.001*sick + 0.001*simon + 0.001*fact + 0.001*iii + 0.001*club + 0.001*wotshisface + 0.001*day + 0.001*tonight + 0.001*pegg + 0.001*slap
0.417*depressing + 0.221*brokeback + 0.221*mountain + 0.025*thought + 0.013*left + 0.012*snuck + 0.009*vinci + 0.009*code + 0.007*suck + 0.003*sucks + 0.003*potter + 0.003*harry + 0.003*time + 0.003*die + 0.002*extremely + 0.002*hate + 0.002*not + 0.002*stupid + 0.001*person + 0.001*gay + 0.001*character + 0.001*likes + 0.001*main + 0.001*god + 0.001*type + 0.001*hated + 0.001*dies + 0.001*zen + 0.001*opinion + 0.001*gary + 0.001*gin + 0.001*review + 0.001*combining + 0.001*sucked + 0.001*guy + 0.001*black + 0.001*big + 0.001*crystal + 0.001*wrong + 0.001*retarted + 0.001*scene + 0.000*sad + 0.000*months + 0.000*combonation + 0.000*hell + 0.000*reviews + 0.000*exploitation + 0.000*liberal + 0.000*festivities + 0.000*madre
0.084*harry + 0.084*potter + 0.035*hate + 0.024*cock + 0.023*movies + 0.022*groaning + 0.022*suck + 0.022*sucked + 0.022*vigor + 0.022*draco + 0.022*throat + 0.022*panting + 0.022*trousers + 0.022*making + 0.022*whimpering + 0.022*rock + 0.022*malfoy + 0.022*aching + 0.022*dragged + 0.022*hard + 0.022*blonds + 0.022*past + 0.022*noises + 0.022*hips + 0.018*not + 0.018*main + 0.018*type + 0.018*likes + 0.018*person + 0.018*character + 0.018*dies + 0.007*reading + 0.005*outshines + 0.005*begin + 0.005*plain + 0.005*material + 0.005*stupid + 0.004*left + 0.003*vinci + 0.003*opinion + 0.003*wotshisface + 0.003*daniel + 0.003*slap + 0.003*code + 0.003*fucking + 0.002*highly + 0.002*evil + 0.002*dementors + 0.002*hilarious + 0.002*local
0.216*brokeback + 0.216*mountain + 0.203*boring + 0.041*potter + 0.041*harry + 0.038*suck + 0.032*watched + 0.027*stupid + 0.022*hate + 0.019*movie + 0.009*movies + 0.006*not + 0.005*passion + 0.005*world + 0.005*hated + 0.004*sad + 0.004*sam + 0.003*vinci + 0.003*code + 0.003*guy + 0.002*sucks + 0.002*made + 0.002*crazy + 0.002*died + 0.002*hide + 0.002*hates + 0.001*impossible + 0.001*jesus + 0.001*outshines + 0.001*material + 0.001*blasphying + 0.001*begin + 0.001*reading + 0.001*group + 0.001*wif + 0.001*retarted + 0.001*sucked + 0.001*gay + 0.001*black + 0.001*vampire + 0.001*hung + 0.001*interview + 0.001*anne + 0.001*rice + 0.001*played + 0.001*wide + 0.001*plain + 0.001*kelsie + 0.001*called + 0.001*facebook
0.223*movie + 0.156*mountain + 0.155*brokeback + 0.069*reminded + 0.069*mtv + 0.069*despised + 0.069*awards + 0.069*sit + 0.063*snuck + 0.005*sucks + 0.003*hate + 0.002*night + 0.001*racism + 0.001*crash + 0.001*robbed + 0.001*immediately + 0.001*favor + 0.001*oscar + 0.001*murderball + 0.001*chinese + 0.001*shittiest + 0.001*capote + 0.001*popular + 0.001*shameful + 0.001*joan + 0.001*telling + 0.001*evilpinkmunky + 0.001*hell + 0.001*combonation + 0.001*months + 0.001*girl + 0.001*backdrop + 0.001*scenes + 0.001*sort + 0.001*becuase + 0.001*min + 0.001*dinner + 0.001*rosie + 0.001*vinci + 0.001*overexagerated + 0.001*ossana + 0.001*larry + 0.001*mcmurtry + 0.001*diana + 0.001*code + 0.001*presented + 0.001*subtitles + 0.001*illegally + 0.001*pirated + 0.000*freaking
0.418*stupid + 0.025*code + 0.025*vinci + 0.025*brokeback + 0.025*mountain + 0.020*helped + 0.020*jokes + 0.020*head + 0.020*hat + 0.020*laughed + 0.020*insanely + 0.020*cowboy + 0.020*bobbypin + 0.017*ass + 0.016*sucks + 0.009*impossible + 0.009*sucked + 0.009*mission + 0.006*left + 0.006*plain + 0.006*material + 0.006*reading + 0.006*movies + 0.006*potter + 0.006*harry + 0.006*outshines + 0.006*hate + 0.006*begin + 0.006*movie + 0.003*bit + 0.003*decided + 0.003*suck + 0.003*trailers + 0.003*apparently + 0.003*iii + 0.003*majorly + 0.003*dumb + 0.003*gotta + 0.003*crappy + 0.003*thing + 0.003*film + 0.003*kinda + 0.003*reference + 0.002*brigid + 0.002*monchel + 0.002*damn + 0.002*ony + 0.000*pages + 0.000*stone + 0.000*bringing
0.178*watching + 0.110*vinci + 0.110*code + 0.055*sucks + 0.051*sucked + 0.037*hate + 0.023*harry + 0.022*potter + 0.015*shit + 0.012*stupid + 0.011*soo + 0.011*stars + 0.011*heard + 0.009*not + 0.009*gary + 0.009*gin + 0.009*review + 0.009*zen + 0.009*combining + 0.009*opinion + 0.009*brokeback + 0.009*mountain + 0.008*super + 0.008*couple + 0.008*character + 0.008*begin + 0.008*material + 0.008*outshines + 0.008*dies + 0.008*main + 0.008*type + 0.008*reading + 0.008*person + 0.008*plain + 0.008*movies + 0.008*letting + 0.008*likes + 0.005*big + 0.005*time + 0.004*movie + 0.004*daniel + 0.004*wotshisface + 0.004*slap + 0.004*fucking + 0.003*guy + 0.003*black + 0.003*retarted + 0.003*balls + 0.003*gay + 0.003*kelsie
0.054*potter + 0.053*harry + 0.043*sucked + 0.026*mission + 0.026*impossible + 0.024*hate + 0.022*not + 0.021*vinci + 0.021*code + 0.019*sucks + 0.017*person + 0.016*hard + 0.016*draco + 0.016*throat + 0.016*past + 0.016*making + 0.016*panting + 0.016*noises + 0.016*aching + 0.016*hips + 0.016*blonds + 0.016*dragged + 0.016*cock + 0.015*vigor + 0.015*trousers + 0.015*whimpering + 0.015*groaning + 0.015*rock + 0.015*malfoy + 0.015*likes + 0.015*character + 0.015*dies + 0.015*type + 0.015*main + 0.012*guy + 0.009*stupid + 0.007*black + 0.007*gay + 0.007*retarted + 0.007*movie + 0.005*good + 0.005*gary + 0.005*zen + 0.005*suck + 0.005*gin + 0.005*hates + 0.005*review + 0.005*opinion + 0.005*bye + 0.005*crazy
0.116*code + 0.115*vinci + 0.082*sucks + 0.044*zen + 0.044*combining + 0.044*gin + 0.043*review + 0.043*opinion + 0.043*gary + 0.035*sucked + 0.019*letting + 0.012*harry + 0.012*time + 0.012*potter + 0.012*big + 0.008*plain + 0.008*movies + 0.008*stupid + 0.008*reading + 0.008*material + 0.008*outshines + 0.008*hate + 0.008*begin + 0.004*vice + 0.004*movie + 0.004*coming + 0.004*week + 0.004*bit + 0.004*not + 0.004*versa + 0.004*happen + 0.004*good + 0.004*frodo + 0.004*ass + 0.004*bayers + 0.004*lake + 0.004*dramatic + 0.004*expected + 0.004*tom + 0.004*hanks + 0.004*drove + 0.004*minutes + 0.004*balls + 0.003*hated + 0.002*fucking + 0.000*sorcerer + 0.000*benefit + 0.000*giving + 0.000*prisoner + 0.000*favourite
0.109*harry + 0.109*potter + 0.093*hate + 0.091*movies + 0.082*stupid + 0.063*reading + 0.063*material + 0.063*begin + 0.063*plain + 0.063*outshines + 0.027*suck + 0.014*things + 0.008*lords + 0.008*people + 0.006*sucks + 0.005*code + 0.005*vinci + 0.004*impossible + 0.004*mission + 0.003*left + 0.003*terrible + 0.003*mountain + 0.003*brokeback + 0.001*sold + 0.001*slap + 0.001*chronicles + 0.001*copy + 0.001*bye + 0.001*blogbacklinksnippet + 0.001*pastings + 0.001*blogbacklinktitle + 0.001*quiz + 0.001*narnia + 0.001*section + 0.001*challenge + 0.001*daniel + 0.001*children + 0.001*fucking + 0.001*amazes + 0.001*fandom + 0.001*related + 0.001*stop + 0.001*making + 0.001*wotshisface + 0.001*closet + 0.001*ring + 0.001*disney + 0.001*mpreg + 0.001*afraid + 0.001*archive
0.124*pretty + 0.089*sucked + 0.084*brokeback + 0.084*mountain + 0.032*code + 0.032*vinci + 0.025*ass + 0.016*harry + 0.016*potter + 0.014*letting + 0.009*sucks + 0.007*past + 0.007*vigor + 0.007*horrible + 0.007*hips + 0.007*throat + 0.007*aching + 0.007*panting + 0.007*draco + 0.007*rock + 0.007*groaning + 0.007*cock + 0.007*malfoy + 0.007*noises + 0.007*hard + 0.007*dragged + 0.007*blonds + 0.007*trousers + 0.007*whimpering + 0.007*making + 0.005*character + 0.005*friday + 0.005*english + 0.005*dies + 0.005*mission + 0.005*speaking + 0.005*culture + 0.005*person + 0.005*gin + 0.005*kelsie + 0.005*hands + 0.005*hung + 0.005*packaging + 0.005*indicative + 0.005*impossible + 0.005*type + 0.005*hated + 0.005*predictability + 0.005*gary + 0.005*decline
0.130*potter + 0.130*harry + 0.084*hate + 0.057*slap + 0.057*fucking + 0.057*daniel + 0.057*wotshisface + 0.045*suck + 0.036*vinci + 0.036*code + 0.031*movies + 0.028*sucks + 0.014*shit + 0.014*give + 0.012*sucked + 0.011*stupid + 0.010*guy + 0.006*plain + 0.006*outshines + 0.006*material + 0.006*begin + 0.006*reading + 0.005*brokeback + 0.005*mountain + 0.005*crazy + 0.005*not + 0.005*hates + 0.004*time + 0.004*letting + 0.003*evil + 0.003*big + 0.003*ass + 0.003*movie + 0.002*kids + 0.002*impossible + 0.002*people + 0.002*kinda + 0.002*mission + 0.002*awful + 0.001*friend + 0.001*loser + 0.001*review + 0.001*scared + 0.001*fun + 0.001*sick + 0.001*week + 0.001*reservations + 0.001*chunnel + 0.001*fears + 0.001*blame
0.224*watching + 0.072*potter + 0.071*harry + 0.070*gay + 0.070*hate + 0.059*stupid + 0.057*guy + 0.050*retarted + 0.050*black + 0.038*vinci + 0.038*code + 0.019*sucked + 0.018*sucks + 0.005*review + 0.005*gary + 0.005*opinion + 0.005*zen + 0.005*combining + 0.005*gin + 0.004*movie + 0.004*not + 0.004*big + 0.004*time + 0.004*friday + 0.004*hung + 0.004*kelsie + 0.003*suck + 0.002*mountain + 0.002*brokeback + 0.002*hates + 0.002*heard + 0.002*crazy + 0.002*letting + 0.002*stars + 0.002*soo + 0.002*yeah + 0.002*despised + 0.002*mtv + 0.002*reminded + 0.002*awards + 0.002*sit + 0.001*love + 0.001*main + 0.001*gonna + 0.001*likes + 0.001*erm + 0.001*didn + 0.001*play + 0.001*overslept + 0.001*gladly
0.243*fucking + 0.054*sucks + 0.045*didn + 0.044*code + 0.044*vinci + 0.042*mountain + 0.042*brokeback + 0.028*hear + 0.024*impossible + 0.024*mission + 0.022*ass + 0.021*hate + 0.018*thing + 0.016*sucked + 0.016*slap + 0.016*daniel + 0.016*wotshisface + 0.016*read + 0.016*work + 0.016*potter + 0.015*harry + 0.009*heard + 0.006*stars + 0.006*left + 0.006*iii + 0.006*soo + 0.005*stupid + 0.004*win + 0.003*useless + 0.003*9am + 0.003*story + 0.003*tomkat + 0.003*suck + 0.003*letting + 0.003*god + 0.003*men + 0.003*whos + 0.003*track + 0.003*dumbest + 0.002*extremely + 0.002*reviews + 0.002*sam + 0.002*aka + 0.001*evil + 0.001*cruise + 0.001*mormon + 0.001*backward + 0.001*tom + 0.001*mi3 + 0.001*mcmurtry
0.080*vinci + 0.079*code + 0.064*sucked + 0.045*harry + 0.045*potter + 0.036*left + 0.033*suck + 0.024*malfoy + 0.024*rock + 0.024*groaning + 0.024*whimpering + 0.024*trousers + 0.024*vigor + 0.024*cock + 0.024*dragged + 0.024*blonds + 0.024*hips + 0.024*aching + 0.024*noises + 0.024*panting + 0.024*making + 0.024*past + 0.024*throat + 0.024*draco + 0.024*hard + 0.021*sucks + 0.008*letting + 0.006*hate + 0.006*hung + 0.006*friday + 0.006*kelsie + 0.004*big + 0.004*time + 0.004*movies + 0.003*slap + 0.003*impossible + 0.003*mission + 0.003*fucking + 0.003*read + 0.003*daniel + 0.003*wotshisface + 0.001*energy + 0.001*people + 0.001*wanna + 0.001*kinda + 0.001*costume + 0.001*kenley + 0.001*axes + 0.001*titanic + 0.001*decides
0.090*code + 0.090*vinci + 0.048*harry + 0.048*potter + 0.040*hate + 0.036*sucks + 0.033*sucked + 0.032*won + 0.032*officially + 0.032*left + 0.030*suck + 0.021*brokeback + 0.021*mountain + 0.020*not + 0.015*heard + 0.015*soo + 0.015*stars + 0.014*crazy + 0.014*guy + 0.014*hates + 0.012*critics + 0.012*ago + 0.012*evil + 0.011*letting + 0.009*person + 0.008*character + 0.007*movies + 0.007*likes + 0.007*dies + 0.007*main + 0.007*type + 0.005*friday + 0.005*kelsie + 0.005*stinks + 0.005*hung + 0.004*fucking + 0.004*wotshisface + 0.003*daniel + 0.003*slap + 0.003*review + 0.003*movie + 0.002*cruise + 0.002*big + 0.002*end + 0.002*coming + 0.002*publicly + 0.002*atrocious + 0.002*career + 0.002*theaters + 0.002*topic
0.086*sucked + 0.084*vinci + 0.084*code + 0.049*glad + 0.044*harry + 0.043*potter + 0.037*kelsie + 0.037*hung + 0.037*friday + 0.032*sucks + 0.021*impossible + 0.021*mission + 0.018*hate + 0.017*stupid + 0.014*home + 0.013*suck + 0.013*letting + 0.011*mountain + 0.011*brokeback + 0.011*quiz + 0.011*movies + 0.011*bye + 0.011*didn + 0.008*hated + 0.008*iii + 0.008*win + 0.007*gay + 0.007*retarted + 0.006*guy + 0.006*black + 0.006*watch + 0.004*time + 0.003*christianity + 0.003*yeah + 0.003*isn + 0.003*weekend + 0.003*erm + 0.003*hardcore + 0.003*cocktail + 0.003*nice + 0.003*didnt + 0.003*big + 0.003*thinking + 0.003*showcasing + 0.003*stayed + 0.003*jill + 0.003*staying + 0.003*friends + 0.003*men + 0.003*things
0.073*code + 0.073*vinci + 0.068*left + 0.053*potter + 0.053*harry + 0.047*hate + 0.044*life + 0.044*suck + 0.031*live + 0.028*sucked + 0.024*stupid + 0.019*fucking + 0.013*daniel + 0.013*person + 0.013*letting + 0.013*likes + 0.013*heard + 0.013*dies + 0.013*type + 0.013*character + 0.013*stars + 0.013*slap + 0.013*main + 0.013*soo + 0.013*not + 0.013*wotshisface + 0.008*sucks + 0.007*sad + 0.006*black + 0.006*gay + 0.006*guy + 0.006*retarted + 0.005*combining + 0.005*review + 0.005*gin + 0.005*gary + 0.005*opinion + 0.005*zen + 0.004*mountain + 0.004*brokeback + 0.003*project + 0.003*iii + 0.003*joy + 0.003*azkaban + 0.003*boycotting + 0.003*prisoner + 0.003*taking + 0.003*dementors + 0.003*pretty + 0.003*movies
0.133*brokeback + 0.133*mountain + 0.130*sucks + 0.069*good + 0.026*man + 0.023*potter + 0.022*harry + 0.016*mainstream + 0.016*master + 0.016*sitting + 0.016*gayness + 0.016*head + 0.016*table + 0.013*freaking + 0.013*close + 0.010*bye + 0.010*quiz + 0.008*hate + 0.007*aka + 0.005*vinci + 0.005*book + 0.005*sucked + 0.005*invisible + 0.005*fucking + 0.005*code + 0.005*daniel + 0.005*slap + 0.005*compared + 0.005*kelsie + 0.005*hung + 0.005*wotshisface + 0.005*friday + 0.004*mi3 + 0.004*tom + 0.004*mission + 0.004*impossible + 0.004*cruise + 0.003*evil + 0.000*sorcerer + 0.000*facebook + 0.000*roommate + 0.000*ring + 0.000*group + 0.000*online + 0.000*offence + 0.000*azkaban + 0.000*secrets + 0.000*prisoner + 0.000*quizzes + 0.000*benefit
0.542*cool + 0.068*vinci + 0.068*code + 0.040*sucks + 0.020*sucked + 0.017*brokeback + 0.017*mountain + 0.015*incredibly + 0.008*stinks + 0.008*bobbypin + 0.008*cowboy + 0.008*jokes + 0.008*helped + 0.008*laughed + 0.008*hat + 0.008*head + 0.008*insanely + 0.008*part + 0.005*letting + 0.003*heard + 0.003*left + 0.003*suck + 0.003*apparently + 0.003*hate + 0.002*movie + 0.002*kinda + 0.002*opinion + 0.002*review + 0.002*wondering + 0.002*england + 0.002*arguments + 0.002*combining + 0.002*lah + 0.002*gin + 0.002*tautou + 0.002*soo + 0.002*hear + 0.002*ass + 0.002*street + 0.002*stars + 0.002*bolsters + 0.002*audrey + 0.002*word + 0.002*zen + 0.002*gary + 0.001*time + 0.001*bentlys + 0.001*butt + 0.001*paul + 0.001*big
0.211*stupid + 0.211*dad + 0.210*mountain + 0.210*brokeback + 0.018*vinci + 0.018*code + 0.014*sucked + 0.010*heard + 0.007*soo + 0.007*stars + 0.006*hate + 0.004*potter + 0.004*harry + 0.003*hung + 0.003*kelsie + 0.003*friday + 0.002*sucks + 0.002*mission + 0.002*letting + 0.001*impossible + 0.001*films + 0.001*tom + 0.001*movie + 0.001*tautou + 0.001*audrey + 0.001*cruise + 0.001*hates + 0.001*trip + 0.001*beans + 0.001*weeeellllllll + 0.001*jelly + 0.001*time + 0.001*book + 0.001*therefor + 0.001*christmas + 0.001*favorite + 0.001*wrong + 0.001*evil + 0.001*heart + 0.001*good + 0.001*article + 0.001*bless + 0.001*enjoy + 0.001*author + 0.001*pretty + 0.001*movies + 0.001*weird + 0.001*absolutely + 0.001*looked + 0.001*lol
0.095*sucked + 0.079*code + 0.079*vinci + 0.028*time + 0.028*big + 0.026*potter + 0.026*harry + 0.023*blonds + 0.022*whimpering + 0.022*making + 0.022*groaning + 0.022*trousers + 0.022*hard + 0.022*draco + 0.022*cock + 0.022*panting + 0.022*dragged + 0.022*throat + 0.022*malfoy + 0.022*rock + 0.022*vigor + 0.022*hips + 0.022*past + 0.022*noises + 0.022*aching + 0.015*sucks + 0.010*combining + 0.010*gin + 0.010*gary + 0.010*zen + 0.010*opinion + 0.010*review + 0.008*mission + 0.008*impossible + 0.004*letting + 0.002*worse + 0.002*stupid + 0.002*iii + 0.002*times + 0.002*royally + 0.002*good + 0.002*men + 0.002*fucking + 0.002*hoover + 0.002*hung + 0.002*extent + 0.002*movies + 0.002*hate + 0.002*friday + 0.002*material
0.074*real + 0.039*potter + 0.039*harry + 0.033*not + 0.028*jack + 0.028*dance + 0.026*sucked + 0.026*vinci + 0.026*code + 0.018*mountain + 0.018*brokeback + 0.016*lame + 0.011*hide + 0.011*died + 0.011*night + 0.011*heard + 0.011*letting + 0.011*sucks + 0.011*evil + 0.011*halloween + 0.011*impossible + 0.011*books + 0.011*mission + 0.008*friday + 0.006*stupid + 0.005*film + 0.005*stars + 0.005*movies + 0.005*major + 0.005*guy + 0.005*soo + 0.005*zen + 0.005*mi3 + 0.005*combining + 0.005*opinion + 0.005*hairy + 0.005*gary + 0.005*john + 0.005*review + 0.005*crazy + 0.005*woo + 0.005*money + 0.005*egg + 0.005*laid + 0.005*kelsie + 0.005*involved + 0.005*actual + 0.005*lol + 0.005*gin + 0.005*predictable
0.263*sucks + 0.113*harry + 0.113*potter + 0.111*quiz + 0.111*bye + 0.032*vinci + 0.032*code + 0.016*brokeback + 0.016*mountain + 0.014*wasn + 0.010*sucked + 0.005*hung + 0.005*kelsie + 0.005*friday + 0.003*hating + 0.003*shop + 0.003*sucky + 0.003*usage + 0.003*broom + 0.003*rides + 0.003*ass + 0.003*mood + 0.003*retarded + 0.003*yesterday + 0.003*coherent + 0.003*hate + 0.003*phrase + 0.003*dogfucking + 0.002*gayness + 0.000*pages + 0.000*cried + 0.000*doubt + 0.000*benefit + 0.000*facebook + 0.000*giving + 0.000*group + 0.000*ten + 0.000*addition + 0.000*secrets + 0.000*nerd + 0.000*offence + 0.000*roommate + 0.000*sorcerer + 0.000*fire + 0.000*prisoner + 0.000*quizzes + 0.000*favourite + 0.000*azkaban + 0.000*geek + 0.000*online
0.233*brokeback + 0.233*mountain + 0.200*movie + 0.136*horrible + 0.130*terrible + 0.009*stupid + 0.002*made + 0.002*snuck + 0.002*gay + 0.002*film + 0.001*record + 0.001*cowboys + 0.001*head + 0.001*action + 0.001*fit + 0.001*lost + 0.001*jokes + 0.001*cowboy + 0.001*insanely + 0.001*helped + 0.001*laughed + 0.001*hat + 0.001*bobbypin + 0.001*year + 0.001*clothed + 0.001*figures + 0.001*fully + 0.001*thursday + 0.001*stupidest + 0.001*offensive + 0.001*overcoming + 0.001*adversity + 0.001*concocted + 0.001*editor + 0.001*wrote + 0.001*kid + 0.001*letter + 0.001*fix + 0.001*lesson + 0.001*hollywoord + 0.001*make + 0.001*danielle + 0.001*honest + 0.001*sucked + 0.001*gayness + 0.001*halfway + 0.001*tiffani + 0.001*mission + 0.001*impossible + 0.001*letting
0.126*code + 0.126*vinci + 0.058*sucks + 0.058*left + 0.040*suck + 0.033*harry + 0.033*potter + 0.029*sucked + 0.023*movies + 0.021*hate + 0.012*outshines + 0.012*material + 0.012*begin + 0.012*reading + 0.012*stupid + 0.012*plain + 0.006*opinion + 0.006*zen + 0.006*hates + 0.006*hated + 0.006*soo + 0.006*combining + 0.006*gary + 0.006*frakking + 0.006*ballz + 0.006*stars + 0.006*crazy + 0.006*review + 0.006*guy + 0.006*gin + 0.006*heard + 0.006*not + 0.006*ass + 0.004*slap + 0.004*fucking + 0.004*daniel + 0.004*wotshisface + 0.000*equally + 0.000*ten + 0.000*simple + 0.000*pages + 0.000*doubt + 0.000*favourite + 0.000*giving + 0.000*sorcerer + 0.000*secrets + 0.000*prisoner + 0.000*rides + 0.000*benefit + 0.000*quizzes
0.078*harry + 0.078*potter + 0.052*code + 0.052*vinci + 0.045*sucks + 0.043*hate + 0.033*stupid + 0.021*guy + 0.021*sucked + 0.019*fucking + 0.019*board + 0.019*slap + 0.019*daniel + 0.019*wotshisface + 0.014*black + 0.014*retarted + 0.014*time + 0.014*evil + 0.014*big + 0.014*gay + 0.011*not + 0.007*suck + 0.007*quiz + 0.007*movies + 0.007*reading + 0.007*crazy + 0.007*person + 0.007*hates + 0.007*bye + 0.007*heard + 0.004*actor + 0.004*past + 0.004*story + 0.004*conclusion + 0.004*reply + 0.004*education + 0.004*cock + 0.004*cut + 0.004*opened + 0.004*speaking + 0.004*seeking + 0.004*review + 0.004*page + 0.004*character + 0.004*turner + 0.004*isn + 0.004*mirror + 0.004*compared + 0.004*draw + 0.004*dictate
0.089*code + 0.089*vinci + 0.087*left + 0.051*sucked + 0.044*suck + 0.043*things + 0.028*book + 0.025*harry + 0.024*potter + 0.024*lot + 0.018*hate + 0.018*time + 0.016*main + 0.016*type + 0.016*dies + 0.016*person + 0.016*character + 0.016*likes + 0.015*not + 0.013*big + 0.009*letting + 0.007*movie + 0.007*brokeback + 0.007*mountain + 0.005*loathe + 0.005*wiccanism + 0.005*sucks + 0.005*gaither + 0.005*absolutely + 0.005*controversy + 0.005*ban + 0.005*marcia + 0.005*react + 0.005*soo + 0.005*mentioned + 0.005*written + 0.005*heard + 0.005*stars + 0.005*mission + 0.005*impossible + 0.005*bit + 0.005*wiccans + 0.005*classes + 0.005*absurd + 0.005*teaches + 0.005*disappointing + 0.003*diana + 0.003*larry + 0.003*mcmurtry + 0.003*ossana
0.241*boring + 0.219*brokeback + 0.219*mountain + 0.023*potter + 0.023*harry + 0.018*code + 0.018*vinci + 0.017*sucked + 0.016*movies + 0.013*heard + 0.013*stars + 0.013*soo + 0.011*hate + 0.010*suck + 0.007*stupid + 0.006*impossible + 0.006*mission + 0.004*outshines + 0.004*material + 0.004*begin + 0.004*plain + 0.004*reading + 0.003*cruise + 0.003*tom + 0.001*retarted + 0.001*nasy + 0.001*mybutthole + 0.001*letting + 0.001*evil + 0.001*people + 0.001*gay + 0.001*written + 0.001*time + 0.001*kelsie + 0.001*hung + 0.001*big + 0.001*franchise + 0.001*black + 0.001*friday + 0.001*guy + 0.001*hated + 0.001*poorly + 0.001*joiners + 0.001*boycott + 0.001*read + 0.001*yuh + 0.001*tired + 0.001*looked + 0.001*dressed + 0.001*meganpenworthy
0.072*harry + 0.072*potter + 0.058*good + 0.051*hate + 0.031*sucked + 0.027*stupid + 0.024*code + 0.024*vinci + 0.020*movies + 0.015*suck + 0.015*soo + 0.015*stars + 0.015*love + 0.015*sucks + 0.015*heard + 0.011*making + 0.010*mission + 0.010*impossible + 0.007*dragged + 0.007*groaning + 0.007*hard + 0.007*aching + 0.007*mountain + 0.007*hips + 0.007*trousers + 0.007*malfoy + 0.007*past + 0.007*whimpering + 0.007*blonds + 0.006*noises + 0.006*throat + 0.006*rock + 0.006*panting + 0.006*draco + 0.006*cock + 0.006*vigor + 0.005*park + 0.005*smoking + 0.005*gary + 0.005*mcgarther + 0.005*opinion + 0.005*moments + 0.005*libre + 0.005*bringing + 0.005*cars + 0.005*quiz + 0.005*zen + 0.005*lord + 0.005*rings + 0.005*hank
0.148*awful + 0.083*brokeback + 0.083*mountain + 0.048*watch + 0.036*bullshit + 0.021*hate + 0.020*god + 0.020*crappy + 0.020*remix + 0.020*fell + 0.018*sucks + 0.015*harry + 0.015*potter + 0.015*theme + 0.015*song + 0.013*rent + 0.013*awkward + 0.007*infuser + 0.007*tea + 0.006*monchel + 0.006*damn + 0.006*ony + 0.006*brigid + 0.004*vinci + 0.004*frog + 0.004*sexy + 0.004*vintage + 0.004*mission + 0.004*code + 0.004*shaped + 0.004*costume + 0.004*listen + 0.004*monthly + 0.004*impossible + 0.004*combining + 0.004*gary + 0.004*meeting + 0.004*quiz + 0.004*bye + 0.004*west + 0.004*credit + 0.004*kanye + 0.004*tonight + 0.004*review + 0.004*stayed + 0.004*bought + 0.004*zen + 0.004*opinion + 0.004*deal + 0.004*gin
0.070*potter + 0.070*harry + 0.066*stupid + 0.055*hate + 0.045*code + 0.045*vinci + 0.036*sucks + 0.031*movies + 0.028*material + 0.028*plain + 0.028*reading + 0.028*begin + 0.028*outshines + 0.016*ending + 0.016*school + 0.012*sucked + 0.010*mountain + 0.010*brokeback + 0.009*retarted + 0.009*gay + 0.009*black + 0.009*review + 0.009*gary + 0.009*zen + 0.009*opinion + 0.009*combining + 0.009*sucking + 0.009*gin + 0.009*guy + 0.006*fucking + 0.006*mission + 0.006*suck + 0.006*slap + 0.006*wotshisface + 0.006*impossible + 0.006*not + 0.006*daniel + 0.003*devil + 0.003*futile + 0.003*soo + 0.003*began + 0.003*postponed + 0.003*day + 0.003*big + 0.003*person + 0.003*stars + 0.003*idk + 0.003*lynne + 0.003*likes + 0.003*yeah
0.055*vinci + 0.055*code + 0.049*harry + 0.049*potter + 0.047*absolutely + 0.044*mountain + 0.044*brokeback + 0.043*hated + 0.034*hate + 0.030*sucked + 0.026*not + 0.026*sucks + 0.023*dont + 0.009*color + 0.009*dies + 0.009*character + 0.009*kelsie + 0.009*friday + 0.009*mission + 0.009*likes + 0.009*impossible + 0.009*hung + 0.009*person + 0.009*type + 0.009*main + 0.007*suck + 0.007*movie + 0.004*religious + 0.004*basic + 0.004*eyes + 0.004*horridly + 0.004*time + 0.004*making + 0.004*soo + 0.004*sequels + 0.004*worth + 0.004*involving + 0.004*enjoyed + 0.004*letting + 0.004*wrong + 0.004*hair + 0.004*heard + 0.004*stupid + 0.004*reading + 0.004*plain + 0.004*begin + 0.004*material + 0.004*outshines + 0.004*bad + 0.004*case
0.121*brokeback + 0.121*mountain + 0.119*hate + 0.054*love + 0.025*code + 0.025*vinci + 0.024*heather + 0.024*nothin + 0.024*shes + 0.024*stites + 0.024*boys + 0.019*sucked + 0.017*potter + 0.017*harry + 0.009*sucks + 0.006*inaccurate + 0.006*bogus + 0.006*not + 0.006*jesus + 0.006*type + 0.006*fucking + 0.006*signs + 0.006*dies + 0.006*wotshisface + 0.006*slap + 0.006*daniel + 0.006*person + 0.006*holding + 0.006*main + 0.006*likes + 0.006*christ + 0.006*character + 0.000*facebook + 0.000*goblet + 0.000*giving + 0.000*quizzes + 0.000*benefit + 0.000*doubt + 0.000*pages + 0.000*secrets + 0.000*stone + 0.000*ten + 0.000*offence + 0.000*bringing + 0.000*mcgarther + 0.000*decomposing + 0.000*roommate + 0.000*equally + 0.000*sorcerer + 0.000*fire
0.091*sucked + 0.049*person + 0.045*code + 0.045*vinci + 0.040*brokeback + 0.040*mountain + 0.037*world + 0.036*potter + 0.036*harry + 0.035*main + 0.033*not + 0.023*hate + 0.019*kelsie + 0.019*dies + 0.019*likes + 0.019*friday + 0.019*type + 0.019*character + 0.019*hung + 0.014*hated + 0.014*characters + 0.008*letting + 0.008*evil + 0.004*people + 0.004*trousers + 0.004*hips + 0.004*big + 0.004*stars + 0.004*draco + 0.004*soo + 0.004*groaning + 0.004*time + 0.004*reading + 0.004*drain + 0.004*noises + 0.004*heard + 0.004*soooooo + 0.004*claiming + 0.004*cock + 0.004*wotshisface + 0.004*slap + 0.004*past + 0.004*fucking + 0.004*panting + 0.004*malfoy + 0.004*rock + 0.004*throat + 0.004*dragged + 0.004*book + 0.004*whimpering
0.153*vinci + 0.153*code + 0.119*sucked + 0.041*kelsie + 0.041*friday + 0.041*hung + 0.035*left + 0.022*time + 0.022*big + 0.021*news + 0.021*kind + 0.020*suck + 0.015*sucks + 0.015*letting + 0.015*kinda + 0.013*soo + 0.013*stars + 0.013*heard + 0.012*bad + 0.012*guys + 0.012*people + 0.012*lol + 0.009*ass + 0.005*movie + 0.003*terrible + 0.002*beans + 0.002*supposed + 0.002*omen + 0.002*banning + 0.002*potter + 0.002*delayed + 0.002*mad + 0.002*harry + 0.002*muahahaahahah + 0.002*johnny + 0.002*reaction + 0.002*watch + 0.002*symantec + 0.002*suing + 0.002*urls + 0.002*music + 0.002*google + 0.002*oceanwalk + 0.002*hold + 0.002*rockets + 0.002*kelsey + 0.002*food + 0.002*microsoft + 0.002*mountain + 0.002*brokeback
0.105*sucks + 0.080*harry + 0.080*potter + 0.056*vinci + 0.056*code + 0.030*suck + 0.027*hate + 0.024*balls + 0.022*sucked + 0.022*mission + 0.022*impossible + 0.019*bye + 0.019*quiz + 0.013*big + 0.013*movies + 0.013*time + 0.009*plain + 0.009*iii + 0.009*material + 0.009*begin + 0.009*stupid + 0.009*reading + 0.009*outshines + 0.007*dies + 0.007*type + 0.006*likes + 0.006*not + 0.006*character + 0.006*person + 0.006*main + 0.006*mountain + 0.006*brokeback + 0.004*weekend + 0.004*general + 0.004*absolute + 0.004*kelsie + 0.004*teri + 0.004*level + 0.004*friday + 0.004*tired + 0.004*blame + 0.004*thing + 0.004*suncoast + 0.004*royally + 0.004*lol + 0.004*working + 0.004*watch + 0.004*btw + 0.004*denial + 0.004*hung
0.061*stupid + 0.049*code + 0.048*vinci + 0.042*harry + 0.042*potter + 0.040*lot + 0.036*sucks + 0.034*hate + 0.022*fun + 0.022*end + 0.021*sucked + 0.020*material + 0.020*outshines + 0.020*reading + 0.020*plain + 0.020*movies + 0.020*begin + 0.014*big + 0.014*time + 0.008*likes + 0.008*character + 0.008*person + 0.008*type + 0.008*impossible + 0.008*dies + 0.008*not + 0.008*main + 0.008*mission + 0.004*decided + 0.004*songs + 0.004*rife + 0.004*anax + 0.004*fanfic + 0.004*write + 0.004*mary + 0.004*hated + 0.004*thinking + 0.004*sing + 0.004*daniel + 0.004*slap + 0.004*wotshisface + 0.004*cocktail + 0.004*gun + 0.004*top + 0.004*back + 0.004*ran + 0.004*comment + 0.004*franchise + 0.004*ism + 0.004*facing
0.105*harry + 0.105*potter + 0.063*hate + 0.046*sucks + 0.034*code + 0.034*vinci + 0.024*stupid + 0.021*sucked + 0.018*movies + 0.016*balls + 0.015*gary + 0.015*combining + 0.015*gin + 0.015*zen + 0.015*opinion + 0.015*review + 0.013*suck + 0.012*bye + 0.012*guy + 0.012*quiz + 0.010*begin + 0.010*not + 0.010*material + 0.010*reading + 0.010*outshines + 0.010*plain + 0.010*luck + 0.010*rant + 0.009*retarted + 0.009*gay + 0.009*black + 0.008*main + 0.008*likes + 0.008*dies + 0.008*person + 0.008*character + 0.008*type + 0.006*slap + 0.006*fucking + 0.006*wotshisface + 0.006*evil + 0.006*big + 0.006*daniel + 0.006*totally + 0.006*mother + 0.006*equally + 0.005*time + 0.005*mountain + 0.005*brokeback + 0.003*cock
