# Supplementary material for: Beyond the topics: how deep learning can improve the discriminability of probabilistic topic modelling
Source: PeerJ Comput Sci. 2020 Jan 27;6:e252. doi: 10.7717/peerj-cs.252 (PMC7924555; doi:10.7717/peerj-cs.252)
Supplement: Supplemental Information 1 — The zip file contains two main folders one for the topic modelling and the other for Stacked Denoising Autoencoder (SDA). SDA is written based on theano. [file peerj-cs-06-252-s001.zip › Code/topic modelling/sent_words/neg_tm.topics.prob_mat.txt]

0.0000000000 0.1580000000 0.0590000000 0.0500000000 0.0430000000 0.0430000000 0.0000000000 0.0370000000 0.0350000000 0.0230000000 0.0230000000 0.0140000000 0.0120000000 0.0000000000 0.0110000000 0.0110000000 0.0000000000 0.0000000000 0.0080000000 0.0080000000 0.0080000000 0.0070000000 0.0070000000 0.0000000000 0.0050000000 0.0050000000 0.0050000000 0.0050000000 0.0000000000 0.0050000000 0.0000000000 0.0050000000 0.0050000000 0.0000000000 0.0050000000 0.0050000000 0.0000000000 0.0050000000 0.0050000000 0.0000000000 0.0050000000 0.0050000000 0.0040000000 0.0000000000 0.0000000000 0.0030000000 0.0020000000 0.0020000000 0.0020000000 0.0020000000
0.0930000000 0.0000000000 0.0000000000 0.0440000000 0.0360000000 0.0000000000 0.0240000000 0.0220000000 0.0220000000 0.0220000000 0.0220000000 0.0220000000 0.0220000000 0.0000000000 0.0180000000 0.0130000000 0.0130000000 0.0130000000 0.0000000000 0.0000000000 0.0090000000 0.0000000000 0.0090000000 0.0090000000 0.0000000000 0.0090000000 0.0090000000 0.0090000000 0.0090000000 0.0000000000 0.0050000000 0.0050000000 0.0050000000 0.0000000000 0.0050000000 0.0050000000 0.0000000000 0.0050000000 0.0050000000 0.0050000000 0.0050000000 0.0050000000 0.0050000000 0.0050000000 0.0050000000 0.0050000000 0.0050000000 0.0000000000 0.0050000000 0.0050000000
0.0000000000 0.0410000000 0.0360000000 0.0000000000 0.0340000000 0.0000000000 0.0290000000 0.0280000000 0.0000000000 0.0280000000 0.0130000000 0.0130000000 0.0130000000 0.0130000000 0.0130000000 0.0000000000 0.0000000000 0.0130000000 0.0130000000 0.0110000000 0.0000000000 0.0070000000 0.0070000000 0.0070000000 0.0070000000 0.0000000000 0.0070000000 0.0070000000 0.0070000000 0.0000000000 0.0000000000 0.0000000000 0.0070000000 0.0070000000 0.0070000000 0.0000000000 0.0070000000 0.0070000000 0.0070000000 0.0000000000 0.0000000000 0.0000000000 0.0070000000 0.0070000000 0.0070000000 0.0070000000 0.0000000000 0.0070000000 0.0000000000 0.0070000000
0.1020000000 0.1020000000 0.0000000000 0.0440000000 0.0360000000 0.0000000000 0.0000000000 0.0230000000 0.0190000000 0.0180000000 0.0170000000 0.0000000000 0.0120000000 0.0120000000 0.0120000000 0.0100000000 0.0000000000 0.0090000000 0.0090000000 0.0070000000 0.0000000000 0.0070000000 0.0070000000 0.0070000000 0.0060000000 0.0000000000 0.0050000000 0.0000000000 0.0050000000 0.0050000000 0.0050000000 0.0000000000 0.0050000000 0.0050000000 0.0050000000 0.0050000000 0.0050000000 0.0050000000 0.0040000000 0.0040000000 0.0040000000 0.0040000000 0.0030000000 0.0000000000 0.0030000000 0.0030000000 0.0030000000 0.0000000000 0.0030000000 0.0030000000
0.1570000000 0.0000000000 0.0000000000 0.0590000000 0.0000000000 0.0000000000 0.0300000000 0.0250000000 0.0000000000 0.0150000000 0.0150000000 0.0150000000 0.0150000000 0.0150000000 0.0150000000 0.0140000000 0.0140000000 0.0100000000 0.0000000000 0.0000000000 0.0080000000 0.0080000000 0.0000000000 0.0050000000 0.0050000000 0.0050000000 0.0050000000 0.0000000000 0.0000000000 0.0040000000 0.0030000000 0.0030000000 0.0000000000 0.0030000000 0.0030000000 0.0030000000 0.0030000000 0.0030000000 0.0030000000 0.0030000000 0.0000000000 0.0000000000 0.0030000000 0.0000000000 0.0030000000 0.0000000000 0.0000000000 0.0030000000 0.0030000000 0.0030000000
0.0000000000 0.0550000000 0.0410000000 0.0000000000 0.0270000000 0.0270000000 0.0270000000 0.0250000000 0.0000000000 0.0180000000 0.0180000000 0.0150000000 0.0000000000 0.0140000000 0.0000000000 0.0140000000 0.0140000000 0.0140000000 0.0110000000 0.0110000000 0.0110000000 0.0110000000 0.0110000000 0.0110000000 0.0000000000 0.0000000000 0.0100000000 0.0100000000 0.0000000000 0.0000000000 0.0000000000 0.0100000000 0.0100000000 0.0100000000 0.0100000000 0.0090000000 0.0090000000 0.0090000000 0.0000000000 0.0090000000 0.0000000000 0.0050000000 0.0000000000 0.0050000000 0.0050000000 0.0050000000 0.0050000000 0.0050000000 0.0050000000 0.0000000000
0.3850000000 0.1090000000 0.0000000000 0.0930000000 0.0000000000 0.0290000000 0.0100000000 0.0100000000 0.0100000000 0.0000000000 0.0000000000 0.0000000000 0.0100000000 0.0000000000 0.0080000000 0.0060000000 0.0060000000 0.0060000000 0.0060000000 0.0000000000 0.0030000000 0.0000000000 0.0020000000 0.0020000000 0.0020000000 0.0000000000 0.0020000000 0.0000000000 0.0020000000 0.0020000000 0.0020000000 0.0000000000 0.0000000000 0.0000000000 0.0020000000 0.0000000000 0.0020000000 0.0020000000 0.0020000000 0.0000000000 0.0020000000 0.0000000000 0.0020000000 0.0000000000 0.0020000000 0.0020000000 0.0020000000 0.0010000000 0.0010000000 0.0010000000
0.0000000000 0.0000000000 0.0970000000 0.0530000000 0.0310000000 0.0000000000 0.0280000000 0.0260000000 0.0000000000 0.0180000000 0.0180000000 0.0180000000 0.0180000000 0.0180000000 0.0170000000 0.0160000000 0.0000000000 0.0140000000 0.0130000000 0.0120000000 0.0120000000 0.0000000000 0.0110000000 0.0000000000 0.0000000000 0.0070000000 0.0070000000 0.0070000000 0.0000000000 0.0070000000 0.0070000000 0.0050000000 0.0050000000 0.0000000000 0.0050000000 0.0050000000 0.0040000000 0.0000000000 0.0000000000 0.0000000000 0.0030000000 0.0030000000 0.0030000000 0.0000000000 0.0000000000 0.0000000000 0.0020000000 0.0000000000 0.0000000000 0.0020000000
0.0540000000 0.0000000000 0.0450000000 0.0410000000 0.0410000000 0.0410000000 0.0000000000 0.0000000000 0.0000000000 0.0410000000 0.0000000000 0.0410000000 0.0000000000 0.0410000000 0.0410000000 0.0410000000 0.0410000000 0.0410000000 0.0410000000 0.0000000000 0.0410000000 0.0090000000 0.0070000000 0.0000000000 0.0040000000 0.0040000000 0.0040000000 0.0040000000 0.0040000000 0.0000000000 0.0020000000 0.0020000000 0.0020000000 0.0020000000 0.0000000000 0.0010000000 0.0010000000 0.0010000000 0.0010000000 0.0010000000 0.0010000000 0.0010000000 0.0010000000 0.0010000000 0.0000000000 0.0000000000 0.0000000000 0.0000000000 0.0000000000 0.0000000000
0.1560000000 0.0000000000 0.0640000000 0.0630000000 0.0000000000 0.0000000000 0.0000000000 0.0000000000 0.0630000000 0.0630000000 0.0600000000 0.0000000000 0.0110000000 0.0050000000 0.0020000000 0.0020000000 0.0020000000 0.0010000000 0.0000000000 0.0010000000 0.0010000000 0.0000000000 0.0000000000 0.0000000000 0.0010000000 0.0000000000 0.0000000000 0.0000000000 0.0010000000 0.0010000000 0.0010000000 0.0010000000 0.0010000000 0.0010000000 0.0010000000 0.0000000000 0.0010000000 0.0010000000 0.0010000000 0.0000000000 0.0010000000 0.0000000000 0.0000000000 0.0000000000 0.0010000000 0.0010000000 0.0000000000 0.0010000000 0.0000000000 0.0010000000
0.1730000000 0.0000000000 0.0360000000 0.0360000000 0.0000000000 0.0000000000 0.0000000000 0.0360000000 0.0000000000 0.0360000000 0.0000000000 0.0210000000 0.0190000000 0.0000000000 0.0000000000 0.0090000000 0.0080000000 0.0080000000 0.0080000000 0.0060000000 0.0000000000 0.0000000000 0.0000000000 0.0050000000 0.0050000000 0.0050000000 0.0040000000 0.0000000000 0.0000000000 0.0000000000 0.0040000000 0.0040000000 0.0040000000 0.0000000000 0.0000000000 0.0040000000 0.0040000000 0.0040000000 0.0040000000 0.0040000000 0.0040000000 0.0000000000 0.0000000000 0.0040000000 0.0040000000 0.0040000000 0.0040000000 0.0040000000 0.0000000000 0.0040000000
0.1110000000 0.0000000000 0.0770000000 0.0000000000 0.0560000000 0.0560000000 0.0560000000 0.0560000000 0.0560000000 0.0560000000 0.0250000000 0.0220000000 0.0200000000 0.0120000000 0.0000000000 0.0080000000 0.0080000000 0.0070000000 0.0000000000 0.0000000000 0.0060000000 0.0060000000 0.0000000000 0.0060000000 0.0050000000 0.0050000000 0.0050000000 0.0000000000 0.0050000000 0.0050000000 0.0000000000 0.0020000000 0.0020000000 0.0020000000 0.0020000000 0.0000000000 0.0020000000 0.0020000000 0.0010000000 0.0010000000 0.0010000000 0.0010000000 0.0010000000 0.0010000000 0.0010000000 0.0000000000 0.0010000000 0.0010000000 0.0000000000 0.0010000000
0.0000000000 0.0000000000 0.2210000000 0.0250000000 0.0130000000 0.0000000000 0.0000000000 0.0090000000 0.0070000000 0.0030000000 0.0030000000 0.0000000000 0.0030000000 0.0030000000 0.0000000000 0.0020000000 0.0000000000 0.0020000000 0.0010000000 0.0010000000 0.0010000000 0.0010000000 0.0010000000 0.0010000000 0.0010000000 0.0000000000 0.0010000000 0.0010000000 0.0010000000 0.0010000000 0.0010000000 0.0010000000 0.0010000000 0.0000000000 0.0010000000 0.0010000000 0.0000000000 0.0010000000 0.0010000000 0.0000000000 0.0010000000 0.0000000000 0.0000000000 0.0000000000 0.0000000000 0.0000000000 0.0000000000 0.0000000000 0.0000000000 0.0000000000
0.0000000000 0.0840000000 0.0350000000 0.0240000000 0.0230000000 0.0000000000 0.0220000000 0.0000000000 0.0220000000 0.0220000000 0.0220000000 0.0220000000 0.0220000000 0.0220000000 0.0000000000 0.0220000000 0.0000000000 0.0220000000 0.0000000000 0.0000000000 0.0220000000 0.0220000000 0.0220000000 0.0220000000 0.0000000000 0.0180000000 0.0180000000 0.0180000000 0.0180000000 0.0180000000 0.0180000000 0.0070000000 0.0000000000 0.0050000000 0.0050000000 0.0050000000 0.0050000000 0.0040000000 0.0000000000 0.0030000000 0.0000000000 0.0030000000 0.0030000000 0.0030000000 0.0030000000 0.0000000000 0.0020000000 0.0000000000 0.0000000000 0.0020000000
0.0000000000 0.2160000000 0.2030000000 0.0410000000 0.0000000000 0.0380000000 0.0000000000 0.0270000000 0.0220000000 0.0190000000 0.0090000000 0.0000000000 0.0050000000 0.0050000000 0.0000000000 0.0000000000 0.0040000000 0.0000000000 0.0030000000 0.0030000000 0.0020000000 0.0000000000 0.0020000000 0.0000000000 0.0020000000 0.0020000000 0.0010000000 0.0010000000 0.0000000000 0.0010000000 0.0000000000 0.0010000000 0.0010000000 0.0010000000 0.0000000000 0.0000000000 0.0000000000 0.0010000000 0.0010000000 0.0010000000 0.0000000000 0.0010000000 0.0010000000 0.0010000000 0.0000000000 0.0000000000 0.0010000000 0.0000000000 0.0000000000 0.0000000000
0.2230000000 0.1560000000 0.0000000000 0.0000000000 0.0000000000 0.0000000000 0.0690000000 0.0000000000 0.0000000000 0.0050000000 0.0030000000 0.0020000000 0.0010000000 0.0010000000 0.0000000000 0.0000000000 0.0010000000 0.0010000000 0.0000000000 0.0010000000 0.0000000000 0.0010000000 0.0000000000 0.0000000000 0.0000000000 0.0010000000 0.0000000000 0.0010000000 0.0000000000 0.0010000000 0.0010000000 0.0010000000 0.0010000000 0.0010000000 0.0000000000 0.0010000000 0.0010000000 0.0000000000 0.0000000000 0.0000000000 0.0000000000 0.0000000000 0.0000000000 0.0010000000 0.0010000000 0.0000000000 0.0010000000 0.0000000000 0.0000000000 0.0000000000
0.4180000000 0.0250000000 0.0000000000 0.0000000000 0.0250000000 0.0000000000 0.0200000000 0.0200000000 0.0200000000 0.0000000000 0.0000000000 0.0200000000 0.0000000000 0.0170000000 0.0160000000 0.0090000000 0.0000000000 0.0090000000 0.0060000000 0.0060000000 0.0060000000 0.0060000000 0.0060000000 0.0060000000 0.0000000000 0.0000000000 0.0060000000 0.0060000000 0.0060000000 0.0030000000 0.0000000000 0.0030000000 0.0030000000 0.0000000000 0.0030000000 0.0000000000 0.0000000000 0.0000000000 0.0000000000 0.0030000000 0.0030000000 0.0000000000 0.0030000000 0.0020000000 0.0000000000 0.0020000000 0.0000000000 0.0000000000 0.0000000000 0.0000000000
0.1780000000 0.0000000000 0.1100000000 0.0550000000 0.0000000000 0.0370000000 0.0000000000 0.0220000000 0.0150000000 0.0120000000 0.0000000000 0.0110000000 0.0000000000 0.0000000000 0.0090000000 0.0090000000 0.0090000000 0.0090000000 0.0090000000 0.0090000000 0.0000000000 0.0090000000 0.0080000000 0.0080000000 0.0080000000 0.0080000000 0.0080000000 0.0000000000 0.0080000000 0.0080000000 0.0080000000 0.0080000000 0.0080000000 0.0080000000 0.0080000000 0.0080000000 0.0080000000 0.0000000000 0.0050000000 0.0040000000 0.0040000000 0.0000000000 0.0040000000 0.0040000000 0.0030000000 0.0030000000 0.0000000000 0.0030000000 0.0030000000 0.0000000000
0.0540000000 0.0000000000 0.0000000000 0.0260000000 0.0260000000 0.0240000000 0.0000000000 0.0000000000 0.0210000000 0.0190000000 0.0170000000 0.0000000000 0.0160000000 0.0160000000 0.0160000000 0.0160000000 0.0160000000 0.0160000000 0.0160000000 0.0160000000 0.0160000000 0.0000000000 0.0160000000 0.0150000000 0.0150000000 0.0000000000 0.0000000000 0.0150000000 0.0000000000 0.0150000000 0.0150000000 0.0150000000 0.0150000000 0.0150000000 0.0120000000 0.0090000000 0.0070000000 0.0070000000 0.0000000000 0.0070000000 0.0050000000 0.0050000000 0.0050000000 0.0050000000 0.0050000000 0.0050000000 0.0050000000 0.0050000000 0.0050000000 0.0050000000
0.1160000000 0.0000000000 0.0820000000 0.0440000000 0.0440000000 0.0440000000 0.0430000000 0.0430000000 0.0430000000 0.0000000000 0.0190000000 0.0000000000 0.0120000000 0.0120000000 0.0000000000 0.0080000000 0.0080000000 0.0080000000 0.0080000000 0.0080000000 0.0000000000 0.0080000000 0.0080000000 0.0040000000 0.0040000000 0.0040000000 0.0040000000 0.0040000000 0.0000000000 0.0000000000 0.0000000000 0.0040000000 0.0000000000 0.0040000000 0.0040000000 0.0040000000 0.0000000000 0.0000000000 0.0040000000 0.0040000000 0.0040000000 0.0040000000 0.0040000000 0.0000000000 0.0020000000 0.0000000000 0.0000000000 0.0000000000 0.0000000000 0.0000000000
0.0000000000 0.1090000000 0.0930000000 0.0910000000 0.0820000000 0.0630000000 0.0630000000 0.0630000000 0.0630000000 0.0000000000 0.0270000000 0.0140000000 0.0080000000 0.0080000000 0.0060000000 0.0050000000 0.0000000000 0.0040000000 0.0040000000 0.0030000000 0.0000000000 0.0030000000 0.0000000000 0.0000000000 0.0010000000 0.0010000000 0.0010000000 0.0010000000 0.0000000000 0.0000000000 0.0000000000 0.0010000000 0.0000000000 0.0010000000 0.0010000000 0.0010000000 0.0010000000 0.0010000000 0.0000000000 0.0010000000 0.0000000000 0.0010000000 0.0010000000 0.0000000000 0.0010000000 0.0010000000 0.0010000000 0.0000000000 0.0000000000 0.0010000000
0.0000000000 0.0000000000 0.0000000000 0.0840000000 0.0320000000 0.0000000000 0.0250000000 0.0000000000 0.0160000000 0.0140000000 0.0090000000 0.0070000000 0.0070000000 0.0000000000 0.0070000000 0.0070000000 0.0070000000 0.0070000000 0.0070000000 0.0070000000 0.0000000000 0.0070000000 0.0000000000 0.0070000000 0.0000000000 0.0000000000 0.0070000000 0.0070000000 0.0000000000 0.0070000000 0.0050000000 0.0050000000 0.0050000000 0.0050000000 0.0050000000 0.0050000000 0.0050000000 0.0050000000 0.0050000000 0.0000000000 0.0050000000 0.0000000000 0.0050000000 0.0050000000 0.0050000000 0.0050000000 0.0000000000 0.0050000000 0.0050000000 0.0050000000
0.1300000000 0.0000000000 0.0840000000 0.0570000000 0.0570000000 0.0570000000 0.0000000000 0.0450000000 0.0000000000 0.0360000000 0.0310000000 0.0280000000 0.0140000000 0.0140000000 0.0000000000 0.0110000000 0.0100000000 0.0060000000 0.0000000000 0.0060000000 0.0060000000 0.0060000000 0.0000000000 0.0050000000 0.0050000000 0.0000000000 0.0050000000 0.0040000000 0.0040000000 0.0030000000 0.0000000000 0.0030000000 0.0030000000 0.0020000000 0.0020000000 0.0020000000 0.0000000000 0.0020000000 0.0000000000 0.0010000000 0.0010000000 0.0010000000 0.0000000000 0.0010000000 0.0010000000 0.0010000000 0.0010000000 0.0010000000 0.0010000000 0.0010000000
0.2240000000 0.0720000000 0.0000000000 0.0700000000 0.0700000000 0.0590000000 0.0570000000 0.0000000000 0.0500000000 0.0000000000 0.0380000000 0.0000000000 0.0180000000 0.0050000000 0.0050000000 0.0050000000 0.0050000000 0.0050000000 0.0050000000 0.0040000000 0.0000000000 0.0000000000 0.0040000000 0.0040000000 0.0000000000 0.0000000000 0.0030000000 0.0020000000 0.0000000000 0.0020000000 0.0000000000 0.0020000000 0.0020000000 0.0020000000 0.0000000000 0.0000000000 0.0000000000 0.0000000000 0.0000000000 0.0020000000 0.0000000000 0.0010000000 0.0010000000 0.0000000000 0.0010000000 0.0000000000 0.0000000000 0.0010000000 0.0000000000 0.0000000000
0.2430000000 0.0540000000 0.0000000000 0.0440000000 0.0000000000 0.0420000000 0.0000000000 0.0000000000 0.0240000000 0.0240000000 0.0220000000 0.0210000000 0.0180000000 0.0000000000 0.0160000000 0.0160000000 0.0000000000 0.0160000000 0.0160000000 0.0160000000 0.0000000000 0.0000000000 0.0060000000 0.0060000000 0.0060000000 0.0000000000 0.0050000000 0.0040000000 0.0000000000 0.0000000000 0.0030000000 0.0000000000 0.0030000000 0.0030000000 0.0030000000 0.0030000000 0.0030000000 0.0030000000 0.0000000000 0.0000000000 0.0020000000 0.0020000000 0.0000000000 0.0010000000 0.0010000000 0.0010000000 0.0000000000 0.0010000000 0.0000000000 0.0000000000
0.0000000000 0.0790000000 0.0000000000 0.0000000000 0.0450000000 0.0360000000 0.0330000000 0.0000000000 0.0240000000 0.0000000000 0.0000000000 0.0240000000 0.0240000000 0.0240000000 0.0000000000 0.0240000000 0.0240000000 0.0240000000 0.0240000000 0.0240000000 0.0240000000 0.0240000000 0.0240000000 0.0240000000 0.0000000000 0.0210000000 0.0080000000 0.0060000000 0.0000000000 0.0060000000 0.0000000000 0.0000000000 0.0040000000 0.0040000000 0.0030000000 0.0030000000 0.0030000000 0.0030000000 0.0030000000 0.0030000000 0.0000000000 0.0010000000 0.0010000000 0.0000000000 0.0000000000 0.0010000000 0.0000000000 0.0010000000 0.0000000000 0.0000000000
0.0900000000 0.0000000000 0.0000000000 0.0480000000 0.0400000000 0.0360000000 0.0000000000 0.0320000000 0.0000000000 0.0320000000 0.0300000000 0.0000000000 0.0210000000 0.0000000000 0.0000000000 0.0000000000 0.0150000000 0.0140000000 0.0140000000 0.0140000000 0.0120000000 0.0000000000 0.0120000000 0.0110000000 0.0090000000 0.0080000000 0.0070000000 0.0070000000 0.0070000000 0.0070000000 0.0070000000 0.0050000000 0.0000000000 0.0050000000 0.0000000000 0.0040000000 0.0000000000 0.0030000000 0.0030000000 0.0030000000 0.0030000000 0.0020000000 0.0000000000 0.0020000000 0.0020000000 0.0000000000 0.0000000000 0.0020000000 0.0020000000 0.0020000000
0.0000000000 0.0000000000 0.0840000000 0.0490000000 0.0000000000 0.0430000000 0.0000000000 0.0000000000 0.0370000000 0.0320000000 0.0210000000 0.0210000000 0.0180000000 0.0170000000 0.0140000000 0.0130000000 0.0130000000 0.0110000000 0.0000000000 0.0110000000 0.0110000000 0.0110000000 0.0000000000 0.0000000000 0.0080000000 0.0080000000 0.0070000000 0.0000000000 0.0060000000 0.0060000000 0.0060000000 0.0040000000 0.0030000000 0.0000000000 0.0030000000 0.0030000000 0.0000000000 0.0000000000 0.0030000000 0.0030000000 0.0000000000 0.0000000000 0.0030000000 0.0000000000 0.0000000000 0.0000000000 0.0000000000 0.0030000000 0.0030000000 0.0030000000
0.0730000000 0.0000000000 0.0680000000 0.0530000000 0.0000000000 0.0470000000 0.0440000000 0.0440000000 0.0000000000 0.0000000000 0.0240000000 0.0190000000 0.0130000000 0.0130000000 0.0130000000 0.0130000000 0.0000000000 0.0130000000 0.0130000000 0.0130000000 0.0130000000 0.0130000000 0.0130000000 0.0000000000 0.0000000000 0.0000000000 0.0080000000 0.0000000000 0.0060000000 0.0060000000 0.0060000000 0.0000000000 0.0050000000 0.0050000000 0.0050000000 0.0050000000 0.0050000000 0.0050000000 0.0040000000 0.0000000000 0.0030000000 0.0030000000 0.0030000000 0.0000000000 0.0000000000 0.0030000000 0.0030000000 0.0000000000 0.0000000000 0.0030000000
0.0000000000 0.1330000000 0.1300000000 0.0690000000 0.0260000000 0.0230000000 0.0000000000 0.0160000000 0.0160000000 0.0160000000 0.0160000000 0.0160000000 0.0160000000 0.0000000000 0.0130000000 0.0100000000 0.0100000000 0.0080000000 0.0000000000 0.0000000000 0.0050000000 0.0000000000 0.0000000000 0.0050000000 0.0050000000 0.0050000000 0.0050000000 0.0000000000 0.0000000000 0.0000000000 0.0000000000 0.0050000000 0.0000000000 0.0040000000 0.0040000000 0.0040000000 0.0040000000 0.0030000000 0.0000000000 0.0000000000 0.0000000000 0.0000000000 0.0000000000 0.0000000000 0.0000000000 0.0000000000 0.0000000000 0.0000000000 0.0000000000 0.0000000000
0.5420000000 0.0000000000 0.0680000000 0.0400000000 0.0000000000 0.0000000000 0.0170000000 0.0000000000 0.0080000000 0.0000000000 0.0080000000 0.0080000000 0.0000000000 0.0000000000 0.0080000000 0.0080000000 0.0000000000 0.0080000000 0.0050000000 0.0000000000 0.0030000000 0.0030000000 0.0000000000 0.0030000000 0.0020000000 0.0000000000 0.0020000000 0.0020000000 0.0000000000 0.0020000000 0.0020000000 0.0020000000 0.0020000000 0.0020000000 0.0000000000 0.0000000000 0.0000000000 0.0020000000 0.0020000000 0.0020000000 0.0020000000 0.0000000000 0.0020000000 0.0020000000 0.0020000000 0.0010000000 0.0000000000 0.0010000000 0.0010000000 0.0000000000
0.2110000000 0.2110000000 0.2100000000 0.0000000000 0.0000000000 0.0180000000 0.0000000000 0.0000000000 0.0000000000 0.0070000000 0.0060000000 0.0040000000 0.0000000000 0.0000000000 0.0000000000 0.0030000000 0.0020000000 0.0020000000 0.0020000000 0.0010000000 0.0010000000 0.0010000000 0.0010000000 0.0000000000 0.0000000000 0.0010000000 0.0010000000 0.0010000000 0.0010000000 0.0000000000 0.0010000000 0.0010000000 0.0010000000 0.0000000000 0.0010000000 0.0010000000 0.0010000000 0.0010000000 0.0010000000 0.0010000000 0.0010000000 0.0000000000 0.0000000000 0.0010000000 0.0000000000 0.0010000000 0.0010000000 0.0000000000 0.0000000000 0.0000000000
0.0000000000 0.0790000000 0.0000000000 0.0280000000 0.0000000000 0.0260000000 0.0000000000 0.0230000000 0.0000000000 0.0220000000 0.0000000000 0.0220000000 0.0000000000 0.0220000000 0.0220000000 0.0220000000 0.0000000000 0.0220000000 0.0000000000 0.0220000000 0.0220000000 0.0220000000 0.0220000000 0.0220000000 0.0220000000 0.0150000000 0.0100000000 0.0100000000 0.0100000000 0.0100000000 0.0100000000 0.0100000000 0.0080000000 0.0080000000 0.0040000000 0.0020000000 0.0020000000 0.0020000000 0.0020000000 0.0000000000 0.0020000000 0.0020000000 0.0020000000 0.0020000000 0.0000000000 0.0020000000 0.0020000000 0.0020000000 0.0020000000 0.0020000000
0.0740000000 0.0390000000 0.0000000000 0.0000000000 0.0280000000 0.0280000000 0.0000000000 0.0000000000 0.0260000000 0.0180000000 0.0000000000 0.0160000000 0.0110000000 0.0000000000 0.0110000000 0.0000000000 0.0110000000 0.0110000000 0.0110000000 0.0110000000 0.0110000000 0.0110000000 0.0110000000 0.0080000000 0.0060000000 0.0050000000 0.0050000000 0.0050000000 0.0050000000 0.0050000000 0.0000000000 0.0050000000 0.0000000000 0.0050000000 0.0050000000 0.0000000000 0.0050000000 0.0050000000 0.0050000000 0.0050000000 0.0000000000 0.0050000000 0.0050000000 0.0000000000 0.0000000000 0.0000000000 0.0000000000 0.0000000000 0.0050000000 0.0000000000
0.2630000000 0.0000000000 0.1130000000 0.1110000000 0.1110000000 0.0000000000 0.0320000000 0.0000000000 0.0160000000 0.0000000000 0.0000000000 0.0000000000 0.0000000000 0.0050000000 0.0000000000 0.0030000000 0.0000000000 0.0030000000 0.0030000000 0.0030000000 0.0030000000 0.0030000000 0.0030000000 0.0030000000 0.0000000000 0.0030000000 0.0030000000 0.0000000000 0.0020000000 0.0000000000 0.0000000000 0.0000000000 0.0000000000 0.0000000000 0.0000000000 0.0000000000 0.0000000000 0.0000000000 0.0000000000 0.0000000000 0.0000000000 0.0000000000 0.0000000000 0.0000000000 0.0000000000 0.0000000000 0.0000000000 0.0000000000 0.0000000000 0.0000000000
0.0000000000 0.2330000000 0.2000000000 0.0000000000 0.0000000000 0.0090000000 0.0000000000 0.0000000000 0.0020000000 0.0020000000 0.0010000000 0.0010000000 0.0010000000 0.0010000000 0.0010000000 0.0010000000 0.0010000000 0.0010000000 0.0000000000 0.0000000000 0.0000000000 0.0010000000 0.0000000000 0.0010000000 0.0000000000 0.0010000000 0.0000000000 0.0010000000 0.0000000000 0.0010000000 0.0000000000 0.0010000000 0.0000000000 0.0010000000 0.0000000000 0.0010000000 0.0010000000 0.0010000000 0.0010000000 0.0000000000 0.0010000000 0.0000000000 0.0000000000 0.0000000000 0.0010000000 0.0000000000 0.0000000000 0.0010000000 0.0010000000 0.0010000000
0.1260000000 0.0000000000 0.0580000000 0.0580000000 0.0400000000 0.0000000000 0.0330000000 0.0000000000 0.0230000000 0.0210000000 0.0000000000 0.0120000000 0.0120000000 0.0120000000 0.0120000000 0.0120000000 0.0060000000 0.0060000000 0.0060000000 0.0000000000 0.0000000000 0.0060000000 0.0060000000 0.0000000000 0.0000000000 0.0060000000 0.0060000000 0.0060000000 0.0060000000 0.0060000000 0.0000000000 0.0000000000 0.0060000000 0.0040000000 0.0040000000 0.0040000000 0.0000000000 0.0000000000 0.0000000000 0.0000000000 0.0000000000 0.0000000000 0.0000000000 0.0000000000 0.0000000000 0.0000000000 0.0000000000 0.0000000000 0.0000000000 0.0000000000
0.0000000000 0.0780000000 0.0520000000 0.0000000000 0.0450000000 0.0430000000 0.0330000000 0.0210000000 0.0000000000 0.0190000000 0.0190000000 0.0190000000 0.0190000000 0.0000000000 0.0140000000 0.0000000000 0.0140000000 0.0140000000 0.0000000000 0.0140000000 0.0000000000 0.0070000000 0.0070000000 0.0070000000 0.0070000000 0.0070000000 0.0070000000 0.0070000000 0.0070000000 0.0000000000 0.0040000000 0.0040000000 0.0040000000 0.0040000000 0.0040000000 0.0040000000 0.0040000000 0.0040000000 0.0000000000 0.0040000000 0.0040000000 0.0040000000 0.0040000000 0.0040000000 0.0040000000 0.0040000000 0.0040000000 0.0000000000 0.0040000000 0.0040000000
0.0890000000 0.0000000000 0.0870000000 0.0000000000 0.0440000000 0.0430000000 0.0280000000 0.0000000000 0.0240000000 0.0240000000 0.0180000000 0.0180000000 0.0160000000 0.0160000000 0.0160000000 0.0160000000 0.0160000000 0.0160000000 0.0000000000 0.0000000000 0.0090000000 0.0070000000 0.0000000000 0.0070000000 0.0000000000 0.0000000000 0.0050000000 0.0000000000 0.0000000000 0.0050000000 0.0050000000 0.0000000000 0.0000000000 0.0000000000 0.0000000000 0.0000000000 0.0000000000 0.0050000000 0.0050000000 0.0050000000 0.0050000000 0.0050000000 0.0050000000 0.0050000000 0.0050000000 0.0000000000 0.0030000000 0.0000000000 0.0000000000 0.0000000000
0.2410000000 0.0000000000 0.2190000000 0.0230000000 0.0000000000 0.0180000000 0.0000000000 0.0000000000 0.0160000000 0.0000000000 0.0130000000 0.0000000000 0.0110000000 0.0100000000 0.0070000000 0.0060000000 0.0060000000 0.0000000000 0.0040000000 0.0040000000 0.0040000000 0.0040000000 0.0030000000 0.0030000000 0.0000000000 0.0000000000 0.0000000000 0.0010000000 0.0010000000 0.0010000000 0.0010000000 0.0000000000 0.0010000000 0.0000000000 0.0000000000 0.0000000000 0.0010000000 0.0010000000 0.0010000000 0.0010000000 0.0000000000 0.0000000000 0.0010000000 0.0010000000 0.0010000000 0.0000000000 0.0000000000 0.0000000000 0.0000000000 0.0000000000
0.0000000000 0.0720000000 0.0580000000 0.0510000000 0.0000000000 0.0270000000 0.0240000000 0.0000000000 0.0200000000 0.0150000000 0.0000000000 0.0150000000 0.0150000000 0.0150000000 0.0000000000 0.0110000000 0.0100000000 0.0100000000 0.0000000000 0.0000000000 0.0000000000 0.0070000000 0.0070000000 0.0070000000 0.0070000000 0.0000000000 0.0070000000 0.0000000000 0.0070000000 0.0060000000 0.0060000000 0.0060000000 0.0060000000 0.0060000000 0.0060000000 0.0060000000 0.0050000000 0.0050000000 0.0050000000 0.0000000000 0.0050000000 0.0050000000 0.0000000000 0.0050000000 0.0050000000 0.0050000000 0.0050000000 0.0050000000 0.0050000000 0.0050000000
0.0000000000 0.0000000000 0.0830000000 0.0480000000 0.0360000000 0.0210000000 0.0200000000 0.0000000000 0.0000000000 0.0200000000 0.0180000000 0.0000000000 0.0150000000 0.0150000000 0.0150000000 0.0130000000 0.0000000000 0.0000000000 0.0070000000 0.0000000000 0.0060000000 0.0000000000 0.0060000000 0.0000000000 0.0040000000 0.0000000000 0.0040000000 0.0040000000 0.0040000000 0.0000000000 0.0040000000 0.0000000000 0.0040000000 0.0040000000 0.0040000000 0.0040000000 0.0040000000 0.0040000000 0.0040000000 0.0040000000 0.0040000000 0.0000000000 0.0040000000 0.0040000000 0.0000000000 0.0000000000 0.0040000000 0.0040000000 0.0040000000 0.0040000000
0.0700000000 0.0000000000 0.0660000000 0.0550000000 0.0450000000 0.0000000000 0.0360000000 0.0310000000 0.0280000000 0.0280000000 0.0280000000 0.0280000000 0.0000000000 0.0160000000 0.0160000000 0.0000000000 0.0100000000 0.0000000000 0.0000000000 0.0090000000 0.0090000000 0.0090000000 0.0090000000 0.0090000000 0.0090000000 0.0090000000 0.0090000000 0.0090000000 0.0090000000 0.0060000000 0.0060000000 0.0060000000 0.0060000000 0.0000000000 0.0060000000 0.0000000000 0.0060000000 0.0030000000 0.0000000000 0.0000000000 0.0000000000 0.0000000000 0.0030000000 0.0000000000 0.0030000000 0.0030000000 0.0000000000 0.0000000000 0.0030000000 0.0000000000
0.0000000000 0.0550000000 0.0000000000 0.0490000000 0.0000000000 0.0440000000 0.0000000000 0.0000000000 0.0340000000 0.0000000000 0.0000000000 0.0260000000 0.0000000000 0.0090000000 0.0090000000 0.0090000000 0.0000000000 0.0090000000 0.0090000000 0.0090000000 0.0090000000 0.0000000000 0.0090000000 0.0090000000 0.0090000000 0.0070000000 0.0070000000 0.0040000000 0.0040000000 0.0040000000 0.0000000000 0.0040000000 0.0040000000 0.0000000000 0.0040000000 0.0040000000 0.0000000000 0.0000000000 0.0040000000 0.0040000000 0.0040000000 0.0000000000 0.0040000000 0.0040000000 0.0040000000 0.0040000000 0.0040000000 0.0000000000 0.0040000000 0.0040000000
0.0000000000 0.1210000000 0.1190000000 0.0540000000 0.0250000000 0.0000000000 0.0240000000 0.0000000000 0.0000000000 0.0000000000 0.0240000000 0.0000000000 0.0170000000 0.0000000000 0.0090000000 0.0000000000 0.0000000000 0.0000000000 0.0060000000 0.0060000000 0.0060000000 0.0060000000 0.0060000000 0.0000000000 0.0060000000 0.0060000000 0.0060000000 0.0060000000 0.0060000000 0.0060000000 0.0060000000 0.0060000000 0.0000000000 0.0000000000 0.0000000000 0.0000000000 0.0000000000 0.0000000000 0.0000000000 0.0000000000 0.0000000000 0.0000000000 0.0000000000 0.0000000000 0.0000000000 0.0000000000 0.0000000000 0.0000000000 0.0000000000 0.0000000000
0.0000000000 0.0490000000 0.0450000000 0.0000000000 0.0000000000 0.0400000000 0.0370000000 0.0360000000 0.0000000000 0.0350000000 0.0000000000 0.0230000000 0.0000000000 0.0190000000 0.0190000000 0.0190000000 0.0190000000 0.0190000000 0.0000000000 0.0000000000 0.0140000000 0.0080000000 0.0080000000 0.0040000000 0.0040000000 0.0040000000 0.0000000000 0.0040000000 0.0040000000 0.0000000000 0.0000000000 0.0040000000 0.0040000000 0.0040000000 0.0040000000 0.0000000000 0.0000000000 0.0000000000 0.0040000000 0.0000000000 0.0040000000 0.0040000000 0.0040000000 0.0040000000 0.0000000000 0.0040000000 0.0040000000 0.0000000000 0.0040000000 0.0000000000
0.0000000000 0.1530000000 0.0000000000 0.0000000000 0.0410000000 0.0000000000 0.0350000000 0.0220000000 0.0000000000 0.0210000000 0.0210000000 0.0200000000 0.0150000000 0.0150000000 0.0000000000 0.0000000000 0.0130000000 0.0000000000 0.0120000000 0.0120000000 0.0120000000 0.0000000000 0.0090000000 0.0050000000 0.0000000000 0.0020000000 0.0000000000 0.0020000000 0.0020000000 0.0020000000 0.0000000000 0.0000000000 0.0000000000 0.0000000000 0.0020000000 0.0020000000 0.0020000000 0.0000000000 0.0000000000 0.0020000000 0.0020000000 0.0020000000 0.0000000000 0.0020000000 0.0020000000 0.0000000000 0.0020000000 0.0000000000 0.0020000000 0.0000000000
0.1050000000 0.0000000000 0.0800000000 0.0000000000 0.0560000000 0.0300000000 0.0270000000 0.0240000000 0.0000000000 0.0220000000 0.0220000000 0.0190000000 0.0190000000 0.0000000000 0.0130000000 0.0130000000 0.0090000000 0.0090000000 0.0090000000 0.0090000000 0.0090000000 0.0090000000 0.0000000000 0.0070000000 0.0070000000 0.0060000000 0.0000000000 0.0060000000 0.0060000000 0.0060000000 0.0060000000 0.0000000000 0.0040000000 0.0040000000 0.0040000000 0.0000000000 0.0000000000 0.0040000000 0.0040000000 0.0000000000 0.0040000000 0.0040000000 0.0000000000 0.0000000000 0.0000000000 0.0040000000 0.0040000000 0.0000000000 0.0040000000 0.0000000000
0.0610000000 0.0490000000 0.0000000000 0.0000000000 0.0420000000 0.0400000000 0.0360000000 0.0340000000 0.0220000000 0.0220000000 0.0000000000 0.0200000000 0.0000000000 0.0200000000 0.0200000000 0.0200000000 0.0200000000 0.0000000000 0.0140000000 0.0080000000 0.0080000000 0.0080000000 0.0080000000 0.0080000000 0.0080000000 0.0000000000 0.0080000000 0.0080000000 0.0000000000 0.0040000000 0.0000000000 0.0000000000 0.0000000000 0.0000000000 0.0040000000 0.0000000000 0.0040000000 0.0000000000 0.0040000000 0.0040000000 0.0000000000 0.0040000000 0.0040000000 0.0040000000 0.0040000000 0.0000000000 0.0040000000 0.0040000000 0.0040000000 0.0040000000
0.0000000000 0.1050000000 0.0630000000 0.0460000000 0.0340000000 0.0000000000 0.0240000000 0.0000000000 0.0180000000 0.0160000000 0.0150000000 0.0150000000 0.0150000000 0.0150000000 0.0150000000 0.0150000000 0.0130000000 0.0120000000 0.0120000000 0.0120000000 0.0100000000 0.0000000000 0.0100000000 0.0100000000 0.0000000000 0.0100000000 0.0100000000 0.0100000000 0.0000000000 0.0090000000 0.0090000000 0.0080000000 0.0080000000 0.0080000000 0.0080000000 0.0080000000 0.0080000000 0.0060000000 0.0060000000 0.0000000000 0.0060000000 0.0000000000 0.0060000000 0.0000000000 0.0060000000 0.0000000000 0.0050000000 0.0050000000 0.0000000000 0.0030000000
