# Supplementary material for: Beyond the topics: how deep learning can improve the discriminability of probabilistic topic modelling
Source: PeerJ Comput Sci. 2020 Jan 27;6:e252. doi: 10.7717/peerj-cs.252 (PMC7924555; doi:10.7717/peerj-cs.252)
Supplement: Supplemental Information 1 — The zip file contains two main folders one for the topic modelling and the other for Stacked Denoising Autoencoder (SDA). SDA is written based on theano. [file peerj-cs-06-252-s001.zip › Code/topic modelling/sent_words/pos_tm.topics]

0.088*mission + 0.088*impossible + 0.072*awesome + 0.063*lot + 0.041*vinci + 0.040*movies + 0.040*code + 0.034*side + 0.027*gay + 0.027*crap + 0.024*loved + 0.014*love + 0.014*stand + 0.014*music + 0.013*mountain + 0.013*brokeback + 0.012*harry + 0.012*potter + 0.011*generally + 0.009*watch + 0.009*gonna + 0.009*hoot + 0.007*reading + 0.005*acoustic + 0.005*ripping + 0.005*scientologist + 0.005*show + 0.005*rocks + 0.005*hanks + 0.005*turned + 0.005*excellent + 0.005*hero + 0.005*not + 0.005*alright + 0.005*series + 0.005*book + 0.005*coz + 0.005*hey + 0.005*silent + 0.005*talk + 0.005*reality + 0.005*hella + 0.005*hill + 0.005*goin + 0.005*bitch + 0.005*yea + 0.005*holy + 0.005*tom + 0.005*finshed + 0.004*sounds
0.174*mission + 0.174*impossible + 0.049*awesome + 0.036*movies + 0.028*side + 0.028*excellent + 0.016*felicia + 0.014*potter + 0.014*harry + 0.014*week + 0.008*grabs + 0.008*table + 0.008*cleaning + 0.008*dash + 0.008*stand + 0.008*freakin + 0.008*iii + 0.008*keys + 0.008*mom + 0.006*love + 0.006*series + 0.006*goin + 0.006*turned + 0.006*hill + 0.006*silent + 0.006*hella + 0.006*coz + 0.006*reality + 0.006*bitch + 0.004*job + 0.004*paper + 0.004*write + 0.004*entitled + 0.004*story + 0.004*hoot + 0.004*start + 0.004*exelent + 0.004*station + 0.004*wondering + 0.004*speaker + 0.004*ticket + 0.004*bro + 0.004*tied + 0.004*jamie + 0.004*lil + 0.004*bonkers + 0.004*ten + 0.004*pretty + 0.004*game + 0.004*gonna
0.161*mission + 0.160*impossible + 0.063*awesome + 0.036*love + 0.030*movies + 0.029*rocks + 0.021*kate + 0.021*tom + 0.021*leah + 0.021*kirsten + 0.021*stand + 0.021*escapades + 0.018*code + 0.018*vinci + 0.010*reality + 0.010*goin + 0.010*coz + 0.010*bitch + 0.010*hella + 0.010*hill + 0.010*turned + 0.010*silent + 0.009*friday + 0.007*amazing + 0.006*sentry + 0.006*bonkers + 0.006*felicia + 0.006*pretty + 0.006*station + 0.006*movie + 0.005*watched + 0.005*people + 0.005*potter + 0.005*harry + 0.004*stayed + 0.003*good + 0.003*grabs + 0.003*mom + 0.003*place + 0.003*freakin + 0.003*side + 0.003*left + 0.003*table + 0.003*cleaning + 0.003*dash + 0.003*ass + 0.003*make + 0.003*fun + 0.003*awesomeness + 0.003*thought
0.067*impossible + 0.067*mission + 0.051*movies + 0.044*mountain + 0.044*brokeback + 0.044*feel + 0.044*personally + 0.042*love + 0.037*awesome + 0.026*house + 0.023*harry + 0.023*potter + 0.018*genres + 0.016*watch + 0.015*stand + 0.015*leah + 0.015*kate + 0.015*escapades + 0.015*kirsten + 0.015*tom + 0.012*honor + 0.012*deserved + 0.009*crash + 0.008*reading + 0.008*books + 0.008*excellent + 0.008*excited + 0.008*proud + 0.008*fyi + 0.008*harrison + 0.008*hoot + 0.008*gonna + 0.008*iii + 0.002*unexpected + 0.002*diversity + 0.002*basically + 0.000*interested + 0.000*sivullinen + 0.000*drawing + 0.000*degraw + 0.000*drawn + 0.000*lends + 0.000*veil + 0.000*deemed + 0.000*counting + 0.000*648 + 0.000*brilliant + 0.000*death + 0.000*517 + 0.000*nicely
0.108*mountain + 0.108*brokeback + 0.057*excellent + 0.042*impossible + 0.041*mission + 0.038*love + 0.024*dudeee + 0.022*place + 0.022*enjoyed + 0.019*idea + 0.019*shit + 0.017*people + 0.017*harry + 0.016*potter + 0.015*acne + 0.014*quaintly + 0.014*impressive + 0.014*picturesque + 0.014*attractive + 0.014*racism + 0.014*white + 0.014*wins + 0.014*oscar + 0.014*movie + 0.007*hoot + 0.007*tom + 0.007*gonna + 0.007*sawyer + 0.007*fun + 0.007*suppose + 0.007*good + 0.007*watch + 0.006*enjoy + 0.004*blows + 0.004*bet + 0.004*taking + 0.003*quizzes + 0.003*series + 0.003*bridget + 0.003*jones + 0.003*appeals + 0.003*genre + 0.003*chick + 0.003*takes + 0.003*arenas + 0.003*explore + 0.000*veil + 0.000*dress + 0.000*counting + 0.000*find
0.094*potter + 0.094*harry + 0.059*awesome + 0.048*story + 0.041*reading + 0.041*start + 0.041*series + 0.036*impossible + 0.036*mission + 0.033*pretty + 0.022*good + 0.017*hope + 0.014*mountain + 0.014*brokeback + 0.010*fabulous + 0.010*kids + 0.010*damn + 0.010*hands + 0.010*win + 0.010*flick + 0.010*finally + 0.006*love + 0.006*iii + 0.006*ass + 0.005*watched + 0.005*bitch + 0.005*reality + 0.005*coz + 0.005*hella + 0.005*silent + 0.005*hill + 0.005*turned + 0.004*goin + 0.003*not + 0.003*code + 0.003*long + 0.003*joining + 0.003*sexy + 0.003*legacy + 0.003*make + 0.003*brilliant + 0.003*fuck + 0.003*kick + 0.003*poem + 0.003*het + 0.003*making + 0.003*chance + 0.003*care + 0.003*jessica + 0.003*community
0.267*code + 0.267*vinci + 0.180*awesome + 0.076*love + 0.030*read + 0.029*movie + 0.029*absolutely + 0.028*wait + 0.028*lubb + 0.028*luv + 0.007*people + 0.005*book + 0.003*loved + 0.001*mountain + 0.001*brokeback + 0.001*books + 0.001*back + 0.001*excellent + 0.001*mission + 0.001*impossible + 0.001*interesting + 0.001*awesomest + 0.001*yeah + 0.001*fun + 0.000*harry + 0.000*potter + 0.000*omg + 0.000*sick + 0.000*3333 + 0.000*novels + 0.000*normal + 0.000*pretty + 0.000*cold + 0.000*amazingly + 0.000*possibly + 0.000*bitter + 0.000*hold + 0.000*ultimatly + 0.000*acoustic + 0.000*ripping + 0.000*sounds + 0.000*probable + 0.000*left + 0.000*escapades + 0.000*realize + 0.000*melbourne + 0.000*leah + 0.000*film + 0.000*totally + 0.000*desperately
0.311*great + 0.132*love + 0.088*mountain + 0.088*brokeback + 0.079*homosexuality + 0.079*acceptable + 0.015*harry + 0.015*potter + 0.012*thought + 0.008*make + 0.008*good + 0.006*hey + 0.006*freaking + 0.006*stories + 0.004*pretty + 0.004*acting + 0.004*joining + 0.004*friends + 0.004*start + 0.004*things + 0.004*community + 0.003*runner + 0.003*kite + 0.003*vinci + 0.003*short + 0.003*code + 0.003*check + 0.003*place + 0.003*fun + 0.003*people + 0.002*watson + 0.002*found + 0.002*lubb + 0.002*german + 0.002*read + 0.002*comment + 0.002*funniest + 0.002*longer + 0.002*icons + 0.002*luv + 0.002*police + 0.002*day + 0.002*absolutely + 0.002*idk + 0.002*stopped + 0.002*messiah + 0.002*complex + 0.002*sports + 0.002*emma + 0.002*movies
0.099*impossible + 0.099*mission + 0.070*awesome + 0.059*movies + 0.043*bitch + 0.032*vinci + 0.032*stand + 0.032*code + 0.030*hella + 0.030*hill + 0.030*silent + 0.030*turned + 0.030*reality + 0.030*coz + 0.030*goin + 0.027*side + 0.011*care + 0.011*don + 0.011*differently + 0.011*movie + 0.011*potter + 0.011*harry + 0.006*relic + 0.006*books + 0.006*plausible + 0.006*read + 0.006*clive + 0.006*love + 0.006*loved + 0.006*cussler + 0.002*brokeback + 0.002*cry + 0.002*mountain + 0.000*drawn + 0.000*het + 0.000*dress + 0.000*veil + 0.000*taking + 0.000*7th + 0.000*deciding + 0.000*anime + 0.000*counting + 0.000*gift + 0.000*quizzes + 0.000*vampire + 0.000*648 + 0.000*oceans + 0.000*fic + 0.000*interested + 0.000*517
0.086*potter + 0.086*harry + 0.046*good + 0.036*impossible + 0.036*mission + 0.029*rocks + 0.025*rent + 0.025*didn + 0.025*fat + 0.022*awesome + 0.022*start + 0.015*make + 0.015*joining + 0.015*story + 0.015*things + 0.015*thought + 0.015*community + 0.015*friends + 0.015*love + 0.008*hold + 0.008*ultimatly + 0.007*formed + 0.007*stop + 0.007*problem + 0.007*moives + 0.007*astonishingly + 0.007*worth + 0.007*fire + 0.007*free + 0.007*conquering + 0.007*friendships + 0.007*goblet + 0.007*hookup + 0.007*evil + 0.007*film + 0.007*reading + 0.007*pretending + 0.007*enjoyed + 0.007*tom + 0.007*cruise + 0.007*hogwarts + 0.007*series + 0.007*state + 0.007*adore + 0.004*mountain + 0.004*brokeback + 0.002*rep + 0.002*cowboys + 0.001*crash + 0.001*unexpected
0.262*worth + 0.196*people + 0.152*love + 0.092*code + 0.091*vinci + 0.023*sad + 0.013*mountain + 0.013*brokeback + 0.010*impossible + 0.010*mission + 0.010*finished + 0.008*big + 0.004*watch + 0.004*excellent + 0.004*rocks + 0.003*book + 0.003*awesome + 0.002*film + 0.002*enjoyed + 0.002*tom + 0.002*cruise + 0.002*grown + 0.002*loved + 0.002*dating + 0.002*sister + 0.002*lotr + 0.002*gonna + 0.002*superman + 0.002*time + 0.002*men + 0.002*teevee + 0.002*harry + 0.002*hoot + 0.002*not + 0.002*nerd + 0.002*absolutely + 0.002*potter + 0.002*series + 0.002*budget + 0.002*fan + 0.000*expo + 0.000*mph + 0.000*shout + 0.000*calling + 0.000*screenplay + 0.000*esther + 0.000*sale + 0.000*veil + 0.000*quizzes + 0.000*sivullinen
0.110*mission + 0.110*impossible + 0.055*felicia + 0.049*love + 0.034*awesome + 0.031*bonkers + 0.030*sentry + 0.030*station + 0.028*dash + 0.028*keys + 0.028*table + 0.028*grabs + 0.028*mom + 0.028*freakin + 0.028*cleaning + 0.015*potter + 0.015*harry + 0.012*code + 0.012*vinci + 0.009*bitch + 0.009*book + 0.009*coz + 0.009*hella + 0.009*turned + 0.009*hill + 0.009*reality + 0.009*silent + 0.009*goin + 0.008*read + 0.006*tom + 0.006*movies + 0.005*told + 0.005*people + 0.005*rocks + 0.005*series + 0.005*stand + 0.003*leah + 0.003*escapades + 0.003*kirsten + 0.003*fun + 0.003*yeah + 0.003*place + 0.003*kate + 0.003*tye + 0.003*jane + 0.003*suicides + 0.003*virgin + 0.003*count + 0.003*not + 0.003*eyre
0.090*harry + 0.090*potter + 0.090*mission + 0.090*impossible + 0.043*love + 0.043*awesome + 0.035*movies + 0.022*start + 0.021*stand + 0.020*hoot + 0.020*gonna + 0.020*watch + 0.020*good + 0.019*thought + 0.019*community + 0.019*make + 0.019*things + 0.019*friends + 0.019*joining + 0.012*excellent + 0.012*story + 0.009*rocks + 0.009*differently + 0.009*care + 0.009*don + 0.008*profound + 0.008*deep + 0.008*series + 0.007*side + 0.007*culture + 0.005*yeah + 0.004*daniel + 0.004*gotta + 0.004*reading + 0.004*goin + 0.004*tye + 0.004*bitch + 0.004*suicides + 0.004*jane + 0.004*virgin + 0.004*hella + 0.004*iii + 0.004*silent + 0.004*station + 0.004*sentry + 0.004*bonkers + 0.004*reality + 0.004*coz + 0.004*count + 0.004*catcher
0.085*awesome + 0.064*impossible + 0.064*potter + 0.064*harry + 0.064*mission + 0.029*rocks + 0.029*reading + 0.029*start + 0.029*series + 0.029*story + 0.022*differently + 0.022*don + 0.022*care + 0.022*movies + 0.014*stand + 0.014*felicia + 0.007*keys + 0.007*grabs + 0.007*dash + 0.007*love + 0.007*cleaning + 0.007*movie + 0.007*mom + 0.007*side + 0.007*freakin + 0.007*table + 0.007*lazy + 0.007*college + 0.007*spoke + 0.007*cowan + 0.007*study + 0.007*lah + 0.007*briefly + 0.007*code + 0.007*semester + 0.007*incredibly + 0.007*independent + 0.007*vinci + 0.000*popular + 0.000*phoenix + 0.000*vampire + 0.000*drawn + 0.000*fic + 0.000*517 + 0.000*veil + 0.000*counting + 0.000*648 + 0.000*darkness + 0.000*oceans + 0.000*word
0.133*mission + 0.133*impossible + 0.066*excellent + 0.040*love + 0.039*made + 0.030*movies + 0.030*side + 0.029*loved + 0.023*cry + 0.023*brokeback + 0.023*mountain + 0.017*awesome + 0.013*bonkers + 0.013*fanfiction + 0.013*sentry + 0.013*station + 0.013*vinci + 0.013*code + 0.007*hand + 0.007*potter + 0.007*feeling + 0.007*discovered + 0.007*books + 0.007*harry + 0.007*exception + 0.007*wait + 0.007*supporting + 0.007*america + 0.007*hating + 0.007*note + 0.007*movie + 0.007*left + 0.007*lost + 0.007*reading + 0.000*vampire + 0.000*517 + 0.000*648 + 0.000*counting + 0.000*town + 0.000*oceans + 0.000*veil + 0.000*gift + 0.000*fic + 0.000*sivullinen + 0.000*darkness + 0.000*word + 0.000*quizzes + 0.000*phoenix + 0.000*requested + 0.000*drawn
0.274*mountain + 0.274*brokeback + 0.157*love + 0.083*awesome + 0.046*movie + 0.026*acne + 0.025*acceptable + 0.025*homosexuality + 0.019*dudeee + 0.002*crash + 0.001*jake + 0.001*story + 0.001*vinci + 0.001*code + 0.001*lee + 0.001*ang + 0.001*choice + 0.001*heath + 0.001*heard + 0.001*omg + 0.001*heart + 0.001*won + 0.001*aaron + 0.001*harry + 0.001*potter + 0.001*luv + 0.001*wait + 0.001*reading + 0.001*start + 0.000*leder + 0.000*gyllenhaal + 0.000*background + 0.000*queer + 0.000*eye + 0.000*kinda + 0.000*dearly + 0.000*silly + 0.000*pink + 0.000*tiny + 0.000*mentioned + 0.000*change + 0.000*yip + 0.000*madly + 0.000*kiss + 0.000*dick + 0.000*hat + 0.000*ban + 0.000*abortion + 0.000*discussed + 0.000*south
0.115*harry + 0.115*potter + 0.058*love + 0.045*impossible + 0.045*mission + 0.025*story + 0.025*watch + 0.025*gonna + 0.025*hoot + 0.025*awesome + 0.017*profound + 0.017*deep + 0.014*luck + 0.014*wanna + 0.014*case + 0.012*start + 0.009*good + 0.008*reading + 0.008*sentry + 0.008*series + 0.008*station + 0.008*iii + 0.008*bonkers + 0.008*enjoy + 0.008*books + 0.008*code + 0.008*vinci + 0.004*eragon + 0.004*kelse + 0.004*dragons + 0.004*community + 0.004*radio + 0.004*discussing + 0.004*strangely + 0.004*queens + 0.004*jamaica + 0.004*learn + 0.004*turn + 0.004*make + 0.004*lot + 0.004*task + 0.004*achieved + 0.004*making + 0.004*proud + 0.004*showing + 0.004*spontaneously + 0.004*sexy + 0.004*10pm + 0.004*light + 0.004*date
0.213*harry + 0.213*potter + 0.175*love + 0.018*story + 0.018*profound + 0.018*deep + 0.017*series + 0.015*tye + 0.015*virgin + 0.015*yeah + 0.015*jane + 0.015*book + 0.015*eyre + 0.015*count + 0.015*suicides + 0.015*catcher + 0.007*movies + 0.007*mission + 0.007*impossible + 0.006*good + 0.006*joining + 0.006*community + 0.006*awesome + 0.006*things + 0.006*friends + 0.006*thought + 0.006*start + 0.006*make + 0.005*politics + 0.003*people + 0.003*fun + 0.003*place + 0.003*felicia + 0.003*books + 0.002*mom + 0.002*cleaning + 0.002*job + 0.002*freakin + 0.002*keys + 0.002*unfortunate + 0.002*twilight + 0.002*kirsten + 0.002*hoot + 0.002*dash + 0.002*grabs + 0.002*table + 0.002*stand + 0.002*absolutely + 0.002*watch + 0.002*forgotten
0.108*harry + 0.108*potter + 0.071*community + 0.071*friends + 0.071*start + 0.070*make + 0.070*good + 0.070*thought + 0.070*joining + 0.070*things + 0.025*love + 0.019*mission + 0.019*impossible + 0.012*excellent + 0.005*turned + 0.005*bitch + 0.005*goin + 0.005*hill + 0.005*hella + 0.005*reality + 0.005*silent + 0.005*awesome + 0.005*coz + 0.004*decided + 0.004*girl + 0.004*story + 0.003*profound + 0.003*deep + 0.002*loved + 0.001*vinci + 0.001*code + 0.001*stand + 0.001*part + 0.001*garrett + 0.001*earrings + 0.001*enjoys + 0.001*subjects + 0.001*series + 0.001*intrigued + 0.001*interested + 0.001*depth + 0.001*cloak + 0.001*phone + 0.001*dedicated + 0.001*reading + 0.001*chris + 0.001*coloured + 0.001*frenzied + 0.001*rocks + 0.001*person
0.055*felicia + 0.055*love + 0.049*mom + 0.046*harry + 0.046*potter + 0.037*impossible + 0.037*mission + 0.027*cleaning + 0.027*dash + 0.027*keys + 0.027*freakin + 0.027*grabs + 0.027*table + 0.010*vinci + 0.010*code + 0.009*read + 0.009*wait + 0.009*catcher + 0.009*lore + 0.009*freagin + 0.009*eyre + 0.009*awesome + 0.009*count + 0.009*yeah + 0.009*book + 0.009*tye + 0.009*virgin + 0.009*series + 0.009*suicides + 0.009*jane + 0.009*spin + 0.009*middle + 0.009*magical + 0.009*tan + 0.004*aaron + 0.002*knew + 0.002*tour + 0.002*inside + 0.000*darkness + 0.000*word + 0.000*fic + 0.000*fairly + 0.000*drawn + 0.000*veil + 0.000*requested + 0.000*het + 0.000*vampire + 0.000*phoenix + 0.000*517 + 0.000*648
0.106*mission + 0.106*impossible + 0.048*harry + 0.048*potter + 0.037*felicia + 0.032*love + 0.032*awesome + 0.021*movies + 0.019*table + 0.019*cleaning + 0.019*freakin + 0.019*mom + 0.019*keys + 0.019*grabs + 0.019*dash + 0.016*side + 0.016*people + 0.016*place + 0.016*fun + 0.013*excellent + 0.013*rocks + 0.011*care + 0.011*differently + 0.011*don + 0.009*minutes + 0.008*goin + 0.008*bitch + 0.008*sentry + 0.008*bonkers + 0.008*station + 0.008*hill + 0.008*turned + 0.008*hella + 0.008*reality + 0.008*coz + 0.008*silent + 0.005*reading + 0.005*story + 0.005*iii + 0.005*stand + 0.005*movie + 0.003*specifically + 0.003*series + 0.003*christmas + 0.003*gonna + 0.003*adaptation + 0.003*sexy + 0.003*hoot + 0.003*television + 0.003*literary
0.088*love + 0.066*mission + 0.066*impossible + 0.053*people + 0.046*worth + 0.035*vinci + 0.035*code + 0.024*harry + 0.024*potter + 0.020*goin + 0.020*coz + 0.020*reality + 0.020*turned + 0.020*silent + 0.019*hill + 0.019*hella + 0.019*bitch + 0.017*tom + 0.016*book + 0.015*movies + 0.013*kirsten + 0.013*kate + 0.013*leah + 0.013*escapades + 0.012*awesome + 0.011*felicia + 0.011*side + 0.011*place + 0.010*fun + 0.008*catcher + 0.008*suicides + 0.008*jane + 0.008*count + 0.008*yeah + 0.008*tye + 0.008*eyre + 0.008*virgin + 0.008*series + 0.006*dash + 0.006*mom + 0.006*grabs + 0.006*freakin + 0.006*table + 0.006*keys + 0.006*hoot + 0.006*gonna + 0.006*watch + 0.006*cleaning + 0.004*bonkers + 0.004*station
0.146*yeah + 0.086*love + 0.076*mountain + 0.076*brokeback + 0.052*watched + 0.043*awesome + 0.038*potter + 0.038*harry + 0.035*lol + 0.034*acne + 0.025*haven + 0.013*story + 0.013*movies + 0.013*mission + 0.013*impossible + 0.009*gays + 0.008*vinci + 0.008*profound + 0.008*differently + 0.008*code + 0.008*deep + 0.008*don + 0.008*time + 0.008*care + 0.006*movie + 0.004*honestly + 0.004*updated + 0.004*series + 0.004*reading + 0.004*turned + 0.004*hammy + 0.004*tickets + 0.004*wow + 0.004*start + 0.004*long + 0.004*book + 0.004*death + 0.004*rocks + 0.004*hedge + 0.004*update + 0.004*side + 0.004*crash + 0.002*brother + 0.002*cousins + 0.002*parents + 0.002*supper + 0.001*tells + 0.000*648 + 0.000*halloween + 0.000*lends
0.453*loved + 0.142*brokeback + 0.142*mountain + 0.029*code + 0.028*vinci + 0.028*dudeee + 0.009*amazing + 0.007*awesome + 0.007*hard + 0.006*good + 0.005*people + 0.005*things + 0.004*harry + 0.004*potter + 0.004*move + 0.004*playing + 0.004*times + 0.003*soundtrack + 0.003*biased + 0.003*love + 0.002*classes + 0.002*school + 0.002*community + 0.002*friends + 0.002*make + 0.002*thought + 0.002*joining + 0.002*start + 0.002*joe + 0.001*crash + 0.001*hell + 0.001*heresies + 0.001*hedge + 0.001*funny + 0.001*primary + 0.001*panties + 0.001*bits + 0.001*fire + 0.001*settin + 0.001*disruption + 0.001*decide + 0.001*weekends + 0.001*allegedly + 0.001*wait + 0.001*hand + 0.001*read + 0.001*mission + 0.001*agree + 0.001*blashpemies + 0.001*bunch
0.115*mission + 0.115*impossible + 0.055*love + 0.045*potter + 0.045*harry + 0.043*felicia + 0.027*awesome + 0.021*keys + 0.021*grabs + 0.021*cleaning + 0.021*mom + 0.021*table + 0.021*movies + 0.021*dash + 0.021*freakin + 0.016*stand + 0.013*tom + 0.013*leah + 0.013*kirsten + 0.013*escapades + 0.013*kate + 0.011*excellent + 0.011*gonna + 0.011*hoot + 0.011*watch + 0.011*rocks + 0.009*played + 0.009*lit + 0.008*movie + 0.008*absolutely + 0.005*theme + 0.005*story + 0.005*good + 0.005*side + 0.005*loved + 0.003*guys + 0.003*colourfully + 0.003*iii + 0.003*possum + 0.003*series + 0.003*start + 0.003*hill + 0.003*don + 0.003*turned + 0.003*reading + 0.003*place + 0.003*coz + 0.003*care + 0.003*hella + 0.003*reality
0.075*impossible + 0.075*mission + 0.032*theater + 0.019*love + 0.019*code + 0.019*vinci + 0.019*felicia + 0.019*harry + 0.019*potter + 0.019*hoot + 0.018*gonna + 0.017*watch + 0.010*keys + 0.010*grabs + 0.010*hella + 0.010*hill + 0.010*goin + 0.010*story + 0.010*bitch + 0.010*rocks + 0.010*dash + 0.010*reality + 0.010*pocket + 0.010*awesome + 0.010*money + 0.010*bad + 0.010*putting + 0.010*film + 0.010*excellent + 0.010*cleaning + 0.010*films + 0.010*freakin + 0.010*desperately + 0.010*hate + 0.010*feel + 0.010*silent + 0.010*wanted + 0.010*mom + 0.010*turned + 0.010*deep + 0.010*table + 0.010*coz + 0.010*profound + 0.010*play + 0.008*cried + 0.008*mountain + 0.008*brokeback + 0.000*requested + 0.000*quizzes + 0.000*deciding
0.130*harry + 0.130*potter + 0.056*love + 0.045*story + 0.045*awesome + 0.032*series + 0.027*start + 0.023*deep + 0.023*reading + 0.023*profound + 0.018*mission + 0.018*code + 0.018*vinci + 0.018*impossible + 0.014*don + 0.014*differently + 0.014*care + 0.009*count + 0.009*virgin + 0.009*jane + 0.009*suicides + 0.009*catcher + 0.009*tye + 0.009*loved + 0.009*movies + 0.009*book + 0.009*yeah + 0.009*eyre + 0.005*unauthorized + 0.005*funniest + 0.005*1st + 0.005*deals + 0.005*fun + 0.005*good + 0.005*excellent + 0.005*beautiful + 0.005*make + 0.005*side + 0.005*rocks + 0.005*fucking + 0.005*friends + 0.005*community + 0.005*recently + 0.005*place + 0.005*thought + 0.005*people + 0.005*tome + 0.005*inspired + 0.005*2nd + 0.005*things
0.113*impossible + 0.112*mission + 0.063*love + 0.047*tom + 0.037*kate + 0.037*kirsten + 0.037*leah + 0.037*escapades + 0.029*movies + 0.025*loved + 0.023*awesome + 0.021*potter + 0.021*harry + 0.014*thinking + 0.014*half + 0.013*station + 0.013*side + 0.013*sentry + 0.013*bonkers + 0.008*rocks + 0.008*book + 0.008*reading + 0.008*stand + 0.005*cruise + 0.004*code + 0.004*vinci + 0.004*don + 0.004*despise + 0.004*final + 0.004*6th + 0.004*care + 0.004*start + 0.004*made + 0.004*joke + 0.004*personally + 0.004*freak + 0.004*differently + 0.004*great + 0.004*crusade + 0.004*lot + 0.004*scientology + 0.004*quip + 0.004*story + 0.004*series + 0.004*thriller + 0.004*wait + 0.004*blood + 0.004*prince + 0.004*fact + 0.004*read
0.090*impossible + 0.090*mission + 0.084*code + 0.084*vinci + 0.074*love + 0.056*awesome + 0.023*not + 0.021*bonkers + 0.021*sentry + 0.021*station + 0.016*movie + 0.016*escapades + 0.016*leah + 0.016*tom + 0.016*kirsten + 0.016*kate + 0.014*watch + 0.013*gonna + 0.013*hoot + 0.010*rocks + 0.010*absolutely + 0.010*potter + 0.010*harry + 0.005*stand + 0.005*read + 0.005*excellent + 0.005*big + 0.005*fan + 0.005*loved + 0.005*series + 0.005*fun + 0.005*film + 0.005*wait + 0.005*wanted + 0.005*desperately + 0.005*lot + 0.005*people + 0.005*talk + 0.005*place + 0.005*movies + 0.000*requested + 0.000*sivullinen + 0.000*counting + 0.000*517 + 0.000*het + 0.000*vampire + 0.000*648 + 0.000*veil + 0.000*drawn + 0.000*gift
0.223*man + 0.141*brokeback + 0.141*mountain + 0.073*potter + 0.073*harry + 0.063*don + 0.058*awesome + 0.058*care + 0.058*differently + 0.012*great + 0.011*love + 0.009*picture + 0.002*mission + 0.002*kirsten + 0.002*escapades + 0.002*impossible + 0.002*kate + 0.002*leah + 0.002*tom + 0.001*fault + 0.001*grow + 0.001*shraddha + 0.001*things + 0.001*start + 0.001*good + 0.001*joining + 0.001*community + 0.001*shoes + 0.001*friends + 0.001*fan + 0.001*stuff + 0.001*make + 0.001*thought + 0.001*lot + 0.001*acceptable + 0.001*homosexuality + 0.001*deserved + 0.001*honor + 0.001*possibly + 0.001*amazingly + 0.001*cold + 0.000*happy + 0.000*won + 0.000*crash + 0.000*dissapointed + 0.000*surprised + 0.000*actor + 0.000*receive + 0.000*score + 0.000*give
0.197*harry + 0.197*potter + 0.163*love + 0.032*mission + 0.032*impossible + 0.028*people + 0.026*place + 0.026*fun + 0.012*don + 0.011*awesome + 0.009*care + 0.009*differently + 0.008*profound + 0.008*story + 0.008*deep + 0.006*book + 0.006*series + 0.005*virgin + 0.005*yeah + 0.005*catcher + 0.005*jane + 0.005*count + 0.005*tye + 0.005*eyre + 0.005*suicides + 0.005*good + 0.005*excellent + 0.004*movies + 0.004*kirsten + 0.004*bonkers + 0.004*leah + 0.004*station + 0.004*escapades + 0.004*tom + 0.004*sentry + 0.004*kate + 0.003*wrong + 0.003*friends + 0.003*joining + 0.003*side + 0.003*watch + 0.003*read + 0.003*gonna + 0.003*thought + 0.003*start + 0.003*make + 0.003*community + 0.003*things + 0.003*books + 0.003*hoot
0.055*potter + 0.055*harry + 0.050*love + 0.046*impossible + 0.046*mission + 0.028*felicia + 0.027*life + 0.018*tom + 0.014*cleaning + 0.014*keys + 0.014*awesome + 0.014*dash + 0.014*kirsten + 0.014*grabs + 0.014*escapades + 0.014*don + 0.014*freakin + 0.014*leah + 0.014*kate + 0.014*mom + 0.014*table + 0.009*reading + 0.009*code + 0.009*series + 0.009*jane + 0.009*catcher + 0.009*suicides + 0.009*vinci + 0.009*virgin + 0.009*yeah + 0.009*tye + 0.009*eyre + 0.009*book + 0.009*count + 0.009*books + 0.009*care + 0.006*loved + 0.005*glad + 0.005*start + 0.005*thick + 0.005*joining + 0.005*grips + 0.005*kids + 0.005*cruise + 0.005*kid + 0.005*town + 0.005*make + 0.005*makes + 0.005*thought + 0.005*lol
0.170*yeah + 0.087*love + 0.061*potter + 0.061*harry + 0.053*book + 0.052*series + 0.050*eyre + 0.050*suicides + 0.050*count + 0.050*catcher + 0.050*jane + 0.050*virgin + 0.050*tye + 0.010*mission + 0.010*impossible + 0.006*awesome + 0.006*code + 0.006*vinci + 0.004*opinion + 0.004*rocks + 0.003*start + 0.003*mountain + 0.003*brokeback + 0.003*acne + 0.003*equal + 0.002*reading + 0.002*good + 0.002*loved + 0.002*movie + 0.001*gonna + 0.001*joining + 0.001*things + 0.001*hoot + 0.001*wait + 0.001*friends + 0.001*story + 0.001*luv + 0.001*watch + 0.001*thought + 0.001*make + 0.001*don + 0.001*lubb + 0.001*care + 0.001*community + 0.001*differently + 0.001*sentry + 0.001*station + 0.001*bonkers + 0.001*equus + 0.001*night
0.098*mission + 0.098*impossible + 0.058*awesome + 0.050*code + 0.050*vinci + 0.034*movies + 0.032*watch + 0.032*gonna + 0.032*hoot + 0.020*loved + 0.020*stand + 0.020*felicia + 0.017*demons + 0.017*angels + 0.015*side + 0.013*hill + 0.013*silent + 0.013*goin + 0.013*turned + 0.013*hella + 0.012*coz + 0.012*bitch + 0.012*reality + 0.010*table + 0.010*story + 0.010*start + 0.010*keys + 0.010*reading + 0.010*harry + 0.010*series + 0.010*potter + 0.010*grabs + 0.010*mom + 0.010*dash + 0.010*cleaning + 0.010*freakin + 0.005*outta + 0.003*tooo + 0.003*hahash + 0.003*love + 0.000*degraw + 0.000*requested + 0.000*brilliant + 0.000*vampire + 0.000*taking + 0.000*het + 0.000*deemed + 0.000*quizzes + 0.000*648 + 0.000*sivullinen
0.288*beautiful + 0.255*mountain + 0.255*brokeback + 0.020*movie + 0.007*thought + 0.006*good + 0.006*felicia + 0.006*watching + 0.005*mission + 0.005*impossible + 0.005*score + 0.004*cried + 0.003*movies + 0.003*loved + 0.003*night + 0.003*mom + 0.003*table + 0.003*cleaning + 0.003*keys + 0.003*dash + 0.003*freakin + 0.003*potter + 0.003*harry + 0.003*grabs + 0.003*start + 0.002*unbelievably + 0.002*carefully + 0.002*packed + 0.002*sceneries + 0.002*sounds + 0.002*derek + 0.002*spectacularly + 0.002*heartbreaking + 0.002*giants + 0.002*dynamite + 0.002*napoleon + 0.002*riding + 0.002*code + 0.002*vinci + 0.002*haunted + 0.002*friends + 0.002*make + 0.002*joining + 0.002*things + 0.002*community + 0.002*cousins + 0.002*brother + 0.002*parents + 0.002*photography + 0.002*ignore
0.132*mission + 0.131*impossible + 0.051*love + 0.039*awesome + 0.036*watch + 0.036*hoot + 0.036*gonna + 0.034*tom + 0.031*kirsten + 0.031*leah + 0.031*escapades + 0.031*kate + 0.015*harry + 0.015*potter + 0.012*movies + 0.010*fell + 0.009*hella + 0.009*turned + 0.009*station + 0.009*bitch + 0.009*sentry + 0.009*bonkers + 0.009*reality + 0.009*hill + 0.009*silent + 0.009*stand + 0.009*goin + 0.009*coz + 0.006*felicia + 0.006*series + 0.006*iii + 0.006*good + 0.003*people + 0.003*rolled + 0.003*start + 0.003*spec + 0.003*cleaning + 0.003*mom + 0.003*candy + 0.003*left + 0.003*eek + 0.003*body + 0.003*big + 0.003*requim + 0.003*story + 0.003*creed + 0.003*differently + 0.003*empty + 0.003*dream + 0.003*keys
0.097*impossible + 0.097*mission + 0.045*love + 0.045*felicia + 0.031*movies + 0.026*vinci + 0.026*code + 0.025*side + 0.022*kirsten + 0.022*freakin + 0.022*leah + 0.022*table + 0.022*cleaning + 0.022*dash + 0.022*grabs + 0.022*keys + 0.022*tom + 0.022*mom + 0.022*kate + 0.022*escapades + 0.019*fucking + 0.012*awesome + 0.011*people + 0.011*gonna + 0.011*hoot + 0.011*watch + 0.008*loved + 0.006*harry + 0.006*fun + 0.006*movie + 0.006*worth + 0.006*wacked + 0.006*friggin + 0.006*place + 0.006*potter + 0.006*book + 0.006*guy + 0.006*hey + 0.003*things + 0.003*interesting + 0.002*angle + 0.000*counting + 0.000*veil + 0.000*517 + 0.000*drawn + 0.000*vampire + 0.000*het + 0.000*requested + 0.000*648 + 0.000*sivullinen
0.171*potter + 0.171*harry + 0.095*love + 0.072*people + 0.070*fun + 0.070*place + 0.018*awesome + 0.016*good + 0.013*community + 0.013*things + 0.013*start + 0.013*make + 0.013*mission + 0.013*impossible + 0.013*friends + 0.013*thought + 0.013*joining + 0.007*care + 0.007*movie + 0.007*don + 0.007*differently + 0.007*story + 0.004*watch + 0.004*profound + 0.004*deep + 0.002*apparently + 0.002*turned + 0.002*planning + 0.002*gonna + 0.002*hill + 0.002*hall + 0.002*scar + 0.002*pretty + 0.002*dies + 0.002*kaka + 0.002*costumes + 0.002*read + 0.002*finished + 0.002*adorable + 0.002*cast + 0.002*hella + 0.002*fault + 0.002*reality + 0.002*coz + 0.002*spells + 0.002*silent + 0.002*hoot + 0.002*absolutely + 0.002*suspenseful + 0.002*wait
0.124*potter + 0.123*harry + 0.111*love + 0.056*vinci + 0.056*code + 0.030*awesome + 0.029*book + 0.026*series + 0.016*suicides + 0.016*eyre + 0.016*tye + 0.016*count + 0.016*jane + 0.016*catcher + 0.016*yeah + 0.016*virgin + 0.014*dan + 0.014*brown + 0.013*books + 0.012*movie + 0.010*felicia + 0.009*people + 0.007*read + 0.007*not + 0.007*story + 0.005*grabs + 0.005*table + 0.005*good + 0.005*loved + 0.005*impossible + 0.005*mission + 0.005*dash + 0.005*mom + 0.005*start + 0.005*luv + 0.005*freakin + 0.005*reading + 0.005*cleaning + 0.005*keys + 0.005*lubb + 0.003*fun + 0.003*place + 0.002*fandom + 0.002*included + 0.002*demons + 0.002*beautiful + 0.002*big + 0.002*reader + 0.002*7th + 0.002*wanna
0.089*mission + 0.089*impossible + 0.071*love + 0.046*potter + 0.046*harry + 0.031*rocks + 0.031*felicia + 0.018*telling + 0.016*vinci + 0.016*code + 0.015*table + 0.015*cleaning + 0.015*tom + 0.015*grabs + 0.015*dash + 0.015*mom + 0.015*keys + 0.015*freakin + 0.013*hill + 0.012*leah + 0.012*kate + 0.012*escapades + 0.012*kirsten + 0.011*club + 0.011*form + 0.011*open + 0.009*awesome + 0.007*turned + 0.006*bitch + 0.006*coz + 0.006*reality + 0.006*film + 0.006*thing + 0.006*hella + 0.006*silent + 0.006*goin + 0.003*start + 0.003*disappointed + 0.003*occasional + 0.003*watch + 0.003*place + 0.003*run + 0.003*talks + 0.003*scar + 0.003*books + 0.003*time + 0.003*making + 0.003*lol + 0.003*happiness + 0.003*friend
0.282*loved + 0.111*mission + 0.111*impossible + 0.071*brokeback + 0.071*mountain + 0.026*hoot + 0.026*watch + 0.026*gonna + 0.021*amazing + 0.013*awesome + 0.012*dudeee + 0.011*iii + 0.011*excellent + 0.007*felicia + 0.004*love + 0.004*firstly + 0.004*cleaning + 0.004*dash + 0.004*table + 0.004*people + 0.004*grabs + 0.004*keys + 0.004*movies + 0.004*freakin + 0.004*preview + 0.004*place + 0.004*stand + 0.004*harry + 0.004*potter + 0.004*scenario + 0.004*lot + 0.004*mom + 0.004*fun + 0.002*surprisingly + 0.002*movie + 0.001*gays + 0.001*deserved + 0.001*honor + 0.000*counting + 0.000*drawn + 0.000*fic + 0.000*het + 0.000*517 + 0.000*veil + 0.000*vampire + 0.000*phoenix + 0.000*darkness + 0.000*sivullinen + 0.000*648 + 0.000*requested
0.116*impossible + 0.115*mission + 0.104*love + 0.035*sentry + 0.035*station + 0.035*bonkers + 0.028*harry + 0.027*potter + 0.024*vinci + 0.024*code + 0.018*tom + 0.016*kate + 0.015*escapades + 0.015*leah + 0.015*kirsten + 0.013*excellent + 0.013*felicia + 0.013*bit + 0.009*freakin + 0.008*end + 0.007*loved + 0.007*awesome + 0.007*table + 0.007*grabs + 0.007*mom + 0.007*absolutely + 0.007*movie + 0.007*cleaning + 0.007*dash + 0.007*keys + 0.004*watch + 0.004*hill + 0.004*hella + 0.004*bitch + 0.004*reading + 0.004*goin + 0.004*series + 0.004*coz + 0.004*desperately + 0.004*wanted + 0.004*silent + 0.004*turned + 0.004*film + 0.004*reality + 0.004*people + 0.004*song + 0.002*fun + 0.002*book + 0.002*ass + 0.002*gonna
0.111*impossible + 0.111*mission + 0.041*love + 0.034*silent + 0.034*turned + 0.034*hill + 0.034*hella + 0.034*bitch + 0.033*coz + 0.033*goin + 0.033*reality + 0.031*bonkers + 0.031*sentry + 0.031*station + 0.026*awesome + 0.018*harry + 0.018*potter + 0.016*movies + 0.010*vinci + 0.010*side + 0.010*code + 0.008*series + 0.005*fandom + 0.005*loved + 0.005*stories + 0.005*enjoying + 0.005*rocks + 0.005*heavy + 0.005*place + 0.005*stand + 0.005*reasons + 0.005*felt + 0.005*reading + 0.005*belong + 0.005*burnt + 0.005*main + 0.003*rereading + 0.003*movie + 0.003*enjoy + 0.003*book + 0.000*vampire + 0.000*het + 0.000*halloween + 0.000*lends + 0.000*648 + 0.000*requested + 0.000*quizzes + 0.000*517 + 0.000*counting + 0.000*drawn
0.085*mission + 0.085*impossible + 0.043*side + 0.043*movies + 0.030*good + 0.030*joining + 0.030*thought + 0.030*start + 0.030*things + 0.030*potter + 0.030*harry + 0.030*community + 0.030*make + 0.030*friends + 0.026*silent + 0.026*coz + 0.026*reality + 0.026*hella + 0.026*turned + 0.026*hill + 0.026*goin + 0.026*bitch + 0.017*felicia + 0.009*mom + 0.009*keys + 0.009*freakin + 0.009*grabs + 0.009*table + 0.009*cleaning + 0.009*dash + 0.004*rocks + 0.004*hoot + 0.004*watch + 0.004*gonna + 0.000*7th + 0.000*drawn + 0.000*deemed + 0.000*gavin + 0.000*brilliant + 0.000*lends + 0.000*halloween + 0.000*vampire + 0.000*degraw + 0.000*gift + 0.000*sivullinen + 0.000*requested + 0.000*quizzes + 0.000*taking + 0.000*beatles + 0.000*drawing
0.220*potter + 0.220*harry + 0.085*love + 0.084*story + 0.074*deep + 0.074*profound + 0.040*awesome + 0.013*impossible + 0.013*mission + 0.012*differently + 0.012*care + 0.012*don + 0.011*series + 0.011*reading + 0.010*start + 0.004*vinci + 0.004*movies + 0.004*code + 0.003*freaking + 0.001*worth + 0.001*finished + 0.001*margaritas + 0.001*emotes + 0.001*kate + 0.001*hella + 0.001*reality + 0.001*iii + 0.001*coz + 0.001*silent + 0.001*afterschool + 0.001*read + 0.001*books + 0.001*relaxed + 0.001*hill + 0.001*animated + 0.001*goin + 0.001*ate + 0.001*enjoy + 0.001*definately + 0.001*watch + 0.001*tom + 0.001*appeal + 0.001*kirsten + 0.001*escapades + 0.001*stand + 0.001*leah + 0.001*emily + 0.001*hot + 0.001*wicked + 0.001*gorgeous
0.165*love + 0.151*brokeback + 0.151*mountain + 0.077*film + 0.076*vinci + 0.076*code + 0.073*wanted + 0.072*desperately + 0.026*dudeee + 0.020*acne + 0.015*awesome + 0.008*homosexuality + 0.008*acceptable + 0.006*not + 0.002*movie + 0.001*book + 0.001*enjoy + 0.001*transamerica + 0.001*shame + 0.001*286 + 0.001*figure + 0.001*page + 0.001*wonderful + 0.001*capote + 0.001*bound + 0.001*mention + 0.001*snuck + 0.001*springer + 0.001*ain + 0.001*queer + 0.001*husband + 0.001*ian + 0.001*mckellen + 0.001*crazy + 0.001*exaggeration + 0.001*mart + 0.001*wal + 0.001*buy + 0.001*midnight + 0.001*surprised + 0.001*dissapointed + 0.001*actor + 0.001*full + 0.001*wept + 0.001*ashamed + 0.001*give + 0.001*score + 0.001*receive + 0.001*director + 0.001*rep
0.123*story + 0.119*potter + 0.119*harry + 0.119*awesome + 0.116*reading + 0.110*series + 0.110*start + 0.025*mission + 0.025*impossible + 0.015*movies + 0.010*side + 0.006*excellent + 0.006*love + 0.004*stand + 0.002*profound + 0.002*place + 0.002*people + 0.002*loved + 0.002*rocks + 0.002*totally + 0.002*fun + 0.002*deep + 0.002*mountain + 0.002*brokeback + 0.001*acting + 0.000*dress + 0.000*find + 0.000*town + 0.000*state + 0.000*quizzes + 0.000*grips + 0.000*robe + 0.000*fairly + 0.000*phoenix + 0.000*word + 0.000*darkness + 0.000*lends + 0.000*oceans + 0.000*fic + 0.000*648 + 0.000*counting + 0.000*veil + 0.000*517 + 0.000*drawn + 0.000*vampire + 0.000*het + 0.000*requested + 0.000*sivullinen + 0.000*total + 0.000*death
0.065*impossible + 0.065*mission + 0.056*awesome + 0.046*felicia + 0.035*code + 0.035*vinci + 0.023*dash + 0.023*mom + 0.023*freakin + 0.023*table + 0.023*grabs + 0.023*keys + 0.023*cleaning + 0.023*doesn + 0.021*reading + 0.019*silent + 0.019*goin + 0.019*turned + 0.019*bitch + 0.019*hill + 0.019*hella + 0.019*reality + 0.019*coz + 0.017*potter + 0.017*harry + 0.016*start + 0.016*story + 0.016*series + 0.013*party + 0.012*fall + 0.008*stand + 0.008*men + 0.006*love + 0.005*movies + 0.005*mountain + 0.005*brokeback + 0.004*demons + 0.004*exciting + 0.004*pretty + 0.004*bday + 0.004*angels + 0.004*vic + 0.004*bachelor + 0.004*talking + 0.004*day + 0.004*admired + 0.004*absolutely + 0.004*jesus + 0.002*class + 0.002*make
0.074*great + 0.070*potter + 0.070*harry + 0.061*love + 0.053*mission + 0.052*impossible + 0.031*awesome + 0.025*days + 0.019*don + 0.019*hate + 0.015*talk + 0.014*movies + 0.014*differently + 0.014*care + 0.009*series + 0.009*side + 0.009*excellent + 0.007*brokeback + 0.007*mountain + 0.006*movie + 0.005*code + 0.005*vinci + 0.005*sisters + 0.005*waited + 0.005*not + 0.005*pocket + 0.005*bad + 0.005*thought + 0.005*putting + 0.005*talking + 0.005*gavin + 0.005*planned + 0.005*money + 0.005*admiring + 0.005*tye + 0.005*biggie + 0.005*feel + 0.005*book + 0.005*count + 0.005*catcher + 0.005*eyre + 0.005*iii + 0.005*good + 0.005*virgin + 0.005*suicides + 0.005*jane + 0.005*cool + 0.005*films + 0.005*collection + 0.005*theater
0.108*potter + 0.108*harry + 0.080*love + 0.059*impossible + 0.059*mission + 0.042*fun + 0.042*place + 0.042*people + 0.020*rocks + 0.019*year + 0.011*future + 0.010*hill + 0.010*reality + 0.010*turned + 0.010*bitch + 0.010*coz + 0.010*silent + 0.010*hella + 0.010*goin + 0.007*sentry + 0.007*eragon + 0.007*good + 0.007*bonkers + 0.007*felicia + 0.007*fan + 0.007*station + 0.003*darkness + 0.003*enjoyed + 0.003*wondering + 0.003*literature + 0.003*6th + 0.003*mom + 0.003*movies + 0.003*table + 0.003*cleaning + 0.003*dash + 0.003*make + 0.003*grabs + 0.003*watch + 0.003*keys + 0.003*interesting + 0.003*big + 0.003*children + 0.003*glad + 0.003*rehearsal + 0.003*machine + 0.003*lets + 0.003*move + 0.003*fairly + 0.003*veil
