# Supplementary material for: Beyond the topics: how deep learning can improve the discriminability of probabilistic topic modelling
Source: PeerJ Comput Sci. 2020 Jan 27;6:e252. doi: 10.7717/peerj-cs.252 (PMC7924555; doi:10.7717/peerj-cs.252)
Supplement: Supplemental Information 1 — The zip file contains two main folders one for the topic modelling and the other for Stacked Denoising Autoencoder (SDA). SDA is written based on theano. [file peerj-cs-06-252-s001.zip › Code/topic modelling/sent_words/pos_tm.topics.prob_mat.txt]

0.0880000000 0.0880000000 0.0000000000 0.0630000000 0.0000000000 0.0400000000 0.0400000000 0.0340000000 0.0270000000 0.0270000000 0.0000000000 0.0140000000 0.0140000000 0.0140000000 0.0130000000 0.0000000000 0.0000000000 0.0120000000 0.0000000000 0.0090000000 0.0000000000 0.0090000000 0.0070000000 0.0050000000 0.0000000000 0.0000000000 0.0050000000 0.0050000000 0.0050000000 0.0000000000 0.0000000000 0.0050000000 0.0000000000 0.0000000000 0.0050000000 0.0050000000 0.0000000000 0.0000000000 0.0000000000 0.0050000000 0.0050000000 0.0000000000 0.0050000000 0.0000000000 0.0050000000 0.0050000000 0.0050000000 0.0050000000 0.0000000000 0.0040000000
0.1740000000 0.1740000000 0.0000000000 0.0360000000 0.0280000000 0.0000000000 0.0160000000 0.0140000000 0.0000000000 0.0140000000 0.0080000000 0.0080000000 0.0080000000 0.0080000000 0.0080000000 0.0000000000 0.0080000000 0.0080000000 0.0080000000 0.0060000000 0.0060000000 0.0000000000 0.0000000000 0.0060000000 0.0000000000 0.0000000000 0.0000000000 0.0060000000 0.0060000000 0.0040000000 0.0040000000 0.0000000000 0.0000000000 0.0040000000 0.0040000000 0.0040000000 0.0000000000 0.0040000000 0.0000000000 0.0040000000 0.0040000000 0.0000000000 0.0000000000 0.0000000000 0.0000000000 0.0000000000 0.0040000000 0.0000000000 0.0040000000 0.0000000000
0.1610000000 0.1600000000 0.0000000000 0.0360000000 0.0300000000 0.0290000000 0.0000000000 0.0210000000 0.0000000000 0.0000000000 0.0210000000 0.0210000000 0.0180000000 0.0000000000 0.0100000000 0.0000000000 0.0000000000 0.0100000000 0.0000000000 0.0100000000 0.0000000000 0.0000000000 0.0090000000 0.0000000000 0.0060000000 0.0000000000 0.0060000000 0.0000000000 0.0060000000 0.0060000000 0.0000000000 0.0050000000 0.0050000000 0.0000000000 0.0000000000 0.0030000000 0.0030000000 0.0030000000 0.0030000000 0.0000000000 0.0030000000 0.0030000000 0.0030000000 0.0030000000 0.0030000000 0.0030000000 0.0030000000 0.0030000000 0.0000000000 0.0030000000
0.0670000000 0.0670000000 0.0510000000 0.0440000000 0.0000000000 0.0440000000 0.0000000000 0.0420000000 0.0000000000 0.0260000000 0.0000000000 0.0230000000 0.0180000000 0.0160000000 0.0150000000 0.0000000000 0.0000000000 0.0150000000 0.0000000000 0.0150000000 0.0120000000 0.0000000000 0.0090000000 0.0080000000 0.0080000000 0.0000000000 0.0000000000 0.0000000000 0.0000000000 0.0080000000 0.0080000000 0.0000000000 0.0080000000 0.0000000000 0.0020000000 0.0000000000 0.0000000000 0.0000000000 0.0000000000 0.0000000000 0.0000000000 0.0000000000 0.0000000000 0.0000000000 0.0000000000 0.0000000000 0.0000000000 0.0000000000 0.0000000000 0.0000000000
0.1080000000 0.0000000000 0.0000000000 0.0420000000 0.0410000000 0.0380000000 0.0000000000 0.0220000000 0.0000000000 0.0190000000 0.0190000000 0.0170000000 0.0000000000 0.0160000000 0.0150000000 0.0000000000 0.0000000000 0.0000000000 0.0000000000 0.0140000000 0.0140000000 0.0140000000 0.0140000000 0.0140000000 0.0070000000 0.0070000000 0.0000000000 0.0070000000 0.0070000000 0.0000000000 0.0070000000 0.0070000000 0.0000000000 0.0040000000 0.0040000000 0.0040000000 0.0030000000 0.0030000000 0.0030000000 0.0030000000 0.0030000000 0.0030000000 0.0030000000 0.0030000000 0.0030000000 0.0000000000 0.0000000000 0.0000000000 0.0000000000 0.0000000000
0.0940000000 0.0000000000 0.0000000000 0.0480000000 0.0410000000 0.0410000000 0.0410000000 0.0360000000 0.0360000000 0.0000000000 0.0220000000 0.0170000000 0.0140000000 0.0000000000 0.0000000000 0.0100000000 0.0100000000 0.0100000000 0.0100000000 0.0100000000 0.0000000000 0.0060000000 0.0060000000 0.0060000000 0.0000000000 0.0050000000 0.0050000000 0.0000000000 0.0000000000 0.0000000000 0.0050000000 0.0000000000 0.0000000000 0.0000000000 0.0030000000 0.0000000000 0.0030000000 0.0000000000 0.0030000000 0.0030000000 0.0000000000 0.0030000000 0.0030000000 0.0030000000 0.0000000000 0.0030000000 0.0030000000 0.0030000000 0.0000000000 0.0030000000
0.2670000000 0.0000000000 0.0000000000 0.0760000000 0.0300000000 0.0290000000 0.0000000000 0.0280000000 0.0000000000 0.0000000000 0.0070000000 0.0050000000 0.0000000000 0.0010000000 0.0000000000 0.0010000000 0.0010000000 0.0000000000 0.0010000000 0.0010000000 0.0000000000 0.0000000000 0.0000000000 0.0010000000 0.0000000000 0.0000000000 0.0000000000 0.0000000000 0.0000000000 0.0000000000 0.0000000000 0.0000000000 0.0000000000 0.0000000000 0.0000000000 0.0000000000 0.0000000000 0.0000000000 0.0000000000 0.0000000000 0.0000000000 0.0000000000 0.0000000000 0.0000000000 0.0000000000 0.0000000000 0.0000000000 0.0000000000 0.0000000000 0.0000000000
0.3110000000 0.1320000000 0.0880000000 0.0000000000 0.0790000000 0.0000000000 0.0000000000 0.0150000000 0.0120000000 0.0080000000 0.0080000000 0.0000000000 0.0000000000 0.0060000000 0.0000000000 0.0040000000 0.0040000000 0.0040000000 0.0040000000 0.0040000000 0.0040000000 0.0030000000 0.0030000000 0.0000000000 0.0030000000 0.0030000000 0.0030000000 0.0030000000 0.0030000000 0.0030000000 0.0020000000 0.0020000000 0.0000000000 0.0020000000 0.0020000000 0.0020000000 0.0000000000 0.0020000000 0.0020000000 0.0000000000 0.0020000000 0.0020000000 0.0000000000 0.0000000000 0.0000000000 0.0020000000 0.0020000000 0.0020000000 0.0000000000 0.0020000000
0.0990000000 0.0990000000 0.0000000000 0.0590000000 0.0430000000 0.0000000000 0.0320000000 0.0320000000 0.0000000000 0.0300000000 0.0000000000 0.0000000000 0.0300000000 0.0000000000 0.0000000000 0.0270000000 0.0110000000 0.0110000000 0.0000000000 0.0110000000 0.0110000000 0.0000000000 0.0060000000 0.0060000000 0.0000000000 0.0060000000 0.0060000000 0.0060000000 0.0000000000 0.0000000000 0.0000000000 0.0020000000 0.0020000000 0.0000000000 0.0000000000 0.0000000000 0.0000000000 0.0000000000 0.0000000000 0.0000000000 0.0000000000 0.0000000000 0.0000000000 0.0000000000 0.0000000000 0.0000000000 0.0000000000 0.0000000000 0.0000000000 0.0000000000
0.0860000000 0.0000000000 0.0460000000 0.0360000000 0.0360000000 0.0290000000 0.0250000000 0.0000000000 0.0250000000 0.0000000000 0.0220000000 0.0150000000 0.0150000000 0.0150000000 0.0150000000 0.0150000000 0.0150000000 0.0150000000 0.0150000000 0.0080000000 0.0000000000 0.0000000000 0.0070000000 0.0070000000 0.0000000000 0.0000000000 0.0070000000 0.0070000000 0.0070000000 0.0070000000 0.0070000000 0.0070000000 0.0070000000 0.0070000000 0.0070000000 0.0070000000 0.0070000000 0.0000000000 0.0070000000 0.0070000000 0.0000000000 0.0070000000 0.0070000000 0.0000000000 0.0040000000 0.0000000000 0.0020000000 0.0020000000 0.0010000000 0.0000000000
0.2620000000 0.1960000000 0.1520000000 0.0920000000 0.0000000000 0.0000000000 0.0130000000 0.0000000000 0.0100000000 0.0100000000 0.0000000000 0.0000000000 0.0040000000 0.0000000000 0.0040000000 0.0030000000 0.0000000000 0.0020000000 0.0000000000 0.0020000000 0.0020000000 0.0000000000 0.0000000000 0.0020000000 0.0020000000 0.0000000000 0.0000000000 0.0020000000 0.0020000000 0.0020000000 0.0000000000 0.0000000000 0.0020000000 0.0000000000 0.0020000000 0.0000000000 0.0020000000 0.0020000000 0.0020000000 0.0020000000 0.0000000000 0.0000000000 0.0000000000 0.0000000000 0.0000000000 0.0000000000 0.0000000000 0.0000000000 0.0000000000 0.0000000000
0.1100000000 0.1100000000 0.0550000000 0.0490000000 0.0000000000 0.0000000000 0.0300000000 0.0300000000 0.0280000000 0.0280000000 0.0280000000 0.0280000000 0.0280000000 0.0000000000 0.0280000000 0.0150000000 0.0000000000 0.0120000000 0.0000000000 0.0090000000 0.0090000000 0.0000000000 0.0000000000 0.0000000000 0.0090000000 0.0090000000 0.0000000000 0.0000000000 0.0080000000 0.0060000000 0.0060000000 0.0000000000 0.0050000000 0.0050000000 0.0050000000 0.0050000000 0.0000000000 0.0030000000 0.0000000000 0.0030000000 0.0000000000 0.0030000000 0.0000000000 0.0000000000 0.0000000000 0.0030000000 0.0030000000 0.0030000000 0.0000000000 0.0030000000
0.0000000000 0.0900000000 0.0900000000 0.0900000000 0.0430000000 0.0000000000 0.0350000000 0.0220000000 0.0210000000 0.0200000000 0.0000000000 0.0200000000 0.0200000000 0.0190000000 0.0190000000 0.0190000000 0.0190000000 0.0190000000 0.0190000000 0.0000000000 0.0120000000 0.0090000000 0.0000000000 0.0090000000 0.0090000000 0.0000000000 0.0080000000 0.0080000000 0.0070000000 0.0070000000 0.0000000000 0.0040000000 0.0000000000 0.0040000000 0.0000000000 0.0000000000 0.0040000000 0.0040000000 0.0000000000 0.0040000000 0.0000000000 0.0040000000 0.0000000000 0.0040000000 0.0040000000 0.0000000000 0.0040000000 0.0000000000 0.0040000000 0.0040000000
0.0000000000 0.0640000000 0.0640000000 0.0000000000 0.0640000000 0.0290000000 0.0290000000 0.0290000000 0.0290000000 0.0290000000 0.0000000000 0.0220000000 0.0220000000 0.0220000000 0.0140000000 0.0140000000 0.0070000000 0.0070000000 0.0070000000 0.0070000000 0.0070000000 0.0070000000 0.0070000000 0.0070000000 0.0000000000 0.0070000000 0.0000000000 0.0070000000 0.0070000000 0.0000000000 0.0070000000 0.0070000000 0.0000000000 0.0070000000 0.0070000000 0.0000000000 0.0070000000 0.0000000000 0.0000000000 0.0000000000 0.0000000000 0.0000000000 0.0000000000 0.0000000000 0.0000000000 0.0000000000 0.0000000000 0.0000000000 0.0000000000 0.0000000000
0.1330000000 0.1330000000 0.0000000000 0.0400000000 0.0000000000 0.0300000000 0.0300000000 0.0000000000 0.0230000000 0.0000000000 0.0230000000 0.0000000000 0.0000000000 0.0000000000 0.0130000000 0.0130000000 0.0000000000 0.0130000000 0.0070000000 0.0070000000 0.0070000000 0.0000000000 0.0070000000 0.0000000000 0.0070000000 0.0070000000 0.0070000000 0.0070000000 0.0000000000 0.0070000000 0.0070000000 0.0070000000 0.0070000000 0.0070000000 0.0000000000 0.0000000000 0.0000000000 0.0000000000 0.0000000000 0.0000000000 0.0000000000 0.0000000000 0.0000000000 0.0000000000 0.0000000000 0.0000000000 0.0000000000 0.0000000000 0.0000000000 0.0000000000
0.2740000000 0.0000000000 0.1570000000 0.0000000000 0.0460000000 0.0260000000 0.0000000000 0.0250000000 0.0000000000 0.0020000000 0.0000000000 0.0010000000 0.0000000000 0.0010000000 0.0010000000 0.0010000000 0.0010000000 0.0010000000 0.0000000000 0.0000000000 0.0010000000 0.0010000000 0.0010000000 0.0000000000 0.0010000000 0.0000000000 0.0010000000 0.0010000000 0.0010000000 0.0000000000 0.0000000000 0.0000000000 0.0000000000 0.0000000000 0.0000000000 0.0000000000 0.0000000000 0.0000000000 0.0000000000 0.0000000000 0.0000000000 0.0000000000 0.0000000000 0.0000000000 0.0000000000 0.0000000000 0.0000000000 0.0000000000 0.0000000000 0.0000000000
0.0000000000 0.1150000000 0.0580000000 0.0450000000 0.0450000000 0.0250000000 0.0250000000 0.0000000000 0.0250000000 0.0000000000 0.0000000000 0.0170000000 0.0140000000 0.0000000000 0.0140000000 0.0120000000 0.0090000000 0.0080000000 0.0080000000 0.0080000000 0.0080000000 0.0080000000 0.0000000000 0.0000000000 0.0080000000 0.0080000000 0.0000000000 0.0000000000 0.0000000000 0.0040000000 0.0040000000 0.0040000000 0.0000000000 0.0000000000 0.0040000000 0.0040000000 0.0000000000 0.0040000000 0.0040000000 0.0040000000 0.0040000000 0.0000000000 0.0040000000 0.0000000000 0.0040000000 0.0000000000 0.0000000000 0.0000000000 0.0040000000 0.0040000000
0.0000000000 0.2130000000 0.1750000000 0.0180000000 0.0000000000 0.0180000000 0.0170000000 0.0000000000 0.0150000000 0.0000000000 0.0000000000 0.0150000000 0.0150000000 0.0150000000 0.0150000000 0.0150000000 0.0070000000 0.0070000000 0.0070000000 0.0060000000 0.0060000000 0.0060000000 0.0000000000 0.0060000000 0.0060000000 0.0060000000 0.0060000000 0.0060000000 0.0050000000 0.0030000000 0.0030000000 0.0030000000 0.0030000000 0.0030000000 0.0020000000 0.0020000000 0.0020000000 0.0000000000 0.0020000000 0.0020000000 0.0020000000 0.0000000000 0.0020000000 0.0020000000 0.0020000000 0.0020000000 0.0020000000 0.0000000000 0.0020000000 0.0000000000
0.0000000000 0.1080000000 0.0710000000 0.0710000000 0.0710000000 0.0700000000 0.0700000000 0.0700000000 0.0700000000 0.0700000000 0.0250000000 0.0190000000 0.0190000000 0.0000000000 0.0000000000 0.0050000000 0.0000000000 0.0050000000 0.0000000000 0.0050000000 0.0000000000 0.0000000000 0.0000000000 0.0000000000 0.0040000000 0.0040000000 0.0000000000 0.0030000000 0.0000000000 0.0000000000 0.0010000000 0.0010000000 0.0010000000 0.0000000000 0.0010000000 0.0000000000 0.0010000000 0.0010000000 0.0000000000 0.0000000000 0.0010000000 0.0010000000 0.0010000000 0.0000000000 0.0010000000 0.0000000000 0.0000000000 0.0000000000 0.0010000000 0.0010000000
0.0550000000 0.0550000000 0.0490000000 0.0000000000 0.0460000000 0.0370000000 0.0370000000 0.0270000000 0.0270000000 0.0270000000 0.0000000000 0.0270000000 0.0270000000 0.0000000000 0.0100000000 0.0090000000 0.0090000000 0.0090000000 0.0090000000 0.0000000000 0.0090000000 0.0000000000 0.0090000000 0.0000000000 0.0090000000 0.0000000000 0.0090000000 0.0090000000 0.0090000000 0.0000000000 0.0090000000 0.0090000000 0.0000000000 0.0090000000 0.0040000000 0.0000000000 0.0020000000 0.0020000000 0.0000000000 0.0000000000 0.0000000000 0.0000000000 0.0000000000 0.0000000000 0.0000000000 0.0000000000 0.0000000000 0.0000000000 0.0000000000 0.0000000000
0.1060000000 0.1060000000 0.0000000000 0.0480000000 0.0370000000 0.0320000000 0.0000000000 0.0210000000 0.0190000000 0.0190000000 0.0000000000 0.0190000000 0.0190000000 0.0190000000 0.0190000000 0.0160000000 0.0160000000 0.0160000000 0.0160000000 0.0000000000 0.0130000000 0.0110000000 0.0000000000 0.0110000000 0.0090000000 0.0000000000 0.0080000000 0.0080000000 0.0000000000 0.0080000000 0.0080000000 0.0000000000 0.0000000000 0.0080000000 0.0000000000 0.0000000000 0.0050000000 0.0050000000 0.0050000000 0.0050000000 0.0050000000 0.0000000000 0.0030000000 0.0030000000 0.0000000000 0.0030000000 0.0000000000 0.0030000000 0.0030000000 0.0000000000
0.0880000000 0.0660000000 0.0660000000 0.0530000000 0.0460000000 0.0000000000 0.0350000000 0.0000000000 0.0240000000 0.0000000000 0.0000000000 0.0200000000 0.0000000000 0.0000000000 0.0190000000 0.0000000000 0.0190000000 0.0170000000 0.0160000000 0.0150000000 0.0000000000 0.0000000000 0.0000000000 0.0130000000 0.0000000000 0.0110000000 0.0110000000 0.0110000000 0.0100000000 0.0080000000 0.0080000000 0.0000000000 0.0080000000 0.0000000000 0.0000000000 0.0080000000 0.0080000000 0.0080000000 0.0060000000 0.0060000000 0.0060000000 0.0000000000 0.0060000000 0.0060000000 0.0060000000 0.0000000000 0.0060000000 0.0060000000 0.0000000000 0.0040000000
0.0000000000 0.0860000000 0.0760000000 0.0000000000 0.0000000000 0.0000000000 0.0380000000 0.0000000000 0.0000000000 0.0340000000 0.0250000000 0.0130000000 0.0130000000 0.0130000000 0.0130000000 0.0090000000 0.0000000000 0.0000000000 0.0000000000 0.0080000000 0.0080000000 0.0080000000 0.0080000000 0.0080000000 0.0060000000 0.0000000000 0.0000000000 0.0040000000 0.0040000000 0.0000000000 0.0000000000 0.0040000000 0.0040000000 0.0040000000 0.0000000000 0.0040000000 0.0040000000 0.0040000000 0.0040000000 0.0040000000 0.0040000000 0.0040000000 0.0020000000 0.0020000000 0.0020000000 0.0020000000 0.0010000000 0.0000000000 0.0000000000 0.0000000000
0.0000000000 0.0000000000 0.1420000000 0.0290000000 0.0000000000 0.0000000000 0.0000000000 0.0000000000 0.0000000000 0.0060000000 0.0050000000 0.0050000000 0.0000000000 0.0040000000 0.0040000000 0.0040000000 0.0040000000 0.0030000000 0.0000000000 0.0030000000 0.0020000000 0.0020000000 0.0020000000 0.0020000000 0.0020000000 0.0020000000 0.0020000000 0.0020000000 0.0000000000 0.0010000000 0.0010000000 0.0010000000 0.0010000000 0.0010000000 0.0010000000 0.0010000000 0.0010000000 0.0010000000 0.0000000000 0.0010000000 0.0000000000 0.0010000000 0.0000000000 0.0010000000 0.0010000000 0.0010000000 0.0010000000 0.0000000000 0.0000000000 0.0010000000
0.1150000000 0.1150000000 0.0550000000 0.0450000000 0.0000000000 0.0430000000 0.0000000000 0.0210000000 0.0210000000 0.0210000000 0.0210000000 0.0210000000 0.0210000000 0.0210000000 0.0000000000 0.0160000000 0.0130000000 0.0000000000 0.0000000000 0.0130000000 0.0000000000 0.0000000000 0.0000000000 0.0110000000 0.0110000000 0.0110000000 0.0000000000 0.0090000000 0.0080000000 0.0000000000 0.0050000000 0.0050000000 0.0050000000 0.0050000000 0.0000000000 0.0030000000 0.0000000000 0.0030000000 0.0030000000 0.0030000000 0.0030000000 0.0030000000 0.0030000000 0.0000000000 0.0030000000 0.0030000000 0.0000000000 0.0030000000 0.0000000000 0.0030000000
0.0750000000 0.0750000000 0.0320000000 0.0190000000 0.0190000000 0.0000000000 0.0190000000 0.0000000000 0.0190000000 0.0190000000 0.0000000000 0.0170000000 0.0100000000 0.0100000000 0.0000000000 0.0100000000 0.0000000000 0.0100000000 0.0100000000 0.0100000000 0.0100000000 0.0100000000 0.0100000000 0.0000000000 0.0100000000 0.0100000000 0.0100000000 0.0100000000 0.0000000000 0.0100000000 0.0100000000 0.0000000000 0.0000000000 0.0100000000 0.0100000000 0.0000000000 0.0000000000 0.0100000000 0.0000000000 0.0100000000 0.0100000000 0.0000000000 0.0000000000 0.0100000000 0.0000000000 0.0080000000 0.0000000000 0.0000000000 0.0000000000 0.0000000000
0.0000000000 0.1300000000 0.0560000000 0.0450000000 0.0000000000 0.0320000000 0.0270000000 0.0230000000 0.0230000000 0.0000000000 0.0180000000 0.0180000000 0.0000000000 0.0180000000 0.0140000000 0.0000000000 0.0140000000 0.0090000000 0.0090000000 0.0000000000 0.0090000000 0.0090000000 0.0000000000 0.0000000000 0.0090000000 0.0090000000 0.0000000000 0.0090000000 0.0000000000 0.0000000000 0.0000000000 0.0050000000 0.0050000000 0.0050000000 0.0000000000 0.0000000000 0.0050000000 0.0050000000 0.0050000000 0.0050000000 0.0050000000 0.0050000000 0.0000000000 0.0050000000 0.0050000000 0.0050000000 0.0050000000 0.0000000000 0.0000000000 0.0050000000
0.1130000000 0.1120000000 0.0630000000 0.0470000000 0.0000000000 0.0000000000 0.0000000000 0.0370000000 0.0290000000 0.0000000000 0.0000000000 0.0210000000 0.0000000000 0.0140000000 0.0140000000 0.0130000000 0.0130000000 0.0130000000 0.0000000000 0.0080000000 0.0080000000 0.0080000000 0.0080000000 0.0050000000 0.0040000000 0.0000000000 0.0040000000 0.0000000000 0.0040000000 0.0000000000 0.0040000000 0.0040000000 0.0000000000 0.0040000000 0.0000000000 0.0040000000 0.0000000000 0.0040000000 0.0040000000 0.0040000000 0.0040000000 0.0040000000 0.0040000000 0.0040000000 0.0040000000 0.0040000000 0.0040000000 0.0040000000 0.0040000000 0.0040000000
0.0900000000 0.0900000000 0.0840000000 0.0000000000 0.0740000000 0.0000000000 0.0000000000 0.0000000000 0.0210000000 0.0210000000 0.0160000000 0.0160000000 0.0000000000 0.0160000000 0.0000000000 0.0000000000 0.0140000000 0.0000000000 0.0130000000 0.0100000000 0.0000000000 0.0100000000 0.0000000000 0.0050000000 0.0050000000 0.0000000000 0.0000000000 0.0050000000 0.0000000000 0.0050000000 0.0050000000 0.0050000000 0.0050000000 0.0000000000 0.0000000000 0.0050000000 0.0050000000 0.0050000000 0.0050000000 0.0050000000 0.0000000000 0.0000000000 0.0000000000 0.0000000000 0.0000000000 0.0000000000 0.0000000000 0.0000000000 0.0000000000 0.0000000000
0.2230000000 0.0000000000 0.1410000000 0.0730000000 0.0000000000 0.0630000000 0.0000000000 0.0580000000 0.0000000000 0.0120000000 0.0110000000 0.0090000000 0.0020000000 0.0000000000 0.0020000000 0.0020000000 0.0000000000 0.0000000000 0.0020000000 0.0010000000 0.0000000000 0.0000000000 0.0010000000 0.0010000000 0.0010000000 0.0010000000 0.0010000000 0.0010000000 0.0010000000 0.0010000000 0.0010000000 0.0010000000 0.0010000000 0.0010000000 0.0000000000 0.0010000000 0.0000000000 0.0010000000 0.0000000000 0.0000000000 0.0010000000 0.0000000000 0.0000000000 0.0000000000 0.0000000000 0.0000000000 0.0000000000 0.0000000000 0.0000000000 0.0000000000
0.0000000000 0.1970000000 0.1630000000 0.0320000000 0.0320000000 0.0280000000 0.0260000000 0.0260000000 0.0120000000 0.0000000000 0.0090000000 0.0000000000 0.0000000000 0.0080000000 0.0080000000 0.0060000000 0.0060000000 0.0050000000 0.0000000000 0.0050000000 0.0000000000 0.0050000000 0.0000000000 0.0050000000 0.0050000000 0.0050000000 0.0000000000 0.0040000000 0.0000000000 0.0000000000 0.0000000000 0.0040000000 0.0040000000 0.0040000000 0.0040000000 0.0000000000 0.0030000000 0.0030000000 0.0030000000 0.0030000000 0.0030000000 0.0030000000 0.0000000000 0.0030000000 0.0030000000 0.0030000000 0.0030000000 0.0030000000 0.0030000000 0.0030000000
0.0550000000 0.0000000000 0.0500000000 0.0460000000 0.0460000000 0.0280000000 0.0270000000 0.0180000000 0.0140000000 0.0140000000 0.0000000000 0.0140000000 0.0000000000 0.0140000000 0.0140000000 0.0140000000 0.0000000000 0.0000000000 0.0000000000 0.0140000000 0.0140000000 0.0090000000 0.0090000000 0.0090000000 0.0000000000 0.0090000000 0.0090000000 0.0000000000 0.0090000000 0.0000000000 0.0000000000 0.0090000000 0.0090000000 0.0090000000 0.0090000000 0.0090000000 0.0000000000 0.0050000000 0.0050000000 0.0050000000 0.0050000000 0.0050000000 0.0050000000 0.0050000000 0.0050000000 0.0050000000 0.0050000000 0.0050000000 0.0050000000 0.0000000000
0.0000000000 0.0870000000 0.0610000000 0.0000000000 0.0530000000 0.0520000000 0.0500000000 0.0500000000 0.0500000000 0.0500000000 0.0000000000 0.0500000000 0.0000000000 0.0100000000 0.0100000000 0.0000000000 0.0060000000 0.0000000000 0.0040000000 0.0040000000 0.0030000000 0.0030000000 0.0000000000 0.0030000000 0.0030000000 0.0020000000 0.0020000000 0.0000000000 0.0020000000 0.0000000000 0.0010000000 0.0010000000 0.0010000000 0.0010000000 0.0010000000 0.0010000000 0.0000000000 0.0010000000 0.0010000000 0.0010000000 0.0010000000 0.0000000000 0.0010000000 0.0010000000 0.0000000000 0.0010000000 0.0010000000 0.0000000000 0.0010000000 0.0010000000
0.0980000000 0.0980000000 0.0000000000 0.0500000000 0.0000000000 0.0340000000 0.0320000000 0.0000000000 0.0320000000 0.0000000000 0.0200000000 0.0200000000 0.0170000000 0.0170000000 0.0150000000 0.0130000000 0.0000000000 0.0000000000 0.0000000000 0.0000000000 0.0000000000 0.0120000000 0.0120000000 0.0100000000 0.0100000000 0.0100000000 0.0100000000 0.0100000000 0.0000000000 0.0100000000 0.0100000000 0.0100000000 0.0100000000 0.0100000000 0.0100000000 0.0000000000 0.0000000000 0.0000000000 0.0000000000 0.0030000000 0.0000000000 0.0000000000 0.0000000000 0.0000000000 0.0000000000 0.0000000000 0.0000000000 0.0000000000 0.0000000000 0.0000000000
0.0000000000 0.2550000000 0.0000000000 0.0200000000 0.0070000000 0.0060000000 0.0060000000 0.0060000000 0.0050000000 0.0050000000 0.0050000000 0.0000000000 0.0030000000 0.0000000000 0.0030000000 0.0030000000 0.0030000000 0.0030000000 0.0030000000 0.0030000000 0.0000000000 0.0030000000 0.0000000000 0.0030000000 0.0030000000 0.0000000000 0.0000000000 0.0000000000 0.0020000000 0.0020000000 0.0000000000 0.0000000000 0.0000000000 0.0020000000 0.0020000000 0.0020000000 0.0020000000 0.0020000000 0.0000000000 0.0000000000 0.0020000000 0.0020000000 0.0020000000 0.0020000000 0.0020000000 0.0020000000 0.0020000000 0.0020000000 0.0020000000 0.0000000000
0.1320000000 0.1310000000 0.0510000000 0.0000000000 0.0360000000 0.0360000000 0.0000000000 0.0340000000 0.0000000000 0.0000000000 0.0310000000 0.0000000000 0.0000000000 0.0150000000 0.0120000000 0.0100000000 0.0000000000 0.0000000000 0.0090000000 0.0090000000 0.0090000000 0.0000000000 0.0090000000 0.0090000000 0.0000000000 0.0090000000 0.0000000000 0.0000000000 0.0060000000 0.0060000000 0.0060000000 0.0060000000 0.0030000000 0.0000000000 0.0030000000 0.0030000000 0.0030000000 0.0030000000 0.0030000000 0.0030000000 0.0000000000 0.0030000000 0.0000000000 0.0000000000 0.0030000000 0.0030000000 0.0000000000 0.0030000000 0.0030000000 0.0030000000
0.0970000000 0.0970000000 0.0450000000 0.0450000000 0.0310000000 0.0000000000 0.0260000000 0.0250000000 0.0000000000 0.0000000000 0.0000000000 0.0220000000 0.0220000000 0.0220000000 0.0220000000 0.0220000000 0.0220000000 0.0220000000 0.0000000000 0.0220000000 0.0190000000 0.0000000000 0.0110000000 0.0000000000 0.0110000000 0.0110000000 0.0000000000 0.0000000000 0.0060000000 0.0060000000 0.0060000000 0.0000000000 0.0000000000 0.0060000000 0.0060000000 0.0060000000 0.0060000000 0.0000000000 0.0030000000 0.0000000000 0.0020000000 0.0000000000 0.0000000000 0.0000000000 0.0000000000 0.0000000000 0.0000000000 0.0000000000 0.0000000000 0.0000000000
0.1710000000 0.0000000000 0.0950000000 0.0720000000 0.0700000000 0.0700000000 0.0000000000 0.0160000000 0.0130000000 0.0130000000 0.0130000000 0.0130000000 0.0130000000 0.0130000000 0.0130000000 0.0130000000 0.0130000000 0.0070000000 0.0070000000 0.0070000000 0.0000000000 0.0070000000 0.0040000000 0.0000000000 0.0040000000 0.0000000000 0.0000000000 0.0020000000 0.0000000000 0.0020000000 0.0020000000 0.0020000000 0.0000000000 0.0020000000 0.0000000000 0.0020000000 0.0020000000 0.0000000000 0.0000000000 0.0020000000 0.0000000000 0.0020000000 0.0020000000 0.0000000000 0.0020000000 0.0000000000 0.0020000000 0.0000000000 0.0000000000 0.0020000000
0.1240000000 0.0000000000 0.1110000000 0.0000000000 0.0560000000 0.0000000000 0.0290000000 0.0260000000 0.0160000000 0.0160000000 0.0000000000 0.0160000000 0.0000000000 0.0160000000 0.0000000000 0.0160000000 0.0000000000 0.0140000000 0.0130000000 0.0120000000 0.0100000000 0.0090000000 0.0070000000 0.0000000000 0.0070000000 0.0050000000 0.0050000000 0.0050000000 0.0000000000 0.0050000000 0.0050000000 0.0050000000 0.0050000000 0.0050000000 0.0000000000 0.0000000000 0.0050000000 0.0050000000 0.0050000000 0.0000000000 0.0030000000 0.0030000000 0.0020000000 0.0000000000 0.0020000000 0.0000000000 0.0000000000 0.0020000000 0.0000000000 0.0000000000
0.0890000000 0.0890000000 0.0710000000 0.0460000000 0.0000000000 0.0310000000 0.0310000000 0.0180000000 0.0000000000 0.0160000000 0.0150000000 0.0150000000 0.0150000000 0.0150000000 0.0150000000 0.0150000000 0.0150000000 0.0000000000 0.0130000000 0.0000000000 0.0000000000 0.0120000000 0.0000000000 0.0110000000 0.0110000000 0.0110000000 0.0000000000 0.0000000000 0.0060000000 0.0000000000 0.0060000000 0.0060000000 0.0060000000 0.0000000000 0.0000000000 0.0000000000 0.0030000000 0.0000000000 0.0000000000 0.0030000000 0.0030000000 0.0030000000 0.0030000000 0.0030000000 0.0030000000 0.0030000000 0.0030000000 0.0000000000 0.0030000000 0.0030000000
0.0000000000 0.1110000000 0.1110000000 0.0000000000 0.0710000000 0.0260000000 0.0260000000 0.0000000000 0.0000000000 0.0000000000 0.0000000000 0.0110000000 0.0000000000 0.0070000000 0.0040000000 0.0000000000 0.0040000000 0.0040000000 0.0040000000 0.0040000000 0.0040000000 0.0040000000 0.0040000000 0.0000000000 0.0040000000 0.0040000000 0.0040000000 0.0000000000 0.0040000000 0.0040000000 0.0040000000 0.0040000000 0.0040000000 0.0000000000 0.0020000000 0.0010000000 0.0000000000 0.0010000000 0.0000000000 0.0000000000 0.0000000000 0.0000000000 0.0000000000 0.0000000000 0.0000000000 0.0000000000 0.0000000000 0.0000000000 0.0000000000 0.0000000000
0.1160000000 0.1150000000 0.1040000000 0.0350000000 0.0350000000 0.0000000000 0.0000000000 0.0270000000 0.0000000000 0.0240000000 0.0180000000 0.0000000000 0.0150000000 0.0000000000 0.0000000000 0.0000000000 0.0130000000 0.0130000000 0.0000000000 0.0080000000 0.0000000000 0.0000000000 0.0070000000 0.0070000000 0.0070000000 0.0000000000 0.0070000000 0.0070000000 0.0070000000 0.0070000000 0.0040000000 0.0040000000 0.0000000000 0.0040000000 0.0040000000 0.0000000000 0.0040000000 0.0000000000 0.0000000000 0.0000000000 0.0000000000 0.0000000000 0.0040000000 0.0040000000 0.0040000000 0.0040000000 0.0020000000 0.0020000000 0.0020000000 0.0000000000
0.1110000000 0.1110000000 0.0410000000 0.0000000000 0.0000000000 0.0340000000 0.0000000000 0.0340000000 0.0000000000 0.0000000000 0.0330000000 0.0000000000 0.0310000000 0.0310000000 0.0000000000 0.0000000000 0.0180000000 0.0160000000 0.0000000000 0.0100000000 0.0100000000 0.0080000000 0.0050000000 0.0000000000 0.0050000000 0.0000000000 0.0050000000 0.0050000000 0.0050000000 0.0050000000 0.0050000000 0.0050000000 0.0050000000 0.0000000000 0.0000000000 0.0050000000 0.0000000000 0.0030000000 0.0000000000 0.0030000000 0.0000000000 0.0000000000 0.0000000000 0.0000000000 0.0000000000 0.0000000000 0.0000000000 0.0000000000 0.0000000000 0.0000000000
0.0850000000 0.0850000000 0.0430000000 0.0430000000 0.0300000000 0.0300000000 0.0300000000 0.0300000000 0.0300000000 0.0300000000 0.0000000000 0.0300000000 0.0300000000 0.0300000000 0.0000000000 0.0000000000 0.0260000000 0.0000000000 0.0000000000 0.0260000000 0.0000000000 0.0260000000 0.0170000000 0.0090000000 0.0090000000 0.0000000000 0.0090000000 0.0090000000 0.0090000000 0.0090000000 0.0040000000 0.0040000000 0.0040000000 0.0000000000 0.0000000000 0.0000000000 0.0000000000 0.0000000000 0.0000000000 0.0000000000 0.0000000000 0.0000000000 0.0000000000 0.0000000000 0.0000000000 0.0000000000 0.0000000000 0.0000000000 0.0000000000 0.0000000000
0.2200000000 0.0000000000 0.0850000000 0.0840000000 0.0740000000 0.0000000000 0.0000000000 0.0130000000 0.0130000000 0.0000000000 0.0120000000 0.0120000000 0.0110000000 0.0110000000 0.0100000000 0.0000000000 0.0040000000 0.0040000000 0.0000000000 0.0010000000 0.0000000000 0.0010000000 0.0000000000 0.0000000000 0.0000000000 0.0010000000 0.0010000000 0.0000000000 0.0000000000 0.0000000000 0.0010000000 0.0010000000 0.0000000000 0.0010000000 0.0000000000 0.0000000000 0.0010000000 0.0000000000 0.0000000000 0.0010000000 0.0010000000 0.0010000000 0.0000000000 0.0010000000 0.0010000000 0.0000000000 0.0000000000 0.0000000000 0.0000000000 0.0000000000
0.1650000000 0.0000000000 0.1510000000 0.0770000000 0.0000000000 0.0760000000 0.0000000000 0.0000000000 0.0000000000 0.0200000000 0.0000000000 0.0080000000 0.0000000000 0.0000000000 0.0020000000 0.0010000000 0.0000000000 0.0000000000 0.0010000000 0.0000000000 0.0010000000 0.0010000000 0.0000000000 0.0010000000 0.0010000000 0.0010000000 0.0000000000 0.0010000000 0.0000000000 0.0010000000 0.0010000000 0.0000000000 0.0000000000 0.0010000000 0.0010000000 0.0010000000 0.0000000000 0.0010000000 0.0010000000 0.0000000000 0.0000000000 0.0010000000 0.0010000000 0.0000000000 0.0000000000 0.0010000000 0.0010000000 0.0000000000 0.0010000000 0.0010000000
0.1230000000 0.1190000000 0.0000000000 0.0000000000 0.1160000000 0.1100000000 0.1100000000 0.0250000000 0.0250000000 0.0150000000 0.0100000000 0.0000000000 0.0060000000 0.0040000000 0.0000000000 0.0020000000 0.0020000000 0.0000000000 0.0020000000 0.0000000000 0.0020000000 0.0020000000 0.0020000000 0.0000000000 0.0010000000 0.0000000000 0.0000000000 0.0000000000 0.0000000000 0.0000000000 0.0000000000 0.0000000000 0.0000000000 0.0000000000 0.0000000000 0.0000000000 0.0000000000 0.0000000000 0.0000000000 0.0000000000 0.0000000000 0.0000000000 0.0000000000 0.0000000000 0.0000000000 0.0000000000 0.0000000000 0.0000000000 0.0000000000 0.0000000000
0.0650000000 0.0650000000 0.0000000000 0.0460000000 0.0350000000 0.0000000000 0.0230000000 0.0230000000 0.0000000000 0.0230000000 0.0230000000 0.0230000000 0.0230000000 0.0000000000 0.0210000000 0.0000000000 0.0000000000 0.0000000000 0.0190000000 0.0190000000 0.0000000000 0.0190000000 0.0000000000 0.0170000000 0.0000000000 0.0160000000 0.0160000000 0.0160000000 0.0130000000 0.0120000000 0.0080000000 0.0080000000 0.0060000000 0.0050000000 0.0050000000 0.0000000000 0.0040000000 0.0000000000 0.0000000000 0.0000000000 0.0040000000 0.0000000000 0.0040000000 0.0040000000 0.0040000000 0.0000000000 0.0000000000 0.0040000000 0.0020000000 0.0020000000
0.0740000000 0.0700000000 0.0000000000 0.0610000000 0.0530000000 0.0520000000 0.0000000000 0.0250000000 0.0190000000 0.0190000000 0.0150000000 0.0140000000 0.0000000000 0.0140000000 0.0090000000 0.0090000000 0.0000000000 0.0000000000 0.0070000000 0.0060000000 0.0050000000 0.0000000000 0.0050000000 0.0000000000 0.0000000000 0.0050000000 0.0050000000 0.0050000000 0.0050000000 0.0050000000 0.0000000000 0.0000000000 0.0050000000 0.0000000000 0.0000000000 0.0000000000 0.0050000000 0.0050000000 0.0050000000 0.0050000000 0.0050000000 0.0050000000 0.0050000000 0.0050000000 0.0050000000 0.0000000000 0.0050000000 0.0050000000 0.0050000000 0.0050000000
0.1080000000 0.0000000000 0.0800000000 0.0590000000 0.0590000000 0.0420000000 0.0420000000 0.0420000000 0.0200000000 0.0190000000 0.0110000000 0.0100000000 0.0100000000 0.0000000000 0.0100000000 0.0000000000 0.0000000000 0.0000000000 0.0000000000 0.0070000000 0.0000000000 0.0070000000 0.0000000000 0.0070000000 0.0070000000 0.0070000000 0.0030000000 0.0000000000 0.0000000000 0.0030000000 0.0000000000 0.0030000000 0.0030000000 0.0030000000 0.0030000000 0.0030000000 0.0030000000 0.0030000000 0.0030000000 0.0030000000 0.0000000000 0.0000000000 0.0030000000 0.0030000000 0.0030000000 0.0030000000 0.0030000000 0.0030000000 0.0000000000 0.0030000000
