# Supplementary material for: Beyond the topics: how deep learning can improve the discriminability of probabilistic topic modelling
Source: PeerJ Comput Sci. 2020 Jan 27;6:e252. doi: 10.7717/peerj-cs.252 (PMC7924555; doi:10.7717/peerj-cs.252)
Supplement: Supplemental Information 1 — The zip file contains two main folders one for the topic modelling and the other for Stacked Denoising Autoencoder (SDA). SDA is written based on theano. [file peerj-cs-06-252-s001.zip › Code/topic modelling/sent_words/senti.py]

'''
Created on 4 Oct 2016

@author: Noura
'''
# -*- coding: encoding -*-
from nltk.stem.wordnet import WordNetLemmatizer
from nltk.corpus import sentiwordnet as swn
import nltk
import unicodedata
import numpy as np
lmtzr = WordNetLemmatizer()
file="neg_tm.topics"
topic_neg=open(file,'r')
word_mat=[]
pos_mat=[]
neg_mat=[]
prob_mat=[]

for line in topic_neg:
    print line
    words=line.split('+')
    line=[]
    line_pos=[]
    line_neg=[]
    line_prob=[]
    for word in words:
       
        token=word.split('*')[1]
       
        w=str(lmtzr.lemmatize(token.rstrip()))
        line.append(w)
        fail=0
        state=['n','v','a','s','r']
        for i in state:
            try:
                result=swn.senti_synset(w+'.n.01') 
                
                line_prob.append(float(word.split('*')[0])) 
                line_pos.append( result.pos_score())
                line_neg.append( result.neg_score())
                fail=0
                break
            except:
                fail=1 
                
       
        if fail==1:
            line_prob.append(float(0)) 
            line_pos.append(float(0))
            line_neg.append(float(0))
           
  
    
    
    prob_mat.append(line_prob)   
    word_mat.append(line) 
    pos_mat.append(line_pos)
    neg_mat.append(line_neg)


   
print prob_mat
print pos_mat
print neg_mat


np.savetxt(file+".pos_mat.txt",pos_mat,fmt='%.10f')
np.savetxt(file+".neg_mat.txt",neg_mat,fmt='%.10f')
np.savetxt(file+".prob_mat.txt",prob_mat,fmt='%.10f')

"""

  
print
print result.neg_score()
"""
