# Supplementary material for: Beyond the topics: how deep learning can improve the discriminability of probabilistic topic modelling
Source: PeerJ Comput Sci. 2020 Jan 27;6:e252. doi: 10.7717/peerj-cs.252 (PMC7924555; doi:10.7717/peerj-cs.252)
Supplement: Supplemental Information 1 — The zip file contains two main folders one for the topic modelling and the other for Stacked Denoising Autoencoder (SDA). SDA is written based on theano. [file peerj-cs-06-252-s001.zip › Code/topic modelling/sent_words/SentiWordNet_3.0.0_20130122.txt]

# POS	ID	PosScore	NegScore	SynsetTerms	Gloss
a	00001740	0.125	0	able#1	(usually followed by `to') having the necessary means or skill or know-how or authority to do something; "able to swim"; "she was able to program her computer"; "we were at last able to buy a car"; "able to get a grant for the project"
a	00002098	0	0.75	unable#1	(usually followed by `to') not having the necessary means or skill or know-how; "unable to get to town without a car"; "unable to obtain funds"
a	00002312	0	0	dorsal#2 abaxial#1	facing away from the axis of an organ or organism; "the abaxial surface of a leaf is the underside or side facing away from the stem"
a	00002527	0	0	ventral#2 adaxial#1	nearest to or facing toward the axis of an organ or organism; "the upper side of a leaf is known as the adaxial surface"
a	00002730	0	0	acroscopic#1	facing or on the side toward the apex
a	00002843	0	0	basiscopic#1	facing or on the side toward the base
a	00002956	0	0	abducting#1 abducent#1	especially of muscles; drawing away from the midline of the body or from an adjacent part
a	00003131	0	0	adductive#1 adducting#1 adducent#1	especially of muscles; bringing together or drawing toward the midline of the body or toward an adjacent part
a	00003356	0	0	nascent#1	being born or beginning; "the nascent chicks"; "a nascent insurgency"
a	00003553	0	0	emerging#2 emergent#2	coming into existence; "an emergent republic"
a	00003700	0.25	0	dissilient#1	bursting open with force, as do some ripe seed vessels
a	00003829	0.25	0	parturient#2	giving birth; "a parturient heifer"
a	00003939	0	0	dying#1	in or associated with the process of passing from life or ceasing to be; "a dying man"; "his dying wish"; "a dying fire"; "a dying civilization"
a	00004171	0	0	moribund#2	being on the point of death; breathing your last; "a moribund patient"
a	00004296	0	0	last#5	occurring at the time of death; "his last words"; "the last rites"
a	00004413	0	0	abridged#1	(used of texts) shortened by condensing or rewriting; "an abridged version"
a	00004615	0	0	shortened#4 cut#3	with parts removed; "the drastically cut film"
a	00004723	0	0	half-length#2	abridged to half its original length
a	00004817	0	0	potted#3	(British informal) summarized or abridged; "a potted version of a novel"
a	00004980	0	0	unabridged#1	(used of texts) not shortened; "an unabridged novel"
a	00005107	0.5	0	uncut#7 full-length#2	complete; "the full-length play"
a	00005205	0.5	0	absolute#1	perfect or complete or pure; "absolute loyalty"; "absolute silence"; "absolute truth"; "absolute alcohol"
a	00005473	0.75	0	direct#10	lacking compromising or mitigating elements; exact; "the direct opposite"
a	00005599	0.5	0.5	unquestioning#2 implicit#2	being without doubt or reserve; "implicit trust"
a	00005718	0.125	0	infinite#4	total and all-embracing; "God's infinite wisdom"
a	00005839	0.5	0.125	living#3	(informal) absolute; "she is a living doll"; "scared the living daylights out of them"; "beat the living hell out of him"
a	00006032	0.25	0.5	relative#1 comparative#2	estimated by comparison; not absolute or complete; "a relative stranger"
a	00006245	0	0	relational#1	having a relation or being related
a	00006336	0	0	absorptive#1 absorbent#1	having power or capacity or tendency to absorb or soak up something (liquids or energy etc.); "as absorbent as a sponge"
a	00006777	0.375	0	sorbefacient#1 absorbefacient#1	inducing or promoting absorption
a	00006885	0	0.75	assimilatory#1 assimilative#2 assimilating#1	capable of taking (gas, light, or liquids) into a solution; "an assimilative substance
a	00007096	0	0	hygroscopic#1	absorbing moisture (as from the air)
a	00007208	0	0.125	receptive#4	able to absorb liquid (not repellent); "the paper is ink-receptive"
a	00007331	0	0	shock-absorbent#1	having the capacity to absorb the energy of an impact; "the material absorbs shock and is used for shock-absorbent insoles"
a	00007516	0	0	spongy#2 spongelike#2	like a sponge in being able to absorb liquids and yield it back when compressed
a	00007697	0	0	thirsty#4	able to take in large quantities of moisture; "thirsty towels"
a	00007813	0	0.5	nonabsorptive#1 nonabsorbent#1	not capable of absorbing or soaking up (liquids)
a	00007990	0	0.5	resistant#5 repellent#3	incapable of absorbing or mixing with; "a water-repellent fabric"; "plastic highly resistant to steam and water"
a	00008206	0	0	surface-assimilative#1 adsorptive#1 adsorbent#1	having capacity or tendency to adsorb or cause to accumulate on a surface
a	00008443	0	0.25	chemosorptive#1 chemisorptive#1	having the capacity to adsorb by chemical as contrasted with physical forces
a	00008595	0	0.25	nonadsorptive#1 nonadsorbent#1	lacking a capacity to adsorb or cause to accumulate on a surface
a	00008734	0.5	0	absorbable#1	capable of being absorbed or taken in through the pores of a surface
a	00008877	0.25	0	adsorbate#1 adsorbable#1	capable of being adsorbed or accumulated on a surface of a solid
a	00009046	0	0	abstemious#1	sparing in consumption of especially food and drink; "the pleasures of the table, never of much consequence to one naturally abstemious"- John Galsworthy
a	00009346	0	0.625	abstinent#1 abstentious#1	self-restraining; not indulging an appetite especially for food or drink; "not totally abstinent but abstemious"
a	00009618	0.5	0.25	spartan#4 austere#3 ascetical#2 ascetic#2	practicing great self-denial; "Be systematically ascetic...do...something for no other reason than that you would rather not do it"- William James; "a desert nomad's austere life"; "a spartan diet"; "a spartan existence"
a	00009978	0	0	gluttonous#1	given to excess in consumption of especially food or drink; "over-fed women and their gluttonous husbands"; "a gluttonous debauch"; "a gluttonous appetite for food and praise and pleasure"
a	00010385	0	0	crapulous#2	given to gross intemperance in eating or drinking; "a crapulous old reprobate"
a	00010537	0	0.5	crapulous#1 crapulent#1	suffering from excessive eating or drinking; "crapulent sleep"; "a crapulous stomach"
a	00010726	0	0	wolfish#2 voracious#2 ravenous#2 ravening#3 rapacious#3 esurient#3 edacious#1	devouring or craving food in great quantities; "edacious vultures"; "a rapacious appetite"; "ravenous as wolves"; "voracious sharks"
a	00011160	0	0	greedy#3	wanting to eat or drink more than one can reasonably consume; "don't be greedy with the cookies"
a	00011327	0	0.125	swinish#2 porcine#3 piggy#1 piggish#1 hoggish#1	resembling swine; coarsely gluttonous or greedy; "piggish table manners"; "the piggy fat-cheeked little boy and his porcine pot-bellied father"; "swinish slavering over food"
a	00011665	0.125	0.375	too-greedy#1 overgreedy#1	excessively gluttonous
a	00011757	0	0	abstract#1	existing only in the mind; separated from embodiment; "abstract words like `truth' and `justice'"
a	00012071	0.375	0	notional#4 ideational#1 conceptional#1	being of the nature of a notion or concept; "a plan abstract and conceptional"; "to improve notional comprehension"; "a notional response to the question"
a	00012362	0.375	0.25	conceptual#1	being or characterized by concepts or their formation; "conceptual discussions"; "the schizophrenic loses ability to abstract or do conceptual thinking"; "sex is a notional category, gender is a grammatical category"
a	00012689	0	0	ideal#2	constituting or existing only in the form of an idea or mental image or conception; "a poem or essay may be typical of its period in idea or ideal content"
a	00012932	0.125	0.125	ideological#2 ideologic#1	concerned with or suggestive of ideas; "ideological application of a theory"; "the drama's symbolism was very ideological"
a	00013160	0.625	0.25	concrete#1	capable of being perceived by the senses; not abstract or imaginary; "concrete objects such as trees"
a	00013442	0	0	objective#4	belonging to immediate experience of actual things or events; "objective benefits"; "an objective example"; "there is no objective evidence of anything of the kind"
a	00013662	0	0	tangible#2 real#4	capable of being treated as fact; "tangible evidence"; "his brief time as Prime Minister brought few real benefits to the poor"
a	00013887	0	0.25	abundant#1	present in great quantity; "an abundant supply of water"
a	00014358	0	0.25	galore#2 abounding#1	existing in abundance; "abounding confidence"; "whiskey galore"
a	00014490	0.125	0	rich#12 plentiful#2 plenteous#1 copious#2 ample#2	affording an abundant supply; "had ample food for the party"; "copious provisions"; "food is plentiful"; "a plenteous grape harvest"; "a rich supply"
a	00014858	0	0	voluminous#3 copious#1	large in number or quantity (especially of discourse); "she took copious notes"; "a subject of voluminous legislation"
a	00015097	0.25	0.625	easy#12	obtained with little effort or sacrifice, often obtained illegally; "easy money"
a	00015247	0	0.25	riotous#1 profuse#1 luxuriant#3 lush#1 exuberant#3	produced or growing in extreme abundance; "their riotous blooming"
a	00015480	0	0.5	thick#10	abounding; having a lot of; "the top was thick with dust"
a	00015589	0.125	0.375	long#9	having or being more than normal or necessary:"long on brains"; "in long supply"
a	00015720	0.125	0.5	rife#2 plethoric#1 overabundant#1	excessively abundant
a	00015854	0	0.25	plentiful#1	existing in great number or quantity; "rhinoceroses were once plentiful here"
a	00016005	0	0	rampant#3	(of a plant) having a lush and unchecked growth; "a rampant growth of weeds"
a	00016135	0	0.25	rank#5	growing profusely; "rank jungle vegetation"
a	00016247	0.125	0.5	superabundant#1	most excessively abundant
a	00016350	0	0	teeming#1	abundantly filled with especially living things; "the Third World's teeming millions"; "the teeming boulevard"
a	00016532	0	0.375	torrential#3	pouring in abundance; "torrential rains"
a	00016647	0.125	0.5	verdant#1	characterized by abundance of verdure
a	00016756	0	0.25	scarce#1	deficient in quantity or number compared with the demand; "fresh vegetables were scarce during the drought"
a	00017024	0	0.875	rare#3	not widely distributed; "rare herbs"; "rare patches of green in the desert"
a	00017186	0	0.625	tight#6	affected by scarcity and expensive to borrow; "tight money"; "a tight market"
a	00017352	0	0.625	mistreated#1 maltreated#1 ill-treated#1 abused#2	subjected to cruel treatment; "an abused wife"
a	00017509	0	0.75	battered#3	exhibiting symptoms resulting from repeated physical and emotional injury; "a battered child"; "the battered woman syndrome"
a	00017688	0.375	0.25	unabused#1	not physically abused; treated properly
a	00017782	0.625	0	acceptable#1	worthy of acceptance or satisfactory; "acceptable levels of radiation"; "performances varied from acceptable to excellent"
a	00018069	0.25	0	bankable#2	acceptable to or at a bank; "bankable funds"
a	00018222	0.25	0.625	unimpeachable#3 unexceptionable#1	completely acceptable; not open to exception or reproach; "two unexceptionable witnesses"; "a judge's ethics should be unexceptionable"
a	00018435	0	0.5	unobjectionable#3	not objectionable; "the ends are unobjectionable; it's the means that one can't accept"
a	00018584	0.125	0.375	unacceptable#2	not acceptable; not welcome; "a word unacceptable in polite society"; "an unacceptable violation of personal freedom"
a	00018850	0	0.375	objectionable#2 exceptionable#1	liable to objection or debate; used of something one might take exception to; "a thoroughly unpleasant highly exceptionable piece of writing"; "found the politician's views objectionable"
a	00019131	0.625	0	accessible#1	capable of being reached; "a town accessible by rail"
a	00019349	0.375	0	reachable#1 approachable#3	easily approached; "a site approachable from a branch of the Niger"
a	00019505	0.625	0	getatable#1 get-at-able#1 come-at-able#2	capable of being reached or attained; "a very getatable man"; "both oil and coal are there but not in getatable locations"
a	00019731	0.125	0.125	ready_to_hand#1 handy#1	easy to reach; "found a handy spot for the can opener"
a	00019874	0.5	0.125	unaccessible#1 inaccessible#1	capable of being reached only with great difficulty or not at all
a	00020103	0.125	0	remote#4 outback#1	inaccessible and sparsely populated;
a	00020241	0.125	0.25	untrodden#1 untrod#1 untracked#1 trackless#2 roadless#1 pathless#1	lacking pathways; "trackless wilderness"; "roadless areas"
a	00020410	0	0	unreached#1 unreachable#1 unapproachable#2 out_of_reach#1	inaccessibly located or situated; "an unapproachable chalet high in the mountains"; "an unreachable canyon"; "the unreachable stars"
a	00020647	0	0.625	ungetatable#1 un-get-at-able#1 un-come-at-able#1	difficult to reach or attain
a	00020787	0.5	0	accommodative#1 accommodating#1	helpful in bringing about a harmonious adaptation; "the warden was always accommodating in allowing visitors in"; "made a special effort to be accommodating"
a	00021110	0.75	0	obliging#1 complaisant#1	showing a cheerful willingness to do favors for others; "to close one's eyes like a complaisant husband whose wife has taken a lover"; "the obliging waiter was in no hurry for us to leave"
a	00021403	0.25	0.25	unobliging#1 unaccommodating#1	not accommodating; "the unaccommodating bus driver pulled out while she was banging on the door"
a	00021592	0.125	0.25	uncooperative#2 disobliging#1	intentionally unaccommodating; "the action was not offensive to him but proved somewhat disobliging"
a	00021766	0.5	0	accurate#1	conforming exactly or almost exactly to fact or to a standard or performing with total accuracy; "an accurate reproduction"; "the accounting was accurate"; "accurate measurements"; "an accurate scale"
a	00022219	0.625	0	faithful#2 close#5	marked by fidelity to an original; "a close translation"; "a faithful copy of the portrait"; "a faithful rendering of the observed facts"
a	00022437	0.625	0.25	dead-on#1	accurate and to the point; "a dead-on feel for characterization"; "She avoids big scenes...preferring to rely on small gestures and dead-on dialogue"- Peter S.Prescott
a	00022680	0.5	0.125	high-fidelity#1 hi-fi#1	characterized by minimal distortion in sound reproduction; "a high-fidelity recording"; "a hi-fi system"
a	00022852	0.5	0	surgical#3	performed with great precision; "a surgical air strike"
a	00022962	0	0	straight#5	in keeping with the facts; "set the record straight"; "made sure the facts were straight in the report"
a	00023120	0.125	0	true#2 dead_on_target#1	accurately placed or thrown; "his aim was true"; "he was dead on target"
a	00023278	0.875	0	veracious#2 right#14	precisely accurate; "a veracious account"
a	00023383	0.125	0.625	inaccurate#1	not exact; "an inaccurate translation"; "the thermometer is inaccurate"
a	00023655	0	0	outside#10 away#3	(of a baseball pitch) on the far side of home plate from the batter; "the pitch was away (or wide)"; "an outside pitch"
a	00023854	0.125	0.75	wrong#9 incorrect#4 faulty#2	characterized by errors; not agreeing with a model or not following established rules; "he submitted a faulty report"; "an incorrect transcription"; the wrong side of the road"
a	00024139	0	0.5	unfaithful#4	not trustworthy; "an unfaithful reproduction"
a	00024241	0	0.625	wide_of_the_mark#1 wide#7	not on target; "the kick was wide"; "the arrow was wide of the mark"; "a claim that was wide of the truth"
a	00024417	0.125	0	accustomed#1	(often followed by `to') in the habit of or adapted to; "accustomed to doing her own work"; "I've grown accustomed to her face"
a	00024619	0	0.375	wont_to#1 used_to#1	in the habit; "I am used to hitchhiking"; "you'll get used to the idea"; "...was wont to complain that this is a cold world"- Henry David Thoreau
a	00024834	0	0.75	unaccustomed#1	not habituated to; unfamiliar with; "unaccustomed to wearing suits"
a	00024996	0	0.125	new#11	unfamiliar; "new experiences"; "experiences new to him"; "errors of someone new to the job"
a	00025138	0	0.125	unused#4	infrequently exposed to; "feet unused to shoes"
a	00025238	0	0.125	acidic#1	being or containing an acid; of a solution having an excess of hydrogen atoms (having a pH of less than 7)
a	00025470	0	0.375	acid#3	having the characteristics of an acid; "an acid reaction"
a	00025633	0	0.5	acid-forming#1	yielding an acid in aqueous solution
a	00025728	0	0	alkaline#1 alkalic#1	relating to or containing an alkali; having a pH greater than 7; "alkaline soils derived from chalk or limestone"
a	00026051	0.125	0.375	alkalescent#1 alcalescent#1	tending to become alkaline; slightly alkaline
a	00026168	0.25	0	basic#4	of or denoting or of the nature of or containing a base
a	00026294	0.125	0.125	base-forming#1	yielding a base in aqueous solution
a	00026388	0.25	0.125	saltlike#1	resembling a compound formed by replacing hydrogen in an acid by a metal
a	00026515	0.5	0	amphoteric#1 amphiprotic#1	having characteristics of both an acid and a base and capable of reacting as either
a	00026706	0	0.25	acid-loving#1	thriving in a relatively acidic environment (especially of plants requiring a pH well below 7)
a	00026895	0	0	aciduric#1 acidophilous#1 acidophilic#1	especially of some bacteria; growing well in an acid medium
a	00027074	0	0.25	alkaline-loving#1	thriving in a relatively alkaline environment; (especially of plants requiring a pH above 7)
a	00027247	0.125	0	acknowledged#1	recognized or made known or admitted; "the acknowledged leader of the community"; "a woman of acknowledged accomplishments"; "his acknowledged error"
a	00027599	0.5	0	recognized#1 recognised#2 accepted#1	generally approved or compelling recognition; "several accepted techniques for treating the condition"; "his recognized superiority in this kind of work"
a	00027833	0	0.125	self-confessed#1	owned up to; "his admitted doubts"; "the conceded error"; "a confessed murderer"; "a self-confessed plagiarist"
a	00028008	0.25	0	assumptive#2	accepted as real or true without proof; "the assumed reason for his absence"; "assumptive beliefs"
a	00028181	0.375	0	declarable#1	that must be declared; "declarable income"
a	00028280	0	0	granted#1 given#1	acknowledged as a supposition; "given the engine's condition, it is a wonder that it started"
a	00028471	0.125	0	putative#1	purported; commonly put forth or accepted as true on inconclusive grounds; "the foundling's putative father"; "the putative author of the book"
a	00028672	0	0.625	unacknowledged#1	not recognized or admitted
a	00028867	0	0.375	unvalued#1 unsung#2 unappreciated#2	having value that is not acknowledged
a	00028984	0.25	0	unavowed#3 secret#3	not openly made known; "a secret marriage"; "a secret bride"
a	00029108	0	0.375	unconfessed#1	not admitted; "unconfessed sins"
a	00029216	0	0.5	unrecognized#1 unrecognised#2	not recognized; "he was unrecognized in his disguise"
a	00029343	0	0	acquisitive#1	eager to acquire and possess things especially material possessions or ideas; "an acquisitive mind"; "an acquisitive society in which the craving for material things seems never satisfied"
a	00029769	0.375	0	accumulative#2	marked by acquiring or amassing; "we live in an accumulative society"
a	00029933	0	0	prehensile#3 greedy#1 grasping#1 grabby#1 covetous#2 avaricious#1	immoderately desirous of acquiring e.g. wealth; "they are avaricious and will do anything for money"; "casting covetous eyes on his neighbor's fields"; "a grasping old miser"; "grasping commercialism"; "greedy for money and power"; "grew richer and greedier"; "prehensile employers stingy with raises for their employees"
a	00030508	0	0	possessive#2	desirous of owning; "small children are so possessive they will not let others play with their toys"
a	00030701	0	0	plundering#1	given to taking by force what is desired
a	00030798	0	0	predatory#3 predacious#2 predaceous#2	living by or given to victimizing others for personal gain; "predatory capitalists"; "a predatory, insensate society in which innocence and decency can prove fatal"- Peter S. Prescott; "a predacious kind of animal--the early geological gangster"- W.E.Swinton
a	00031138	0.25	0.5	voracious#1 ravening#2 rapacious#2	excessively greedy and grasping; "a rapacious divorcee on the prowl"; "ravening creditors"; "paying taxes to voracious governments"
a	00031384	0	0.5	sordid#4	meanly avaricious and mercenary; "sordid avarice"; "sordid material interests"
a	00031533	0	0.5	unacquisitive#1	not acquisitive; not interested in acquiring or owning anything
a	00031674	0	0	acropetal#1	of leaves or flowers; developing or opening in succession from base to apex
a	00031824	0	0	basipetal#1	of leaves or flowers; developing or opening in succession from apex to base
a	00031974	0.5	0.125	active#5	characterized by energetic activity; "an active toddler"; "active as a gazelle"; "an active man is a man of action"
a	00032358	0	0	astir#2 about#1	on the move; "up and about"; "the whole town was astir over the incident"
a	00032497	0.375	0	gymnastic#1 athletic#2 acrobatic#1	vigorously active; "an acrobatic dance"; "an athletic child"; "athletic playing"; "gymnastic exercises"
a	00032733	0	0	spry#1 quick#3 nimble#1 agile#1	moving quickly and lightly; "sleek and agile as a gymnast"; "as nimble as a deer"; "nimble fingers"; "quick of foot"; "the old dog was so spry it was halfway up the stairs before we could stop it"
a	00033077	0.5	0	hot#21	marked by excited activity; "a hot week on the stock market"
a	00033206	0.25	0	overactive#1 hyperactive#1	more active than normal; "a hyperactive child"
a	00033359	0.125	0	on_the_go#1	(of a person) very busy and active; "is always on the go"
a	00033475	0.25	0	sporty#3	appropriate for sport or engagement in a sport
a	00033574	0.375	0.5	inactive#9	not active physically or mentally; "illness forced him to live an inactive life"; "dreamy and inactive by nature"
a	00033886	0.125	0	deskbound#1 desk-bound#1	restricted to working in an office rather than in an active physical capacity
a	00034032	0.25	0.375	dormant#4 abeyant#1	inactive but capable of becoming active; "her feelings of affection are dormant but easily awakened"
a	00034232	0	0.625	underactive#1 hypoactive#1	abnormally inactive
a	00034322	0.25	0.125	torpid#1 soggy#3 sluggish#3 inert#3	slow and apathetic; "she was fat and inert"; "a sluggish worker"; "a mind grown torpid in old age"
a	00034572	0.125	0	sedentary#1	requiring sitting or little activity; "forced by illness to lead a sedentary life"
a	00034710	0	0	active#14	engaged in full-time work; "active duty"; "though past retirement age he is still active in his profession"
a	00034924	0	0.125	activated#4	(military) set up and placed on active assignment; "a newly activated unit"
a	00035074	0	0.375	inactive#8	not engaged in full-time work; "inactive reserve"; "an inactive member"
a	00035254	0	0.625	off#5	not performing or scheduled for duties; "He's off every Tuesday"
a	00035368	0	0.625	retired#1	no longer active in your work or profession
a	00035465	0	0	active#7	full of activity or engaged in continuous activity; "an active seaport"; "an active bond market"; "an active account"
a	00035779	0.25	0.125	brisk#3	very active; "doing a brisk business"
a	00035868	0.5	0	bustling#1	full of energetic and noisy activity; "a bustling city"
a	00035978	0.375	0.25	busy#4	crowded with or characterized by much activity; "a very busy week"; "a busy life"; "a busy street"; "a busy seaport"
a	00036163	0	0.5	going#1	in full operation; "a going concern"
a	00036254	0	0	open#21	ready for business; "the stores are open"
a	00036346	0.125	0.375	springy#2	(of movements) light and confidently active; "he walked away with a springy step"
a	00036481	0.25	0	inactive#7	lacking activity; lying idle or unused; "an inactive mine"; "inactive accounts"; "inactive machinery"
a	00036763	0	0	dark#11	not giving performances; closed; "the theater is dark on Mondays"
a	00036879	0.25	0	dead#17	devoid of activity; "this is a dead town; nothing ever happens here"
a	00036998	0	0.5	sluggish#2 slow#6 dull#8	(of business) not active or brisk; "business is dull (or slow)"; "a sluggish market"
a	00037188	0.125	0.625	unused#3 idle#3	not in active use; "the machinery sat idle during the strike"; "idle hands"
a	00037341	0	0	strikebound#1	closed or immobilized by a strike; "a strikebound airline"
a	00037457	0.375	0.5	active#1	tending to become more severe or wider in scope; "active tuberculosis"
a	00037653	0	0.25	progressive#6	advancing in severity; "progressive paralysis"
a	00037757	0	0.375	inactive#2	(pathology) not progressing or increasing; or progressing slowly
a	00037985	0.125	0.125	dead-end#1	lacking opportunities for development or advancement; "stuck in a dead-end job"
a	00038119	0	0	flat#15	commercially inactive; "flat sales for the month"; "prices remained flat"; "a flat market"
a	00038260	0	0	indolent#2	(of tumors, e.g.) slow to heal or develop and usually painless; "an indolent ulcer"; "leprosy is an indolent infectious disease"
a	00038462	0.125	0.25	latent#2	(pathology) not presently active; "latent infection"; "latent diabetes"
a	00038623	0	0.625	quiescent#4	(pathology) causing no symptoms; "a quiescent tumor"
a	00038750	0.125	0	active#3	disposed to take action or effectuate change; "a director who takes an active interest in corporate operations"; "an active antagonism"; "he was active in drawing attention to their grievances"
a	00039122	0	0	activistic#1 activist#1	advocating or engaged in activism
a	00039259	0	0	hands-on#1	involving active participation; "he's a hands-on manager"; "hands-on operations"
a	00039394	0	0	proactive#2	(of a policy or person or action) controlling a situation by causing something to happen rather than waiting to respond to it after it happens
a	00039592	0.375	0.25	passive#1 inactive#6	lacking in energy or will; "Much benevolence of the passive order may be traced to a disinclination to inflict pain upon oneself"- George Meredith
a	00039929	0	0.625	hands-off#1	not involving participation or intervention; "a hands-off foreign policy"
a	00040058	0	0.75	unresisting#1 supine#2 resistless#2	offering no resistance; "resistless hostages"; "No other colony showed such supine, selfish helplessness in allowing her own border citizens to be mercilessly harried"- Theodore Roosevelt
a	00040325	0	0.5	active#13	(of e.g. volcanos) erupting or liable to erupt; "active volcanos"
a	00040534	0.125	0.5	eruptive#3	actively spewing out lava; "a geyser is an intermittently eruptive hot spring"
a	00040685	0	0	inactive#5 dormant#2	(of e.g. volcanos) not erupting and not extinct ; "a dormant volcano"
a	00040909	0	0.25	quiescent#3	being quiet or still or inactive
a	00041051	0	0	extinct#2	(of e.g. volcanos) permanently inactive; "an extinct volcano"
a	00041202	0.25	0.625	dead#5	physically inactive; "Crater Lake is in the crater of a dead volcano of the Cascade Range"
a	00041361	0	0.5	active#12	(of e.g. volcanos) capable of erupting
a	00041488	0.5	0	live#11 alive#7	capable of erupting; "a live volcano"; "the volcano is very much alive"
a	00041618	0	0	dynamic#3 active#11	(used of verbs (e.g. `to run') and participial adjectives (e.g. `running' in `running water')) expressing action rather than a state of being
a	00041841	0	0	stative#1	( used of verbs (e.g. `be' or `own') and most participial adjectives) expressing existence or a state rather than an action
a	00042037	0	0	active#10	expressing that the subject of the sentence has the semantic function of actor: "Hemingway favors active constructions"
a	00042228	0	0	passive#3	expressing that the subject of the sentence is the patient of the action denoted by the verb; "academics seem to favor passive sentences"
a	00042457	0.25	0	active#6	exerting influence or producing a change or effect; "an active ingredient"
a	00042692	0.125	0	activated#3	rendered active; e.g. rendered radioactive or luminescent or photosensitive or conductive
a	00042837	0	0.5	counteractive#1	opposing or neutralizing or mitigating an effect by contrary action
a	00042982	0	0	surface-active#1	capable of lowering the surface tension of a liquid; used especially of detergents
a	00043125	0	0.625	inactive#4	not exerting influence or change
a	00043231	0.125	0.625	quiescent#1	not active or activated; "the quiescent level of centimeter wave-length solar radiation"
a	00043411	0.375	0	active#9	(of the sun) characterized by an increased occurrence of sunspots and flares and radio emissions
a	00043615	0	0.5	quiet#6	of the sun characterized by a low level of surface phenomena like sunspots e.g.
a	00043765	0.125	0.5	existent#3 actual#1	presently existing in fact and not merely potential or possible; "the predicted temperature and the actual temperature were markedly different"; "actual and imagined conditions"
a	00044132	0.5	0	effective#5	existing in fact; not theoretical; real; "a decline in the effective demand"; "confused increased equipment and expenditure with the quantity of effective work done"
a	00044353	0	0.25	potential#1 possible#2	existing in possibility; "a potential problem"; "possible uses of nuclear power"
a	00044608	0	0.625	latent#1	potentially existing but not presently evident or realized; "a latent fingerprint"; "latent talent"
a	00044760	0	0.5	acute#1	having or experiencing a rapid onset and short but severe course; "acute appendicitis"; "the acute phase of the illness"; "acute patients"
a	00044987	0	0	subacute#1	less than acute; relating to a disease present in a person with no symptoms of it
a	00045123	0	0.375	chronic#1	being long-lasting and recurrent or characterized by long suffering; "chronic indigestion"; "a chronic shortage of funds"; "a chronic invalid"
a	00045356	0	0.375	degenerative#1	(of illness) marked by gradual deterioration of organs and cells along with loss of function; "degenerative diseases of old age"
a	00045561	0.5	0	virulent#2	infectious; having the ability to cause disease
a	00045735	0.125	0.375	highly_infective#1	(of a microorganism) extremely infective; "a highly infective organism"
a	00045888	0.125	0.25	deadly#6	(of a disease) having a rapid course and violent effect
a	00046014	0	0.875	avirulent#1	not virulent; unable to produce disease
a	00046109	0.25	0	adaptive#1 adaptative#1	having a capacity for adaptation; "the adaptive coloring of a chameleon"
a	00046339	0.625	0.125	reconciling#1 accommodative#3	tending to reconcile or accommodate; bringing into harmony
a	00046471	0	0	adaptational#1	of or relating to adaptation
a	00046558	0.625	0.125	adjustive#1	conducive to adjustment
a	00046673	0.5	0.375	maladaptive#1	showing faulty adaptation
a	00046792	0	0	nonadaptive#1 dysfunctional#2	(of a trait or condition) failing to serve an adjustive purpose; "dysfunctional behavior"
a	00046955	0.375	0.25	maladjustive#1	poorly adjusted
a	00047029	0	0	addicted#1	compulsively or physiologically dependent on something habit-forming; "she is addicted to chocolate"; "addicted to cocaine"
a	00047243	0	0	alcoholic#2 alcohol-dependent#1	addicted to alcohol; "alcoholic expatriates in Paris"- Carl Van Doren
a	00047406	0	0	strung-out#1 hooked#2 drug-addicted#1 dependent#6 dependant#2	addicted to a drug
a	00047566	0	0.125	unaddicted#1	not addicted
a	00047653	0.5	0	clean#18	free of drugs; "after a long dependency on heroin she has been clean for 4 years"
a	00047786	0	0.625	habit-forming#1 addictive#1	causing or characterized by addiction; "addictive drugs"; "addictive behavior"
a	00047954	0.25	0.5	nonaddictive#1	not causing or characterized by addiction; "for years tobacco companies have contended that tobacco is nonaddictive"
a	00048129	0	0.375	additive#2	characterized or produced by addition; "an additive process"
a	00048460	0	0	cumulative#1 accumulative#1	increasing by successive addition; "the benefits are cumulative"; "the eventual accumulative effect of these substances"
a	00048706	0.5	0	addible#1 addable#1	capable of being added or added to
a	00048858	0	0	extra#3 additional#1	further or added; "called for additional troops"; "need extra help"; "an extra pair of shoes"
a	00049016	0.125	0.125	completing#1 complementary#2 complemental#1	acting as or providing a complement (something that completes the whole)
a	00049266	0	0	incremental#1	increasing gradually by regular degrees or additions; "lecturers enjoy...steady incremental growth in salary"
a	00049469	0	0	intercalary#1	having a day or month inserted to make the calendar year correspond to the solar year: "Feb. 29 is an intercalary day"; "a leap year is an intercalary year"
a	00049683	0	0	summative#1 summational#1	of or relating to a summation or produced by summation
a	00049879	0	0	supplementary#2 supplemental#2	added to complete or make up a deficiency; "produced supplementary volumes"
a	00050083	0.25	0	subtractive#1	constituting or involving subtraction; "a subtractive correction"
a	00050260	0.625	0	ablative#2	tending to ablate; i.e. to be removed or vaporized at very high temperature; "ablative material on a rocket cone"
a	00050446	0	0.625	reductive#1	characterized by or causing diminution or curtailment; "their views of life were reductive and depreciatory" - R.H.Rovere
a	00050641	0.125	0	addressed#1	(of mail) marked with a destination; "I throw away all mail addressed to `resident'"
a	00050799	0	0	self-addressed#1	addressed to yourself; "enclose a stamped self-addressed envelope with all submissions"
a	00050947	0	0.125	unaddressed#1	not addressed; "an unaddressed envelope"
a	00051045	0	0	equal#2 adequate#1	having the requisite qualities or resources to meet a task; "she had adequate training"; "her training was adequate"; "she was adequate to the job"; "he was equal to the task"
a	00051373	0.375	0.25	up_to#2 equal_to#1 capable#4 adequate_to#1	having the requisite qualities for; "equal to the task"; "the work isn't up to the standard I require"
a	00051571	0.25	0	competent#2	adequate for the purpose; "a competent performance"
a	00051696	0	0.5	unequal#2 inadequate#1	lacking the requisite qualities or resources to meet a task; "inadequate training"; "the staff was inadequate"; "she was unequal to the task"
a	00052012	0	0.625	wanting#2 lacking#1 deficient#1	inadequate in amount or degree; "a deficient education"; "deficient in common sense"; "lacking in stamina"; "tested and found wanting"
a	00052246	0	0.25	unequal_to#1 incompetent#5 incapable#4	not meeting requirements; "unequal to the demands put upon him"
a	00052431	0	0.75	understaffed#1 undermanned#1 short-staffed#1 short-handed#1	inadequate in number of workers or assistants etc.; "they're rather short-handed at the moment"; "overcrowded and understaffed hospitals"
a	00052672	0.25	0.5	adhesive#1	tending to adhere
a	00053032	0	0	adherent#1	sticking fast
a	00053154	0	0	agglutinative#2 agglutinate#1	united as if by glue
a	00053248	0.25	0	bondable#2	capable of holding together or cohering; as particles in a mass
a	00053384	0	0	tenacious#3 coherent#4	sticking together; "two coherent sheets"; "tenacious burrs"
a	00053564	0	0.5	cohesive#1	causing cohesion; "a cohesive agent"
a	00053691	0	0	viscous#2 viscid#1 sticky#1 pasty#2 mucilaginous#1 gummy#1 glutinous#1 gluey#1	having the sticky properties of an adhesive
a	00054109	0	0	icky#2 gooey#1	soft and sticky
a	00054201	0	0	gum-like#1	resembling chewing gum
a	00054278	0	0.25	gummy#2 gummed#1	covered with adhesive gum
a	00054364	0	0	tarry#1 resiny#1 resinous#1 pitchy#2	having the characteristics of pitch or tar
a	00054541	0	0.5	self-sealing#2	seals without the application of moisture; "self-sealing envelopes"
a	00054667	0	0.5	stick-on#1	of something (a paper label or postage stamp) gummed in advance; "stick-on labels"
a	00054804	0	0	sticky#5	covered with an adhesive material
a	00054908	0	0.75	nonadhesive#1	not tending to adhere
a	00055041	0	0.625	nonviscid#1 nonglutinous#1	not resembling glue in texture
a	00055142	0	0.5	nonresiny#1 nonresinous#1 non-resiny#1 non-resinous#1	not having resin
a	00055256	0	0.75	ungummed#1	not treated with adhesive gum
a	00055340	0	0	procedural#2 adjective#2	relating to court practice and procedure as opposed to the principles of law; "adjective law"
a	00055539	0.125	0	substantive#2 essential#5	defining rights and duties as opposed to giving the rules by which rights and duties are established; "substantive law"
a	00055765	0.75	0	adoptable#1	suitable or eligible for adoption; "a shortage of adoptable babies"
a	00055906	0	0	unadoptable#1	difficult to place in an adoptive home
a	00056002	0.375	0	decorated#1 adorned#1	provided with something intended to increase its beauty or distinction
a	00056660	0	0.375	spangly#1 spangled#1 sequined#1 jewelled#1 jeweled#1 gemmed#1 beady#2	covered with beads or jewels or sequins
a	00056849	0	0.5	bedaubed#1	ornamented in a vulgar or showy fashion
a	00056943	0	0.25	spectacled#1 monocled#1 bespectacled#1	wearing, or having the face adorned with, eyeglasses or an eyeglass; "a bespectacled grandmother"; "the monocled gentleman"
a	00057149	0	0	raised#2 embossed#1 brocaded#1	embellished with a raised pattern created by pressure or embroidery; "brocaded silk"; "an embossed satin"; "embossed leather"; "raised needlework"; "raised metalwork"
a	00057390	0	0.125	buttony#2	ornamented with many buttons
a	00057490	0	0	carbuncled#2	set with carbuncles
a	00057566	0	0	cloisonne#1 champleve#1	(for metals) having areas separated by metal and filled with colored enamel and fired
a	00057737	0	0	tinselly#1 tinseled#1 clinquant#1	glittering with gold or silver
a	00057881	0	0.25	plumed#3 crested#3	(of a knight's helmet) having a decorative plume
a	00057992	0	0	tufted#3 topknotted#1 crested#2	(of a bird or animal) having a usually ornamental tuft or process on the head; often used in combination; "golden crested"; "crested iris"; "crested oriole"; "tufted duck"; "tufted loosestrife"
a	00058280	0	0	crested#1	bearing an heraldic device
a	00058379	0	0	crocketed#1	(of a gable or spire) furnished with a crocket (an ornament in the form of curved or bent foliage); "a crocketed spire"
a	00058554	0	0.125	plumy#3 feathery#3 feathered#1	adorned with feathers or plumes
a	00058696	0	0.125	ruffled#2 frilly#1 frilled#1	having decorative ruffles or frills
a	00058822	0	0.125	fringed#2	having a decorative edging of hanging cords or strips
a	00058929	0.125	0	gilt-edged#2	having gilded edges as the pages of a book
a	00059028	0	0.125	inflamed#3	adorned with tongues of flame
a	00059131	0	0.125	inlaid#1	adorned by inlays
a	00059201	0	0	inwrought#1	having a decorative pattern worked or woven in; "an inwrought design"
a	00059326	0	0	tessellated#2	decorated with small pieces of colored glass or stone fitted together in a mosaic; "a tessellated pavement"
a	00059491	0	0.25	mounted#2	decorated with applied ornamentation; often used in combination; "the trim brass-mounted carbine of the ranger"- F.V.W.Mason
a	00059669	0	0.125	wainscoted#1 paneled#1	fitted or decorated with panels or wainscoting
a	00059782	0	0.375	studded#1	dotted or adorned with or as with studs or nailheads; usually used in combination; "star-studded heavens"; "diamond-studded belt"
a	00059965	0	0.125	tapestried#1	hung or decorated with tapestry
a	00060053	0	0.125	tasselled#1 tasseled#1	fringed or adorned with tassels
a	00060151	0	0.125	tricked-out#1	decorated in a particular way; "tricked-out cupboards looking like Georgian cabinets"
a	00060294	0	0.125	tufted#2	having or adorned with tufts; "a tufted bedspread"
a	00060397	0.25	0.625	undecorated#1 unadorned#1	not decorated with something to increase its beauty or distinction
a	00060605	0.125	0.25	unornamented#1 unembellished#1 spare#6 plain#6 bare#10	lacking embellishment or ornamentation; "a plain hair style"; "unembellished white walls"; "functional architecture featuring stark unornamented concrete"
a	00060875	0.375	0.375	untufted#1	not adorned with tufts; "untufted ears"
a	00060969	0	0	cholinergic#1	releasing or activated by acetylcholine or a related compound
a	00061088	0	0	anticholinergic#1	inhibiting or blocking the action of acetylcholine at a receptor site; "anticholinergic drugs"
a	00061262	0.25	0	adroit#1	quick or skillful or adept in action or thought; "an exceptionally adroit pianist"; "an adroit technician"; "his adroit replies to hecklers won him many followers"; "an adroit negotiator"
a	00061664	0.625	0	neat#4 clean#17	free from clumsiness; precisely or deftly executed; "he landed a clean left on his opponent's cheek"; "a clean throw"; "the neat exactness of the surgeon's knife"
a	00061885	0.625	0	ingenious#1 cunning#3 clever#3	showing inventiveness and skill; "a clever gadget"; "the cunning maneuvers leading to his success"; "an ingenious solution to the problem"
a	00062152	0	0	coordinated#2 co-ordinated#3	being dexterous in the use of more than one set of muscle movements; "she was usually good with her hands and well coordinated"- Mary McCarthy
a	00062367	0.25	0.25	dextrous#1 dexterous#1 deft#1	skillful in physical movements; especially of the hands; "a deft waiter"; "deft fingers massaged her face"; "dexterous of hand and inventive of mind"
a	00062626	0.25	0	handy#3	skillful with the hands; "handy with an axe"
a	00062740	0	0	nimble-fingered#1 light-fingered#1	having nimble fingers literally or figuratively; especially for stealing or picking pockets; "a light-fingered burglar who can crack the combination of a bank vault"- Harry Hansen; "the light-fingered thoughtfulness...of the most civilized playwright of the era"- Time
a	00063087	0.5	0	quick-witted#1	mentally nimble and resourceful; "quick-witted debater"; "saved an embarrassing situation with quick-witted tact"
a	00063277	0.25	0.375	maladroit#1	not adroit; "a maladroit movement of his hand caused the car to swerve"; "a maladroit translation"; "maladroit propaganda"
a	00063563	0.125	0.75	left-handed#6 heavy-handed#1 handless#2 ham-handed#1 ham-fisted#1 butterfingered#1 bungling#2 bumbling#1	lacking physical movement skills, especially with the hands; "a bumbling mechanic"; "a bungling performance"; "ham-handed governmental interference"; "could scarcely empty a scuttle of ashes, so handless was the poor creature"- Mary H. Vorse
a	00063953	0.5	0.125	tactless#2 inept#3	revealing lack of perceptiveness or judgment or finesse; "an inept remark"; "it was tactless to bring up those disagreeable"
a	00064176	0.125	0.375	uncoordinated#2	lacking the skillful and effective interaction of muscle movements; "his movements are uncoordinated"; "an uncoordinated toddler"
a	00064365	0	0.25	unmechanical#1 nonmechanical#2	(of a person) lacking mechanical skills
a	00064479	0.625	0	advantageous#1	giving an advantage; "a contract advantageous to our country"; "socially advantageous to entertain often"
a	00064787	0.625	0	good#5 beneficial#1	promoting or enhancing well-being; "an arms limitation agreement beneficial to all countries"; "the beneficial effects of a temperate climate"; "the experience was good for her"
a	00065064	0.75	0	positive#3 plus#2	involving advantage or good; "a plus (or positive) factor"
a	00065184	0.125	0.25	preferential#1 discriminatory#4	manifesting partiality; "a discriminatory tax"; "preferential tariff rates"; "preferential treatment"; "a preferential shop gives priority or advantage to union members in hiring or promoting"
a	00065488	0.75	0.25	disadvantageous#1	constituting a disadvantage
a	00065667	0	0.875	negative#9 minus#2	involving disadvantage or harm; "minus (or negative) factors"
a	00065791	0.625	0.25	adventurous#1 adventuresome#1	willing to undertake or seeking out new and daring enterprises; "adventurous pioneers"; "the risks and gains of an adventuresome economy"
a	00066146	0.375	0.125	venturous#1 venturesome#1 daring#1 audacious#3	disposed to venture or take risks; "audacious visions of the total conquest of space"; "an audacious interpretation of two Jacobean dramas"; "the most daring of contemporary fiction writers"; "a venturesome investor"; "a venturous spirit"
a	00066565	0.25	0.25	sporting#3	involving risk or willingness to take a risk; "a sporting chance"; "sporting blood"
a	00066703	0.375	0.25	swashbuckling#1 swaggering#2	flamboyantly adventurous
a	00066800	0.25	0.375	unadventurous#1	lacking in boldness
a	00066933	0	0	safe#2	(of an undertaking) secure from risk
a	00067038	0.625	0	advisable#1	worthy of being recommended or suggested; prudent or wise; "such action is neither necessary nor advisable"; "extreme caution is advisable"; "it is advisable to telephone first"
a	00067379	0.75	0	better#3 best#2	(comparative and superlative of `well') wiser or more advantageous and hence advisable; "it would be better to speak to him"; "the White House thought it best not to respond"
a	00067638	0.625	0	well#3	wise or advantageous and hence advisable; "it would be well to start early"
a	00067767	0.125	0.625	unadvisable#1 inadvisable#1	not prudent or wise; not recommended; "running on the ice is inadvisable"
a	00067966	0.5	0	well-advised#1 advised#1	having the benefit of careful prior consideration or counsel; "a well-advised delay in carrying out the plan"
a	00068180	0	0	considered#1	carefully weighed; "a considered opinion"
a	00068278	0	0.125	unadvised#1 ill-advised#1	without careful prior deliberation or counsel; "ill-advised efforts"; "it would be ill-advised to accept the offer"; "took the unadvised measure of going public with the accusations"
a	00068566	0	0	aerophilous#1 aerophilic#1 aerobic#1	depending on free oxygen or air; "aerobic fermentation"
a	00068738	0	0	aerobiotic#1	living or active only in the presence of oxygen; "aerobiotic bacteria"
a	00068883	0	0	oxidative#1	taking place in the presence of oxygen; "oxidative glycolysis"; "oxidative rancidity"
a	00069060	0	0.375	anaerobiotic#1 anaerobic#1	living or active in the absence of free oxygen; "anaerobic bacteria"
a	00069217	0.5	0	aerobic#2	based on or using the principles of aerobics; enhancing respiratory and circulatory efficiency; "aerobic dance"; "running is very aerobic"
a	00069427	0	0.25	anaerobic#2	not aerobic; "isometric exercises are anaerobic"
a	00069531	0.625	0	esthetical#1 esthetic#1 aesthetical#1 aesthetic#2	concerning or characterized by an appreciation of beauty or good taste; "the aesthetic faculties"; "an aesthetic person"; "aesthetic feeling"; "the illustrations made the book an aesthetic success"
a	00069948	0.625	0	artistic#2	satisfying aesthetic standards and sensibilities; "artistic workmanship"
a	00070111	0	0	enhancive#2 cosmetic#2	serving an aesthetic purpose in beautifying the body; "cosmetic surgery"; "enhansive makeup"
a	00070288	0.25	0	painterly#1	having qualities unique to the art of painting
a	00070427	0.375	0.125	sensuous#1	taking delight in beauty; "the sensuous joy from all things fair"
a	00070583	0.5	0.5	unaesthetic#1 inaesthetic#1	violating aesthetic canons or requirements; deficient in tastefulness or beauty; "inaesthetic and quite unintellectual"; "peered through those inaesthetic spectacles"
a	00070839	0.125	0.5	unartistic#1 inartistic#1	lacking aesthetic sensibility;
a	00070939	0.375	0	affected#1	acted upon; influenced
a	00071142	0.5	0.5	impressed#1	deeply or markedly affected or influenced
a	00071242	0	0.375	struck#1 stricken#2 smitten#1	(used in combination) affected by something overwhelming; "conscience-smitten"; "awe-struck"
a	00071427	0.125	0	stage-struck#1	infatuated with or enthralled by the theater especially the desire to act
a	00071559	0	0.625	subject#3	likely to be affected by something; "the bond is subject to taxation"; "he is subject to fits of depression"
a	00071739	0.125	0.5	taken#2	be affected with an indisposition; "the child was taken ill"; "couldn't tell when he would be taken drunk"
a	00071897	0	0.5	wonder-struck#1	affected by or overcome with wonder
a	00071992	0.125	0.125	unaffected#1	undergoing no change when acted upon; "entirely unaffected by each other's writings"; "fibers remained apparently unaffected by the treatment"
a	00072281	0	0.625	immune#4	(usually followed by `to') not affected by a given influence; "immune to persuasion"
a	00072436	0.125	0	superior#7	(often followed by `to') above being affected or influenced by; "he is superior to fear"; "an ignited firework proceeds superior to circumstances until its blazing vitality fades"
a	00072673	0	0.625	unimpressed#1	not moved to serious regard; "trying to appear unimpressed"
a	00072790	0.25	0.625	untouched#2 unswayed#1 uninfluenced#1	not influenced or affected; "stewed in its petty provincialism untouched by the brisk debates that stirred the old world"- V.L.Parrington; "unswayed by personal considerations"
a	00073048	0	0	unnatural#3 affected#2	speaking or behaving in an artificial way to make an impression
a	00073358	0	0	strained#4 agonistic#3	struggling for effect; "agonistic poses"
a	00073465	0	0.25	stilted#1 hokey#2 contrived#2 artificial#2	artificially formal; "that artificial humility that her husband hated"; "contrived coyness"; "a stilted letter of acknowledgment"; "when people try to correct their speech they develop a stilted pronunciation"
a	00073761	0.125	0.625	strained#3 forced#4 constrained#1	lacking spontaneity; not natural; "a constrained smile"; "forced heartiness"; "a strained smile"
a	00073935	0	0.25	elocutionary#2	(used of style of speaking) overly embellished; "an elocutionary Oxonian delivery"
a	00074094	0	0.375	mannered#1	having unnatural mannerisms; "brief, mannered and unlifelike idiom"
a	00074216	0.25	0.125	plummy#2	(of a voice) affectedly mellow and rich; "the radio announcer's plummy voice"
a	00074346	0.75	0.125	unaffected#4	free of artificiality; sincere and genuine; "an unaffected grace"
a	00074594	0.25	0	natural#10 lifelike#2	free from artificiality; "a lifelike pose"; "a natural reaction"
a	00074741	0	0.375	unmannered#2	without artificiality; natural; "the doctor's quiet unmannered entry"
a	00074867	0.125	0.125	unselfconscious#1	not self-conscious; "she grew up with him in unselfconscious friendship"
a	00075019	0	0	unstilted#1	flowing naturally and continuously; "unstilted conversation"
a	00075135	0.5	0	affirmatory#1 affirmative#1	affirming or giving assent; "an affirmative decision"; "affirmative votes"
a	00075389	0.25	0	assentient#1	expressing agreement or consent; "an assenting nod"
a	00075515	0	0.75	negative#2	expressing or consisting of a negation or refusal or denial
a	00075737	0	0.625	dissident#2 dissenting#1 dissentient#2	disagreeing, especially with a majority
a	00075952	0.375	0.25	acceptive#1	inclined to accept rather than reject; "she was seldom acceptive of my suggestions"
a	00076127	0.375	0.125	accepting#1	tolerating without protest; "always more accepting of coaching suggestion than her teammates"; "the atmosphere was judged to be more supporting and accepting"
a	00076341	0.125	0.5	rejective#1	rejecting or tending to reject; "rejective or overcritical attitudes of disappointed parents"
a	00076580	0.125	0.875	dismissive#2	stopping to associate with; "they took dismissive action after the third violation"
a	00076739	0	0	repudiative#1	rejecting emphatically; e.g. refusing to pay or disowning; "a veto is a repudiative act"
a	00076921	0	0	afloat#2	borne on the water; floating
a	00077059	0	0	adrift#2	afloat on the surface of a body of water; "after the storm the boats were adrift"
a	00077196	0	0	floating#1	borne up by or suspended in a liquid; "the ship is still floating"; "floating logs"; "floating seaweed"
a	00077354	0	0	waterborne#2	supported by water; "waterborne craft"
a	00077449	0	0	aground#1	stuck in a place where a ship can no longer float; "a ship aground offshore"; "a boat aground on the beach waiting for the tide to lift it"
a	00077645	0	0.5	afraid#1	filled with fear or apprehension; "afraid even to turn his head"; "suddenly looked afraid"; "afraid for his life"; "afraid of snakes"; "afraid to ask questions"
a	00078329	0	0.75	acrophobic#1	suffering from acrophobia; abnormally afraid of high places
a	00078463	0	0.125	afeared#1 afeard#1	a pronunciation of afraid
a	00078576	0.25	0	shocked#1 dismayed#1 appalled#1 aghast#1	struck with fear, dread, or consternation
a	00078705	0	0.75	agoraphobic#1	suffering from agoraphobia; abnormally afraid of open or public places
a	00078851	0	0.625	alarmed#1	experiencing a sudden sense of danger
a	00078942	0	0.875	algophobic#1	suffering from algophobia; abnormally afraid of pain
a	00079069	0.125	0.625	apprehensive#3	in fear or dread of possible evil or harm; "apprehensive for one's life"; "apprehensive of danger"
a	00079262	0.125	0.25	hangdog#2	frightened into submission or compliance
a	00079356	0	0.75	claustrophobic#2	suffering from claustrophobia; abnormally afraid of closed-in places
a	00079485	0.125	0.375	fearful#1	experiencing or showing fear; "a fearful glance"; "fearful of criticism"
a	00079629	0	0.125	scared#1 frightened#1	made afraid; "the frightened child cowered in the corner"; "too shocked and scared to move"
a	00079786	0	0.25	horror-struck#1 horror-stricken#1 horrified#1	stricken with horror
a	00079896	0.625	0.125	hunted#1	reflecting the fear or terror of one who is hunted; "the hopeless hunted look on the prisoner's face"; "a glitter of apprehension in her hunted eyes"
a	00080098	0	0.75	hydrophobic#2 aquaphobic#1	abnormally afraid of water
a	00080213	0	0.75	mysophobic#1	suffering from mysophobia; abnormally afraid of dirt or contamination
a	00080357	0	0	terrified#1 panicky#1 panicked#1 panic-struck#1 panic-stricken#1 frightened#2	thrown into a state of intense fear or desperation; "became panicky as the snow deepened"; "felt panicked before each exam"; "trying to keep back the panic-stricken crowd"; "the terrified horse bolted"
a	00080698	0	0.75	numb#3	so frightened as to be unable to move; stunned or paralyzed with terror; petrified; "too numb with fear to move"
a	00080861	0	0.375	shitless#1	extremely frightened; "he was scared shitless"
a	00080981	0	0.5	terror-struck#1 terror-stricken#1	struck or filled with terror
a	00081087	0	0.625	triskaidekaphobic#1	suffering from triskaidekaphobia (abnormal fear of the number 13)
a	00081234	0	0.625	unnerved#1	deprived of courage and strength; "the steeplejack, exhausted and unnerved, couldn't hold on to his dangerous perch much longer"
a	00081417	0.125	0	white-lipped#1	having white lips from fear or terror
a	00081513	0	0.75	xenophobic#1	suffering from xenophobia; having abnormal fear or hatred of the strange or foreign
a	00081671	0.25	0.125	unafraid#1 fearless#1	oblivious of dangers or perils or calmly resolute in facing them
a	00081930	0	0.625	unapprehensive#1	not recognizing or slow to recognize danger
a	00082034	0.25	0.375	unshrinking#1 unintimidated#1 unflinching#1 unblinking#2	not shrinking from danger
a	00082160	0.625	0.25	unfrightened#1	not affected by fright
a	00082241	0.5	0	aggressive#1	having or showing determination and energetic pursuit of your ends; "an aggressive businessman"; "an aggressive basketball player"; "he was aggressive and imperious; positive in his convictions"; "aggressive drivers"
a	00082766	0.5	0	combative#3 bellicose#1 battleful#1	having or showing a ready disposition to fight; "bellicose young officers"; "a combative impulse"; "a contentious nature"
a	00083003	0.5	0.125	militant#2 competitive#3	showing a fighting disposition; "highly competitive sales representative"; "militant in fighting for better wages for workers"; "his self-assertive and ubiquitous energy"
a	00083296	0.125	0.125	high-pressure#1 hard-hitting#2	aggressively and persistently persuasive; "a hard-hitting advertising campaign"; "a high-pressure salesman"
a	00083478	0	0	hostile#5	unsolicited and resisted by the management of the target company ( used of attempts to buy or take control of a business); "hostile takeover"; "hostile tender offer"; "hostile bid"
a	00083749	0.25	0	in-your-face#1	blatantly aggressive; "on-line hard-boiled in-your-face pornography"
a	00083876	0.125	0.25	obstreperous#2	boisterously and noisily aggressive; "kept up an obstreperous clamor"
a	00084022	0	0	vulturous#1 vulturine#1 ravening#1 raptorial#2 rapacious#1 predatory#2	living by preying on other animals especially by catching living prey; "a predatory bird"; "the rapacious wolf"; "raptorial birds"; "ravening wolves"; "a vulturine taste for offal"
a	00084353	0.25	0	rough#7 pugnacious#2	ready and able to resort to force or violence; "pugnacious spirits...lamented that there was so little prospect of an exhilarating disturbance"- Herman Melville; "they were rough and determined fighting men"
a	00084661	0.375	0.125	scrappy#1	full of fighting spirit; "a scrappy admiral"
a	00084795	0.25	0.5	truculent#1	defiantly aggressive; "a truculent speech against the new government"
a	00084956	0	0.625	unaggressive#1 nonaggressive#1	not aggressive; not given to fighting or assertiveness
a	00085139	0.125	0.375	low-pressure#1	not forceful; "a low-pressure salesman"; "a low-pressure campaign"
a	00085264	0	0.5	agitated#1	troubled emotionally and usually deeply; "agitated parents"
a	00085630	0.25	0.5	worked_up#1 excited#1 emotional#4 aroused#6	(of persons) excessively affected by emotion; "he would become emotional over nothing at all"; "she was worked up about all the noise"
a	00085870	0	0.125	overwrought#1 distraught#1	deeply agitated especially from emotion; "distraught with grief"
a	00086005	0	0.5	shaken#1 jolted#2	disturbed psychologically as if by a physical jolt or shock; "retrieved his named from her jolted memory"; "the accident left her badly shaken"
a	00086210	0.375	0.375	hectic#1 feverish#1	marked by intense agitation or emotion; "worked at a feverish pace"
a	00086341	0.25	0.5	phrenetic#1 frenzied#2 frenetic#1 frantic#1	excessively agitated; distraught with fear or other violent emotion; "frantic with anger and frustration"; "frenetic screams followed the accident"; "a frenzied look in his eye"
a	00086606	0.125	0.625	hysterical#2	marked by excessive or uncontrollable emotion; "hysterical laughter"; "a mob of hysterical vigilantes"
a	00086801	0	0.5	psychedelic#3	(of a mental state) characterized by intense and distorted perceptions and hallucinations and feelings of euphoria or sometimes despair; "a psychedelic experience"
a	00087022	0	0	wild-eyed#1	appearing extremely agitated; "crowded the wild-eyed animals into a truck"
a	00087152	0.125	0.625	unagitated#2	not agitated or disturbed emotionally
a	00087354	0	0.125	agitated#2	physically disturbed or set in motion; "the agitated mixture foamed and bubbled"
a	00087597	0	0	turbulent#2 roily#1 roiling#1 roiled#2 churning#2	(of a liquid) agitated vigorously; in a state of turbulence; "the river's roiling current"; "turbulent rapids"
a	00087837	0.25	0	churning#1 churned-up#1	moving with or producing or produced by vigorous agitation; "winds whipped the piled leaves into churning masses"; "a car stuck in the churned-up mud"
a	00088055	0	0	jolted#1	bumped or shaken jerkily; "the jolted passengers"
a	00088157	0	0	ruffled#1 rippled#2	shaken into waves or undulations as by wind; "the rippled surface of the pond"; "with ruffled flags flying"
a	00088328	0.25	0.25	seething#1	in constant agitation; "a seething flag-waving crowd filled the streets"; "a seething mass of maggots"; "lovers and madmen have such seething brains"- Shakespeare
a	00088545	0	0	stirred#3	set into a usually circular motion in order to mix or blend
a	00088658	0	0.75	unagitated#1	not physically disturbed or set in motion
a	00088792	0	0.25	nonturbulent#1	(of a liquid) not turbulent; "nonturbulent flow"
a	00088899	0.5	0.25	unstirred#1	not agitated by stirring; "the ingredients sat in the bowl unstirred while she buttered the pan"
a	00089051	0.5	0	agreeable#1	conforming to your own liking or feelings or nature; "Is the plan agreeable to you?"; "he's an agreeable fellow"; "My idea of an agreeable person...is a person who agrees with me"- Disraeli; "an agreeable manner"
a	00089355	0.125	0.875	disagreeable#1	not to your liking; "a disagreeable situation"
a	00089550	0	0.5	vexing#2 vexatious#1 teasing#3 plaguy#1 plaguey#2 pestiferous#4 pestering#1 pesky#1 nettlesome#1 irritating#1 galling#1 bothersome#1 annoying#1	causing irritation or annoyance; "tapping an annoying rhythm on his glass with his fork"; "aircraft noise is particularly bothersome near the airport"; "found it galling to have to ask permission"; "an irritating delay"; "nettlesome paperwork"; "a pesky mosquito"; "swarms of pestering gnats"; "a plaguey newfangled safety catch"; "a teasing and persistent thought annoyed him"; "a vexatious child";…
a	00090219	0.333	0.667	harsh#6 abrasive#2	sharply disagreeable; rigorous; "the harsh facts of court delays"; "an abrasive character"
a	00090408	0	0.625	trying#2 stressful#1 nerve-wracking#1 nerve-racking#1	extremely irritating to the nerves; "nerve-racking noise"; "the stressful days before a war"; "a trying day at the office"
a	00090628	0	0.625	unsweet#2	distasteful; "he found life unsweet"
a	00090718	0	0	air-to-surface#1 air-to-ground#1	operating from or designed to be fired from aircraft at targets on the ground; "air-to-surface missiles"
a	00090917	0	0	air-to-air#1	operating between or launched from or involving rockets or aircraft in flight; "air-to-air missiles"; "air-to-air communications"
a	00091121	0	0	surface-to-air#1	operating from or designed to be launched from the ground against an airborne target; "surface-to-air missiles"
a	00091311	0.5	0	watchful#1 alert#1	engaged in or accustomed to close observation; "caught by a couple of alert cops"; "alert enough to spot the opportunity when it came"; "constantly alert and vigilant, like a sentinel on duty"
a	00091764	0.375	0	wakeful#1 vigilant#1 open-eyed#1 argus-eyed#2	carefully observant or attentive; on the lookout for possible danger; "a policy of open-eyed awareness"; "the vigilant eye of the town watch"; "there was a watchful dignity in the room"; "a watchful parent with a toddler in tow"
a	00092136	0.125	0.625	fly#1	(British informal) not to be deceived or hoodwinked
a	00092275	0.5	0	wide-awake#2 heads-up#1	fully alert and watchful; "played heads-up ball"
a	00092391	0.125	0.375	sleepless#2 lidless#3	always watchful; "to an eye like mine, a lidless watcher of the public weal"- Alfred Tennyson
a	00092551	0.25	0.5	unwatchful#1 unvigilant#1 unalert#1	not alert to what is potentially dangerous
a	00092691	0	0	algorithmic#1	of or relating to or having the characteristics of an algorithm
a	00092848	0	0	recursive#1	of or relating to a recursion
a	00092933	0	0	heuristic#1	of or relating to or using a general formulation that serves to guide investigation
a	00093108	0	0	trial-and-error#2	relating to solving problems by experience rather than theory; "they adopted a trial-and-error procedure"
a	00093275	0	0	alienable#1	transferable to another owner
a	00093433	0	0	appropriable#1	that can be appropriated; "appropriable funds"
a	00093556	0.125	0	transferrable#2 transferable#2 negotiable#3 conveyable#1 assignable#1	legally transferable to the ownership of another; "negotiable bonds"
a	00093810	0.125	0.375	unalienable#1 inalienable#1	incapable of being repudiated or transferred to another; "endowed by their Creator with certain unalienable rights"
a	00094069	0.125	0.625	inviolable#4 infrangible#2 absolute#5	not capable of being violated or infringed; "infrangible human rights"
a	00094239	0.5	0	non-negotiable#1	cannot be bought or sold
a	00094324	0.125	0.5	untransferable#1 unassignable#1 nontransferable#1	incapable of being transferred
a	00094448	0.125	0	live#3 alive#1	possessing life; "the happiest person alive"; "the nerve is alive"; "doctors are working hard to keep him alive"; "burned alive"; "a live canary"
a	00094799	0.375	0.125	liveborn#1	(of newborn infant) showing signs of life after birth; not stillborn; "a liveborn baby"
a	00094941	0.5	0	viable#2	capable of life or normal growth and development; "viable seeds"; "a viable fetus"
a	00095094	0	0	vital#4	manifesting or characteristic of life; "a vital, living organism"; "vital signs"
a	00095280	0	0.75	dead#1	no longer having or seeming to have or expecting to have life; "the nerve is dead"; "a dead pallor"; "he was marked as a dead man by the assassin"
a	00095873	0	0.5	gone#2 departed#2 deceased#1 at_rest#2 at_peace#1 asleep#3	dead; "he is deceased"; "our dear departed friend"
a	00096072	0	0	assassinated#1	murdered by surprise attack for political reasons; "the 20th century has seen too many assassinated leaders"
a	00096239	0	0.5	exsanguinous#1 exsanguine#1 bloodless#1	destitute of blood or apparently so; "the bloodless carcass of my Hector sold"- John Dryden
a	00096414	0	0	brain_dead#1	having irreversible loss of brain function as indicated by a persistent flat electroencephalogram; "was declared brain dead"
a	00096595	0	0.75	pulseless#1 inanimate#3 breathless#3	appearing dead; not breathing or having no perceptible pulse; "an inanimate body"; "pulseless and dead"
a	00096815	0	0.375	cold#13	lacking the warmth of life; "cold in his grave"
a	00096913	0	0	d.o.a.#1	abbreviation for `dead on arrival' at the emergency room
a	00097022	0	0.375	deathly#1 deathlike#1	having the physical appearance of death; "a deathly pallor"
a	00097147	0	0	defunct#2	having ceased to exist or live; "the will of a defunct aunt"; "a defunct Indian tribe"
a	00097305	0	0.375	doomed#1	marked for certain death; "the black spot told the old sailor he was doomed"
a	00097452	0	0	executed#1	put to death as punishment; "claimed the body of the executed traitor"
a	00097577	0	0.25	fallen#4	killed in battle; "to honor fallen soldiers"
a	00097674	0.125	0	late#4	having died recently; "her late husband"
a	00097768	0	0.5	lifeless#1 exanimate#1	deprived of life; no longer living; "a lifeless body"
a	00097906	0	0	murdered#1	killed unlawfully; "the murdered woman"; "lay a wreath on murdered Lincoln's bier"
a	00098043	0	0.625	nonviable#1	not capable of living or developing successfully
a	00098147	0	0	slain#1	killed; `slain' is formal or literary as in "slain warriors"; "a picture of St. George and the slain dragon"
a	00098307	0.25	0.5	stillborn#2	(of newborn infant) showing no signs of life at birth; not liveborn; "a stillborn baby"
a	00098450	0	0.375	stone-dead#1	as lifeless as a stone
a	00098529	0	0	apocrine#1	(of exocrine glands) producing a secretion in which part of the secreting cell is released with the secretion; "mother's milk is one apocrine secretion"
a	00098736	0.25	0	eccrine#1	(of exocrine glands) producing a clear aqueous secretion without releasing part of the secreting cell; important in regulating body temperature
a	00098933	0	0	artesian#1	(of water) rising to the surface under internal hydrostatic pressure; "an artesian well"; "artesian pressure"
a	00099097	0	0.125	subartesian#1	(of water) rising naturally in a well to a height appreciably above that of the surrounding water table but not flowing out of the well
a	00099290	0.5	0	live#2	exerting force or containing energy; "live coals"; "tossed a live cigarette out the window"; "got a shock from a live wire"; "live ore is unmined ore"; "a live bomb"; "a live ball is one in play"
a	00099590	0	0	in_play#1	of a ball; "the ball is still in play"
a	00099704	0	0.125	living#6	(used of minerals or stone) in its natural state and place; not mined or quarried; "carved into the living stone";
a	00099874	0	0.625	dead#2	not showing characteristics of life especially the capacity to sustain life; no longer exerting force or having energy or heat; "Mars is a dead planet"; "dead soil"; "dead coals"; "the fire is dead"
a	00100213	0	0.125	out#2 extinct#3	being out or having grown cold; "threw his extinct cigarette into the stream"; "the fire is out"
a	00100373	0	0.75	lifeless#4	not having the capacity to support life; "a lifeless planet"
a	00100506	0	0	out_of_play#1	(of a ball) "a ball that is out of play is dead"
a	00100634	0	0	alphabetical#2 alphabetic#2	arranged in order according to the alphabet; "an alphabetic arrangement"; "dictionaries list words in alphabetical order"
a	00100881	0	0	abecedarian#1	alphabetically arranged (as for beginning readers)
a	00100989	0	0	alphabetized#1 alphabetised#1	having been put in alphabetical order; "the cards are all alphabetized, as you requested"
a	00101152	0	0.125	analphabetic#2	not alphabetic; "an analphabetic arrangement of letters"; "Jesperson's system of phonetic transcription is analphabetic"
a	00101331	0	0	altricial#1	(of hatchlings) naked and blind and dependent on parents for food
a	00101452	0.25	0	precocial#1	(of hatchlings) covered with down and having eyes open; capable of leaving the nest within a few days
a	00101609	0.875	0	selfless#1 altruistic#1	showing unselfish concern for the welfare of others
a	00101800	0.375	0	self-centred#1 self-centered#1 egoistical#1 egoistic#1 egocentric#1	limited to or caring only about yourself and your own needs
a	00102079	0.5	0	self-involved#1 self-absorbed#1	absorbed in your own interests or thoughts etc
a	00102201	0.125	0	ambiguous#2	having more than one possible meaning; "ambiguous words"; "frustrated by ambiguous instructions, the parents were unable to assemble the toy"
a	00102578	0.5	0	double-barrelled#2 double-barreled#2	having two purposes; twofold; "our double-barreled desire to make things profitable as well as attractive"- Louis Kronenbergers
a	00102786	0	0	double-edged#1	capable of being interpreted in two usually contradictory ways; "double-edged praise"
a	00102930	0.25	0.125	oracular#3 enigmatic#2	resembling an oracle in obscurity of thought; "the oracular sayings of Victorian poets"; "so enigmatic that priests might have to clarify it"; "an enigmatic smile"
a	00103196	0.375	0.375	left-handed#5	ironically ambiguous; "a left-handed compliment"
a	00103302	0.375	0	multivalent#3 multi-valued#1	having many values, meanings, or appeals; "subtle, multivalent allegory"
a	00103447	0	0	polysemous#1 polysemantic#1	of words; having many meanings
a	00103567	0.375	0.375	uncertain#7	ambiguous (especially in the negative); "she spoke in no uncertain terms"
a	00103696	0.375	0	unambiguous#1	having or exhibiting a single clearly defined meaning; "As a horror, apartheid...is absolutely unambiguous"- Mario Vargas Llosa
a	00103953	0.125	0	monosemous#1	having only one meaning
a	00104051	0.5	0.125	ambitious#1	having a strong desire for success or achievement
a	00104318	0.625	0	pushy#1 pushful#1	marked by aggressive ambition and energy and initiative; "an aggressive young executive"; "a pushful insurance agent"
a	00104533	0.5	0	wishful#2 aspiring#1 aspirant#1	desiring or striving for recognition or advancement
a	00104699	0.375	0	driven#3 determined#5 compulsive#2	strongly motivated to succeed
a	00104825	0.25	0	would-be#1 manque#1	unfulfilled or frustrated in realizing an ambition
a	00104942	0.375	0.25	overambitious#1	excessively ambitious
a	00105023	0.5	0	unambitious#1 ambitionless#1	having little desire for success or achievement
a	00105197	0.25	0.5	shiftless#1	lacking or characterized by lack of ambition or initiative; lazy; "a shiftless student"; "studied in a shiftless way"
a	00105388	0	0.25	ametropic#1	of or relating to an abnormal condition of the eye in which visual images are not in focus on the retina
a	00105566	0	0	emmetropic#1	of or relating to the normal condition of the eye in which visual images are in clear focus on the retina
a	00105746	0	0	ample#1	more than enough in size or scope or capacity; "had ample food for the party"; "an ample supply"
a	00106020	0	0	good#2 full#6	having the normally expected amount; "gives full measure"; "gives good measure"; "a good mile from here"
a	00106182	0.25	0	generous#3	more than adequate; "a generous portion"
a	00106277	0	0	wide-cut#1 wide#6 full#8	having ample fabric; "the current taste for wide trousers"; "a full skirt"
a	00106456	0	0.625	stingy#2 scrimpy#1 meagre#1 meagerly#1 meager#1	deficient in amount or quality or extent; "meager resources"; "meager fare"
a	00106821	0	0.5	spare#5 scanty#1 bare#2	lacking in amplitude or quantity; "a bare livelihood"; "a scanty harvest"; "a spare diet"
a	00107017	0.125	0.625	exiguous#1	extremely scanty; "an exiguous budget"
a	00107128	0	0.5	hand-to-mouth#1	providing only bare essentials; "a hand-to-mouth existence"
a	00107250	0	0.375	hardscrabble#1	barely satisfying a lower standard; "the sharecropper's hardscrabble life"
a	00107384	0	0	paltry#2 miserable#6 measly#1	contemptibly small in amount; "a measly tip"; "the company donated a miserable $100 for flood relief"; "a paltry wage"; "almost depleted his miserable store of dried beans"
a	00107648	0.5	0	anabolic#2	characterized by or promoting constructive metabolism; "some athletes take anabolic steroids to increase muscle size temporarily"
a	00107868	0	0	energy-storing#1 constructive-metabolic#1	of or relating to anabolism
a	00107984	0	0.75	katabolic#2 catabolic#2	characterized by destructive metabolism
a	00108145	0	0	energy-releasing#2 destructive-metabolic#1	of or relating to catabolism
a	00108263	0	0	anaclinal#1	of valleys and rivers; progressing in a direction opposite to the dip in surrounding rock strata
a	00108434	0	0	cataclinal#1	of valleys and rivers; running in the direction of the dip in surrounding rock strata
a	00108595	0	0.25	stigmatic#3 anastigmatic#2	not astigmatic
a	00108698	0	0	astigmatic#1	of or relating to a defect in the eye or in a lens caused by a deviation from spherical curvature which prevents light rays from meeting at a common focus and so results in distorted images
a	00109016	0	0	anticlinal#1	sloping downward away from a common crest
a	00109133	0	0	synclinal#1	sloping downward toward each other to create a trough
a	00109261	0	0	anadromous#1	migrating from the sea to fresh water to spawn
a	00109382	0	0	catadromous#1	migrating from fresh water to the sea to spawn
a	00109504	0	0	diadromous#1	(used of fish) migratory between fresh and salt waters
a	00109633	0	0	anabatic#1	of an air current or wind; rising especially up a slope; "an anabatic wind"
a	00109782	0	0	katabatic#1 catabatic#1	of an air current or wind; moving downward or down a slope because of cooling especially at night
a	00109966	0	0	anal_retentive#1 anal#2	a stage in psychosexual development when the child's interest is concentrated on the anal region; fixation at this stage is said to result in orderliness, meanness, stubbornness, compulsiveness, etc.
a	00110252	0	0	oral#4	a stage in psychosexual development when the child's interest is concentrated in the mouth; fixation at this stage is said to result in dependence, selfishness, and aggression
a	00110497	0	0	linear#3 analogue#1 analog#1	of a circuit or device having an output that is proportional to the input; "analogue device"; "linear amplifier"
a	00110701	0	0	digital#3	of a circuit or device that represents magnitudes in digits; "digital computer"
a	00110853	0.125	0	analytical#2 analytic#4	of a proposition that is necessarily true independent of fact or experience; "`all spinsters are unmarried' is an analytic proposition"
a	00111129	0	0	synthetical#2 synthetic#4	of a proposition whose truth value is determined by observation or facts; "`all men are arrogant' is a synthetic proposition"
a	00111415	0.125	0	uninflected#3 analytic#3	expressing a grammatical category by using two or more words rather than inflection
a	00111604	0	0	isolating#1	relating to or being a language in which each word typically expresses a distinct idea and part of speech and syntactical relations are determined almost exclusively by word order and particles
a	00111856	0	0	synthetic#3	systematic combining of root and modifying elements into single words
a	00112018	0	0	polysynthetic#1 agglutinative#1	forming derivative or compound words by putting together constituents each of which expresses a single definite meaning
a	00112231	0	0	analytical#1 analytic#2	using or skilled in using analysis (i.e., separating a whole--intellectual or substantial--into its elemental parts or basic principles); "an analytic experiment"; "an analytic approach"; "a keenly analytic man"; "analytical reasoning"; "an analytical mind"
a	00112628	0	0	synthetical#1 synthetic#2	involving or of the nature of synthesis (combining separate elements to form a coherent whole) as opposed to analysis; "limnology is essentially a synthetic science composed of elements...that extend well beyond the limits of biology"- P.S.Welch
a	00113015	0.125	0.125	inflectional#1	characterized by inflections indicating grammatical distinctions; "inflectional morphology is used to indicate number and case and tense and person etc."
a	00113245	0	0.25	derivational#1	characterized by inflections indicating a semantic relation between a word and its base; "the morphological relation between `sing' and `singer' and `song' is derivational"
a	00113476	0	0	apocarpous#1	(of ovaries of flowering plants) consisting of carpels that are free from one another as in buttercups or roses
a	00113663	0	0	syncarpous#1	(of ovaries of flowering plants) consisting of united carpels
a	00113818	0.375	0.375	angry#1	feeling or showing anger; "angry at the weather"; "angry customers"; "an angry silence"; "sending angry letters to the papers"
a	00114266	0	0.5	provoked#1 aggravated#2	incited, especially deliberately, to anger; "aggravated by passive resistance"; "the provoked animal attacked the child"
a	00114454	0.25	0.25	maddened#1 infuriated#1 furious#2 enraged#1 angered#1	marked by extreme anger; "the enraged bull attached"; "furious about the accident"; "a furious scowl"; "infuriated onlookers charged the police who were beating the boy"; "could not control the maddened crowd"
a	00114797	0.125	0.5	black#3	marked by anger or resentment or hostility; "black looks"; "black words"
a	00114921	0.125	0.625	irascible#2 choleric#3	characterized by anger; "a choleric outburst"; "an irascible response"
a	00115094	0.125	0.125	hot_under_the_collar#1	very angry
a	00115193	0.125	0	sore#3 mad#1 huffy#2	roused to anger; "stayed huffy a good while"- Mark Twain; "she gets mad when you wake her up so early"; "mad at his friend"; "sore over a remark"
a	00115494	0	0.75	umbrageous#2 outraged#1 indignant#1 incensed#1	angered at something unjust or wrong; "an indignant denial"; "incensed at the judges' unfairness"; "a look of outraged disbelief"; "umbrageous at the loss of their territory"
a	00115777	0.125	0.5	ireful#1 irate#1	feeling or showing extreme anger; "irate protesters"; "ireful words"
a	00115906	0.125	0	livid#3	furiously angry; "willful stupidity makes him absolutely livid"
a	00116058	0.5	0.25	smouldering#1 smoldering#1	showing scarcely suppressed anger; "her tone was...conversational although...her eyes were smoldering"- James Hensel
a	00116245	0	0.25	wrothful#1 wroth#1 wrathful#1	vehemently incensed and condemnatory; "they trembled before the wrathful queen"; "but wroth as he was, a short struggle ended in reconciliation"
a	00116463	0	0.125	unangry#1	not angry
a	00116529	0	0.875	resentful#1	full of or marked by resentment or indignant ill will; "resentful at the way he was treated"; "a sullen resentful attitude"
a	00116744	0.5	0.25	bitter#1 acrimonious#1	marked by strong resentment or cynicism; "an acrimonious dispute"; "bitter about the divorce"
a	00116940	0.375	0.25	rancorous#1	showing deep-seated resentment; "preserve...from rancourous envy of the rich"- Aldous Huxley
a	00117106	0	0.5	unresentful#1	not resentful; "completely unresentful and forgiving"
a	00117235	0	0.75	unbitter#1	having or showing no resentment or desire for revenge; "remarkably unbitter toward her captors"
a	00117385	0.25	0.5	sentient#1 animate#3	endowed with feeling and unstructured consciousness; "the living knew themselves just sentient puppets on God's stage"- T.E.Lawrence
a	00117654	0.125	0.25	sensate#1	having physical sensation; "sensate creatures"
a	00117754	0.125	0.5	insentient#1 insensate#1	devoid of feeling and consciousness and animation; "insentient (or insensate) stone"
a	00117961	0.25	0.5	unfeeling#2	devoid of feeling or sensation; "unfeeling trees"
a	00118066	0	0	animate#2	endowed with animal life as distinguished from plant life; "we are animate beings"
a	00118238	0	0.75	nonliving#1 non-living#1 inanimate#2	not endowed with life; "the inorganic world is inanimate"; "inanimate objects"
a	00118451	0	0	nonconscious#2	relating to the lack of consciousness of inanimate things
a	00118567	0.375	0	animated#1 alive#3	having life or vigor or spirit; "an animated and expressive face"; "animated conversation"; "became very animated when he heard the good news"
a	00118844	0.375	0	spirited#4 enlivened#2	made lively or spirited; "a meal enlivened by the music"; "a spirited debate"
a	00119006	0.375	0.25	vital#3 lively#6 full_of_life#1	full of spirit; "a dynamic full of life woman"; "a vital and charismatic leader"; "this whole lively world"
a	00119279	0.5	0.125	revived#2 reanimated#1	given fresh life or vigor or spirit; "stirred by revived hopes"
a	00119409	0.375	0.5	unanimated#1	not animated or enlivened; dull
a	00119533	0.25	0	lifeless#3	lacking animation or excitement or activity; "the party being dead we left early"; "it was a lifeless party until she arrived"
a	00119750	0.25	0.5	wan#3	lacking vitality as from weariness or illness or unhappiness; "a wan smile"
a	00119875	0.5	0	enlivened#1	made sprightly or cheerful
a	00119993	0.875	0	perked_up#1	made or become more cheerful or lively; "his attention made her feel all perked up"
a	00120132	0	0.625	unenlivened#1	not made lively or brightened; "a life unenlivened by romance"
a	00120252	0	0	animate#1	belonging to the class of nouns that denote living beings; "the word `dog' is animate"
a	00120411	0	0	inanimate#1	belonging to the class of nouns denoting nonliving things; "the word `car' is inanimate"
a	00120574	0	0.5	anonymous#1 anon.#1	having no known name or identity or known source; "anonymous authors"; "anonymous donors"; "an anonymous gift"
a	00120784	0	0	unnamed#1 unknown#2 unidentified#2 nameless#1	being or having an unknown or unnamed source; "a poem by an unknown author"; "corporations responsible to nameless owners"; "an unnamed donor"
a	00121034	0	0	onymous#1	bearing a name; "articles in magazines are usually onymous"
a	00121183	0	0	binominal#1 binomial#2	having or characterized by two names, especially those of genus and species in taxonomies; "binomial nomenclature of bacteria"
a	00121376	0	0	pseudonymous#1	bearing or identified by an assumed (often pen) name; "the writings of Mark Twain are pseudonymous"
a	00121552	0	0	antemortem#1	preceding death; "antemortem confession"
a	00121649	0	0.125	postmortem#1 postmortal#1	occurring or done after death; "postmortem changes"; "a postmortem examination to determine cause of death"; "postmortal wounds"
a	00121865	0	0	antecedent#1	preceding in time or order
a	00122128	0	0	prior#1 anterior#2	earlier in time
a	00122245	0.375	0.125	prevenient#1 anticipatory#1	in anticipation
a	00122386	0	0.375	preexisting#1 preexistent#1 pre-existing#1 pre-existent#1	existing previously or before something; "variations on pre-existent musical themes"
a	00122626	0	0	subsequent#1	following in time or order; "subsequent developments"
a	00122844	0	0	sequent#2 resultant#1 incidental#3 ensuant#1 consequent#1 concomitant#1 attendant#2 accompanying#1	following or accompanying as a consequence; "an excessive growth of bureaucracy, with attendant problems"; "snags incidental to the changeover in management"; "attendant circumstances"; "the period of tension and consequent need for military preparedness"; "the ensuant response to his appeal"; "the resultant savings were considerable"
a	00123485	0	0	ulterior#3 posterior#2 later#1	coming at a subsequent time or stage; "without ulterior argument"; "the mood posterior to"
a	00123653	0	0	antrorse#1	bent or curved forward or upward; "a plant having antrorse hairs on the stem"
a	00123804	0	0	retrorse#1	bent or curved backward or downward; "leaves with retrorse barbs"
a	00123961	0	0.125	decurved#1	bent down or curved downward; "the decurved bill of a curlew"
a	00124077	0	0	aquatic#2	operating or living or growing in water; "boats are aquatic vehicles"; "water lilies are aquatic plants"; "fish are aquatic animals"
a	00124353	0	0	marine#5	native to or inhabiting the sea; "marine plants and animals such as seaweed and whales"
a	00124493	0	0	subaquatic#2 semiaquatic#2	partially aquatic; living or growing partly on land and partly in water; "a marginal subaquatic flora"
a	00124685	0	0	underwater#2 submersed#2 submerged#2 subaqueous#1 subaquatic#1	growing or remaining under water; "viewing subaqueous fauna from a glass-bottomed boat"; "submerged leaves"
a	00124918	0	0	terrestrial#3	operating or living or growing on land
a	00125068	0	0	onshore#2	on the edge of the land; "an onshore lighthouse"
a	00125170	0	0	overland#1	traveling or passing over land; "an overland journey"; "the overland route used by Marco Polo"
a	00125319	0	0	amphibious#2	operating or living on land and in water; "amphibious vehicles"; "amphibious operations"; "amphibious troops"; "frogs are amphibious animals"
a	00125553	0	0	semiaquatic#1 amphibiotic#1	having an aquatic early or larval form and a terrestrial adult form
a	00125711	0	0.125	preceding#1	existing or coming before
a	00125993	0	0.125	above#1	appearing earlier in the same text; "flaws in the above interpretation"
a	00126116	0	0.125	above-named#1 above-mentioned#1	mentioned or named earlier in the same text
a	00126235	0	0	foregoing#1	especially of writing or speech; going before
a	00126339	0	0	prefatory#1 prefatorial#1 introductory#3	serving as an introduction or preface
a	00126497	0	0	precedent#1	preceding in time, order, or significance
a	00126702	0	0	premedical#2	preceding and preparing for the study of medicine; "premedical courses"
a	00126830	0	0	propaedeutic#1 preparatory#1 preparative#1	preceding and preparing for something; "preparatory steps"
a	00127137	0	0	previous#1 old#8	just preceding something else in time or order; "the previous owner"; "my old house was larger"
a	00127296	0	0	succeeding#1	coming after or following
a	00127543	0	0.375	consecutive#1 back-to-back#1	one after the other; "back-to-back home runs"
a	00127661	0	0	ensuing#1	following immediately and as a result of what went before; "ensuing events confirmed the prediction"
a	00127815	0	0	undermentioned#1 following#1	about to be mentioned or specified; "the following items"
a	00127948	0	0	next#1 following#2	immediately following in time or order; "the following day"; "next in line"; "the next president"; "the next item on the list"
a	00128137	0	0	in_line#1	being next in a line of succession; "he was in line for the presidency"
a	00128262	0	0	postmortem#2	after death or after an event; "a postmortem examination to determine the cause of death"; "the postmortem discussion of the President's TV address"
a	00128467	0.375	0	precedented#1	having or supported or justified by a precedent
a	00128572	0	0	unprecedented#1	having no precedent; novel; "an unprecedented expansion in population and industry"
a	00128733	0	0.625	unexampled#1 new#4	having no previous example or precedent or parallel; "a time of unexampled prosperity"
a	00128882	0	0	prehensile#1	adapted for grasping especially by wrapping around an object; "a monkey's prehensile tail"
a	00129029	0	0.125	nonprehensile#1	not prehensile
a	00129103	0	0.125	prenatal#1 antepartum#1 antenatal#1	occurring or existing before birth; "the prenatal period"; "antenatal care"
a	00129276	0	0	perinatal#1	occurring during the period around birth (5 months before and 1 month after); "perinatal mortality"; "perinatal care"
a	00129467	0	0.125	postpartum#1 postnatal#1	occurring immediately after birth; "postnatal development"
a	00129612	0	0	preprandial#1	preceding a meal (especially dinner); "a preprandial drink"
a	00129729	0	0	postprandial#1	following a meal (especially dinner); "his postprandial cigar"; "took a postprandial walk"
a	00129878	0	0	prewar#1	existing or belonging to a time before a war; "prewar levels of industrial production"
a	00130017	0	0	postwar#1	belonging to the period after a war; "postwar resettlement"; "postwar inflation"
a	00130151	0	0.125	retrograde#2	of amnesia; affecting time immediately preceding trauma
a	00130281	0	0.125	anterograde#1	of amnesia; affecting time immediately following trauma
a	00130412	0	0	antemeridian#1	before noon
a	00130518	0	0	ante_meridiem#1 a.m.#1	before noon
a	00130596	0	0	postmeridian#1	after noon
a	00130701	0	0	post_meridiem#1 p.m.#1	after noon
a	00130778	0	0	anterior#1	of or near the head end or toward the front plane of a body
a	00131018	0	0	frontal#1	belonging to the front part; "a frontal appendage"
a	00131176	0	0	frontal#4	of or adjacent to the forehead or frontal bone; "the frontal lobes"
a	00131297	0	0	prefrontal#1	anterior to a frontal structure; "a prefrontal bone"; "prefrontal lobes"
a	00131426	0	0	posterior#1	located at or near or behind a part or near the end of a structure
a	00131692	0	0	hinder#1 hind#1 back#2	located at or near the back of an animal; "back (or hind) legs"; "the hinder part of a carcass"
a	00131863	0	0	caudal#3	situated in or directed toward the part of the body from which the tail arises; "caudal fins"; "the caudal end of the body"
a	00132040	0	0	retral#2	at or near or toward the posterior
a	00132127	0	0	dorsal#1	belonging to or on or near the back or upper surface of an animal or organ or part; "the dorsal fin is the vertical fin on the back of a fish and certain marine mammals"
a	00132385	0	0	ventral#1	toward or on or near the belly (front of a primate or lower surface of a lower animal); "the ventral aspect of the human body"; "the liver is somewhat ventral in position"; "ventral (or pelvic) fins correspond to the hind limbs of a quadruped"
a	00132754	0	0	dorsoventral#1	extending from the back to the belly
a	00132849	0.5	0	appealable#1	capable of being appealed especially to a higher tribunal; "decisions...appealable to the head of the agency"- New Republic
a	00133065	0	0.5	unappealable#1	not subject to appeal; "the judge's ruling was handed down in a preliminary hearing rather than a trial and was therefore unappealable"
a	00133259	0	0	appendaged#1	having an appendage
a	00133335	0	0.625	unappendaged#1	not having an appendage
a	00133417	0.5	0.25	appetizing#1 appetising#1	appealing to or stimulating the appetite especially in appearance or aroma
a	00133669	0.625	0.25	savoury#3 savory#3 mouth-watering#1	pleasing to the sense of taste
a	00133851	0	0.75	unappetizing#1 unappetising#1	not appetizing in appearance, aroma, or taste
a	00134060	0	0	approachable#2	easy to meet or converse or do business with; "a friendly approachable person"
a	00134251	0.125	0.125	accessible#4	easy to get along with or talk to; friendly; "an accessible and genial man"
a	00134401	0	0.375	unapproachable#1	discouraging intimacies; reserved; "an unapproachable executive"
a	00134562	0.125	0.625	standoffish#1 offish#1	lacking cordiality; unfriendly; "a standoffish manner"
a	00134701	0	0	appropriate#1	suitable for a particular person or place or condition etc; "a book not appropriate for children"; "a funeral conducted the appropriate solemnity"; "it seems that an apology is appropriate"
a	00135092	0	0	befitting#1	appropriate to; "behavior befitting a father"
a	00135193	0	0	grade-appropriate#1	the quality of ability and work that is appropriate for students in a specified grade
a	00135342	0.5	0	pat#2	exactly suited to the occasion; "a pat reply"
a	00135455	0	0	right#6 proper#4	appropriate for a condition or purpose or occasion or a person's character, needs; "everything in its proper place"; "the right man for the job"; "she is not suitable for the position"
a	00135718	0.125	0.75	inappropriate#1	not suitable for a particular occasion etc; "noise seems inappropriate at a time of sadness"; "inappropriate shoes for a walk on the beach"; "put inappropriate pressure on them"
a	00136081	0	0.625	unbefitting#1	not befitting; "behavior unbefitting a father"
a	00136185	0	0.875	wrong#3 improper#3	not appropriate for a purpose or occasion; "said all the wrong things"
a	00136354	0	0	due#1	owed and payable immediately or on demand; "payment is due"
a	00136589	0	0	callable#1	subject to a demand for payment before due date; "callable bonds"
a	00136727	0	0	collect#1 cod#1	payable by the recipient on delivery; "a collect call"; "the letter came collect"; "a COD parcel"
a	00136884	0.125	0.125	payable#1 collectible#1 collectable#1	subject to or requiring payment especially as specified; "a collectible bill"; "a note payable on demand"; "a check payable to John Doe"
a	00137120	0	0.25	overdue#1 delinquent#3	past due; not paid at the scheduled time; "an overdue installment"; "a delinquent account"
a	00137277	0	0	receivable#1	awaiting payment; "accounts receivable"
a	00137373	0	0	out-of-pocket#1	calling for the spending of cash; "his out-of-pocket costs were $10"
a	00137501	0	0	repayable#1	subject to repayment; "business loans are usually repayable in regular installments"
a	00137641	0.125	0.25	undue#1	not yet payable; "an undue loan"
a	00137725	0.75	0	due#3	suitable to or expected in the circumstances; "all due respect"; "due cause to honor them"; "a long due promotion"; "in due course"; "due esteem"; "exercising due care"
a	00137943	0	0.625	undue#2	not appropriate or proper (or even legal) in the circumstances; "undue influence"; "I didn't want to show undue excitement"; "accused of using undue force"
a	00138169	0.5	0.125	apropos#1	of an appropriate or pertinent nature
a	00138314	0.375	0.25	pertinent#2 apt#4 apposite#1	being of striking appropriateness and pertinence; "the successful copywriter is a master of apposite and evocative verbal images"; "an apt reply"
a	00138622	0.25	0.75	malapropos#1	of an inappropriate or incorrectly applied nature
a	00138782	0.125	0.875	out_of_place#1 inapposite#1	of an inappropriate or misapplied nature
a	00138912	0.25	0	a_priori#1	involving deductive reasoning from a general principle to a necessary effect; not supported by fact; "an a priori judgment"
a	00139126	0.125	0	a_posteriori#1	involving reasoning from facts or particulars to general principles or from effects to causes; "a posteriori demonstration"
a	00139344	0	0.5	apteral#1	having columns at one or both ends but not along the sides
a	00139492	0.375	0	porticoed#1 amphistylar#2 amphiprostyle#1 amphiprostylar#1	marked by columniation having free columns in porticoes either at both ends or at both sides of a structure
a	00139702	0.375	0	pseudoprostyle#1 prostyle#1	marked by columniation having free columns in a portico only across the opening to the structure
a	00139870	0	0	peripteral#1	having columns on all sides
a	00139990	0	0	monopteral#1	having circular columniation
a	00140075	0	0	pseudoperipteral#1 peristylar#1	having columniation completely circling an area of the structure
a	00140233	0	0	arbitrable#1	appropriate for or subject to settlement by arbitration; "an arbitrable wage and health benefits policy"; "an arbitrable dispute"
a	00140437	0	0.625	nonarbitrable#1	not appropriate for or subject to arbitration
a	00140542	0.125	0	columned#1	having or resembling columns; having columns of a specified kind (often used as a combining form); "a columned portico"; "trees with columned trunks"; "white-columned houses"
a	00140880	0	0	amphistylar#1	having columns either at both ends or at both sides
a	00140989	0.375	0.25	columnar#2	characterized by columns; "columnar construction"
a	00141111	0	0	columnlike#1 columniform#1 columnar#1	having the form of a column; "trees with columniform trunks"; "columnar forms"; "a columnlike tree trunk"
a	00141316	0.125	0	colonnaded#1	having a series of columns arranged at regular intervals
a	00141429	0.125	0	pillared#1	having pillars; "the pillared portico"
a	00141522	0	0.5	uncolumned#1 noncolumned#1	not having columns
a	00141647	0	0.25	astylar#1	lacking columns or pillars
a	00141746	0.125	0.25	unpillared#1	lacking pillars
a	00141818	0	0	tree-living#1 arboreous#1 arboreal#2	inhabiting or frequenting trees; "arboreal apes"
a	00141947	0	0.625	nonarboreal#1	not inhabiting or frequenting trees
a	00142040	0	0.125	sandy#2 sandlike#1 arenaceous#1	resembling or containing or abounding in sand; or growing in sandy areas; "arenaceous limestone"; "arenaceous grasses"
a	00142270	0	0.125	clayey#1 argillaceous#1	resembling or containing clay; "argillaceous rocks"
a	00142407	0.25	0.125	armed#1	(used of persons or the military) characterized by having or bearing arms; "armed robbery"
a	00142622	0	0	weaponed#1 equipped#4	carrying weapons
a	00142704	0	0	light-armed#2	armed with light equipment and weapons; "a light-armed brigade"
a	00142825	0	0	militarized#1 militarised#1	issued military arms
a	00142917	0	0.5	unarmed#1	(used of persons or the military) not having or using arms; "went alone and unarmed"; "unarmed peasants were shot down"; "unarmed vehicles"
a	00143201	0.125	0	barehanded#1	with bare hands; "fought barehanded"
a	00143294	0.125	0	clean#16	not carrying concealed weapons
a	00143376	0	0.125	defenseless#3 defenceless#2	lacking weapons for self-defense
a	00143516	0	0	weaponless#1	without a weapon
a	00143589	0	0.125	armoured#2 armored#1	protected by armor (used of persons or things military)
a	00143854	0	0.375	steel-plated#1 armour-plated#1 armour-clad#1 armor-plated#1 armor-clad#1	covered with heavy steel; "armor-plated vehicles"
a	00144020	0	0.5	bony-plated#1	covered with bony plates
a	00144102	0.375	0.25	bulletproof#2	not penetrable by bullets; "bulletproof glass"; "bulletproof vest"
a	00144244	0	0	lightly_armoured#1 lightly_armored#1	equipped with armor heavy enough to provide protection against fire from light arms
a	00144408	0	0	mail-cheeked#1	having bony plates on the sides of the head
a	00144510	0	0.125	mailed#1 mail-clad#1	wearing protective mail
a	00144598	0	0	scaled#2	(used of armor) having overlapping metal plates attached to a leather backing
a	00144728	0	0	unarmoured#2 unarmored#2	(used of persons or things military) without protective armor
a	00144877	0	0.125	armed#3	(used of plants and animals) furnished with bristles and thorns
a	00145083	0	0.375	thorny#2 spiny#2 setose#1 setaceous#1 prickly#2 burry#1 burred#1 bristly#2 bristled#1 briery#1 briary#1 barbellate#1 barbed#2	having or covered with protective barbs or quills or spines or thorns or setae etc.; "a horse with a short bristly mane"; "bristly shrubs"; "burred fruits"; "setaceous whiskers"
a	00145628	0.25	0.25	bristlelike#1	resembling a bristle
a	00145706	0	0.125	brushlike#1	resembling a brush; "brushlike blue blooms"
a	00145805	0.25	0.25	thistlelike#1	resembling a thistle
a	00145883	0	0.25	taloned#1 clawed#2	(of predatory animals) armed with claws or talons
a	00145995	0	0.625	unarmed#2	(used of plants or animals) lacking barbs or stings or thorns
a	00146128	0.125	0.375	thornless#1 spineless#4	lacking thorns
a	00146210	0	0	armed#2	having arms or arms as specified; used especially in combination; "the many-armed goddess Shiva"
a	00146430	0	0.125	armlike#1	resembling an arm
a	00146501	0	0	brachiate#2	having arms or armlike appendages
a	00146609	0	0	long-armed#1	having relatively long arms
a	00146693	0	0	one-armed#1	having one arm; "a one-armed veteran"
a	00146786	0	0	armless#1	having no arms; "the armless Venus de Milo"
a	00146883	0	0.125	armoured#1 armored#2	used of animals; provided with protective covering
a	00147052	0	0.125	bone-covered#1	(of animals) armored with bone
a	00147160	0	0	scaly#2 scaley#1 scaled#1	having the body covered or partially covered with thin horny plates, as some fish and reptiles
a	00147397	0	0	silver-scaled#1	having the body covered or partially covered with silver-colored scales
a	00147528	0	0.125	unarmoured#1 unarmored#1	used of animals; without protective covering
a	00147659	0	0.625	scaleless#1	destitute of scales
a	00147734	0.625	0	artful#2	marked by skill in achieving a desired end especially with cunning or craft; "the artful dodger"; "an artful choice of metaphors"
a	00148078	0.625	0.125	wily#1 tricky#3 tricksy#1 sly#1 slick#4 knavish#1 guileful#1 foxy#1 dodgy#2 cunning#2 crafty#1	marked by skill in deception; "cunning men often pass for wise"; "deep political machinations"; "a foxy scheme"; "a slick evasive answer"; "sly as a fox"; "tricky Dick"; "a wily old attorney"
a	00148642	0.625	0	precious#4 cute#2	obviously contrived to charm; "an insufferably precious performance"; "a child with intolerably cute mannerisms"
a	00148852	0.125	0	scheming#2 designing#1	concealing crafty designs for advancing your own interest; "a selfish and designing nation obsessed with the dark schemes of European intrigue"- W.Churchill; "a scheming wife"; "a scheming gold digger"
a	00149120	0.625	0	deep#15	exhibiting great cunning usually with secrecy; "deep political machinations"; "a deep plot"
a	00149262	0.625	0	elusive#2	skillful at eluding capture; "a cabal of conspirators, each more elusive than the archterrorist"- David Kline
a	00149461	0.25	0	manipulative#1	skillful in influencing or controlling others to your own advantage; "the early manipulative techniques of a three-year-old child"
a	00149686	0.125	0.25	pawky#1	cunning and sly; "the pawky rich old lady who incessantly scores off her parasitical descendants"- Punch
a	00149861	0.25	0.625	artless#2	simple and natural; without cunning or deceit; "an artless manner"; "artless elegance"
a	00150055	0.25	0.375	careless#2	effortless and unstudied; "an impression of careless elegance"; "danced with careless grace"
a	00150202	0.125	0.5	articulate#1	expressing yourself easily or characterized by clear expressive language; "articulate speech"; "an articulate orator"; "articulate beings"
a	00150505	0.375	0.125	smooth-spoken#1 silver-tongued#1 silver#4 fluent#2 facile#3 eloquent#1	expressing yourself readily, clearly, effectively; "able to dazzle with his facile tongue"; "silver speech"
a	00150835	0.5	0	speech-endowed#1	capable of speech; "the speaking animal"
a	00150936	0	0	well-spoken#1	speaking or spoken fittingly or pleasingly; "a well-spoken gentleman"; "a few well-spoken words on civic pride"
a	00151105	0	0.625	unarticulate#1 inarticulate#1	without or deprived of the use of speech or words; "inarticulate beasts"; "remained stupidly inarticulate and saying something noncommittal"; "inarticulate with rage"; "an inarticulate cry"
a	00151530	0	0.75	aphasic#2	unable to speak because of a brain lesion
a	00151661	0	0.75	voiceless#4 aphonic#1	being without sound through injury or illness and thus incapable of all but whispered speech
a	00151855	0	0	silent#6 mute#2 dumb#4	unable to speak because of hereditary deafness
a	00152004	0	0	dumb#3	lacking the power of human speech; "dumb animals"
a	00152104	0.125	0.5	tongue-tied#1 incoherent#3	unable to express yourself clearly or fluently; "felt tongue-tied with embarrassment"; "incoherent with grief"
a	00152285	0.25	0.5	wordless#1 unspoken#1 tongueless#2 mute#1	expressed without speech; "a mute appeal"; "a silent curse"; "best grief is tongueless"- Emily Dickinson; "the words stopped at her lips unsounded"; "unspoken grief"; "choking exasperation and wordless shame"- Thomas Wolfe
a	00152629	0	0.625	speechless#1 dumb#2	temporarily incapable of speaking; "struck dumb"; "speechless with shock"
a	00152784	0	0.5	unarticulated#2	uttered without the use of normal words or syllables
a	00152896	0.5	0	speaking#1	capable of or involving speech or speaking; "human beings--the speaking animals"; "a speaking part in the play"
a	00153083	0	0.25	tongued#2	having a manner of speaking as specified; often used in combination; "golden-tongued"; "sharp-tongued"
a	00153239	0	0.5	walk-on#1 nonspeaking#1	not capable of or especially not involving speech or spoken lines; "had a nonspeaking role in the play"
a	00153410	0	0.625	articulated#1 articulate#2	consisting of segments held together by joints
a	00153545	0	0	jointed#1	having joints or jointed segments;
a	00153652	0	0.625	unarticulated#1	not consisting of segments that are held together by joints
a	00153789	0	0.5	unjointed#1	without joints or jointed segments
a	00153898	0	0.75	ashamed#1	feeling shame or guilt or embarrassment or remorse; "are you ashamed for having lied?"; "felt ashamed of my torn coat"
a	00154163	0	0.5	shamed#2 dishonored#1 disgraced#1 discredited#2	suffering shame
a	00154270	0	0.5	mortified#2 humiliated#2 embarrassed#2	made to feel uncomfortable because of shame or wounded pride; "too embarrassed to say hello to his drunken father on the street"; "humiliated that his wife had to go out to work"; "felt mortified by the comparison with her sister"
a	00154583	0.5	0.25	shamefaced#3 shamed#1 hangdog#1 guilty#2	showing a sense of guilt; "a guilty look"; "the hangdog and shamefaced air of the retreating enemy"- Eric Linklater
a	00154837	0.5	0.25	sheepish#2 shamefaced#2	showing a sense of shame
a	00154965	0.25	0.25	unashamed#1	used of persons or their behavior; feeling no shame
a	00155144	0.75	0.125	insolent#2 brazen-faced#1 brazen#1 brassy#3 bodacious#2 barefaced#2 bald-faced#2 audacious#2	unrestrained by convention or propriety; "an audacious trick to pull"; "a barefaced hypocrite"; "the most bodacious display of tourism this side of Anaheim"- Los Angeles Times; "bald-faced lies"; "brazen arrogance"; "the modern world with its quick material successes and insolent belief in the boundless possibilities of progress"- Bertrand Russell
a	00155720	0.125	0.625	unblushing#1 shameless#1	feeling no shame; "a shameless imposter"; "an unblushing apologist for fascism"
a	00155886	0	0.375	unembarrassed#1 unabashed#1	not embarrassed; "a tinseled charm and unabashed sentimentality"- Jerome Stone; "an unembarrassed greeting as if nothing untoward had happened"
a	00156101	0.625	0.25	self-assertive#1 self-asserting#1 assertive#1	aggressively self-assured; "an energetic assertive boy who was always ready to argue"; "pointing directly at a listener is an assertive act"
a	00156440	0.5	0.25	cocky#1	overly self-confident or self-assertive; "a very cocky young man"
a	00156575	0.25	0	forceful#2 emphatic#3	forceful and definite in expression or action; "the document contained a particularly emphatic guarantee of religious liberty"
a	00156839	0.625	0	unassertive#1	inclined to timidity or lack of self-confidence; "a shy unassertive person"
a	00157080	0.25	0.375	nonassertive#1	not aggressively self-assured, though not necessarily lacking in confidence; "she was quiet and nonassertive as she took control"
a	00157268	0.125	0.25	self-effacing#1 retiring#3 reticent#3	reluctant to draw attention to yourself
a	00157389	0	0.625	associatory#1 associative#1	characterized by or causing or resulting from the process of bringing ideas or events together in memory or imagination ; "associative learning"
a	00157659	0.625	0	associable#1	capable of being associated; "words associable with politics"
a	00157849	0	0.125	nonassociative#1	not associative
a	00157925	0.125	0.125	committed#2 attached#3	associated in an exclusive sexual relationship
a	00158110	0.25	0	betrothed#1 bespoken#2	pledged to be married; "the engaged couple"
a	00158238	0	0	intended#2	future; betrothed; "his intended bride"
a	00158332	0	0	involved#3	emotionally involved
a	00158407	0	0.75	uncommitted#2 unattached#2	not associated in an exclusive sexual relationship
a	00158546	0	0.625	unpromised#1 unpledged#1 unengaged#2	not promised in marriage; "continued seeing him but on an unengaged basis"
a	00158701	0.125	0	affixed#1	firmly attached; "the affixed labels"
a	00158864	0	0	appendant#1	affixed as an appendage
a	00158961	0	0	basifixed#1	attached by its base (as certain anthers to their filaments or stalks)
a	00159106	0	0	pasted#1 glued#1	affixed or as if affixed with glue or paste; "he stayed glued to one spot"; "pieces of pasted paper"
a	00159267	0	0	mounted#1	assembled for use; especially by being attached to a support
a	00159381	0	0.25	unaffixed#1 loose#7	not affixed; "the stamp came loose"
a	00159498	0	0.125	stalkless#1 sessile#2	attached directly by the base; not having an intervening stalk; "sessile flowers"; "the shell of a sessile barnacle is attached directly to a substrate"
a	00159735	0	0.125	stalked#1 pedunculate#1	having or growing on or from a peduncle or stalk; "a pedunculate flower"; "a pedunculate barnacle is attached to the substrate by a fleshy foot or stalk"
a	00159975	0	0.625	sessile#1	permanently attached to a substrate; not free to move about; "sessile marine animals and plants"
a	00160144	0	0	vagile#1	having freedom to move about; "vagile aquatic animals"
a	00160288	0	0.125	unattached#3 free-swimming#1	(of animals) able to swim about; not attached
a	00160425	0	0	attached#2	used of buildings joined by common sidewalls; "a block of attached houses"
a	00160573	0	0	detached#4	used of buildings; standing apart from others; "detached houses"; "a detached garage"
a	00160768	0	0.5	separate#2 freestanding#1	standing apart; not attached to or supported by anything; "a freestanding bell tower"; "a house with a separate garage"
a	00160957	0	0	semidetached#1	attached on one side only; "a semidetached house"
a	00161065	0	0	stuck#1	caught or fixed; "stuck in the mud"
a	00161170	0	0	cragfast#1	stranded on or as if on a crag; "cragfast climbers"
a	00161276	0.5	0.25	unstuck#1	free; "a man with a mule got my car unstuck"; "the gears locked in second and would not come unstuck"
a	00161431	0.5	0	attachable#1	capable of being fastened or added to something else; "a handle attachable by two bolts"
a	00161684	0.5	0	bondable#1 bindable#1	capable of being fastened or secured with a rope or bond
a	00161878	0.125	0	clip-on#1	attachable by a clip; "clip-on earrings"; "a clip-on bow tie"
a	00161993	0	0	tie-on#1	fastened by tying on; "tie-on labels"
a	00162083	0.25	0	detachable#1	designed to be unfastened or disconnected without damage; "shirts with detachable collars"
a	00162248	0.625	0	clastic#2	capable of being taken apart; "the professor had a clastic model of the human brain"
a	00162386	0.625	0	wary#1	marked by keen caution and watchful prudence; "they were wary in their movements"; "a wary glance at the black clouds"; "taught to be wary of strangers"
a	00162661	0.375	0	upon_one's_guard#1 on_your_guard#1 on_one's_guard#1 on_guard#1	vigilant; "on guard against con artists"; "must remain on your guard in such a situation"
a	00162863	0.375	0.125	shy#3	wary and distrustful; disposed to avoid persons or things; "shy of strangers"
a	00162990	0.125	0.625	unwary#1	not alert to danger or deception; "the shrieks of unwary animals taken by surprise"; "some thieves prey especially on unwary travelers"; "seduce the unwary reader into easy acquiescence"- O.J.Campbell
a	00163315	0.5	0.125	gullible#2	easily tricked because of being too trusting; "gullible tourists taken in by the shell game"
a	00163480	0	0.25	unguarded#2	displaying or feeling no wariness; "an unguarded remark"
a	00163592	0.25	0	attentive#1	(often followed by `to') giving care or attention; "attentive to details"; "the nurse was attentive to her patient"; "an attentive suitor"
a	00163948	0.25	0.125	wrapped#2 intent#1 enwrapped#1 engrossed#1 captive#2 absorbed#1	giving or marked by complete attention to; "that engrossed look or rapt delight"; "then wrapped in dreams"; "so intent on this fantastic...narrative that she hardly stirred"- Walter de la Mare; "rapt with wonder"; "wrapped in thought"
a	00164308	0.5	0	heedful#3 advertent#1	giving attention
a	00164462	0.5	0	observant#1	paying close attention especially to details
a	00164598	0.125	0.625	oversolicitous#1	excessively solicitous
a	00164681	0.375	0.125	solicitous#2	showing hovering attentiveness; "solicitous about her health"; "made solicitous inquiries about our family"
a	00164863	0.25	0.375	inattentive#1	showing a lack of attention or care; "inattentive students"; "an inattentive babysitter"
a	00165171	0.375	0.125	scatty#2 abstracted#1 absentminded#1 absent#3	lost in thought; showing preoccupation; "an absent stare"; "an absentminded professor"; "the scatty glancing quality of a hyperactive but unfocused intelligence"
a	00165458	0	0.25	distrait#1 distracted#1	having the attention diverted especially because of anxiety
a	00165585	0.25	0.25	woolgathering#1 moony#2 dreamy#1	dreamy in mood or nature; "a woolgathering moment"
a	00165766	0.25	0.375	yawning#3 oscitant#1 drowsy#2	showing lack of attention or boredom; "the yawning congregation"
a	00165943	0.375	0	oblivious#2 forgetful#3	failing to keep in mind; "forgetful of her responsibilities"; "oblivious old age"
a	00166146	0.875	0	attractive#1	pleasing to the eye or mind especially through beauty or charm; "a remarkably attractive young man"; "an attractive personality"; "attractive clothes"; "a book with attractive illustrations"
a	00166753	0.5	0	fascinating#2 entrancing#1 enthralling#1 enchanting#1 captivating#1 bewitching#1	capturing interest as if by a spell; "bewitching smile"; "Roosevelt was a captivating speaker"; "enchanting music"; "an enthralling book"; "antique papers of entrancing design"; "a fascinating woman"
a	00167077	0.5	0	magnetic#5 charismatic#1	possessing an extraordinary ability to attract; "a charismatic leader"; "a magnetic personality"
a	00167278	0.5	0	cute#1 cunning#1	attractive especially by means of smallness or prettiness or quaintness; "a cute kid with pigtails"; "a cute little apartment"; "cunning kittens"; "a cunning baby"
a	00167520	0.5	0	dinky#2	(British informal) pretty and neat; "what a dinky little hat"
a	00167671	0.875	0	piquant#3 engaging#1	attracting or delighting; "an engaging frankness"; "a piquant face with large appealing eyes"
a	00167829	0.625	0	winning#2 taking#1 fetching#1	very attractive; capturing interest; "a fetching new hairstyle"; "something inexpressibly taking in his manner"; "a winning personality"
a	00168039	0	0.375	showy#4 glossy#3	superficially attractive and stylish; suggesting wealth or expense; "a glossy TV series"
a	00168188	0.375	0	spellbinding#1 mesmerizing#1 mesmeric#1 hypnotic#2	attracting and holding interest as if by a spell; "read the bedtime story in a hypnotic voice"; "she had a warm mesmeric charm"; "the sheer force of his presence was mesmerizing"; "a spellbinding description of life in ancient Rome"
a	00168551	0.625	0.125	irresistible#2	overpoweringly attractive; "irresistible beauty"
a	00168694	0.625	0	personable#1	(of persons) pleasant in appearance and personality
a	00168820	0.5	0	photogenic#1	looking attractive in photographs
a	00168910	0.5	0	prepossessing#1	creating a favorable impression; "strong and vigorous and of prepossessing appearance"
a	00169056	0.625	0	winsome#1	charming in a childlike or naive way
a	00169164	0.5	0.25	unattractive#1	lacking beauty or charm; "as unattractive as most mining regions"
a	00169432	0.375	0.25	plain#7 homely#1	lacking in physical beauty or proportion; "a homely child"; "several of the buildings were downright homely"; "a plain girl with a freckled face"
a	00169692	0.125	0.25	subfusc#1	devoid of brightness or appeal; "a subfusc mining town"; "dark subfusc clothing"
a	00169826	0	0.125	unpresentable#1 unprepossessing#1	creating an unfavorable or neutral first impression
a	00169955	0	0	attractive#3	having the properties of a magnet; the ability to draw or pull; "an attractive force";
a	00170156	0.5	0	repulsive#2	possessing the ability to repel; "a repulsive force"
a	00170358	0.25	0	appealing#1	able to attract interest or draw favorable attention; "He added an appealing and memorable figure to popular American mythology"- Vincent Starrett; "an appealing sense of humor"; "the idea of having enough money to retire at fifty is very appealing"
a	00170717	0.25	0	catchy#2 attention-getting#2	likely to attract attention; "a catchy title for a movie"
a	00170847	0.375	0	attractive#2	having power to arouse interest; "an attractive opportunity"; "the job is attractive because of the pay"
a	00171044	0.125	0.625	unappealing#2	not able to attract favorable attention; "they have made the place as unappealing as possible"; "was forced to talk to his singularly unappealing hostess"
a	00171292	0.25	0.5	off-putting#2	tending to repel; "The trappings of upper-class life are off-putting and sterile"- Elizabeth Hess
a	00171447	0.375	0	unattractive#2	lacking power to arouse interest; "being unemployed is a most unattractive prospect"
a	00171590	0.625	0	attributable#1	capable of being attributed; "the collapse of the movement was attributable to a lack of morale"; "an idea attributable to a Russian"
a	00171872	0	0.25	referable#1 imputable#1 due#4 ascribable#1	capable of being assigned or credited to; "punctuation errors ascribable to careless proofreading"; "the cancellation of the concert was due to the rain"; "the oversight was not imputable to him"
a	00172172	0	0	credited#1	(usually followed by `to') given credit for; "an invention credited to Edison"
a	00172308	0	0	traceable#1	(usually followed by `to') able to be traced to; "a failure traceable to lack of energy"
a	00172452	0.125	0.25	unattributable#1 unascribable#1	not attributable
a	00172562	0	0	prenominal#1 attributive#1	of adjectives; placed before the nouns they modify; "`red' is an attributive adjective in `a red apple'"
a	00172774	0	0	attributive_genitive#1	a word in the genitive case used as an attributive adjective; "an example of the attributive genitive is `John's' in `John's mother'"
a	00172993	0	0	predicative#1	of adjectives; relating to or occurring within the predicate of a sentence; "`red' is a predicative adjective in `the apple is red'"
a	00173220	0	0	pregnant#1	carrying developing offspring within the body or being about to produce new life
a	00173391	0	0	with_child#1 large#7 heavy#27 great#6 gravid#1 expectant#2 enceinte#1 big#13	in an advanced stage of pregnancy; "was big with child"; "was great with child"
a	00173694	0	0.125	nonpregnant#1	not pregnant
a	00173764	0.375	0	hearable#1 audible#1	heard or perceptible by the ear; "he spoke in an audible whisper"
a	00174056	0	0	clunky#2	making a clunking sound
a	00174150	0	0	sonic#2	relating to audible sound; "a sonic wave"
a	00174243	0	0	sounding#3	making or having a sound as specified; used as a combining form; "harsh-sounding"
a	00174379	0.125	0.5	unhearable#1 inaudible#1	impossible to hear; imperceptible by the ear; "an inaudible conversation"
a	00174719	0.125	0	voiceless#3 breathed#1	uttered without voice; "could hardly hear her breathed plea, `Help me'"; "voiceless whispers"
a	00174879	0.375	0	infrasonic#1	having frequencies below those of audible sound
a	00174983	0	0	silent#5	having a frequency below or above the range of human audibility; "a silent dog whistle"
a	00175123	0	0.625	unsounded#2 silent#4	not made to sound; "the silent `h' at the beginning of `honor'"; "in French certain letters are often unsounded"
a	00175300	0.375	0	ultrasonic#1 supersonic#2	having frequencies above those of audible sound
a	00175435	0.25	0	unheard#1	not necessarily inaudible but not heard
a	00175528	0	0	transonic#1 sonic#1	(of speed) having or caused by speed approximately equal to that of sound in air at sea level; "a sonic boom"
a	00175719	0	0	subsonic#1	(of speed) less than that of sound in a designated medium; "aircraft flying at subsonic speeds"
a	00175887	0	0	supersonic#1	(of speed) greater than the speed of sound in a given medium (especially air); "a supersonic bomber flies so fast that it must release its bombs while the target is still over the horizon"
a	00176150	0.625	0	auspicious#1	auguring favorable circumstances and good luck; "an auspicious beginning for the campaign"
a	00176387	0	0.375	promising#2 hopeful#2 bright#10	full or promise; "had a bright future in publishing"; "the scandal threatened an abrupt end to a promising political career"; "a hopeful new singer on Broadway"
a	00176676	0.75	0	rosy#4 fortunate#3	presaging good fortune; "she made a fortunate decision to go to medical school"; "rosy predictions"
a	00176838	0.111	0.889	unfortunate#2 inauspicious#1	not auspicious; boding ill
a	00176991	0.125	0.5	unpromising#1	unlikely to bring about favorable results or enjoyment; "faced an unpromising task"; "music for unpromising combinations of instruments"
a	00177186	0.5	0	propitious#1	presenting favorable circumstances; likely to result in or show signs of success; "propitious omens"; "propitious gales speeded us along"; "a propitious alignment of planets for space exploration"
a	00177547	0.75	0	prosperous#4 lucky#3 golden#6 favourable#4 favorable#3	presaging or likely to bring good luck; "a favorable time to ask for a raise"; "lucky stars"; "a prosperous moment to make a decision"
a	00177834	0.375	0	gracious#4	disposed to bestow favors; "thanks to the gracious gods"
a	00177963	0	0.625	unpropitious#1	not propitious
a	00178126	0.25	0.75	ominous#2 inauspicious#3 ill#5	presaging ill fortune; "ill omens"; "ill predictions"; "my words with inauspicious thunderings shook heaven"- P.B.Shelley; "a dead and ominous silence prevailed"; "a by-election at a time highly unpropitious for the Government"
a	00178464	0.125	0.875	thunderous#2	extremely ominous; "world events of thunderous import"
a	00178575	0	0.375	authorized#1 authorised#1	endowed with authority
a	00178811	0	0	licensed#1 licenced#1 commissioned#2 accredited#1	given official approval to act; "an accredited college"; "commissioned broker"; "licensed pharmacist"; "authorized representative"
a	00179035	0	0	sanctioned#3 approved#1	established by authority; given authoritative approval; "a list of approved candidates"
a	00179190	0.125	0.125	glorified#1 canonized#1 canonised#1	accorded sacrosanct or authoritative standing
a	00179315	0	0	sceptred#1 sceptered#1 empowered#1	invested with legal power or official authority especially as symbolized by having a scepter
a	00179486	0	0.875	unauthorized#1 unauthorised#1	not endowed with authority
a	00179676	0	0	self-appointed#1	designated or chosen by yourself; "a self-appointed guardian of public morals"
a	00179815	0	0.25	unlicensed#1 unlicenced#1 unaccredited#1	lacking official approval
a	00179925	0	0	constitutional#2	sanctioned by or consistent with or operating under the law determining the fundamental political principles of a government; "the constitutional right of free speech"; "constitutional government"; "constitutional guarantees"
a	00180211	0	0.75	unconstitutional#1	not consistent with or according to a constitution; contrary to the U.S. Constitution
a	00180359	0	0	autochthonous#1	of rocks, deposits, etc.; found where they and their constituents were formed
a	00180496	0	0	allochthonous#1	of rocks, deposits, etc.; found in a place other than where they and their constituents were formed
a	00180655	0	0	homoecious#1 autoecious#1	of parasites especially rust fungi; completing the entire life cycle on a single host; "autoecious rust fungi"
a	00180835	0	0	heteroecious#1	of parasites; passing through different stages of the life cycle on different host species; "heteroecious fungi"; "heteroecious insects"
a	00181030	0	0	autogenous#1 autogenic#1	originating within the body
a	00181162	0	0	self-produced#1 self-generated#2	originating from the self
a	00181264	0	0.625	self-induced#2	brought about by yourself; "self-induced vomiting"
a	00181373	0	0	heterogenous#2 heterogeneous#2	originating outside the body
a	00181476	0	0	automatic#1	operating with minimal human intervention; independent of external control; "automatic transmission"; "a budget deficit that caused automatic spending cuts"
a	00181904	0.375	0	semiautomatic#2 self-loading#1 autoloading#1	(of firearms) capable of automatic loading and firing continuously; "an autoloading rifle"
a	00182086	0	0	machine-driven#1 machine-controlled#1 automated#1	operated by automation; "an automated stoker"
a	00182225	0	0	self-regulating#1 self-moving#1 self-activating#1 self-acting#1	designed to activate or move or regulate itself; "a self-activating sprinkler system"
a	00182418	0	0	self-locking#1	locking automatically when closed
a	00182510	0	0	self-winding#1	designed so that manual winding is unnecessary; "a self-winding watch"
a	00182639	0	0	semiautomatic#1	partially automatic
a	00182718	0.5	0	smart#7	capable of independent and apparently intelligent action; "smart weapons"
a	00182843	0.125	0.375	manual#2	requiring human effort; "a manual transmission"
a	00182961	0	0	non-automatic#1 hand-operated#1	operated by hand
a	00183053	0.375	0	available#1	obtainable or accessible and ready for use or service; "kept a fire extinguisher available"; "much information is available through computers"; "available in many colors"; "the list of available candidates is unusually long"
a	00183675	0.125	0	accessible#3	easily obtained; "most students now have computers accessible"; "accessible money"
a	00183832	0.625	0	acquirable#1	capable of being acquired
a	00183932	0.625	0	addressable#1	capable of being addressed; "addressable memory"
a	00184075	0.125	0	easy#11	less in demand and therefore readily obtainable; "commodities are easy this quarter"
a	00184229	0.125	0	forthcoming#3	available when required or as promised; "federal funds were not forthcoming"
a	00184363	0.625	0	procurable#1 obtainable#1 gettable#1 getable#1	capable of being obtained; "savings of up to 50 percent are obtainable"
a	00184543	0	0	in_stock#1	available for use or sale; "they have plenty of stonewashed jeans in stock"
a	00184676	0.25	0	lendable#1	available for lending; "lendable resources"
a	00184792	0.375	0	visible#3	present and easily available; "the cash on hand is adequate for current needs"; "emergency police were on hand in case of trouble"; "a visible supply"; "visible resources"
a	00185020	0.375	0	on_hand#1	readily available; "there will be a wealth of information on hand from the lawyers"
a	00185160	0	0	on_tap#2	available for immediate use; "extra personnel on tap"; "other sports and entertainment facilities are on tap"; "there are numerous projects on tap"
a	00185363	0	0	on_tap#1	(of liquids) available by turning a tap; "ale on tap"; "hot and cold running water on tap"
a	00185509	0	0.5	open#6	not having been filled; "the job is still open"
a	00185607	0	0	purchasable#2 for_sale#1	available for purchase; "purchasable goods"; "many houses in the area are for sale"
a	00185759	0	0	ready#2	(of especially money) immediately available; "he seems to have ample ready money"; "a ready source of cash"
a	00185921	0.375	0.5	unavailable#1	not available or accessible or at hand; "fresh milk was unavailable during the emergency"; "his secretary said he was unavailable for comment"
a	00186193	0	0.625	untouchable#5 unprocurable#1 unobtainable#1 inaccessible#2	not capable of being obtained; "a rare work, today almost inaccessible"; "timber is virtually unobtainable in the islands"; "untouchable resources buried deep within the earth"
a	00186490	0	0.625	out_of_stock#1	not available for sale or use; "too many items are out of stock"
a	00186616	0.125	0.5	awake#1	not in a state of sleep; completely conscious; "lay awake thinking about his new job"; "still not fully awake"
a	00186925	0	0	up#2 astir#1	out of bed; "are they astir yet?"; "up by seven each morning"
a	00187049	0	0	awakened#2	(somewhat formal) having been waked up; "the awakened baby began to cry"
a	00187176	0	0.625	watchful#2 sleepless#1 insomniac#1	experiencing or accompanied by sleeplessness; "insomniac old people"; "insomniac nights"; "lay sleepless all night"; "twenty watchful, weary, tedious nights"- Shakespeare
a	00187443	0.125	0.375	wide-awake#1 unsleeping#1	fully awake; "the unsleeping city"; "so excited she was wide-awake all night"
a	00187590	0.25	0.25	waking#1 wakeful#3	marked by full consciousness or alertness; "worked every moment of my waking hours"
a	00187736	0	0	asleep#1	in a state of sleep; "were all asleep when the phone rang"; "fell asleep at the wheel"
a	00188058	0	0	at_rest#1	in a state of repose or especially sleep
a	00188155	0	0	torpid#2 hibernating#1 dormant#1	in a condition of biological rest or suspended animation; "dormant buds"; "a hibernating bear"; "torpid frogs"
a	00188436	0	0	drowsy#1 drowsing#1 dozy#1	half asleep; "made drowsy by the long ride"; "it seemed a pity to disturb the drowsing (or dozing) professor"; "a tired dozy child"; "the nodding (or napping) grandmother in her rocking chair"
a	00188738	0	0.125	sound_asleep#1 fast_asleep#1	sleeping deeply; "lying fast asleep on the sofa"; "it would be cruel to wake him; he's sound asleep"
a	00188917	0	0	hypnoid#1	of or relating to a state of sleep or hypnosis
a	00189017	0	0	sleepyheaded#1 sleepy-eyed#1 sleepy#1	ready to fall asleep; "beginning to feel sleepy"; "a sleepy-eyed child with drooping eyelids"; "sleepyheaded students"
a	00189253	0.5	0.125	somnolent#1 slumbrous#2 slumbery#1 slumberous#2	inclined to or marked by drowsiness; "slumberous (or slumbrous) eyes"; "`slumbery' is archaic"; "the sound had a somnolent effect"
a	00189511	0	0.25	unawakened#2	still asleep
a	00189580	0.125	0.25	astringent#2	tending to draw together or constrict soft organic tissue; "astringent cosmetic lotions"
a	00189833	0.125	0.375	styptic#1 hemostatic#1	tending to check bleeding by contracting the tissues or blood vessels
a	00190023	0	0.375	nonastringent#1	not astringent
a	00190115	0.5	0	cognizant#1 cognisant#1 aware#1	(sometimes followed by `of') having or showing knowledge or understanding or realization or perception; "was aware of his opponent's hostility"; "became aware of her surroundings"; "aware that he had exceeded the speed limit"
a	00190653	0.625	0	awake#2 alive#6 alert#3	mentally perceptive and responsive;"an alert mind"; "alert to the problems"; "alive to what is going on"; "awake to the dangers of her situation"; "was now awake to the reality of his predicament"
a	00190960	0.625	0	conscious#3	(followed by `of') showing realization or recognition of something; "few voters seem conscious of the issue's importance"; "conscious of having succeeded"; "the careful tread of one conscious of his alcoholic load"- Thomas Hardy
a	00191265	0.625	0	sensible#4	aware intuitively or intellectually of something sensed; "made sensible of his mistakes"; "I am sensible that the mention of such a circumstance may appear trifling"- Henry Hallam; "sensible that a good deal more is still to be done"- Edmund Burke
a	00191603	0	0.25	unaware#1 incognizant#1	(often followed by `of') not aware; "seemed unaware of the scrutiny"; "unaware of the danger they were in"; "unaware of the newborn hope"; "the most unaware person I've known"
a	00192026	0.125	0.25	unmindful#2 oblivious#1	(followed by `to' or `of') lacking conscious awareness of; "oblivious of the mounting pressures for political reform"; "oblivious to the risks she ran"; "not unmindful of the heavy responsibility"
a	00192332	0	0.75	unconscious#3	(followed by `of') not knowing or perceiving; "happily unconscious of the new calamity at home"- Charles Dickens
a	00192523	0	0.625	unsuspecting#2	(often followed by `of') not knowing or expecting; not thinking likely; "an unsuspecting victim"; "unsuspecting (or unaware) of the fact that I would one day be their leader"
a	00192756	0.375	0	witting#1	aware or knowing; "a witting tool of the Communists"
a	00192880	0	0.625	unwitting#2	not aware or knowing; "an unwitting subject in an experiment"
a	00193015	0	0.5	alarming#1	frightening because of an awareness of danger
a	00193367	0	0.5	dismaying#1 appalling#1	causing consternation; "appalling conditions"
a	00193480	0	0.625	ugly#4 horrifying#1 horrible#1 frightful#1 atrocious#3	provoking horror; "an atrocious automobile accident"; "a frightful crime of decapitation"; "an alarming, even horrifying, picture"; "war is beyond all words horrible"- Winston Churchill; "an ugly wound"
a	00193799	0	0.625	terrible#1 horrific#2 horrendous#1 frightening#1 fearsome#1 fearful#2 dreadful#1 dreaded#1 dread#1 direful#1 dire#2 awful#2	causing fear or dread or terror; "the awful war"; "an awful risk"; "dire news"; "a career or vengeance so direful that London was shocked"; "the dread presence of the headmaster"; "polio is no longer the dreaded disease it once was"; "a dreadful storm"; "a fearful howling"; "horrendous explosions shook the city"; "a terrible curse"
a	00194357	0	0.75	threatening#1 sinister#1 ominous#1 minatory#1 minacious#1 menacing#1 forbidding#2 baleful#2	threatening or foreshadowing evil or tragic developments; "a baleful look"; "forbidding thunderclouds"; "his tone became menacing"; "ominous rumblings of discontent"; "sinister storm clouds"; "a sinister smile"; "his threatening behavior"; "ugly black clouds"; "the situation became ugly"
a	00194817	0.25	0.625	nightmarish#1 hair-raising#1 bloodcurdling#1	extremely alarming
a	00194924	0	0.75	shuddery#1 shivery#2 scary#1 scarey#1 chilling#1	provoking fear terror; "a scary movie"; "the most terrible and shuddery...tales of murder and revenge"
a	00195191	0	0.5	creepy-crawly#1 creepy#2	causing a sensation as of things crawling on your skin; "a creepy story"; "I had a creepy-crawly feeling"
a	00195383	0.625	0	unnerving#1 redoubtable#1 formidable#2	inspiring fear; "the formidable prospect of major surgery"; "a tougher and more redoubtable adversary than the heel-clicking, jackbooted fanatic"- G.H.Johnston; "something unnerving and prisonlike about high grey wall"
a	00195684	0.25	0.625	sick#7 macabre#1 gruesome#1 grisly#1 grim#2 ghastly#1	shockingly repellent; inspiring horror; "ghastly wounds"; "the grim aftermath of the bombing"; "the grim task of burying the victims"; "a grisly murder"; "gruesome evidence of human sacrifice"; "macabre tales of war and plague in the Middle ages"; "macabre tortures conceived by madmen"
a	00196122	0	0.25	hairy#2	hazardous and frightening; "hairy moments in the mountains"
a	00196233	0	0.25	petrifying#1	paralyzing with terror
a	00196312	0.25	0.125	stupefying#3	shocking with surprise and consternation; "the stupefying impact of the tragedy"
a	00196449	0	0.625	terrifying#1 terrific#3	causing extreme terror; "a terrifying wail"
a	00196560	0.25	0.25	unalarming#1	not alarming; assuaging alarm
a	00196664	0	0	anemophilous#1	of flowering plants (especially grasses etc) that are pollinated by the wind
a	00196799	0	0	entomophilous#1	of flowering plants (especially orchids etc) that are pollinated by insects
a	00196934	0.5	0	reassuring#1	restoring confidence and relieving anxiety; "a very reassuring remark"
a	00197151	0.375	0.125	soothing#2 assuasive#1	freeing from fear and anxiety
a	00197247	0.5	0	assuring#1	giving confidence
a	00197319	0.5	0.5	consoling#1 consolatory#1 comforting#2	affording comfort or solace
a	00197447	0.25	0.5	worrisome#1 unreassuring#1	not reassuring; tending to cause anxiety
a	00197576	0	0	back#1	related to or located at the back; "the back yard"; "the back entrance"
a	00197773	0	0	rearmost#1 hindmost#1 hindermost#1 backmost#1	located farthest to the rear
a	00197891	0	0	rearward#1 rear#1	located in or toward the back or rear; "the chair's rear legs"; "the rear door of the plane"; "on the rearward side"
a	00198147	0	0	front#1	relating to or located in the front; "the front lines"; "the front porch"
a	00198383	0	0	in_advance#1 advanced#8 advance#2	situated ahead or going before; "an advance party"; "at that time the most advanced outpost was still east of the Rockies"
a	00198610	0	0	frontmost#1 foremost#2	preceding all others in spatial position; "the foremost compartment of the ship"
a	00198757	0	0	head-on#2 frontal#3	meeting front to front; "a frontal attack"; "a head-on collision"
a	00198904	0.375	0	leading#3	going or proceeding or going in advance; showing the way; "we rode in the leading car"; "the leading edge of technology"
a	00199114	0	0	guiding#2 directive#1 directional#3 directing#1	showing the way by conducting or leading; imposing direction on; "felt his mother's directing arm around him"; "the directional role of science on industrial progress"
a	00199463	0	0	guiding#1	exerting control or influence; "a guiding principle"
a	00199569	0	0	following#3	going or proceeding or coming after in the same direction; "the crowd of following cars made the occasion seem like a parade"; "tried to outrun the following footsteps"
a	00199811	0	0	pursuing#1	following in order to overtake or capture or as accompaniment to such pursuit; "the fox fled from the pursuing hounds"; "listened for the hounds' pursuing bark"
a	00200026	0	0	backed#1	having a back or backing, usually of a specified type
a	00200258	0	0.125	hardcover#1 hardbound#1 hardbacked#1 hardback#1	having a hard back or cover; "hardback books"
a	00200431	0.125	0	high-backed#1	having a high back; "a high-backed sofa"
a	00200529	0	0.125	low-backed#1	having a low back
a	00200603	0	0	razorback#1 razor-backed#1	having a sharp narrow back; "a razor-backed horse"; "razorback hogs"
a	00200760	0	0.125	spiny-backed#1	having the back covered with spines
a	00200854	0	0	stiff-backed#1	having a stiff back; "the guards stood stiff-backed and unsmiling"
a	00200979	0	0	straight-backed#1	having a straight back; "a straight-backed wooden chair"; "a slim straight-backed dancer"
a	00201130	0	0.25	backless#1	lacking a back; "a stool is a backless and armless seat"
a	00201259	0	0	low-cut#2	having a low-cut back; "a backless dress"
a	00201354	0	0	backward#1	directed or facing toward the back or rear; "a backward view"
a	00201722	0	0	sweptback#2 backswept#1	used of hair
a	00201802	0	0	retroflex#2 cacuminal#1	pronounced with the tip of the tongue turned back toward the hard palate
a	00201961	0	0	transposed#1 reversed#2 converse#2	turned about in order or relation; "transposed letters"
a	00202095	0.125	0	reverse#3 inverse#1	reversed (turned backward) in order or nature or effect
a	00202250	0	0	reverse#1 rearward#2	directed or moving toward the rear; "a rearward glance"; "a rearward movement"
a	00202411	0	0	receding#1	(of a hairline e.g.) moving slowly back
a	00202508	0	0	self-referent#1 reflexive#2	referring back to itself
a	00202677	0	0	regardant#1	looking backward
a	00202772	0	0	retracted#1	drawn back and in; "a cat with retracted claws"
a	00202875	0	0.5	retrograde#4 retral#1	moving or directed or tending in a backward direction or contrary to a previous direction
a	00203030	0	0	retroflexed#1 retroflex#1	bent or curved backward
a	00203123	0.375	0.375	reversive#1 returning#2	tending to be turned back
a	00203237	0	0	forward#1	at or near or directed toward the front; "the forward section of the aircraft"; "a forward plunge down the stairs"; "forward motion"
a	00203495	0	0	guardant#1 gardant#1 full-face#1	looking forward
a	00203614	0.125	0	headlong#2 headfirst#1	with the head foremost; "a headfirst plunge down the stairs"; "a headlong dive into the pool"
a	00203774	0	0	forward#3	of the transmission gear causing forward movement in a motor vehicle; "in a forward gear"
a	00203917	0	0.125	reverse#2	of the transmission gear causing backward movement in a motor vehicle; "in reverse gear"
a	00204077	0.5	0	backward#2	(used of temperament or behavior) marked by a retiring nature; "a backward lover"
a	00204249	0.25	0	blate#1 bashful#2	disposed to avoid notice; "they considered themselves a tough outfit and weren't bashful about letting anybody know it"; (`blate' is a Scottish term for bashful)
a	00204491	0.25	0.25	forward#2	used of temperament or behavior; lacking restraint or modesty; "a forward child badly in need of discipline"
a	00204779	0	0.5	nervy#3 cheeky#1 brash#1	offensively bold; "a brash newcomer disputed the age-old rules for admission to the club"; "a nervy thing to say"
a	00205033	0	0.5	self-assertive#2 bumptious#1	offensively self-assertive
a	00205150	0	0.125	overfamiliar#1	taking undue liberties; "young women disliked the overfamiliar tone he took with them"
a	00205295	0	0.125	wise#4 smart#4 saucy#2 sassy#1 overbold#1 impudent#2 impertinent#3 fresh#12	improperly forward or bold; "don't be fresh with me"; "impertinent of a child to lecture a grownup"; "an impudent boy given to insulting strangers"; "Don't get wise with me!"
a	00205696	0	0.5	presumptuous#1 assumptive#1 assuming#1	excessively forward; "an assumptive person"; "on a subject like this it would be too assuming for me to decide"; "the duchess would not put up with presumptuous servants"
a	00206003	0	0	balconied#1	having balconies or a balcony; "the balconied houses of New Orleans"
a	00206127	0	0.5	unbalconied#1	not having balconies
a	00206205	0	0	barrelled#1 barreled#1	put in or stored in a barrel; "barreled beer"
a	00206317	0	0.75	unbarrelled#1 unbarreled#1	not in a barrel
a	00206403	0.25	0.25	beaked#1	having or resembling a beak
a	00206627	0	0.25	beaklike#1	resembling the beak of a bird; "a grizzled man with a beaklike nose"
a	00206750	0	0	billed#1	having a beak or bill as specified; "a thick-billed bird"; "a long-billed cap"
a	00206900	0.125	0.25	duckbill#1 duck-billed#1	having a beak resembling that of a duck; "a duck-billed dinosaur"
a	00207034	0	0	rostrate#1	having a beak or beaklike snout or proboscis
a	00207133	0	0	short-billed#1 short-beaked#1	having a short beak
a	00207226	0.25	0	stout-billed#1	having a strong beak
a	00207305	0	0	straight-billed#1	having a straight beak
a	00207389	0	0	thick-billed#1	having a thick beak
a	00207467	0	0.625	beakless#1	not having a beak or bill
a	00207547	0	0	bedded#2	having a bed or beds as specified
a	00207706	0.125	0	double-bedded#1	having a double bed; "a double-bedded room"
a	00207809	0	0	single-bedded#1	having single beds
a	00207887	0	0	twin-bedded#1	having twin beds
a	00207961	0	0.5	bedless#1	without a bed; "the cell was bedless"
a	00208052	0	0	beneficed#1	having a benefice; "a beneficed clergyman"
a	00208150	0	0.625	unbeneficed#1	not having a benefice
a	00208229	0	0	stratified#2 bedded#1	deposited or arranged in horizontal layers; "stratified rock"
a	00208447	0	0	foliated#2 foliate#3 foliaceous#3	(especially of metamorphic rock) having thin leaflike layers or strata
a	00208613	0	0	laminar#1 laminal#1	arranged in or consisting of laminae
a	00208749	0	0	superimposed#2 layered#1	with one layer on top of another; "superimposed rocks"
a	00208872	0	0.125	sheetlike#1	resembling a sheet
a	00208946	0	0.75	unstratified#1	not deposited in layers; "glacial till is unstratified"
a	00209079	0	0.5	ferny#1 ferned#1	abounding in or covered with ferns; "the ferny undergrowth"
a	00209253	0.125	0.375	braky#2	abounding with bracken; "the woods and braky glens"- William Browne
a	00209390	0.25	0	ferny#2 fernlike#1	resembling ferns especially in leaf shape; "the ferny shadows of locust leaves"
a	00209550	0.375	0	fernless#1	devoid of ferns
a	00209620	0	0	grassy#1	abounding in grass
a	00209781	0	0.25	grass-covered#1	covered with grass; "wide grass-covered plains as far as the eye could see"
a	00209916	0	0	grasslike#1	resembling grass
a	00209988	0	0.25	sedgelike#1 rushlike#1	resembling rush or sedge
a	00210079	0	0.25	sedgy#1	covered with sedges (grasslike marsh plants)
a	00210212	0	0.25	grassless#1	lacking grass
a	00210281	0	0	gusseted#1	provided or reinforced with gussets
a	00210371	0	0.5	ungusseted#1	not having gussets
a	00210446	0	0.5	hairless#1	having no hair or fur; "a Mexican Hairless is about the size of a fox terrier and hairless except for a tufts on the head and tail"
a	00210848	0	0.125	bald-pated#1 bald-headed#1 bald#2	lacking hair on all or most of the scalp; "a bald pate"; "a bald-headed gentleman"
a	00211026	0	0.125	balding#1	getting bald
a	00211092	0.125	0.125	smooth-faced#1 beardless#2	lacking hair on the face; "a smooth-faced boy of 14 years"
a	00211221	0	0	depilatory#1	able to remove hair or render hairless
a	00211370	0.125	0.375	depilous#1	completely hairless
a	00211444	0.125	0.375	glabrescent#1	lacking hair or a similar growth or tending to become hairless
a	00211564	0.125	0.375	glabrous#1	having no hair or similar growth; smooth; "glabrous stems"; "glabrous leaves"; "a glabrous scalp"
a	00211735	0	0	naked-muzzled#1	having a muzzle that is hairless
a	00211827	0	0	naked-tailed#1	having a tail that is hairless
a	00211916	0	0	nonhairy#1	without hair; "tinea corporis is a fungal infection of the nonhairy parts of the skin"
a	00212057	0	0	tonsured#1	having a bald spot either shaved or natural; "tonsured monks"
a	00212173	0	0.25	hirsute#1 hairy#1 haired#1	having or covered with hair; "Jacob was a hairy man"; "a hairy caterpillar"
a	00212949	0.125	0.25	hoary#3 canescent#2	covered with fine whitish hairs or down
a	00213071	0.25	0.5	coarse-haired#1 coarse-furred#1	having coarse hair or fur
a	00213172	0	0	comose#2 comate#2 comal#1	of certain seeds (such as cotton) having a tuft or tufts of hair; "comate (or comose) seeds"; "a comal tuft"
a	00213387	0	0	curly-haired#1 curly-coated#1	covered with curly hair; "a curly-coated water spaniel"
a	00213516	0	0.375	dark-haired#2 dark-coated#1	covered with dark hair
a	00213610	0	0.375	sericeous#1 pubescent#2 puberulent#1 downy#2	covered with fine soft hairs or down; "downy milkweed seeds"
a	00213814	0	0	floccose#1	(of plants) having tufts of soft woolly hairs
a	00213933	0	0.25	furlike#1	resembling fur
a	00214001	0	0	furry#1 furred#1	covered with a dense coat of fine silky hairs; "furred animals"; "a furry teddy bear"
a	00214165	0.125	0	fuzzy#1 fuzzed#1	covering with fine light hairs; "his head fuzzed like a dandelion gone to seed"
a	00214323	0	0	glossy-haired#1 glossy-furred#1 glossy-coated#1	having glossy hair; "a glossy-coated foxhound"
a	00214461	0	0	hispid#1	(of animals or plants) having stiff coarse hairs or bristles; "plants with hispid stems"
a	00214640	0	0.125	woolly#4 lanate#1	covered with dense cottony hairs or hairlike filaments; "the woolly aphid has a lanate coat resembling cotton"
a	00214812	0	0	long-haired#1	with long hair; "long-haired hippies"
a	00214907	0	0.25	pappose#1	(of plants such as dandelions and thistles) having pappi or tufts of featherlike hairs or delicate bristles
a	00215087	0	0.25	pilous#1 pilose#1 pilary#1	covered with hairs especially fine soft ones
a	00215257	0	0	rough-haired#1	having hair that feels rough
a	00215344	0	0	shock-headed#1	having a shock (or untidy mass) of hair; "shock-headed teenagers"
a	00215468	0	0	short-haired#1	with short hair; "a short-haired dog"
a	00215564	0	0	silky-haired#1	having hair that resembles silk
a	00215654	0	0	silver-haired#1	having hair the color of silver
a	00215745	0	0.75	smooth-haired#1	having hair that feels smooth
a	00215834	0	0	snake-haired#1	(of monsters) having snakes for hair
a	00215929	0.25	0	soft-haired#1	having soft hair
a	00216003	0.25	0	stiff-haired#1	having stiff hair
a	00216079	0.375	0	thick-haired#1	having thick hair
a	00216155	0	0	tomentous#1 tomentose#2	densely covered with short matted woolly hairs; "a tomentose leaf"
a	00216308	0.125	0	velvety-haired#1 velvety-furred#1	having hair that feels like velvet
a	00216420	0	0	wiry-coated#1 wire-haired#1	(especially of dogs) having stiff wiry hair; "a wire-haired terrier"
a	00216560	0	0	wiry#3	of hair that resembles wire in stiffness; "wiry red hair"
a	00216668	0	0.125	wooly-haired#1 wooly#3 woolly-haired#1 woolly#3	covered with dense often matted or curly hairs; "woolly lambs"
a	00216858	0	0	awny#1 awned#1	having awns i.e. bristlelike or hairlike appendages on the flowering parts of some cereals and grasses; "awned wheatgrass"
a	00217075	0	0	bearded#2	having a growth of hairlike awns; "bearded wheatgrass"
a	00217183	0	0.25	awnless#1	lacking or having only very short awns; "awnless bromegrass"
a	00217297	0	0	bearing#1	(of a structural member) withstanding a weight or strain
a	00217428	0.625	0	supporting#2 load-bearing#1	capable of bearing a structural load; "a supporting wall"
a	00217563	0	0	nonbearing#1	(of a structural member) supporting no vertical weight other than its own; "they took out a nonbearing wall"
a	00217728	0.75	0	beautiful#1	delighting the senses or exciting intellectual or emotional admiration; "a beautiful child"; "beautiful country"; "a beautiful painting"; "a beautiful theory"; "a beautiful party"
a	00218305	0.125	0	beauteous#1	(poetic )beautiful, especially to the sight
a	00218440	0.75	0	sightly#1 fair#3 comely#2 bonny#1 bonnie#1	very pleasing to the eye; "my bonny lass"; "there's a bonny bay beyond"; "a comely face"; "young fair maidens"
a	00218673	0.5	0	dishy#1	(informal British) sexually attractive; "a dishy blonde"
a	00218837	0.5	0.125	exquisite#4	of extreme beauty; "her exquisite face"
a	00218950	0.625	0	well-favoured#1 well-favored#1 handsome#1 good-looking#1 fine-looking#1 better-looking#1	pleasing in appearance especially by reason of conformity to ideals of form and proportion; "a fine-looking woman"; "a good-looking man"; "better-looking than her sister"; "very pretty but not so extraordinarily handsome"- Thackeray; "our southern women are well-favored"- Lillian Hellman
a	00219389	0.625	0.125	splendiferous#1 splendid#1 resplendent#1 glorious#3	having great beauty and splendor; "a glorious spring morning"; "a glorious sunset"; "splendid costumes"; "a kind of splendiferous native simplicity"
a	00219705	0.75	0	gorgeous#1	dazzlingly beautiful; "a gorgeous Victorian gown"
a	00219809	0.625	0	lovely#1	appealing to the emotions as well as the eye
a	00219924	0.75	0	picturesque#1	suggesting or suitable for a picture; pretty as a picture; "a picturesque village"
a	00220082	0.875	0.125	pretty#1	pleasing by delicacy or grace; not imposing; "pretty girl"; "pretty song"; "pretty room"
a	00220241	0.5	0	pretty-pretty#1	ostentatiously or inappropriately pretty
a	00220341	0.5	0.125	pulchritudinous#1	used of persons only; having great physical beauty; "pulchritudinous movie stars"
a	00220502	0.75	0	ravishing#1	stunningly beautiful; "a ravishing blonde"
a	00220600	0.25	0	scenic#1	used of locations; having beautiful natural scenery; "scenic drives"
a	00220739	0.75	0	stunning#4	strikingly beautiful or attractive; "quite stunning with large dark eyes and a beautiful high-bosomed figure"; "stunning photographs of Canada's wilderness areas"
a	00220956	0	0.375	ugly#1	displeasing to the senses; "an ugly face"; "ugly furniture"
a	00221318	0.25	0.375	disfigured#1	having the appearance spoiled; "a disfigured face"; "strip mining left a disfigured landscape"
a	00221469	0	0	evil-looking#1	having an evil appearance
a	00221553	0	0.75	fugly#1	(slang) extremely ugly
a	00221627	0.125	0.375	monstrous#3 grotesque#1	distorted and unnatural in shape or size; abnormal and hideous; "tales of grotesque serpents eight fathoms long that churned the seas"; "twisted into monstrous shapes"
a	00221934	0.25	0.625	repulsive#3 hideous#2	so extremely ugly as to be terrifying; "a hideous scar"; "a repulsive mask"
a	00222147	0	0	ill-favoured#1 ill-favored#1	usually used of a face; "an ill-favored countenance"
a	00222272	0.125	0.625	scrofulous#3	having a diseased appearance resembling scrofula; "our canoe...lay with her scrofulous sides on the shore"- Farley Mowat
a	00222449	0.375	0.625	unpicturesque#1 unlovely#1	without beauty or charm
a	00222543	0	0.625	unsightly#1	unpleasant to look at; "unsightly billboards"
a	00222662	0	0.375	bellied#1	having a belly; often used in combination
a	00222775	0	0	great_bellied#1 big-bellied#1	having a prominent belly
a	00222873	0.125	0.25	flat-bellied#1 bellyless#1	lacking a prominent belly
a	00222969	0	0	banded#1	identified with a band especially around a leg; "kept watch for the return of their banded birds"
a	00223119	0	0.75	unbanded#1	not identified with a band; "an unbanded bird"
a	00223220	0	0	belted#1	having or provided with a belt; "a belted dress"
a	00223375	0.25	0.125	banded#3	characterized by a band of especially white around the body; "banded cattle"
a	00223504	0	0	belt-fed#1	using belted ammunition
a	00223582	0.25	0.125	beltlike#1 belt-like#1	resembling a belt around something
a	00223683	0.125	0.25	unbelted#1 beltless#1	lacking a belt; "unbelted jackets are in this season"
a	00223802	0.75	0	beneficent#1	doing or producing good; "the most beneficent regime in history"
a	00224031	0.75	0	benefic#1	exerting a favorable or beneficent influence; "a benefic star"; "a benefic force"
a	00224166	0	0.75	maleficent#1	harmful or evil in intent or effect
a	00224366	0	0.625	baneful#2 baleful#1	deadly or sinister; "the Florida eagles have a fierce baleful look"
a	00224515	0.375	0.25	malign#2 malevolent#2 malefic#1 evil#3	having or exerting a malignant influence; "malevolent stars"; "a malefic force"
a	00224731	0.25	0.625	malicious#1	having the nature of or resulting from malice; "malicious gossip"; "took malicious pleasure in...watching me wince"- Rudyard Kipling
a	00225099	0.375	0.625	vindictive#2 spiteful#1 despiteful#1	showing malicious ill will and a desire to hurt; motivated by spite; "a despiteful fiend"; "a truly spiteful child"; "a vindictive man will look for occasions for resentment"
a	00225408	0.625	0.25	leering#1	showing sly or knowing malice in a glance; "she had run in fear of...his evil leering eye"- Amy Lowell
a	00225564	0	0.875	malevolent#1	wishing or appearing to wish evil to others; arising from intense ill will or hatred; "a gossipy malevolent old woman"; "failure made him malevolent toward those who were successful"
a	00225821	0.125	0.5	beady-eyed#1	having eyes that gleam with malice
a	00225912	0.125	0.75	catty#1 cattish#1 bitchy#1	marked by or arising from malice; "a catty remark"
a	00226105	0	0.75	vicious#4 venomous#2 poisonous#3	marked by deep ill will; deliberately harmful; "poisonous hate"; "venomous criticism"; "vicious gossip"
a	00226339	0.125	0.75	venomed#1	full of malice or hate; "venomed remarks"
a	00226434	0	0.875	vixenish#1	shrewish and malicious; "a vixenish old woman"
a	00226535	0.222	0.778	unmalicious#1	not malicious or spiteful
a	00226618	0.875	0	benignant#1 benign#2	pleasant and beneficial in nature or influence; "a benign smile"; "the benign sky"; "the benign influence of pure air"
a	00226891	0.5	0	kindly#2	pleasant and agreeable; "a kindly climate"; "kindly breeze"
a	00227003	0.25	0.625	malign#1	evil or harmful in nature or influence; "prompted by malign motives"; "believed in witches and malign spirits"; "gave him a malign look"; "a malign lesion"
a	00227301	0.125	0.625	cancerous#2	like a cancer; an evil that grows and spreads; "remorse was cancerous within him"; "pornography is cancerous to the moral development of our children"
a	00227507	0.75	0	best#1	(superlative of `good') having the most positive qualities; "the best film of the year"; "the best solution"; "the best time for planting"; "wore his best suit"
a	00228025	0	0	prizewinning#1 champion#1	holding first place in a contest; "a champion show dog"; "a prizewinning wine"
a	00228173	0.75	0	top-quality#1 top-grade#1 high-grade#1	surpassing in quality; "top-grade ore"
a	00228294	0.625	0	world-class#1 foremost#1 first#5	ranking above all others; "was first in her class"; "the foremost figure among marine artists"; "the top graduate"
a	00228485	0	0	sunday-go-to-meeting#1 go-to-meeting#1	used of clothing; "my good clothes"; "her Sunday-go-to-meeting clothes"
a	00228645	0.5	0	optimum#1 optimal#1	most desirable possible under a restriction expressed or implied; "an optimum return on capital"; "optimal concentration of a drug"
a	00228876	0.625	0	primo#1	the best of its kind
a	00228967	0.375	0	record-breaking#1	surpassing any previously established record; "a record-breaking high jump"; "record-breaking crowds"
a	00229130	0.25	0	second-best#1	next to the best; "his second-best bed"
a	00229227	0.375	0.125	superfine#3	(used especially of merchandise) very fine in quality; "made of superfine Flemish cloth"
a	00229371	0.25	0.625	unsurpassed#1 unexcelled#1 unexceeded#1	not capable of being improved on
a	00229487	1	0	unsurpassable#1	not to be exceeded; "unsurpassable skill"; "unsurpassable standards of workmanship"
a	00229630	0.25	0.75	worst#1	(superlative of `bad') most wanting in quality or value or condition; "the worst player on the team"; "the worst weather of the year"
a	00229978	0.25	0.375	bottom#2	the lowest rank; "bottom member of the class"
a	00230076	0.375	0.5	lowest#1 last-place#1 last#9	lowest in rank or importance; "last prize"; "in last place"
a	00230208	0.125	0.5	pessimum#1 pessimal#1	of an organism's environment; least favorable for survival
a	00230335	0.875	0	better#1	(comparative of `good') superior to another (of the same class or set or kind) in excellence or quality or desirability or suitability; more highly skilled than another; "You're a better man than I am, Gunga Din"; "a better coat"; "a better type of car"; "a suit with a better fit"; "a better chance of success"; "produced a better mousetrap"; "she's better in math than in history"
a	00230843	0.5	0	amended#2	modified for the better; "his amended ways"
a	00230940	0.75	0	finer#1	(comparative of `fine') greater in quality or excellence; "a finer wine"; "a finer musician"
a	00231103	0.5	0.25	improved#2	become or made better in quality; "was proud of his improved grades"; "an improved viewfinder"
a	00231252	0	0.75	worse#1	(comparative of `bad') inferior to another in quality or condition or desirability; "this road is worse than the first one we took"; "the road is in worse shape than it was"; "she was accused of worse things than cheating and lying"
a	00231591	0	0.25	worsened#2	made or become worse; impaired; "troubled by the worsened economic conditions"; "the worsened diplomatic relations"
a	00231761	0.875	0	better#2	(comparative of `good') changed for the better in health or fitness; "her health is better now"; "I feel better"
a	00231963	0.5	0	healthier#1 fitter#1	improved in health or physical condition
a	00232068	0.556	0.444	worsened#1 worse#2	changed for the worse in health or fitness; "I feel worse today"; "her cold is worse"
a	00232234	0.375	0	bettering#1	changing for the better
a	00232385	0.375	0.5	meliorative#1 amelioratory#1 ameliorative#1 ameliorating#1	tending to ameliorate
a	00232620	0	0	amendatory#1	effecting amendment; "added amendatory phrases to the text"
a	00232754	0.625	0	corrective#2	tending or intended to correct or counteract or restore to a normal condition; "corrective measures"; "corrective lenses"
a	00232986	0.125	0.375	remedial#1	tending or intended to rectify or improve; "a remedial reading course"; "remedial education"
a	00233151	0	0.25	worsening#1	changing for the worse; "worried by the worsening storm"
a	00233263	0	0	bicameral#1	composed of two legislative bodies
a	00233353	0	0	unicameral#1	composed of one legislative body
a	00233442	0	0	bidirectional#1	reactive or functioning or allowing movement in two usually opposite directions
a	00233635	0	0	bifacial#1 biface#1	having two faces or fronts; "the Roman Janus is bifacial"
a	00233756	0	0	duplex#2	allowing communication in opposite directions simultaneously; "duplex system"; "duplex telephony"
a	00233925	0	0	two-way#3	operating or permitting operation in either of two opposite directions; "a two-way valve"; "two-way traffic"; "two-way streets"
a	00234106	0	0	unidirectional#1	operating or moving or allowing movement in one direction only; "a unidirectional flow"; "a unidirectional antenna"; "a unidirectional approach to a problem"
a	00234378	0	0	one-way#1	moving or permitting movement in one direction only; "one-way streets"; "a one-way ticket"
a	00234522	0	0	simplex#1	allowing communication in only one direction at a time, or in telegraphy allowing only one message over a line at a time; "simplex system"
a	00234733	0	0	unifacial#1	having but one principal or specialized surface; "a primitive unifacial flint tool"
a	00234872	0	0	faced#1	having a face or facing especially of a specified kind or number; often used in combination; "a neatly faced terrace"
a	00235239	0.125	0	baby-faced#1	having a youthful-looking face
a	00235326	0.5	0	bald-faced#1	(of animals) having white markings on the face
a	00235429	0	0.125	featured#2	having facial features as specified; usually used in combination; "a grim-featured man"
a	00235571	0	0	two-faced#2 janus-faced#3	having two faces--one looking to the future and one to the past; "Janus the two-faced god"
a	00235731	0.5	0	long-faced#1	having a face longer than the usual
a	00235823	0	0	round-faced#1 moon-faced#1	having a round face
a	00235913	0	0	pale-faced#1	having a pale face
a	00235988	0.5	0	pug-faced#1	having the flat wrinkled face of a pug dog
a	00236086	0.5	0	sad-faced#1	having a face with a sad expression; "the sad-faced clown"
a	00236200	0.625	0	sweet-faced#1	having a pleasing face or one showing a sweet disposition; "a sweet-faced child"
a	00236338	0	0	visaged#1	having a face or visage as specified; "gloomy-visaged funeral directors"
a	00236483	0	0.5	faceless#1	without a face or identity; "a faceless apparition"; "the faceless accusers of the police state"
a	00236652	0.125	0.5	anonymous#2	not known or lacking marked individuality; "brown anonymous houses"; "anonymous bureaucrats in the Civil Service"
a	00236839	0	0	bibbed#1	having a bib; "a bibbed apron"
a	00236922	0.125	0.25	bibless#1	lacking a bib
a	00236989	0	0	unilateral#1 one-sided#2	involving only one part or side; "unilateral paralysis"; "a unilateral decision"
a	00237156	0	0	one-party#1	determined by a single party
a	00237240	0	0	multilateral#1 many-sided#1	having many parts or sides
a	00237788	0	0	two-sided#2 bilateral#3	having two sides or parts
a	00237881	0.125	0	deep-lobed#1	having deep bilateral lobes
a	00237965	0.375	0	two-lobed#1	having two lobes
a	00238037	0	0	two-way#2 two-part#1 bipartite#2	involving two parts or elements; "a bipartite document"; "a two-way treaty"
a	00238189	0	0	joint#3	involving both houses of a legislature; "a joint session of Congress"
a	00238310	0	0	multipartite#1	involving more than two parties
a	00238400	0	0	quadrilateral#1 four-sided#1	having four sides
a	00238490	0	0	five-sided#1	having five sides
a	00238564	0	0	six-sided#1	having six sides
a	00238636	0	0	seven-sided#1	having seven sides
a	00238712	0	0	eight-sided#1	having eight sides
a	00238788	0	0	nine-sided#1	having nine sides
a	00238862	0	0	ten-sided#1	having ten sides
a	00238934	0	0	eleven-sided#1	having eleven sides
a	00239012	0	0	twelve-sided#1	having twelve sides
a	00239090	0	0	quadripartite#1 four-party#1	involving four parties
a	00239185	0	0	tetramerous#1	having or consisting of four similar parts; tetramerous flowers
a	00239325	0	0	three-cornered#2	involving a group or set of three; "a three-cornered race"
a	00239444	0	0	three-lobed#2	having three lobes
a	00239520	0	0	four-lobed#1	having four lobes
a	00239594	0	0.5	five-lobed#1	having five lobes
a	00239668	0	0	many-lobed#1	having many lobes
a	00239742	0.125	0	palmately-lobed#1	having lobes radiating from a central point
a	00239847	0	0	trilateral#2 triangular#2 three-sided#1	having three sides; "a trilateral figure"
a	00240008	0	0	tripartite#1 three-way#1 three-party#1	involving three parties or elements; "a tripartite treaty"; "a tripartite division"; "a three-way playoff"
a	00240197	0.125	0	bimodal#1	of a distribution; having or occurring with two modes
a	00240323	0	0	unimodal#1	having a single mode
a	00240417	0	0	binaural#1 biaural#1	relating to or having or hearing with two ears; "binaural hearing"
a	00240584	0.375	0	two-eared#1	having two ears
a	00240655	0	0	two-channel#1 stereophonic#1 stereo#1	designating sound transmission from two sources through two channels
a	00240842	0	0	monaural#1	relating to or having or hearing with only one ear; "monaural deafness"
a	00241004	0	0	one-eared#1	having a single ear
a	00241079	0	0	single-channel#1 monophonic#1 mono#1	designating sound transmission or recording or reproduction over a single channel
a	00241260	0	0	binucleated#1 binucleate#1 binuclear#1	having two nuclei
a	00241397	0	0	mononucleate#1 mononuclear#1	having only one nucleus
a	00241530	0	0	trinucleated#1 trinucleate#1 trinuclear#1	having three nuclei
a	00241672	0	0	two-footed#1 bipedal#1 biped#1	having two feet
a	00241816	0	0	quadrupedal#1 quadruped#1 four-footed#1	having four feet
a	00241952	0	0	black#2	of or belonging to a racial group having dark skin especially of sub-Saharan African origin; "a great people--a black people--...injected new meaning and dignity into the veins of civilization"- Martin Luther King Jr.
a	00242293	0	0	afro-american#1 african-american#1	pertaining to or characteristic of Americans of African ancestry; "Afro-American culture"; "many black people preferred to be called African-American or Afro-American"
a	00242575	0	0	non-white#1 dark-skinned#1 dark#10 coloured#4 colored#2	having skin rich in melanin pigments; "National Association for the Advancement of Colored People"; "dark-skinned peoples"
a	00242832	0	0	negro#1	relating to or characteristic of or being a member of the traditional racial division of mankind having brown to black pigmentation and tightly curled hair
a	00243039	0	0	negroid#1	characteristic of people traditionally classified as the Negro race; "negroid features"
a	00243180	0	0	white#2	of or belonging to a racial group having light skin coloration; "voting patterns within the white population"
a	00243395	0	0	caucasoid#1 caucasian#2	of or relating to Caucasian people
a	00243515	0	0	light-skinned#1	having little skin pigmentation
a	00243606	0	0	light-haired#1 blonde#1 blond#1	being or having light colored skin and hair and usually blue or grey eyes; "blond Scandinavians"; "a house full of light-haired children"
a	00243945	0	0	towheaded#1 platinum-blonde#1 ash-blonde#1	of hair color; whitish
a	00244054	0	0	fairish#2 fair#10	(used of hair or skin) pale or light-colored; "a fair complexion";
a	00244199	0	0	sandy#1 flaxen#1	of hair color; pale yellowish to yellowish brown; "flaxen locks"
a	00244324	0	0.125	nordic#3	resembling peoples of Scandinavia
a	00244410	0	0	redheaded#1	having red hair and usually fair skin
a	00244503	0	0.25	brunette#1 brunet#1	marked by dark or relatively dark pigmentation of hair or skin or eyes; "a brunette beauty"
a	00244820	0	0	adust#2	burned brown by the sun; "of an adust complexion"- Sir Walter Scott
a	00244958	0	0	tanned#1 suntanned#1 bronzed#1	(of skin) having a tan color from exposure to the sun; "a young bronzed Apollo"
a	00245112	0	0	browned#1 brown#2	(of skin) deeply suntanned
a	00245200	0	0	dark#3	brunet (used of hair or skin or eyes); "dark eyes"
a	00245319	0	0	dark-haired#1 brown-haired#1 black-haired#1	having hair of a dark color; "a dark-haired beauty"
a	00245458	0	0	swarthy#1 swart#1 dusky#2 dark-skinned#2	naturally having skin of a dark color; "a dark-skinned beauty"; "gold earrings gleamed against her dusky cheeks"; "a smile on his swarthy face"; "`swart' is archaic"
a	00245763	0	0	grizzled#1	having dark hairs mixed with grey or white
a	00245860	0	0	nutbrown#1	of the color of nuts; "nutbrown hair"
a	00245952	0	0.375	blemished#1	marred by imperfections
a	00246175	0	0.375	pustulate#1 pimply#1 pimpled#1 acned#1	(of complexion) blemished by imperfections of the skin
a	00246348	0	0	blebby#2 blebbed#1	(of glass or quartzite) marred by small bubbles or small particles of foreign material
a	00246497	0	0.5	blotchy#2	marred by discolored spots or blotches; "blotchy skin"
a	00246623	0.5	0	flyblown#3	especially of reputation; "a flyblown reputation"
a	00246727	0	0.625	scarred#2 marred#1	blemished by injury or rough wear; "the scarred piano bench"; "walls marred by graffiti"
a	00246878	0.125	0.5	pockmarked#2 pocked#2	marked by or as if by smallpox or acne or other eruptive skin disease
a	00247013	0.625	0	unmutilated#1 unmarred#1 unblemished#1	free from physical or moral spots or stains; "an unblemished record"; "an unblemished complexion"
a	00247247	0.625	0	untarnished#1 untainted#1 unsullied#2 unstained#4 stainless#1	(of reputation) free from blemishes; "his unsullied name"; "an untarnished reputation"
a	00247439	0	0.25	bloody#1	having or covered with or accompanied by blood; "a bloody nose"; "your scarf is all bloody"; "the effects will be violent and probably bloody"; "a bloody fight"
a	00247868	0	0	blood-filled#1	containing blood; "the blood-filled centers of arteries and veins"
a	00247993	0	0.375	gory#1 bloodstained#1	covered with blood; "a bloodstained shirt"; "a gory dagger"
a	00248118	0	0	bloodsucking#1	drawing blood from the body of another; "a plague of bloodsucking insects"
a	00248251	0	0.625	sanguinary#2 bloody-minded#2 bloodthirsty#1	marked by eagerness to resort to violence and bloodshed; "bloody-minded tyrants"; "bloodthirsty yells"; "went after the collaborators with a sanguinary fury that drenched the land with blood"-G.W.Johnson
a	00248560	0.25	0.625	violent#5 red#2 crimson#2	characterized by violence or bloodshed; "writes of crimson deeds and barbaric days"- Andrea Parke; "fann'd by Conquest's crimson wing"- Thomas Gray; "convulsed with red rage"- Hudson Strode
a	00248837	0.625	0.125	murderous#1 homicidal#1	characteristic of or capable of or having a tendency toward killing another human being ; "a homicidal rage"; "murderous thugs"
a	00249104	0	0.625	slaughterous#1 sanguineous#1 sanguinary#1 gory#2 butcherly#2	accompanied by bloodshed; "this bitter and sanguinary war"
a	00249303	0	0.5	internecine#2	characterized by bloodshed and carnage for both sides; "internecine war"
a	00249433	0.25	0.25	bloodless#2	free from blood or bloodshed; "bloodless surgery"; "a bloodless coup"
a	00249576	0	0	unbloody#1 nonviolent#2	achieved without bloodshed; "an unbloody transfer of power"
a	00249721	0.5	0.125	bold#1	fearless and daring; "bold settlers on some foreign shore"; "a bold speech"; "a bold adventure"
a	00250119	0.25	0	unfearing#1 intrepid#1 hardy#3 fearless#2 dauntless#1 brave#2 audacious#1	invulnerable to fear or intimidation; "audacious explorers"; "fearless reporters and photographers"; "intrepid pioneers"
a	00250483	0.5	0.125	temerarious#1 daredevil#1	presumptuously daring; "a daredevil test pilot having the right stuff"
a	00250659	0.375	0	emboldened#1	made bold or courageous
a	00250739	0.125	0.75	reckless#1 rash#2 heady#3 foolhardy#1	marked by defiant disregard for danger or consequences; "foolhardy enough to try to seize the gun from the hijacker"; "became the fiercest and most reckless of partisans"-Macaulay; "a reckless driver"; "a rash attempt to climb Mount Everest"
a	00251134	0.5	0	heroical#1 heroic#3	having or displaying qualities appropriate for heroes; "the heroic attack on the beaches of Normandy"; "heroic explorers"
a	00251373	0.5	0.5	nervy#2	showing or requiring courage and contempt of danger; "the nervy feats of mountaineers"
a	00251529	0.5	0	vaulting#1 overreaching#1	revealing excessive self-confidence; reaching for the heights; "vaulting ambition"
a	00251681	0.5	0.25	overvaliant#1	having or showing undue valor or boldness; "a foolish overvaliant act"
a	00251809	0.625	0	timid#1	showing fear and lack of confidence
a	00252130	0.5	0.5	bashful#1	self-consciously timid; "I never laughed, being bashful; lowering my head, I looked at the wall"- Ezra Pound
a	00252310	0.25	0	coy#3	modestly or warily rejecting approaches or overtures; "like a wild young colt, very inquisitive but very coy and not to be easily cajoled"
a	00252498	0.125	0.25	trepid#1 timorous#1 fearful#5	timid by nature or revealing timidity; "timorous little mouse"; "in a timorous tone"; "cast fearful glances at the large dog"
a	00252733	0.375	0.125	intimidated#1	made timid or fearful as by threats
a	00252826	0.5	0.25	mousy#1 mousey#3	quiet and timid and ineffectual
a	00252954	0	0	bound#1	confined by bonds; "bound and gagged hostages"
a	00253196	0	0	enchained#1 chained#1	bound with chains; "enchained demons strained in anger to gnaw on his bones"; "prisoners in chains"
a	00253361	0	0	shackled#1 fettered#1	bound by chains fastened around the ankles
a	00253469	0	0	rolled#3 furled#1	rolled up and secured; "furled sails bound securely to the spar"; "a furled flag"; "his rolled umbrella hanging on his arm"
a	00253654	0	0	pinioned#2	bound fast especially having the arms restrained
a	00253757	0	0	tethered#1	confined or restricted with or as if with a rope or chain
a	00253869	0	0	trussed#1 tied#1	bound or secured closely; "the guard was found trussed up with his arms and legs securely tied"; "a trussed chicken"
a	00254046	0	0	wired#3	tied or bound with wire; "wired bundles of newspapers"
a	00254152	0	0.75	unbound#2	not restrained or tied down by bonds
a	00254296	0	0.375	untied#3 unshackled#1 unfettered#1 unchained#1	not bound by shackles and chains
a	00254419	0	0.75	untethered#1	not confined or restricted with a tether
a	00254516	0	0	tied#4 laced#1	closed with a lace; "snugly laced shoes"
a	00254615	0	0	untied#2 unlaced#1	with laces not tied; "teenagers slopping around in unlaced sneakers"
a	00254746	0	0	tied#3 fastened#3	fastened with strings or cords; "a neatly tied bundle"
a	00254880	0	0	knotted#1	tied with a knot; "his carefully knotted necktie"
a	00254983	0	0.125	untied#1 unfastened#4	not tied
a	00255057	0	0	tangled#1	in a confused mass; "pushed back her tangled hair"; "the tangled ropes"
a	00255308	0	0	fouled#2 foul#8 afoul#1	especially of a ship's lines etc; "with its sails afoul"; "a foul anchor"
a	00255453	0.125	0	intermeshed#1 enmeshed#1	caught as if in a mesh; "enmeshed in financial difficulties"
a	00255582	0	0	entangled#2	twisted together in a tangled mass; "toiled through entangled growths of mesquite"
a	00255720	0	0	snarly#1 snarled#1 knotty#4	tangled in knots or snarls; "a mass of knotted string"; "snarled thread"
a	00255918	0	0	matted#1	tangled in a dense mass; "tried to push through the matted undergrowth"
a	00256042	0.25	0	rootbound#2	having the roots matted or densely tangled; "shaggy untended lawns of old trees and rootbound scented flowers and shrubs"- William Faulkner
a	00256237	0	0	thrown_and_twisted#1 thrown#2	twisted together; as of filaments spun into a thread; "thrown silk is raw silk that has been twisted and doubled into yarn"
a	00256453	0	0.125	untangled#1	not tangled
a	00256538	0	0	unsnarled#1 loosened#1 disentangled#1	straightened out
a	00256636	0	0	bound#3	secured with a cover or binding; often used as a combining form; "bound volumes"; "leather-bound volumes"
a	00256883	0.125	0	brassbound#2	having trim or fittings of brass; "a brassbound campaign chest"; "the heavy brassbound door"
a	00257032	0	0	cased#2	enclosed in a case
a	00257102	0	0	half-bound#1	(of books) having the back bound in one material and the sides in another
a	00257232	0	0	paperbacked#1 paperback#1	(of books) having a flexible binding
a	00257356	0.25	0	well-bound#1	(of books) having a sturdy and attractive binding
a	00257462	0	0.75	unbound#1	not secured within a cover; "an unbound book"
a	00257579	0.25	0	looseleaf#1	being or having leaves that can be easily removed or rearranged; "loose-leaf paper"; "a looseleaf notebook"
a	00257742	0	0	bordered#1	having a border especially of a specified kind; sometimes used as a combining term; "black-bordered handkerchief"
a	00258090	0	0	boxed#1	enclosed in or set off by a border or box; "boxed sections of the report"; "boxed announcements in the newspaper"
a	00258255	0	0	featheredged#1 deckled#1 deckle-edged#1	having a rough edge; used of handmade paper or paper resembling handmade
a	00258411	0	0	edged#1	having a specified kind of border or edge; "a black-edged card"; "rough-edged leaves"; "dried sweat left salt-edged patches"
a	00258587	0	0	fringed#1	surrounded as with a border or fringe; sometimes used in combination; "a large suburban community...fringed by an industrial area"; "a grass-fringed stream"
a	00258797	0	0	lined#1	bordered by a line of things; "tree lined streets"
a	00258899	0.25	0.25	sawtoothed-edged#1	(of leaves) having an edged resembling a sawtooth
a	00259011	0	0	seagirt#1	surrounded or enclosed by the sea
a	00259098	0.25	0	spiny-edged#1	having a spiny border
a	00259177	0	0	white-edged#1	having a white border
a	00259256	0	0	unbordered#1	having no border
a	00259329	0	0	lotic#1	of or relating to or living in actively moving water
a	00259433	0	0	lentic#1	of or relating to or living in still waters (as lakes or ponds)
a	00259568	0	0	lower-class#1 low-class#1	occupying the lowest socioeconomic position in a society
a	00259820	0	0.625	non-u#1	not characteristic of the upper classes especially in language use
a	00259957	0	0	proletarian#1	belonging to or characteristic of the proletariat
a	00260100	0	0	working-class#1 wage-earning#2 propertyless#1 blue-collar#2	of those who work for wages especially manual or industrial laborers; "party of the propertyless proletariat"- G.B.Shaw
a	00260323	0	0	upper-lower-class#1	occupying the upper part of the lower class
a	00260430	0	0	middle-class#1	occupying a socioeconomic position intermediate between those of the lower classes and the wealthy
a	00260695	0	0	bourgeois#3	belonging to the middle class
a	00260780	0.375	0.25	materialistic#2 conservative#5 bourgeois#2	conforming to the standards and conventions of the middle class; "a bourgeois mentality"
a	00260973	0	0	lower-middle-class#1	occupying the lower part of the middle socioeconomic range in a society
a	00261109	0	0	upper-middle-class#1	occupying the upper part of the middle socioeconomic range in a society
a	00261245	0	0	upper-class#1	occupying the highest socioeconomic position in a society
a	00261486	0.375	0	quality#2	of high social status; "people of quality"; "a quality family"
a	00261602	0	0	property-owning#1 propertied#1	owning land or securities as a principal source of revenue
a	00261735	0	0	u#1	(chiefly British) of or appropriate to the upper classes especially in language use
a	00261885	0	0.375	tweedy#2	(of country gentry) informal, clannish and outdoorsy
a	00262008	0.625	0	wellborn#1	of good or upper-class lineage; "a rich and wellborn husband"
a	00262124	0	0	brachycranic#1 brachycranial#1 brachycephalic#1	having a short broad head with a cephalic index of over 80
a	00262328	0	0	short-headed#1 roundheaded#1 broad-headed#1	having a brachycephalic head
a	00262444	0	0	bullet-headed#2	having a small round head
a	00262529	0	0	dolichocranic#1 dolichocranial#1 dolichocephalic#1	having a relatively long head with a cephalic index of under 75
a	00262705	0	0	long-headed#1	having a dolichocephalic head
a	00262792	0.375	0.125	courageous#1 brave#1	possessing or displaying courage; able to face and deal with danger or fear without flinching; "Familiarity with danger makes a brave man braver but less daring"- Herman Melville; "a frank courageous heart...triumphed over pain"- William Wordsworth; "set a courageous example by leading them safely into and out of enemy-held territory"
a	00263463	0.5	0.125	heroic#5 desperate#4	showing extreme courage; especially of actions courageously undertaken in desperation as a last resort; "made a last desperate attempt to reach the climber"; "the desperate gallantry of our naval task forces marked the turning point in the Pacific war"- G.C.Marshall; "they took heroic measures to save his life"
a	00263840	0.125	0	gallant#1	unflinching in battle or action; "a gallant warrior"; "put up a gallant resistance to the attackers"
a	00263994	0.125	0.375	spunky#2 spirited#3 mettlesome#2 gritty#2 gamy#3 gamey#3 game#2	willing to face danger
a	00264178	0.375	0.25	lionhearted#1	extraordinarily courageous
a	00264262	0.25	0	stouthearted#1 stalwart#3	used especially of persons; "a stalwart knight"; "a stouthearted fellow who had an active career in the army"
a	00264459	0.5	0	undaunted#2	resolutely courageous; "undaunted in the face of death"
a	00264570	0.625	0	valorous#1 valiant#1	having or showing valor; "a valiant attempt to prevent the hijack"; "a valiant soldier"
a	00264776	0	0.5	fearful#3 cowardly#1	lacking courage; ignobly timid and faint-hearted; "cowardly dogs, ye will not aid me then"- P.B.Shelley
a	00265214	0	0.5	caitiff#1	despicably mean and cowardly
a	00265314	0	0.5	yellow-bellied#1 yellow#2 white-livered#1 lily-livered#1 chickenhearted#1 chicken#1	easily frightened
a	00265496	0.125	0.375	recreant#2 craven#1	lacking even the rudiments of courage; abjectly fearful; "the craven fellow turned and ran"; "a craven proposal to raise the white flag"; "this recreant knight"- Spenser
a	00265765	0.125	0.5	dastardly#1 dastard#1	despicably cowardly; "the unprovoked and dastardly attack by Japan on...December 7th"- F.D. Roosevelt
a	00265989	0.125	0.5	timid#3 fainthearted#1 faint-hearted#1 faint#6	lacking conviction or boldness or courage; "faint heart ne'er won fair lady"
a	00266228	0	0.25	funky#4	in a state of cowardly fright
a	00266309	0.625	0	poltroon#1	characterized by complete cowardliness
a	00266420	0.25	0.625	unmanly#2 pusillanimous#1 poor-spirited#1	lacking in courage and manly strength and resolution; contemptibly fearful
a	00266634	0.125	0.75	plucky#1 gutsy#1	marked by courage and determination in the face of difficulties or danger; robust and uninhibited; "you have to admire her; it was a gutsy thing to do"; "the gutsy...intensity of her musical involvement"-Judith Crist; "a gutsy red wine"
a	00266985	0.375	0.375	gutless#1	lacking courage or vitality; "he was a yellow gutless worm"; "a spineless craven fellow"
a	00267145	0	0	breast-fed#1	(of an infant) fed milk from the mother's breast
a	00267268	0	0	suckled#1 nursed#1	(of an infant) breast-fed
a	00267356	0	0	bottle-fed#1	(of an infant) given milk from a bottle
a	00267452	0	0	eupnoeic#1 eupneic#1 breathing#1	passing or able to pass air in and out of the lungs normally; sometimes used in combination; "the boy was disappointed to find only skeletons instead of living breathing dinosaurs"; "the heavy-breathing person on the telephone"
a	00267774	0	0.125	sweet-breathed#1	having breath or breath as specified
a	00267871	0	0.75	dyspnoeic#1 dyspnoeal#1 dyspneic#1 dyspneal#1 breathless#1	not breathing or able to breathe except with difficulty; "breathless at thought of what I had done"; "breathless from running"; "followed the match with breathless interest"
a	00268273	0.125	0.375	asphyxiating#1	tending to deprive of oxygen; "asphyxiating gasses"
a	00268383	0.125	0.375	suffocative#1 suffocating#1 smothering#1	causing difficulty in breathing especially through lack of fresh air and presence of heat; "the choking June dust"; "the smothering soft voices"; "smothering heat"; "the room was suffocating--hot and airless"
a	00268748	0	0	winded#1 short-winded#1 pursy#1 blown#2	breathing laboriously or convulsively
a	00268869	0	0	crystalline#1	consisting of or containing or of the nature of crystals; "granite is crystalline"
a	00269063	0	0	crystallized#2 crystalised#2	having both internal structure and external form of a crystal; "quartz crystal is perfectly crystallized"
a	00269241	0	0	microcrystalline#1	containing crystals that are visible only under a microscope
a	00269364	0	0	polycrystalline#1	composed of aggregates of crystals; "polycrystalline metals"
a	00269486	0	0.25	noncrystalline#1	not crystalline
a	00269580	0.125	0.5	uncrystallized#2 uncrystallised#2 amorphous#3	without real or apparent crystalline form; "an amorphous mineral"; "amorphous structure"
a	00269758	0	0	landed#1	owning or consisting of land or real estate; "the landed gentry"; "landed property"
a	00269894	0	0	landless#1	owning no land; "the landless peasantry"
a	00269989	0.5	0.25	light#6	characterized by or emitting light; "a room that is light when the shutters are open"; "the inside of the house was airy and light"
a	00270496	0	0	reddened#2 inflamed#2 ablaze#4	lighted with red light as if with flames; "streets ablaze with lighted Christmas trees"; "the inflamed clouds at sunset"; "reddened faces around the campfire"
a	00270732	0	0	autofluorescent#1	emitting light via self-induced fluorescence
a	00270856	0	0	bioluminescent#1	(of living organisms) emitting light; "fireflies are bioluminescent"
a	00271022	0	0.125	bright#4	having lots of light either natural or artificial; "the room was bright and airy"; "a stage bright with spotlights"
a	00271208	0.25	0.125	candescent#1	glowing from great heat
a	00271288	0	0	floodlit#1 floodlighted#1	illuminated by means of floodlights; "the floodlit courtyard"
a	00271419	0	0	fluorescent#1	emitting light during exposure to radiation from an external source
a	00271580	0	0	well-lighted#1 lit#1 lighted#2 illuminated#1	provided with artificial light; "illuminated advertising"; "looked up at the lighted windows"; "a brightly lit room"; "a well-lighted stairwell"
a	00271813	0	0	incandescent#1 candent#1	emitting light as a result of being heated; "an incandescent bulb"
a	00271966	0	0	lamplit#1	lighted by a lamp; "our lamplit mountain retreat"
a	00272069	0.125	0	lighting-up#1	turning lights on; "it's lighting-up time"
a	00272172	0.25	0	livid#2	(of a light) imparting a deathlike luminosity; "livid lightning streaked the sky"; "a thousand flambeaux...turned all at once that deep gloom into a livid and preternatural day"- E.A.Poe
a	00272410	0.125	0	luminescent#1	emitting light not caused by heat
a	00272555	0	0.125	phosphorescent#1	emitting light without appreciable heat as by slow oxidation of phosphorous; "the phosphorescent glow of decaying wood"
a	00272771	0	0.25	sunstruck#1 sunlit#1	lighted by sunlight; "the sunlit slopes of the canyon"; "violet valleys and the sunstruck ridges"- Wallace Stegner
a	00272950	0	0	white#12	of summer nights in northern latitudes where the sun barely sets; "white nights"
a	00273082	0.125	0.125	dark#1	devoid of or deficient in light or brightness; shadowed or black; "sitting in a dark corner"; "a dark day"; "dark shadows"; "dark as the inside of a black cat"
a	00273652	0	0.125	stygian#2 acherontic#1 acheronian#1	dark and dismal as of the rivers Acheron and Styx in Hades; "in the depths of an Acheronian forest"; "upon those roseate lips a Stygian hue"-Wordsworth
a	00273901	0.125	0.25	aphotic#1	lacking light; especially not reached by sunlight; "the aphotic depths of the sea where no photosynthesis occurs"
a	00274068	0.25	0.375	pitch-dark#1 pitch-black#1 black#8	extremely dark; "a black moonless night"; "through the pitch-black woods"; "it was pitch-dark in the cellar"
a	00274291	0	0.25	caliginous#1	dark and misty and gloomy
a	00274373	0.5	0.25	cimmerian#1	intensely dark and gloomy as with perpetual darkness; "the Cimmerian gloom...a darkness that could be felt"-Norman Douglas
a	00274551	0.125	0.625	crepuscular#1	like twilight; dim; "the evening's crepuscular charm"
a	00274698	0	0	darkened#2	become or made dark by lack of light; "a darkened house"; "the darkened theater"
a	00274833	0	0	darkening#1	becoming dark or darker as from waning light or clouding over; "the darkening sky"
a	00274971	0	0.125	darkling#2	(poetic) occurring in the dark or night; "a darkling journey"
a	00275106	0.125	0.125	darkling#1	uncannily or threateningly dark or obscure; "a darkling glance"; "secret operatives and darkling conspiracies"-Archibald MacLeish
a	00275290	0.125	0.75	subdued#5 dim#1	lacking in light; not bright or harsh; "a dim light beside the bed"; "subdued lights and soft music"
a	00275486	0	0.25	twilit#1 twilight#1 dusky#1	lighted by or as if by twilight; "The dusky night rides down the sky/And ushers in the morn"-Henry Fielding; "the twilight glow of the sky"; "a boat on a twilit river"
a	00275764	0	0.125	sulky#3 gloomy#1 glooming#1 gloomful#1	depressingly dark; "the gloomy forest"; "the glooming interior of an old inn"; "`gloomful' is archaic"
a	00275985	0.125	0	unlit#2 unlighted#2 unilluminated#1 lightless#2	without illumination; "came up the lightless stairs"; "the unilluminated side of Mars"; "through dark unlighted (or unlit) streets"
a	00276226	0.125	0.125	semidark#1	partially devoid of light or brightness; "semidark room"
a	00276355	0	0.125	tenebrous#1 tenebrious#1 tenebrific#1	dark and gloomy; "a tenebrous cave"
a	00276472	0	0	shaded#1	protected from heat and light with shade or shadow; "shaded avenues"; "o'er the shaded billows rushed the night"- Alexander Pope
a	00276689	0	0	murky#2 mirky#2	dark or gloomy; "a murky dungeon"; "murky rooms lit by smoke-blackened lamps"
a	00276862	0	0.375	umbrageous#1 shady#4 shadowy#1 shadowed#1	filled with shade; "the shady side of the street"; "the surface of the pond is dark and shadowed"; "we sat on rocks in a shadowy cove"; "cool umbrageous woodlands"
a	00277183	0	0.625	unshaded#2	not darkened or dimmed by shade; "an unshaded meadow"; "a bright and unshaded lane"
a	00277339	0	0.5	unshadowed#1	not darkened or obscured by shadow; "on the rough sea ice you may on an unshadowed day...fall over a chunk of ice that is kneehigh"- Vilhjalmur Stefansson
a	00277550	0	0	shaded#2	(of pictures or drawings) drawn or painted with degrees or gradations of shadow; "the shaded areas of the face seemed to recede"
a	00277749	0	0	hatched#2 crosshatched#1	shaded by means of fine parallel or crossed lines
a	00277867	0	0.5	unshaded#1	(of pictures) not having shadow represented; "unshaded drawings resembling cartoons"
a	00278006	0	0	moony#1 moonlit#1	lighted by moonlight; "the moonlit landscape"
a	00278131	0	0.5	moonless#1	without a moon or a visible moon; "the dark moonless night"; "a moonless planet"
a	00278266	0.375	0	bridgeable#1	capable of being connected by a bridge or as if by a bridge
a	00278418	0	0.125	unbridgeable#1	not bridgeable; "a wide unbridgeable river"; "unbridgeable generation gap"
a	00278551	0.125	0	bright#1	emitting or reflecting light readily or in large amounts; "the sun was bright and hot"; "a bright sunlit room"
a	00279092	0.375	0	nitid#1 gleaming#1 agleam#1	bright with a steady but subdued shining; "from the plane we saw the city below agleam with lights"; "the gleaming brass on the altar"; "Nereids beneath the nitid moon"
a	00279332	0.25	0	luminous#1 lucent#1 lambent#1 aglow#1	softly bright or radiant; "a house aglow with lights"; "glowing embers"; "lambent tongues of flame"; "the lucent moon"; "a sky luminous with stars"
a	00279618	0	0	sparkly#2 scintillating#3 scintillant#1 glittery#1 glittering#1 glistering#1 glinting#1 fulgid#1 coruscant#1 aglitter#1	having brief brilliant points or flashes of light; "bugle beads all aglitter"; "glinting eyes"; "glinting water"; "his glittering eyes were cold and malevolent"; "shop window full of glittering Christmas trees"; "glittery costume jewelry"; "scintillant mica"; "the scintillating stars"; "a dress with sparkly sequins"; "`glistering' is an archaic term"
a	00280245	0	0	buttony#1 buttonlike#1 beady#1 beadlike#1	small and round and shiny like a shiny bead or button; "bright beady eyes"; "black buttony eyes"
a	00280463	0.125	0	refulgent#1 radiant#1 effulgent#1 beamy#2 beaming#3	radiating or as if radiating light; "the beaming sun"; "the effulgent daffodils"; "a radiant sunrise"; "a refulgent sunset"
a	00280844	0.625	0.125	glary#1 glaring#1 fulgent#1 dazzling#2 blinding#1 blazing#1	shining intensely; "the blazing sun"; "blinding headlights"; "dazzling snow"; "fulgent patterns of sunlight"; "the glaring sun"
a	00281075	0.375	0.125	bright_as_a_new_penny#1	(metaphor) shining brightly
a	00281173	0.375	0.125	brilliant#5	full of light; shining intensely; "a brilliant star"; "brilliant chandeliers"
a	00281342	0.25	0	ardent#3	glowing or shining like fire; "from rank to rank she darts her ardent eyes"- Alexander Pope; "frightened by his ardent burning eyes"
a	00281527	0.25	0	glimmery#1	shining softly and intermittently; "glimmery candlelight"
a	00281657	0.5	0	shiny#1 shining#3 sheeny#1 lustrous#3 glossy#2 glistening#1	reflecting light; "glistening bodies of swimmers"; "the horse's glossy coat"; "lustrous auburn hair"; "saw the moon like a shiny dime on a deep blue velvet carpet"; "shining white enamel"
a	00282020	0	0	pearlescent#1 opaline#1 opalescent#1 nacreous#2 iridescent#2	having a play of lustrous rainbow colors; "an iridescent oil slick"; "nacreous (or pearlescent) clouds looking like mother-of-pearl"; "a milky opalescent (or opaline) luster"
a	00282389	0.125	0	lurid#3	shining with an unnatural red glow as of fire seen through smoke; "a lurid sunset"; "lurid flames"
a	00282557	0.375	0	noctilucent#1	shining or glowing by night; "the noctilucent eyes of a cat"
a	00282675	0.125	0	slick#3 sleek#3 silky#1 silklike#1 silken#1 satiny#1	having a smooth, gleaming surface reflecting light; "glossy auburn hair"; "satiny gardenia petals"; "sleek black fur"; "silken eyelashes"; "silky skin"; "a silklike fabric"; "slick seals and otters"
a	00283060	0	0	self-luminous#1	having in itself the property of emitting light
a	00283167	0.375	0	shimmery#1	glistening tremulously; "the shimmery surface of the lake"; "a dress of shimmery satin"
a	00283327	0.125	0	silvery#2 silvern#2 silver#2	having the white lustrous sheen of silver; "a land of silver (or silvern) rivers where the salmon leap"; "repeated scrubbings have given the wood a silvery sheen"
a	00283580	0.375	0	twinkling#1	shining intermittently with a sparkling light; "twinkling stars"
a	00283703	0.375	0	dull#2	emitting or reflecting very little light; "a dull glow"; "dull silver badly in need of a polish"; "a dull sky"
a	00283972	0	0.25	matted#2 matte#1 matt#1 mat#1 flat#14	not reflecting light; not glossy; "flat wall paint"; "a photograph with a matte finish"
a	00284194	0.375	0.375	lustreless#2 lusterless#2 lacklustre#2 lackluster#2	lacking luster or shine; "staring with lackluster eyes"; "lusterless hair"
a	00284400	0.125	0.75	subdued#4 soft#19	not brilliant or glaring; "the moon cast soft shadows"; "soft pastel colors"; "subdued lighting"
a	00284575	0.25	0.125	dimmed#1 dim#3	made dim or less bright; "the dimmed houselights brought a hush of anticipation"; "dimmed headlights"; "we like dimmed lights when we have dinner"
a	00284816	0	0	low-beam#1	used of headlights; "following with low-beam headlights"
a	00284930	0	0.75	undimmed#1 bright#7	not made dim or less bright; "undimmed headlights"; "surprisingly the curtain started to rise while the houselights were still undimmed"
a	00285148	0	0	prejudiced#2 discriminatory#1	being biased or having a belief or attitude formed beforehand; "a prejudiced judge"
a	00285413	0	0.125	homophobic#1	prejudiced against homosexual people
a	00285506	0.25	0.625	jaundiced#2	showing or affected by prejudice or envy or distaste; "looked with a jaundiced eye on the growth of regimentation"; "takes a jaundiced view of societies and clubs"
a	00285725	0.25	0	loaded#3	(of statements or questions) charged with associative significance and often meant to mislead or influence; "a loaded question"
a	00285905	0	0	racist#2 antiblack#1 anti-semite#1	discriminatory especially on the basis of race or religion
a	00286063	0	0	sexist#1	discriminatory on the basis of sex (usually said of men's attitude toward women)
a	00286214	0.5	0	unprejudiced#1 impartial#2	free from undue bias or preconceived opinions; "an unprejudiced appraisal of the pros and cons"; "the impartial eye of a scientist"
a	00286470	0.25	0	nonracist#1 colour-blind#2 color-blind#2	unprejudiced about race
a	00286578	0.5	0	broad-minded#2	inclined to respect views and beliefs that differ from your own; "a judge who is broad-minded but even-handed"
a	00286837	0.625	0	tolerant#3 liberal#1 large-minded#1 broad#8	showing or characterized by broad-mindedness; "a broad political stance"; "generous and broad sympathies"; "a liberal newspaper"; "tolerant of his opponent's opinions"
a	00287128	0.625	0	catholic#2	free from provincial prejudices or attachments; "catholic in one's tastes"
a	00287275	0	0.375	undogmatical#1 undogmatic#1 latitudinarian#1 free-thinking#1	unwilling to accept authority or dogma (especially in religion)
a	00287498	0.125	0	open-minded#1	ready to entertain new ideas; "an open-minded curiosity"; "open-minded impartiality"
a	00287640	0.125	0.125	narrow-minded#2 narrow#3	lacking tolerance or flexibility or breadth of view; "a brilliant but narrow-minded judge"; "narrow opinions"
a	00287962	0	0.625	closed-minded#1 close-minded#1	not ready to receive to new ideas
a	00288070	0.5	0.25	dogmatical#1 dogmatic#1	characterized by assertion of unproved or unprovable principles
a	00288237	0.25	0.25	intolerant#2 illiberal#1	narrow-minded about cherished opinions
a	00288362	0.25	0.25	self-opinionated#1 opinionative#1 opinionated#1	obstinate in your opinions
a	00288498	0.25	0.125	small-minded#1 petty#3	contemptibly narrow in outlook; "petty little comments"; "disgusted with their small-minded pettiness"
a	00288685	0	0	reconstructed#1	adapted to social or economic change; "a reconstructed feminist"
a	00288809	0	0	unreconstructed#1	adhering to an attitude or position widely held to be outmoded; "peasants are still unreconstructed small capitalists at heart"; "there are probably more unreconstructed Southerners than one would like to admit"
a	00289082	0	0.125	broken#1	physically and forcibly separated into pieces or cracked or split; "a broken mirror"; "a broken tooth"; "a broken leg"; "his neck is broken"
a	00289365	0	0	unbroken#5	not broken; whole and intact; in one piece; "fortunately the other lens is unbroken"
a	00289594	0	0.125	unkept#1 broken#4	(especially of promises or contracts) having been violated or disregarded; "broken (or unkept) promises"; "broken contracts"
a	00289799	0	0.5	unbroken#4 kept#1	(especially of promises or contracts) not violated or disregarded; "unbroken promises"; "promises kept"
a	00289983	0	0.125	broken#2	not continuous in space, time, or sequence or varying abruptly; "broken lines of defense"; "a broken cable transmission"; "broken sleep"; "tear off the stub above the broken line"; "a broken note"; "broken sobs"
a	00290337	0	0	broken-field#1	varying in direction suddenly and frequently; "broken-field running"
a	00290483	0	0.125	dotted#2 dashed#1	having gaps or spaces; "sign on the dotted line"
a	00290593	0	0	off-and-on#1 interrupted#2 fitful#2	intermittently stopping and starting; "fitful (or interrupted) sleep"; "off-and-on static"
a	00290784	0.125	0.125	halting#2	fragmentary or halting from emotional strain; "uttered a few halting words of sorrow"
a	00290923	0	0	unbroken#1	marked by continuous or uninterrupted extension in space or time or sequence; "cars in an unbroken procession"; "the unbroken quiet of the afternoon"
a	00291181	0	0.375	solid#5	uninterrupted in space; having no gaps or breaks; "a solid line across the page"; "solid sheets of water"
a	00291338	0	0	uninterrupted#1	having undisturbed continuity; "a convalescent needs uninterrupted sleep"
a	00291471	0	0	fraternal#3 brotherly#1 brotherlike#1	like or characteristic of or befitting a brother; "brotherly feelings"; "close fraternal ties"
a	00291665	0	0	sororal#1 sisterly#1 sisterlike#1	like or characteristic of or befitting a sister; "sisterly kindness"; "sororal concern"
a	00291848	0	0	exergonic#1	(biochemistry) of a process accompanied by the release of energy; "diffusion is an exergonic process"
a	00292024	0	0	endergonic#1	(biochemistry) of a process accompanied by or requiring the absorption of energy; the products of the process are of greater free energy than the reactants; "photosynthesis is an endergonic process"
a	00292298	0	0	fraternal#2 biovular#1	(of twins) derived from two separate fertilized ova; "fraternal twins are biovular"
a	00292448	0	0	monovular#1 identical#3	(of twins) derived from a single egg or ovum; "identical twins are monovular"
a	00292611	0	0.375	interred#1 inhumed#1 buried#1	placed in a grave; "the hastily buried corpses"
a	00292750	0	0	belowground#2	underneath the ground; "most of his friends are now belowground"
a	00292872	0	0.25	unburied#1	not buried
a	00292937	0.375	0	busy#1	actively or fully engaged or occupied; "busy with her work"; "a busy man"; "too busy to eat lunch"
a	00293248	0	0	at_work#1	on the job; "had been at work for over an hour before her boss arrived"
a	00293376	0	0.375	toiling#1 labouring#1 laboring#1 drudging#1	doing arduous or unpleasant work; "drudging peasants"; "the bent backs of laboring slaves picking cotton"; "toiling coal miners in the black deeps"
a	00293611	0.125	0	occupied#4 engaged#1	having ones attention or mind or energy engaged; "she keeps herself fully occupied with volunteer activities"; "deeply engaged in conversation"
a	00293819	0.375	0	overbusy#1	too busy
a	00293882	0	0	tied_up#1	kept occupied or engaged; "she's tied up at the moment and can't see you"; "the phone was tied up for almost an hour"
a	00294056	0.5	0	up_to#1	busy or occupied with; "what have you been up to?"; "up to no good"
a	00294175	0	0.625	idle#1	not in action or at work; "an idle laborer"; "idle drifters"; "the idle rich"; "an idle mind"
a	00294463	0	0.25	bone-lazy#1 bone-idle#1	constitutionally lazy or idle
a	00294579	0	0	work-shy#1 slothful#1 otiose#3 lazy#2 indolent#1 faineant#1	disinclined to work or exertion; "faineant kings under whose rule the country languished"; "an indolent hanger-on"; "too lazy to wash the dishes"; "shiftless idle youth"; "slothful employees"; "the unemployed are not necessarily work-shy"
a	00295011	0	0.375	lackadaisical#2	idle or indolent especially in a dreamy way; "she was annoyingly lackadaisical and impractical"; "a...lackadaisical, spiritless young man-about-town"- P.G.Wodehouse
a	00295235	0.375	0.125	leisured#1	free from duties or responsibilities; "he writes in his leisure hours"; "life as it ought to be for the leisure classes"- J.J.Chapman; "even the artist and the sculptor were not regarded...as leisured men"- Ida Craven
a	00295507	0.375	0.5	unengaged#1	not busy or occupied; free; "the cancellation left her unengaged a good part of the afternoon"
a	00295657	0	0	bony#3 boney#1	having bones especially many or prominent bones; "a bony shad fillet"; "her bony wrist"; "bony fish"
a	00295924	0	0	bone#1	consisting of or made up of bone; "a bony substance"; "the bony framework of the body"
a	00296061	0	0	boned#2	having bones as specified; "his lanky long-boned body"
a	00296186	0	0.25	bonelike#1	resembling bone; "a bonelike tumor"
a	00296276	0.25	0	strong-boned#1	having strong bones
a	00296354	0	0.625	boneless#1	being without a bone or bones; "jellyfish are boneless"
a	00296482	0	0	deboned#1 boned#1	having had the bones removed; "a boneless rib roast"; "a boned (or deboned) fish"
a	00296625	0	0	fastened#2 buttoned#1	furnished or closed with buttons or something buttonlike
a	00296783	0	0	botonnee#1 botonee#1	(of a heraldic cross) having a cluster of three buttons or knobs at the end of each arm
a	00296935	0	0	button-down#2	of a shirt; having the ends of the collar fastened down by buttons; "Brooks Brothers button-down shirts"
a	00297097	0	0.125	unfastened#3 unbuttoned#1	not buttoned; "the wind picked up the hem of her unbuttoned coat"
a	00297250	0	0.625	open-collared#1	of a shirt; not buttoned at the neck; "dressed casually in shorts and an open-collared shirt"
a	00297403	0.25	0	capitalistic#1 capitalist#2	favoring or practicing capitalism
a	00297598	0	0	bourgeois#1	(according to Marxist thought) being of the property-owning class and exploitive of the working class
a	00297755	0	0	private-enterprise#1 free-enterprise#1 competitive#2	subscribing to capitalistic competition
a	00297897	0	0	laissez-faire#1 individualistic#2	with minimally restricted freedom in commerce
a	00298041	0	0	socialistic#1 socialist#1	advocating or following the socialist principles; "socialistic government"
a	00298293	0	0	collective#3	set up on the principle of collectivism or ownership and production by the workers involved usually under the supervision of a government; "collective farms"
a	00298507	0	0	state-controlled#1 collectivized#2 collectivistic#1 collectivist#1 collectivised#2	subscribing to the socialistic doctrine of ownership by the people collectively
a	00298767	0	0.625	cacophonous#1 cacophonic#1	having an unpleasant sound; "as cacophonous as a henyard"- John McCarten
a	00299144	0	0	squawky#1 cackly#1	like the cackles or squawks a hen makes especially after laying an egg
a	00299313	0	0	guttural#1 croaky#1	like the sounds of frogs and crows; "a guttural voice"; "acres of guttural frogs"
a	00299476	0	0.625	scratchy#4 rough#6 raspy#1 rasping#1 gravelly#2 grating#1	unpleasantly harsh or grating in sound; "a gravelly voice"
a	00299690	0	0.375	husky#2 hoarse#1 gruff#2	deep and harsh sounding as if from shouting or illness or emotion; "gruff voices"; "the dog's gruff barking"; "hoarse cries"; "makes all the instruments sound powerful but husky"- Virgil Thomson
a	00300007	0	0	jangly#1 jangling#1	like the discordant ringing of nonmusical metallic objects striking together; "cowboys with jangling spurs"
a	00300196	0	0.625	jarring#1	making or causing a harsh and irritating sound; "the jarring noise of the iron gate scraping on the sidewalk"
a	00300359	0	0.5	strident#4 raucous#1	unpleasantly loud and harsh
a	00300469	0	0	splitting#1 ripping#1 rending#1	resembling a sound of violent tearing as of something ripped apart or lightning splitting a tree; "the tree split with a great ripping sound"; "heard a rending roar as the crowd surged forward"
a	00300738	0.625	0	euphonous#1 euphonious#1	having a pleasant sound; "a euphonious trill of silver laughter"
a	00300943	0	0.25	golden#5	suggestive of gold; "a golden voice"
a	00301032	0	0.25	silvery#1 silvern#1	resembling or reminiscent of silver; "a soft silvern voice"; "singing in her silvery tones"
a	00301187	0.5	0	calculable#1	capable of being calculated or estimated; "a calculable risk"; "calculable odds"
a	00301432	0	0	estimable#3 computable#1	may be computed or estimated; "a calculable risk"; "computable odds"; "estimable assets"
a	00301589	0	0	numerable#1 enumerable#1 denumerable#1 countable#1	that can be counted; "countable sins"; "numerable assets"
a	00301777	0.125	0.625	incalculable#1	not capable of being computed or enumerated
a	00301951	0	0	unnumerable#1 unnumbered#1 unnumberable#1 uncounted#1 numberless#1 myriad#1 multitudinous#1 innumerous#1 innumerable#1 infinite#3 countless#1	too numerous to be counted; "incalculable riches"; "countless hours"; "an infinite number of reasons"; "innumerable difficulties"; "the multitudinous seas"; "myriad stars"; "untold thousands"
a	00302436	0	0	inestimable#1 incomputable#1 immeasurable#2	beyond calculation or measure; "of incalculable value"; "an incomputable amount"; "jewels of inestimable value"; "immeasurable wealth"
a	00302658	0.125	0.625	indeterminable#2	incapable of being definitely ascertained
a	00302761	0.375	0	calm#2	(of weather) free from storm or wind; "calm seas"
a	00302951	0.5	0	unruffled#2 tranquil#1 still#3 smooth#8 quiet#5 placid#1	(of a body of water) free from disturbance by heavy waves; "a ribbon of sand between the angry sea and the placid bay"; "the quiet waters of a lagoon"; "a lake of tranquil blue water reflecting a tranquil blue sky"; "a smooth channel crossing"; "scarcely a ripple on the still water"; "unruffled water"
a	00303480	0.5	0.25	settled#4	not changeable; "a period of settled weather"
a	00303579	0	0.5	windless#1	without or almost without wind; "he prefers windless days for playing golf"
a	00303727	0	0.75	stormy#1	(especially of weather) affected or characterized by storms or commotion; "a stormy day"; "wide and stormy seas"
a	00304144	0.375	0.5	wild#13 tempestuous#2 raging#3 furious#3 angry#2	(of the elements) as if showing violent anger; "angry clouds on the horizon"; "furious winds"; "the raging sea"
a	00304455	0.125	0.625	surging#1 billowy#1 billowing#1	characterized by great swelling waves or surges; "billowy storm clouds"; "the restless billowing sea"; "surging waves"
a	00304670	0	0.125	blustery#1 blusterous#1 blustering#1	blowing in violent and abrupt bursts; "blustering (or blusterous) winds of Patagonia"; "a cold blustery day"; "a gusty storm with strong sudden rushes of wind"
a	00304949	0	0.625	rough#5 fierce#4 boisterous#3	violently agitated and turbulent; "boisterous winds and waves"; "the fierce thunders roar me their music"- Ezra Pound; "rough weather"; "rough seas"
a	00305225	0	0.375	windy#1 breezy#2 blowy#1	abounding in or exposed to the wind or breezes; "blowy weather"; "a windy bluff"
a	00305464	0	0.25	choppy#2	rough with small waves; "choppy seas"
a	00305590	0	0.75	dirty#12	unpleasantly stormy; "there's dirty weather in the offing"
a	00305700	0	0.125	puffy#3 gusty#1	blowing in puffs or short intermittent blasts; "puffy off-shore winds"; "gusty winds "
a	00305882	0	0.625	squally#2	characterized by brief periods of violent wind or rain; "a grey squally morning"
a	00306034	0	0.5	thundery#2	accompanied with thunder
a	00306131	0	0.25	camphorated#1	impregnated with camphor; "camphorated oil"
a	00306232	0	0.25	uncamphorated#1	not containing camphor
a	00306314	0.125	0	capable#1	(usually followed by `of') having capacity or ability; "capable of winning"; "capable of hard work"; "capable of walking on two feet"
a	00306663	0.125	0	able#3	having inherent physical or mental ability or capacity; "able to learn"; "human beings are able to walk on two feet"; "Superman is able to leap tall buildings"
a	00306909	0.125	0.625	surefooted#2 sure-footed#2 confident#3	not liable to error in judgment or action; "most surefooted of the statesmen who dealt with the depression"- Walter Lippman; "demonstrates a surefooted storytelling talent"- Michiko Kakutani
a	00307182	0.5	0.125	resourceful#1	having inner resources; adroit or imaginative; "someone who is resourceful is capable of dealing with difficult situations"; "an able and resourceful politician"; "the most resourceful cook in town"
a	00307474	0.125	0.125	incapable#1	(followed by `of') lacking capacity or ability; "incapable of carrying a tune"; "he is incapable of understanding the matter"; "incapable of doing the work"
a	00307794	0	0.375	unable#2	(usually followed by `to') lacking necessary physical or mental ability; "dyslexics are unable to learn to read adequately"; "the sun was unable to melt enough snow"
a	00308015	0	0	capable#3	(followed by `of') having the temperament or inclination for; "no one believed her capable of murder"
a	00308188	0	0.75	incapable#3	(followed by `of') not having the temperament or inclination for; "simply incapable of lying"
a	00308355	0.125	0	cared-for#1	having needed care and attention; "well-cared-for children"
a	00308488	0	0	tended_to#1 attended#2	having a caretaker or other watcher
a	00308593	0.125	0.125	uncared-for#1	lacking needed care and attention
a	00308720	0.125	0.25	unattended#3 neglected#2	lacking a caretaker; "a neglected child"; "many casualties were lying unattended"
a	00308870	0	0.125	untended#1	lacking care and attention; "untended garden was soon overgrown with weeds"; "untended children"
a	00309021	0.5	0	careful#1	exercising caution or showing care or attention; "they were careful when crossing the busy street"; "be careful to keep her shoes clean"; "did very careful research"; "careful art restorers"; "careful of the rights of others"; "careful about one's behavior"
a	00309620	0.375	0	blow-by-blow#1	providing great detail; "a blow-by-blow account of the movie"
a	00309740	0.25	0	sure#2 certain#7	exercising or taking care great enough to bring assurance; "be certain to disconnect the iron when you are through"; "be sure to lock the doors"
a	00309945	0.625	0	close#4	rigorously attentive; strict and thorough; "close supervision"; "paid close attention"; "a close study"; "kept a close watch on expenditures"
a	00310138	0.25	0.375	scrupulous#2 painstaking#1 conscientious#1	characterized by extreme care and great effort; "conscientious application to the work at hand"; "painstaking research"; "scrupulous attention to details"
a	00310433	0.5	0	elaborated#1 elaborate#2 detailed#1	developed or executed with care and in minute detail; "a detailed plan"; "the elaborate register of the inhabitants prevented tax evasion"- John Buchan; "the carefully elaborated theme"
a	00310716	0.5	0.25	narrow#5 minute#2	characterized by painstaking care and detailed examination; "a minute inspection of the grounds"; "a narrow scrutiny"; "an exact and minute report"
a	00310943	0.5	0	too-careful#1 overcareful#1	excessively or unduly careful
a	00311044	0	0	particular#6	providing specific details or circumstances; "a particular description of the room"
a	00311187	0.375	0	protective#3	(usually followed by `of') solicitously caring or mindful; "protective of his reputation"
a	00311354	0.25	0.125	studious#1	marked by care and effort; "made a studious attempt to fix the television set"
a	00311505	0.75	0	thorough#1	painstakingly careful and accurate; "our accountant is thorough"; "thorough research"
a	00311663	0	0.5	careless#1	marked by lack of attention or consideration or forethought or thoroughness; not careful; "careless about her clothes"; "forgotten by some careless person"; "a careless housekeeper"; "careless proofreading"; "it was a careless mistake"; "hurt by a careless remark"
a	00312234	0.125	0.75	perfunctory#1 passing#4 cursory#1 casual#5	hasty and without attention to detail; not thorough; "a casual (or cursory) inspection failed to reveal the house's structural flaws"; "a passing glance"; "perfunctory courtesy"
a	00312519	0.5	0.125	sloppy#6 slipshod#1 slapdash#1 haphazard#2	marked by great carelessness; "a most haphazard system of record keeping"; "slapdash work"; "slipshod spelling"; "sloppy workmanship"
a	00312757	0.125	0.75	reckless#2 heedless#2	characterized by careless unconcern; "the heedless generosity and the spasmodic extravagance of persons used to large fortunes"- Edith Wharton; "reckless squandering of public funds"
a	00313041	0.5	0.25	incautious#2	carelessly failing to exercise proper caution; "an incautious step sent her headlong down the stairs"
a	00313217	0.125	0.375	offhanded#2 offhand#2	casually thoughtless or inconsiderate; "an offhand manner"; "she treated most men with offhand contempt"
a	00313387	0	0	carnivorous#2	(used of plants as well as animals) feeding on animals; "carnivorous plants are capable of trapping and digesting small animals especially insects"
a	00313701	0	0.125	zoophagous#1 meat-eating#1 flesh-eating#1	(of animals) carnivorous
a	00313836	0	0	piscivorous#1	feeding on fishes
a	00313911	0	0	predacious#1 predaceous#1	hunting and killing other animals for food
a	00314023	0	0	herbivorous#1	feeding only on plants
a	00314265	0	0	anthophilous#1 anthophagous#1	feeding on flowers; "some insects are anthophagous"
a	00314390	0	0	baccivorous#1	feeding on berries
a	00314466	0	0	fruit-eating#1 carpophagous#1	feeding on fruit
a	00314559	0	0	grass-eating#1	feeding on grasses
a	00314639	0	0	plant-eating#1 phytophilous#1 phytophagous#1 phytophagic#1	(of animals) feeding on plants
a	00314794	0	0	saprozoic#1 saprophagous#1	(of certain animals) feeding on dead or decaying animal matter
a	00314927	0	0	saprophytic#2	(of some plants or fungi) feeding on dead or decaying organic matter
a	00315109	0	0.125	omnivorous#1	feeding on both plants and animals
a	00315254	0	0.125	all-devouring#1	(of animals) both plant-eating and flesh-eating
a	00315383	0	0	insectivorous#1	(of animals and plants) feeding on insects
a	00315631	0	0	apivorous#1	feeding on bees
a	00315702	0	0	myrmecophagous#1	feeding on ants; "myrmecophagous squirrel"
a	00315805	0	0	holozoic#1	obtaining nourishment as animals do by ingesting complex organic matter
a	00315931	0	0	holophytic#1	obtaining nourishment as green plants do
a	00316046	0	0	pistillate#1 carpellate#1	bearing or consisting of carpels
a	00316167	0	0	acarpelous#1 acarpellous#1	having no carpels
a	00316274	0	0.375	carpeted#1	covered with or as if with carpeting or with carpeting as specified; often used in combination; "the carpeted hallway"; "a flower-carpeted hillside"
a	00316477	0	0.125	uncarpeted#1	not carpeted; "bare uncarpeted floors"
a	00316572	0	0	carvel-built#1	(of ships) built with flush (rather than overlapping) hull planks
a	00316733	0	0	flush-seamed#1	laid edge to edge (not overlapping)
a	00316827	0	0	lap-streaked#1 lap-streak#1 lap-straked#1 lap-strake#1 clinker-built#1 clincher-built#1	having overlapping hull planks
a	00317008	0	0	carven#1 carved#1	made for or formed by carving (`carven' is archaic or literary); "the carved fretwork"; "an intricately carved door"; "stood as if carven from stone"
a	00317310	0	0	inscribed#2 incised#3 graven#2 etched#1 engraved#1	cut or impressed into a surface; "an incised design"; "engraved invitations"
a	00317481	0.375	0	sculptured#1 sculpted#1 graven#1	cut into a desired shape; "graven images"; "sculptured representations"
a	00317629	0	0	lapidarian#1	inscribed on stone; "a lapidarian record"
a	00317727	0	0	sliced#2	used of meat; cut into pieces for serving
a	00317821	0	0.125	uncarved#1	not carved
a	00317886	0.125	0	acatalectic#1	(verse) metrically complete; especially having the full number of syllables in the final metrical foot
a	00318082	0	0.125	catalectic#1	(verse) metrically incomplete; especially lacking one or more syllables in the final metrical foot
a	00318291	0	0	hypercatalectic#1	(verse) having an extra syllable or syllables at the end of a metrically complete verse or in a metrical foot
a	00318498	0	0	cauline#2	especially of leaves; growing on a stem especially on the upper part of a stem; "cauline leaves"
a	00318667	0	0	radical#5 basal#1	especially of leaves; located at the base of a plant or stem; especially arising directly from the root or rootstock or a root-like stem; "basal placentation"; "radical leaves"
a	00318942	0	0	censored#1	suppressed or subject to censorship; "the censored press in some countries"
a	00319090	0	0	expurgated#1	having material deleted; "at that time even Shakespeare was considered dangerous except in the expurgated versions"
a	00319262	0	0.5	uncensored#1	not subject to censorship; "uncensored news reports"
a	00319389	0	0.5	unexpurgated#1	not having material deleted; "volumes of the best plays, unexpurgated"- Havelock Ellis
a	00319534	0	0	caudated#1 caudate#1	having a tail or taillike appendage
a	00319851	0	0	bobtailed#1 bobtail#1	having a short or shortened tail; "bobtail mare"
a	00319965	0	0.25	taillike#1 caudal#2	resembling a tail
a	00320064	0	0	tailed#1	having a tail of a specified kind; often used in combination
a	00320177	0	0	scaly-tailed#1	having a scaly tail
a	00320255	0	0	scissor-tailed#1	(of birds) having a deeply forked tail; "scissor-tailed birds"
a	00320378	0	0	short-tailed#1	having a short tail
a	00320456	0.125	0	square-tailed#1	having a square tail
a	00320536	0	0	stiff-tailed#1	having a stiff tail
a	00320614	0	0	swallow-tailed#1	(especially of butterflies and birds) having a forked tail like that of a swallow
a	00320756	0	0	tail-shaped#1	shaped like the tail of an animal
a	00320847	0	0.25	acaudate#1 acaudal#1	lacking a tail or taillike appendage
a	00320985	0	0.625	tailless#1 anurous#1	not having a tail; "anurous toads and frogs"
a	00321094	0	0	stemmed#2 cauline#1 caulescent#1	(of plants) producing a well-developed stem above ground
a	00321444	0	0	cylindrical-stemmed#1	having a cylindrical stem
a	00321535	0	0.125	leafy-stemmed#1	having a leafy stem
a	00321614	0	0	multi-stemmed#1	having many stems
a	00321691	0	0	short-stemmed#1	having a short stem
a	00321770	0.25	0	spiny-stemmed#1	having a spiny stem
a	00321849	0	0	stout-stemmed#1	having a stout stem
a	00321928	0	0	thick-stemmed#1	having a thick stem
a	00322007	0	0	weak-stemmed#1	having a weak stem
a	00322084	0	0	wiry-stemmed#1	having a wiry stem
a	00322161	0	0	woolly-stemmed#1	having a woolly stem
a	00322242	0	0	woody-stemmed#1	having a woody stem
a	00322321	0.25	0	stemless#2 acaulescent#1	(of plants) having no apparent stem above ground
a	00322457	0.125	0	causative#1	producing an effect; "poverty as a causative factor in crime"
a	00322844	0	0.375	abortifacient#1	causing abortion
a	00322938	0	0	actuating#1 activating#1	causing motion or action or change
a	00323047	0	0.5	anorexigenic#1 anorectic#2	causing loss of appetite; "an anorectic (or anorexigenic) drug"
a	00323199	0	0.5	causal#1	involving or constituting a cause; causing; "a causal relationship between scarcity and higher prices"
a	00323426	0.25	0.25	tributary#3 contributory#1 contributive#1 contributing#1 conducive#1	tending to bring about; being partly responsible for; "working conditions are not conducive to productivity"; "the seaport was a contributing factor in the growth of the city"; "a contributory factor"
a	00323796	0	0.5	errhine#1	causing nasal discharge
a	00323873	0.25	0	fast#10	(of a photographic lens or emulsion) causing a shortening of exposure time; "a fast lens"
a	00324013	0.375	0	inductive#3 inducive#1	inducing or influencing; leading on; "inductive to the sin of Eve"- John Milton
a	00324195	0.125	0	motive#2 motivative#1 motivating#1	impelling to action; "it may well be that ethical language has primarily a motivative function"- Arthur Pap; "motive pleas"; "motivating arguments"
a	00324481	0	0.375	motor#2 motive#1	causing or able to cause motion; "a motive force"; "motive power"; "motor energy"
a	00324680	0	0.125	precipitating#1	bringing on suddenly or abruptly; "the completion of the railroad was the precipitating cause in the extinction of waterborne commerce"
a	00324878	0	0	responsible_for#1 responsible#2	being the agent or cause; "determined who was the responsible party"; "termites were responsible for the damage"
a	00325069	0	0.375	sternutatory#2 sternutative#1	causing sneezing; "pepper is a sternutatory substance"
a	00325197	0	0.25	noncausative#1 noncausal#1	not causative
a	00325281	0.75	0	cautious#1	showing careful forethought; "reserved and cautious; never making swift decisions"; "a cautious driver"
a	00325619	0.5	0.25	chary#1 cagy#2 cagey#2	characterized by great caution and wariness; "a cagey avoidance of a definite answer"; "chary of the risks involved"; "a chary investor"
a	00325840	0.25	0	fabian#2	using cautious slow strategy to wear down opposition; avoiding direct confrontation; "a fabian policy"
a	00325995	0.625	0.25	gingerly#1	with extreme care or delicacy; "they proceeded with gingerly footwork over the jagged stones"; "the issue was handled only in a gingerly way"- W.S.White
a	00326202	0.625	0	restrained#5 guarded#1	prudent; "guarded optimism"
a	00326296	0.625	0	overcautious#1	unnecessarily cautious; "sometimes it doesn't pay to be overcautious in business"
a	00326436	0.25	0.25	incautious#1	lacking in caution; "an incautious remark"; "incautious talk"
a	00326608	0	0.625	tearaway#1 madcap#1 impulsive#5 impetuous#1 hotheaded#2 brainish#1	characterized by undue haste and lack of thought or deliberation; "a hotheaded decision"; "liable to such impulsive acts as hugging strangers"; "an impetuous display of spending and gambling"; "madcap escapades"; (`brainish' is archaic)
a	00327031	0	0	cellular#2	characterized by or divided into or containing cells or compartments (the smallest organizational or structural unit of an organism or organization); "the cellular construction of a beehive"; "any effective opposition to a totalitarian regime must be secretive and cellular"
a	00327541	0	0	cancellous#1 cancellated#2 cancellate#2	having an open or latticed or porous structure
a	00327690	0	0	pitted#1 honeycombed#1 faveolate#1 cavitied#1 alveolate#1	pitted with cell-like cavities (as a honeycomb)
a	00327857	0	0.125	cell-like#1	resembling a cell
a	00327930	0.25	0.25	lymphoblast-like#1	resembling a lymphoblast
a	00328017	0	0	multicellular#1	consisting of many cells; "multicellular organisms"
a	00328128	0	0.5	noncellular#1 acellular#1	not made up of or divided into cells
a	00328270	0	0.25	cell-free#1	lacking cells; "cell-free systems"; "a cell-free homogenate of the thyroid"
a	00328401	0	0	single-celled#1 one-celled#1	having a single cell (and thus not divided into cells)
a	00328528	0.5	0	coherent#3	(physics) of waves having a constant phase relation
a	00328653	0.125	0.625	incoherent#2	(physics) of waves having no stable definite or stable phase relation
a	00328798	0	0	compartmented#1	divided up or separated into compartments or isolated units; "a compartmented box"; "the protected and compartmented society of Beacon Hill"- John Mason Brown
a	00329034	0	0	compartmentalized#1 compartmentalised#1 compartmental#1	divided up into compartments or categories; "most sciences have become woefully compartmentalized"
a	00329268	0	0.75	uncompartmented#1	not compartmented; not divided into compartments or isolated units
a	00329396	0	0.625	porous#2 poriferous#1	full of pores or vessels or holes
a	00329585	0	0	porose#1	forming a continuous series of pores; "a porose hymenium"
a	00329695	0	0.625	nonporous#1	not porous; especially not having vessels that appear as pores; "nonporous wood"
a	00329831	0	0	central#2	in or near a center or constituting a center; the inner area; "a central position"
a	00330219	0	0	amidship#1	located in the middle part of a ship or aircraft
a	00330322	0	0	bicentric#1	having two centers
a	00330396	0.125	0	bifocal#1	having two foci; "bifocal eyeglasses"
a	00330506	0	0	midway#1 middle#2 halfway#1 center#1	equally distant from the extremes
a	00330644	0	0	centered#1	being or placed in the center
a	00330728	0	0	centrical#1 centric#1	having or situated at or near a center
a	00330904	0	0	focal#1	having or localized centrally at a focus; "focal point"; "focal infection"
a	00331030	0	0	median#3 medial#2	relating to or situated in or extending toward the middle
a	00331167	0.375	0	midmost#1 middlemost#1	being in the exact middle
a	00331259	0.125	0	nuclear#4	constituting or like a nucleus; "annexation of the suburban fringe by the nuclear metropolis"; "the nuclear core of the congregation"
a	00331446	0	0	peripheral#1	on or near an edge or constituting an outer boundary; the outer area; "Russia's peripheral provinces"; "peripheral suburbs"
a	00331716	0	0	circumferential#1	lying around or just outside the edges or outskirts; "circumferential highways around cities"
a	00331889	0.125	0	marginal#1 fringy#1	at or constituting a border or edge; "the marginal strip of beach"
a	00332091	0.125	0	skirting#1 encircling#1	being all around the edges; enclosing; "his encircling arms"; "the room's skirting board needs painting"
a	00332269	0	0	off-base#1	located outside a military base; "off-base housing"
a	00332375	0	0	centrifugal#1	tending to move away from a center; "centrifugal force"
a	00332524	0	0	outward-developing#1	away from an axis, as in a flower cluster in which the oldest flowers are in the center, the youngest near the edge
a	00332723	0	0	outward-moving#1	moving or directed away from center, especially when spinning or traveling in a curve
a	00332869	0	0.125	centripetal#1	tending to move toward a center; "centripetal force"
a	00333015	0	0	inward-developing#1	toward an axis, as in a sunflower; the oldest flowers are near the edge, the youngest in the center
a	00333197	0	0	inward-moving#1	moving or directed toward the center or axis, especially when spinning or traveling in a curve
a	00333351	0	0	afferent#1	of nerves and nerve impulses; conveying sensory information from the sense organs to the CNS; "afferent nerves"; "afferent impulses"
a	00333611	0	0	sensory#1 receptive#3 centripetal#3	of a nerve fiber or impulse originating outside and passing toward the central nervous system; "sensory neurons"
a	00333824	0	0	corticoafferent#1 corticipetal#1	of a nerve fiber or impulse originating outside and passing toward the cerebral cortex
a	00333987	0	0	motorial#1 efferent#1	of nerves and nerve impulses; conveying information away from the CNS; "efferent nerves and impulses"
a	00334245	0	0	motor#1 centrifugal#3	conveying information to the muscles from the CNS; "motor nerves"
a	00334379	0	0	corticofugal#1 corticoefferent#1 corticifugal#1	of a nerve fiber passing outward from the cerebral cortex; "corticofugal discharges"
a	00334555	0	0	neuromotor#1	relating to a nerve fiber or impulse passing toward motor effectors; "neuromotor impulses"
a	00334702	0	0	centralizing#1 centralising#1	tending to draw to a central point
a	00334852	0.25	0.375	unifying#2 centripetal#2	tending to unify
a	00334940	0.375	0.5	integrative#2 consolidative#2	tending to consolidate
a	00335090	0	0	decentralizing#1 decentralising#1	tending away from a central point
a	00335225	0.125	0.375	centrifugal#2	tending away from centralization, as of authority; "the division of Europe into warring blocs produces ever-increasing centrifugal stress"
a	00335421	0	0	certain#3	established beyond doubt or question; definitely known; "what is certain is that every effect must have a cause"; "it is certain that they were on the bus"; "his fate is certain"; "the date for the invasion is certain"
a	00335768	0	0	definite#2	known for certain; "it is definite that they have won"
a	00335895	0.125	0.5	sure#9 indisputable#2	impossible to doubt or dispute; "indisputable (or sure) proof"
a	00336041	0.25	0	sure_as_shooting#1	absolutely certain; "it is sure as shooting that they will come"
a	00336168	0.125	0.375	uncertain#2	not established beyond doubt; still undecided or unknown; "an uncertain future"; "a manuscript of uncertain origin"; "plans are still uncertain"; "changes of great if uncertain consequences"; "without further evidence his story must remain uncertain"
a	00336564	0	0.5	indefinite#2	not decided or not known; "were indefinite about their plans"; "plans are indefinite"
a	00336724	0.375	0.125	up_in_the_air#1	very uncertain; "left everything up in the air"
a	00336831	0.25	0.5	sure#1 certain#2	having or feeling no doubt or uncertainty; confident and assured; "felt certain of success"; "was sure (or certain) she had seen it"; "was very sure in his beliefs"; "sure of her friends"
a	00337172	0.125	0.375	positive#2 convinced#1 confident#2	persuaded of; very sure; "were convinced that it would be to their advantage to join"; "I am positive he is lying"; "was confident he would win"
a	00337404	0.25	0.125	unsure#2 uncertain#1 incertain#1	lacking or indicating lack of confidence or assurance; "uncertain of his convictions"; "unsure of himself and his future"; "moving with uncertain (or unsure) steps"; "an uncertain smile"; "touched the ornaments with uncertain fingers"
a	00337841	0	0.625	ambivalent#1	uncertain or unable to decide about what course to follow; "was ambivalent about having children"
a	00338013	0	0.125	dubious#1 doubtful#2	fraught with uncertainty or doubt; "they were doubtful that the cord would hold"; "it was doubtful whether she would be admitted"; "dubious about agreeing to go"
a	00338275	0.25	0.375	groping#1	acting with uncertainty or hesitance or lack of confidence; "a groping effort to understand"
a	00338421	0.125	0	convinced#2	having a strong belief or conviction; "a convinced and fanatical pacifist"
a	00338551	0.125	0.625	unconvinced#1	lacking conviction; "I remain unconvinced"
a	00338669	0	0.25	dubious#3	not convinced; "they admitted the force of my argument but remained dubious"
a	00338817	0.375	0	confident#1	having or marked by confidence or assurance; "a confident speaker"; "a confident reply"; "his manner is more confident these days"; "confident of fulfillment"
a	00339157	0.625	0	assured#1	marked by assurance; exhibiting confidence; "she paints with an assured hand"
a	00339288	0.5	0	positive#11 overconfident#1 cocksure#1	marked by excessive confidence; "an arrogant and cocksure materialist"; "so overconfident and impudent as to speak to the queen"; "the less he knows the more positive he gets"
a	00339599	0.625	0	reassured#1	having confidence restored; freed from anxiety; "reassured by her praise he pressed on"
a	00339742	0.75	0	self-confident#1 self-assured#1	showing poise and confidence in your own worth; "hardly more than a boy but firm-knit and self-confident"
a	00339941	0.25	0.25	unsure#1 timid#2 shy#1 diffident#2	lacking self-confidence; "stood in the doorway diffident and abashed"; "problems that call for bold not timid responses"; "a very unsure young man"
a	00340239	0	0	sure#3 certain#4	certain to occur; destined or inevitable; "he was certain to fail"; "his fate is certain"; "In this life nothing is certain but death and taxes"- Benjamin Franklin; "he faced certain death"; "sudden but sure regret"; "he is sure to win"
a	00340626	0	0	destined#2 bound#4	(usually followed by `to') governed by fate; "bound to happen"; "an old house destined to be demolished"; "he is destined to be famous"
a	00340827	0	0	fated#1 doomed#4	(usually followed by `to') determined by tragic fate; "doomed to unhappiness"; "fated to be the scene of Kennedy's assassination"
a	00341017	0	0	predestined#1 predestinate#1 foreordained#1	established or prearranged unalterably; "his place in history was foreordained"; "a sense of predestinate inevitability about it"; "it seemed predestined since the beginning of the world"
a	00341292	0	0	in_for#1	certain to get or have; "he knew he was in for a licking"
a	00341405	0	0.5	uncertain#4	not certain to occur; not inevitable; "everything is uncertain about the army"; "the issue is uncertain"
a	00341655	0	0	iffy#1 fluky#1 flukey#1 chancy#2	subject to accident or chance or change; "a chancy appeal at best"; "getting that job was definitely fluky"; "a fluky wind"; "an iffy proposition"
a	00341933	0.375	0.5	contingent#3	uncertain because of uncontrollable circumstances; "the results of confession were not contingent, they were certain"- George Eliot
a	00342139	0.25	0	up_in_the_air#2	not yet determined; "plans are still up in the air"
a	00342250	0.625	0.125	certified#1	endorsed authoritatively as having met certain requirements; "a certified public accountant"
a	00342488	0.5	0	certifiable#2	capable of being guaranteed or certified; "a certifiable fact"
a	00342626	0.375	0.125	certificated#1	furnished with or authorized by a certificate: "certificated teachers"
a	00342755	0.375	0	credentialled#1	certified as professional by evidence or testimonials; "credentialled day care workers"
a	00342902	0	0.25	uncertified#1	lacking requisite official documentation or endorsement
a	00343015	0	0.625	inevitable#1	incapable of being avoided or prevented; "the inevitable result"
a	00343226	0.125	0	fateful#4 fatal#4	controlled or decreed by fate; predetermined; "a fatal series of events"
a	00343360	0	0.5	unavoidable#1 inescapable#1 ineluctable#1	impossible to avoid or evade:"inescapable conclusion"; "an ineluctable destiny"; "an unavoidable accident"
a	00343552	0.125	0	necessary#2	unavoidably determined by prior circumstances; "the necessary consequences of one's actions"
a	00343700	0.625	0	evitable#1 avoidable#1 avertible#1 avertable#1	capable of being avoided or warded off
a	00343883	0.625	0	preventable#1	capable of being prevented; "conscious of preventable human suffering"- A.L.Guerard
a	00344024	0.125	0.25	unpreventable#1	not preventable; "unpreventable hysteria"
a	00344125	0.375	0.25	changeful#1 changeable#2	such that alteration is possible; having a marked tendency to change; "changeable behavior"; "changeable moods"; "changeable prices"
a	00344686	0.625	0	adjustable#2	capable of being regulated; "adjustable interest rates"
a	00344816	0.125	0.5	astatic#1	not static or stable
a	00344890	0.375	0.5	checkered#2	marked by changeable fortune; "a checkered business career"
a	00345005	0.5	0	distortable#1	capable of having the meaning altered or twisted; "our words are distortable things--as in a crooked mirror held up to nature"
a	00345189	0	0.25	quicksilver#1 mercurial#1 fickle#2 erratic#1	liable to sudden unpredictable change; "erratic behavior"; "fickle weather"; "mercurial twists of temperament"; "a quicksilver character, cool and willful at one moment, utterly fragile the next"
a	00345494	0	0	unstable#6 fluid#1	subject to change; variable; "a fluid situation fraught with uncertainty"; "everything was unstable following the coup"
a	00345694	0	0	mobile#5 fluid#5	affording change (especially in social status); "Britain is not a truly fluid society"; "upwardly mobile"
a	00345860	0	0	jittering#1	undergoing small rapid variations
a	00345949	0	0	kaleidoscopical#1 kaleidoscopic#1	continually shifting or rapidly changing
a	00346103	0.125	0	mobile#4	capable of changing quickly from one state or condition to another; "a highly mobile face"
a	00346246	0.25	0	open-ended#3	allowing for future changes or revisions; "open-ended agreements"
a	00346368	0	0	quick-change#1	adept at changing from one thing to another especially changing costumes; "a quick-change artist"
a	00346527	0.125	0	quick-drying#1	of a liquid substance that dries quickly
a	00346626	0.25	0	reversible#4	capable of assuming or producing either of two states; "a reversible chemical reaction"; "a reversible cell"
a	00346847	0	0	volatile#4	tending to vary often or widely; "volatile stocks"; "volatile emotions"
a	00346991	0.375	0.5	unchangeable#1	not changeable or subject to change; "a fixed and unchangeable part of the germ plasm"-Ashley Montagu; "the unchangeable seasons"; "one of the unchangeable facts of life"
a	00347400	0	0	unalterable#3 changeless#3	remaining the same for indefinitely long times
a	00347571	0.125	0.375	confirmed#1	of persons; not subject to change; "a confirmed bachelor"; "a confirmed invalid"
a	00347707	0	0.75	frozen#7 fixed#4	incapable of being changed or moved or undone; e.g. "frozen prices"; "living on fixed incomes"
a	00347880	0.375	0.375	set_in_stone#1 carved_in_stone#1	no longer changeable; "the agreement is not yet set in stone"
a	00348018	0	0	unchanging#2 static#3 stable#5	showing little if any change; "a static population"
a	00348198	0	0	commutable#1	subject to alteration or change; "the death sentence was commutable to life imprisonment"
a	00348380	0.375	0.375	alterable#2	(of the punishment ordered by a court) capable of being changed to one less severe
a	00348537	0	0	transmutable#1 translatable#2 transformable#1 convertible#3	capable of being changed in substance as if by alchemy; "is lead really transmutable into gold?"; "ideas translatable into reality"
a	00348808	0	0.5	incommutable#1	not subject to alteration or change
a	00348938	0.125	0.625	untransmutable#1 inconvertible#2	not capable of being changed into something else; "the alchemists were unable to accept the inconvertible nature of elemental metals"
a	00349148	0.125	0	unalterable#2	of a sentence; that cannot be changed; "an unalterable death sentence"
a	00349295	0.5	0	alterable#1	capable of being changed or altered in some characteristic; "alterable clothing"; "alterable conditions of employment"
a	00349523	0	0.75	unalterable#1 inalterable#1	not capable of being changed or altered; "unalterable resolve"; "an unalterable ground rule"
a	00349759	0.25	0.5	incurable#2	unalterable in disposition or habits; "an incurable optimist"
a	00349894	0	0.625	last#8 final#3	not to be altered or undone; "the judge's decision is final"; "the arbiter will have the last say"
a	00350069	0.5	0	modifiable#1	capable of being modified in form or character or strength (especially by making less extreme); "the rhythm of physiological time is not modifiable except by interference with certain fundamental processes" - Alexis Carrel
a	00350384	0	0.625	unmodifiable#1	incapable of being modified in form or character or strength (especially by making less extreme); "these variations from custom are illogical, incomprehensible, and unmodifiable"
a	00350621	0.25	0	adjusted#1	altered to accommodate to certain requirements or bring into a proper relation; "an adjusted insurance claim"; "the car runs more smoothly with the timing adjusted"
a	00350876	0	0	focused#3	of an optical system (e.g. eye or opera glasses) adjusted to produce a clear image
a	00351012	0	0	weighted#2	adjusted to reflect value or proportion; "votes weighted according to the size of constituencies"; "a law weighted in favor of landlords"; "a weighted average"
a	00351226	0	0.625	unadjusted#1	not altered to fit certain requirements; "an unadjusted figure of 8.5 percent"; "the unadjusted clock is running fast";
a	00351420	0	0.375	maladjusted#3	not well adjusted; "a maladjusted carburetor"
a	00351523	0.125	0.375	adjusted#2	adjusted to demands of daily living; showing emotional stability
a	00351679	0.5	0.375	well-balanced#2 well-adjusted#1	free from psychological disorder; "a well-adjusted personality"
a	00351818	0	0.25	maladjusted#1	poorly adjusted to demands and stresses of daily living; "a maladjusted child"
a	00351991	0	0.625	unadjusted#2 unadapted#2	not having adapted to new conditions; "several unadjusted refugees"
a	00352127	0	0.125	altered#1	changed in form or character without becoming something else; "the altered policy promised success"; "following an altered course we soon found ourselves back in civilization"; "he looked...with clouded eyes and with an altered manner of breathing"- Charles Dickens
a	00352536	0	0	adjusted#4	(especially of garments) having the fit or style adjusted; "for my wedding I had my mother's wedding dress altered to fit me"
a	00352716	0.375	0	changed#2	made or become different in some respect; "he's an altered (or changed) man since his election to Congress"
a	00352877	0	0	emended#1 edited#1	improved or corrected by critical editing; "the emended text"
a	00353001	0	0.25	paraphrastic#1	altered by paraphrasing
a	00353101	0.375	0	revised#1	improved or brought up to date; "a revised edition"
a	00353206	0	0	unchanged#2 unaltered#1	remaining in an original state; "persisting unaltered through time"
a	00353431	0.125	0	timeless#1 dateless#4	unaffected by time; "few characters are so dateless as Hamlet"; "Helen's timeless beauty"
a	00353604	0	0.125	unmoved#2 in-situ#1	being in the original position; not having been moved; "the archeologists could date the vase because it was in-situ"; "an in-situ investigator"
a	00353812	0.5	0.25	unedited#1	not changed by editing
a	00353889	0.125	0.375	unreduced#1	not altered by reduction
a	00353969	0.125	0.625	unrevised#1	not improved or brought up to date; "the book is still unrevised"
a	00354090	0	0	amended#1	of legislation
a	00354176	0	0	revised#2	altered or revised by rephrasing or by adding or deleting material; "the amended bill passed easily"
a	00354330	0	0.125	unamended#1	(of legislation) not amended
a	00354433	0.25	0	changed#1	made or become different in nature or form; "changed attitudes"; "changed styles of dress"; "a greatly changed country after the war"
a	00354692	0.375	0.375	denaturized#1 denaturised#1 denatured#1	changed in nature or natural quality; "denatured alcohol"
a	00354833	0.125	0.25	exchanged#1	changed for (replaced by) something different
a	00354934	0.125	0	transformed#1	given a completely different form or appearance; "shocked to see the transformed landscape"
a	00355083	0	0.375	varied#3	broken away from sameness or identity or duplication; "her quickly varied answers indicated uncertainty"
a	00355258	0	0.625	unchanged#1	not made or become different; "the causes that produced them have remained unchanged"
a	00355453	0	0	idempotent#1	unchanged in value following multiplication by itself; "this matrix is idempotent"
a	00355611	0	0.375	same#4	unchanged in character or nature; "the village stayed the same"; "his attitude is the same as ever"
a	00355782	0	0	isometric#2	of or involving muscular contraction in which tension increases while length remains constant
a	00355950	0	0	isotonic#3	of or involving muscular contraction in which tension is constant while length changes
a	00356110	0.375	0	ionized#1 ionised#1	converted totally or partly into ions
a	00356211	0.375	0.125	unionized#1 unionised#1 nonionized#1 nonionised#1 nonionic#1	not converted into ions
a	00356339	0.625	0	mutable#1 changeable#1	capable of or tending to change in form or quality or nature; "a mutable substance"; "the mutable ways of fortune"; "mutable weather patterns"; "a mutable foreign policy"
a	00356648	0	0.625	immutable#1 changeless#1	not subject or susceptible to change or variation in form or quality or nature; "the view of that time was that all species were immutable, created by God"
a	00356926	0	0	characteristic#1	typical or distinctive; "heard my friend's characteristic laugh"; "red and gold are the characteristic colors of autumn"; "stripes characteristic of the zebra"
a	00357254	0.375	0.25	symptomatic#1 diagnostic#2	characteristic or indicative of a disease; "a diagnostic sign of yellow fever"; "a rash symptomatic of scarlet fever"; "symptomatic of insanity"; "a rise in crime symptomatic of social breakdown"
a	00357556	0	0	typical#2 distinctive#1	of a feature that helps to distinguish a person or thing; "Jerusalem has a distinctive Middle East flavor"- Curtis Wilkie; "that is typical of you!"
a	00357790	0	0	peculiar#4	characteristic of one only; distinctive or special; "the peculiar character of the Government of the U.S."- R.B.Taney
a	00357983	0	0	uncharacteristic#1	distinctive and not typical; "a book uncharacteristic of its author"
a	00358132	0	0	charged#1	of a particle or body or system; having a net amount of positive or negative electric charge; "charged particles"; "a charged battery"
a	00358392	0	0	live#10 hot#20	charged or energized with electricity; "a hot wire"; "a live wire"
a	00358534	0	0	negatively_charged#1 negative#8 electronegative#1	having a negative charge; "electrons are negative"
a	00358678	0.25	0	positively_charged#1 positive#10 electropositive#1	having a positive charge; "protons are positive"
a	00358820	0	0	polar#1	having a pair of equal and opposite charges
a	00358951	0	0	uncharged#1	of a particle or body or system; having no charge; "an uncharged particle"; "an uncharged battery"
a	00359160	0	0.25	neutral#7 electroneutral#1	having no net electric charge
a	00359260	0	0	drained#3 dead#16	drained of electric charge; discharged; "a dead battery"; "left the lights on and came back to find the battery drained"
a	00359459	0.5	0.125	charitable#2	full of love and generosity; "charitable to the poor"; "a charitable trust"
a	00359645	0.5	0	philanthropic#1 eleemosynary#1 benevolent#4 beneficent#2	generous in assistance to the poor; "a benevolent contributor"; "eleemosynary relief"; "philanthropic contributions"
a	00359862	0.25	0.375	uncharitable#1	lacking love and generosity; "all pious words and uncharitable deeds"- Charles Reade
a	00360041	0	0	leased#1 hired#2 chartered#1	hired for the exclusive temporary use of a group of travelers; "a chartered plane"; "the chartered buses arrived on time"
a	00360235	0	0.125	unchartered#1	not chartered
a	00360306	0	0.125	owned#1	having an owner; often used in combination; "state-owned railways"
[truncated: 115,661 more rows]
