# Supplementary material for: Beyond the topics: how deep learning can improve the discriminability of probabilistic topic modelling
Source: PeerJ Comput Sci. 2020 Jan 27;6:e252. doi: 10.7717/peerj-cs.252 (PMC7924555; doi:10.7717/peerj-cs.252)
Supplement: Supplemental Information 1 — The zip file contains two main folders one for the topic modelling and the other for Stacked Denoising Autoencoder (SDA). SDA is written based on theano. [file peerj-cs-06-252-s001.zip › Code/topic modelling/seq.py]

'''
Created on 16 Jun 2016

@author: Noura
'''


l=sum(1 for line in open("Datasets/seq.csv",'r'))
print str(l)

l= open("Datasets/seq.csv",'r')

for line in l:
    
    line=line.split(",")
    #print len(line)
