# Supplementary material for: Beyond the topics: how deep learning can improve the discriminability of probabilistic topic modelling
Source: PeerJ Comput Sci. 2020 Jan 27;6:e252. doi: 10.7717/peerj-cs.252 (PMC7924555; doi:10.7717/peerj-cs.252)
Supplement: Supplemental Information 1 — The zip file contains two main folders one for the topic modelling and the other for Stacked Denoising Autoencoder (SDA). SDA is written based on theano. [file peerj-cs-06-252-s001.zip › Code/topic modelling/similarity.py]

'''
Created on 30 Oct 2015

@author: Noura
'''
from matplotlib import cm
from pylab import plot,axis,show,pcolor,colorbar,bone, savefig, scatter,get_cmap,title, close, gca,imshow

from TopicModelling import  TopicModel
import numpy as np
import os
import sys
import time
import pylab as pl
import numpy
import matplotlib
import matplotlib.pyplot as plt
import matplotlib.patches as patches


def gen_squares_color(num):
    
  for i in range(0,num):
    cs=cm.Set1(i/float(num))
    fig = plt.figure()
    ax1 = fig.add_subplot(111, aspect='equal')
    rect = matplotlib.patches.Rectangle((0, 0), 0.5, 0.5, color=cs)
    ax1.add_patch(rect)
    ax1.axis([0,0.5,0, 0.5])
    ax1.axis('off')
    
    #ax1.show()
    fig.savefig('tm_output/topics_colours/'+str(i)+'.png', dpi=90, bbox_inches='tight')
    plt.close()

def gen_pie_charts(fname,docs,top,topic):
    cs=cm.Set1(numpy.arange(100)/100.)
    features=numpy.loadtxt(fname, delimiter=",")
    labels = range(0,len(features[0]))
    ############################################################################
    queryFeature=[]
    count=0
    for i in range(0,len(features[0])):
        if(count<len(topic)):   
            tuple=topic[count]
            if i==tuple[0]:
                queryFeature.append(tuple[1]*100)
                count=count+1
        queryFeature.append(0)
    
    queryFeature=numpy.array(queryFeature)
    numpy.savetxt("tm_output/QueryFeatures.csv",queryFeature,delimiter=",", )  
    fracs = queryFeature
    print fracs
    pl.figure(1, figsize=(6,6))
    ax = pl.axes([0.1, 0.1, 0.8, 0.8])
    pl.pie(fracs,colors=cs)
    savefig("tm_output/pie_plots/query.png",  format="png",bbox_inches='tight',facecolor='white', transparent=True)
    pl.close()
    ############################################################################ 
    f=open("",'w')
    for i in range(0,top):  
        f.write("src/tm_output/pie_plots/"+i+".png\n")

    f.close()


def gen_pie_charts(fname,docs,top,topic):
    cs=cm.Set1(numpy.arange(100)/100.)
    features=numpy.loadtxt(fname, delimiter=",")
    labels = range(0,len(features[0]))
    ############################################################################
    queryFeature=[]
    count=0
    for i in range(0,len(features[0])):
        if(count<len(topic)):   
            tuple=topic[count]
            if i==tuple[0]:
                queryFeature.append(tuple[1]*100)
                count=count+1
        queryFeature.append(0)
    
    queryFeature=numpy.array(queryFeature)
    numpy.savetxt("tm_output/QueryFeatures.csv",queryFeature,delimiter=",", )  
    fracs = queryFeature
    print fracs
    pl.figure(1, figsize=(6,6))
    ax = pl.axes([0.1, 0.1, 0.8, 0.8])
    pl.pie(fracs,colors=cs)
    savefig("tm_output/pie_plots/query.png",  format="png",bbox_inches='tight',facecolor='white', transparent=True)
    pl.close()
    ############################################################################   
    
    for i in range(0,top):  
        fracs = features[docs[i]]*100
        print fracs
        pl.figure(1, figsize=(6,6))
        ax = pl.axes([0.1, 0.1, 0.8, 0.8])
        pl.pie(fracs,colors=cs)
        savefig("tm_output/pie_plots/"+str(i)+".png",  format="png",bbox_inches='tight',facecolor='white', transparent=True)
        pl.close()
  

if __name__ == '__main__':  
    
    #gen_squares_color(100)
    

    mode = 0# int(sys.argv[1])
    query= "It is not too much to expect that within the next decade, the FideHty Trust Company will serve this area in a larger deoree than any other banking institution in the city. The directors of the Fidelity Trust Company are justly proud of their bank and of its growth. They have sown and they have reaped" #sys.argv[2]
    #query="in abila in response to the calls to the action bump of protests in abila in response to the calls "
    #query="tm_input/1.txt"
    
    top=50
    model=TopicModel()
    
    print "Topic model is loading..."
    ticks = time.time()
    model.load_model("tm_output/tm.lda_model")
    print time.time() - ticks
    ticks = time.time()
    
    print "Dictionary is loading..."
    model.load_dictionary("tm_output/tm.dictionary")
    print time.time() - ticks
    ticks = time.time()
   
    #print "Corpus is loading..."
    #corpus=model.load_corpus("tm_output/tm.corpus")
    #print time.time() - ticks
    #ticks = time.time()
  
    print "Measuring similarities..."
    ticks = time.time()
    
    if mode==0: 
        print "mode=0"       
        topic,sims= model.calc_similarity_query( query)
        
    else:
        print "mode=1"
        corpus2=model.extract_corpus_file(query)
        topic, sims= model.calc_similarity_corpus( corpus2)
    print time.time() - ticks
   
    docs=[]
    
    for i in range(0,len(sims)):
        if sims[i][1]>0.1:
            docs.append(int(sims[i][0]))
            
    print len(docs)
       
    files=open("tm_output/tm.datafiles") 
    lines=files.readlines()
    results=open("tm_output/search.results",'w')
    #numpy.savetxt("search.similarity", docs,fmt="%i")
    for i in range(0,top):
        results.write(lines[docs[i]])
    files.close()
    results.close()
    
    
  
    
    
    
