# Supplementary material for: Beyond the topics: how deep learning can improve the discriminability of probabilistic topic modelling
Source: PeerJ Comput Sci. 2020 Jan 27;6:e252. doi: 10.7717/peerj-cs.252 (PMC7924555; doi:10.7717/peerj-cs.252)
Supplement: Supplemental Information 1 — The zip file contains two main folders one for the topic modelling and the other for Stacked Denoising Autoencoder (SDA). SDA is written based on theano. [file peerj-cs-06-252-s001.zip › Code/topic modelling/spam_ham.py]

'''
Created on 26 Nov 2015

@author: Noura
'''
import numpy
from decorator import append
"""
l=sum(1 for line in open("Datasets/Sentiment_Analysis_Dataset.csv",'r'))
print str(l)
l=sum(1 for line in open("Datasets/training.1600000.processed.noemoticon.csv",'r'))
print str(l)
l=sum(1 for line in open("Datasets/testdata.manual.2009.06.14.csv",'r'))
print str(l)

train_f=open("Datasets/training.1600000.processed.noemoticon.csv",'r')
i=1
for line in train_f:
    line=line.split(",")
    lable=line[0].split("\"")
    lable= lable[1]
    print line[5]
    if lable=="0":
        f=open("Datasets/negative/"+str(i)+".txt",'w')
        f.write(line[4])
        f.close()
    else:
        if lable=="4":
            f=open("Datasets/positive/"+str(i)+".txt",'w')
            f.write(line[4])
            f.close()
        
    i=i+1

"""
import os
os.mkdir("datasets/ACL/dvd/negative")
os.mkdir("datasets/ACL/dvd/positive")

k=0
i=0
file = open("datasets/ACL/books/positive.review",'r')
for line in file:
    line=line.split("#")[0]
    words=line.split(" ")
    out= open("datasets/ACL/books/positive/"+str(k),'w')
    for i in range(0,len(words)-1):
        word=words[i]
        word=word.split(":")
        itr=word[1]
        w=word[0].replace("_"," ")
        for t in range (1,int(itr)):
            w=w+" "+w
        out.write(w+" ")
    out.close()
    k=k+1


file = open("datasets/ACL/books/negative.review",'r')
k=0
i=0
for line in file:
    line=line.split("#")[0]
    words=line.split(" ")
    out= open("datasets/ACL/books/negative/"+str(k),'w')
    for i in range(0,len(words)-1):
        word=words[i]
        word=word.split(":")
        itr=word[1]
        w=word[0].replace("_"," ")
        for t in range (1,int(itr)):
            w=w+" "+w
        out.write(w+" ")
    out.close()
    k=k+1


"""
file = open("UMICH-Sentiment_Classification/UMICHSI650-SentimentClassification-training.txt",'r')
i=0
for line in file:
    parts=line.split("\t")
    print parts
    if parts[0]=="0":
        out= open("UMICH-Sentiment_Classification/negative/"+str(i),'w')
    if parts[0]=="1":
        out= open("UMICH-Sentiment_Classification/positive/"+str(i),'w')
    i=i+1
    out.write(parts[1])
    out.close()
###################################################################################################
file = open("subjective/obj.tok.gt9.5000",'r')
i=0
for line in file:
    out= open("subjective/obj/"+str(i),'w')
    out.write(line)
    out.close()
    i=i+1
###################################################################################################
"""    


"""
dfile = open("datasets/normalised_john-bp.csv",'r')
c1=open("datasets/c1.csv",'w')
c2=open("datasets/c2.csv",'w')
lables=numpy.loadtxt("datasets/john-bp_labels.csv") 
i=0
for line in dfile:
   
    if int(lables[i])==1:
            c1.write(line)
    else:
        c2.write(line)
    i=i+1
    

dfile.close()
c1.close()
c2.close()

"""

"""
file =open("lables",'w')
for i in range(0,4827):
    file.write(str(0)+"\n")
for i in range(0,1353):
    file.write(str(1)+"\n")
file.close()    
"""

    
    
