# Supplementary material for: Beyond the topics: how deep learning can improve the discriminability of probabilistic topic modelling
Source: PeerJ Comput Sci. 2020 Jan 27;6:e252. doi: 10.7717/peerj-cs.252 (PMC7924555; doi:10.7717/peerj-cs.252)
Supplement: Supplemental Information 1 — The zip file contains two main folders one for the topic modelling and the other for Stacked Denoising Autoencoder (SDA). SDA is written based on theano. [file peerj-cs-06-252-s001.zip › Code/topic modelling/stopWords.txt]

not ing youll  - , . " ' _ * : ; ( ) [ ] { } = + / \ | ? ! & ^ ~ `  tho mr mrs ms miss an a able about above according accordingly across actually after afterwards again against all allow allows almost alone along already also although always am among amongst an and another any anybody anyhow anyone anything anyway anyways anywhere apart appear appreciate appropriate are around as aside ask asking associated at available away awfully b be became because become becomes becoming been before beforehand behind being believe below beside besides best better between beyond both brief but by c came can  cause causes certain certainly changes clearly co com come comes concerning consequently consider considering contain containing contains corresponding could course currently d definitely described despite did different do does doing done down downwards during e each edu eg eight either else elsewhere enough entirely especially et etc even ever every everybody everyone everything everywhere ex exactly example except f far few fifth first five followed following follows for former formerly forth four from further furthermore g get gets getting given gives go goes going gone got gotten greetings h had happens hardly has have having he hello help hence her here hereafter hereby herein hereupon hers herself hi him himself his hither hopefully how howbeit however i ie if ignored immediate in inasmuch inc indeed indicate indicated indicates inner insofar instead into inward is it its itself j just k keep keeps kept know knows known l last lately later latter latterly least less lest let like liked likely little look looking looks ltd m mainly many may maybe me mean meanwhile merely might more moreover most mostly much must my myself n name namely nd near nearly necessary need needs neither never nevertheless new next nine no nobody non none noone nor normally nothing novel now nowhere o obviously of off often oh ok okay old on once one ones only onto or other others otherwise ought our ours ourselves out outside over overall own p particular particularly per perhaps placed please plus possible presumably probably provides q que quite qv r rather rd re really reasonably regarding regardless regards relatively respectively right s said same saw say saying says second secondly see seeing seem seemed seeming seems seen self selves sensible sent serious seriously seven several shall she should since six so some somebody somehow someone something sometime sometimes somewhat somewhere soon sorry specified specify specifying still sub such sup sure t take taken tell tends th than thank thanks thanx that thats the their theirs them themselves then thence there thereafter thereby therefore therein theres thereupon these they think third this thorough thoroughly those though three through throughout thru thus to together too took toward towards tried tries truly try trying twice two u un under unfortunately unless unlikely until unto up upon us use used useful uses using usually uucp v value various very via viz vs w want wants was way we welcome well went were what whatever when whence whenever where whereafter whereas whereby wherein whereupon wherever whether which while whither who whoever whole whom whose why will willing wish with within without wonder would would x y yes yet you your yours yourself yourselves z zero 
