# Supplementary material for: Beyond the topics: how deep learning can improve the discriminability of probabilistic topic modelling
Source: PeerJ Comput Sci. 2020 Jan 27;6:e252. doi: 10.7717/peerj-cs.252 (PMC7924555; doi:10.7717/peerj-cs.252)
Supplement: Supplemental Information 1 — The zip file contains two main folders one for the topic modelling and the other for Stacked Denoising Autoencoder (SDA). SDA is written based on theano. [file peerj-cs-06-252-s001.zip › Code/topic modelling/test.py]

import numpy

def remove_newlines_file(file_dir):    
    file=open(file_dir ,'r')
    data=file.read().replace('\n', ' ')
    file.close()
    out=open(file_dir,'w')
    out.write(data)
    out.close() 
    
 
def split_rows_to_files(file_dir,file_des): 
    file=open(file_dir ,'r')
    data=file.read().split('\n')
    j=0
    for i in range(0,len(data)):
        if len(data[i])>100:
            print file_des+"/"+str(j)+".txt"
            w=open(file_des+"/"+str(j)+".txt" ,'w')
            w.write(data[i])
            w.close()
            j=j+1
            
            
def news_to_files():
    dir="tm_input/"
    file = open (dir+"clean_HTTC_news.txt",'r')
    data=file.read()
    data=data.split("========================")
    print len(data)
    for i in range(0,len(data)):
        d=data[i].split("\n")
        print i
        name=d[-2].replace("/","\\")
        print name
        out=open(dir+name,'w')
        for j in range(0,len(d)-2):
            out.write(d[j])
        out.close
        remove_newlines_file(dir+name)
        
import os

def get_files(directory):
    file_paths = []  # List which will store all of the full filepaths.
    # Walk the tree.
    for root, directories, files in os.walk(directory):
        for filename in files:
                file_paths.append(filename)  # Add it to the list.        
    return file_paths  # Self-explanatory.


def get_filepaths(directory):
  
    file_paths = []  # List which will store all of the full filepaths.

    # Walk the tree.
    for root, directories, files in os.walk(directory):
        for filename in files:
            if filename.endswith(""):
                # Join the two strings in order to form the full filepath.
                filepath = os.path.join(root, filename)
                file_paths.append(filepath)  # Add it to the list.
            
    return file_paths  # Self-explanatory.


from boilerpipe.extract import Extractor

def extract_text_url(dir):
    files=get_filepaths(dir)
    urls=get_files(dir)
    print urls
    broken_urls=[]
    broken=0
    for i in range(0,len(urls)):
        
        urls[i]=urls[i].replace("\\" ,"/")
        print urls[i]
        try:
            extractor = Extractor(extractor='ArticleExtractor', url=urls[i])
            text= extractor.getText()
            if text=="":
                broken=broken+1
                os.remove(files[i])
                print files[i]
                broken_urls.append( files[i])
                print
            else :
               
                f=open(files[i],'a')
                f.write(text.replace('\n', '').encode('utf8'))
                print
        except:
            print "DELETED: "+ files[i]
            print
            os.remove(files[i])
            broken_urls.append(files[i])
            broken=broken+1
        print "Number of deleted files= "+str(broken)
        
    print broken
    print broken_urls
    
    
    

#news_to_files()
extract_text_url("tm_input")


#split_rows_to_files("tweets3.txt","tm_input/data")
    
#remove_newlines_file("copy.txt")
