# Supplementary material for: Beyond the topics: how deep learning can improve the discriminability of probabilistic topic modelling
Source: PeerJ Comput Sci. 2020 Jan 27;6:e252. doi: 10.7717/peerj-cs.252 (PMC7924555; doi:10.7717/peerj-cs.252)
Supplement: Supplemental Information 1 — The zip file contains two main folders one for the topic modelling and the other for Stacked Denoising Autoencoder (SDA). SDA is written based on theano. [file peerj-cs-06-252-s001.zip › Code/topic modelling/tm_spamFilttering.py]

'''
Created on 20 Dec 2015

@author: Noura
'''

from TopicModelling import  TopicModel
import os
import csv
import random


def get_filepaths(directory):
    file_paths = []  # List which will store all of the full filepaths.
    # Walk the tree.
    for root, directories, files in os.walk(directory):
        for filename in files:
            if filename.endswith(""):
                # Join the two strings in order to form the full filepath.
                filepath = os.path.join(root, filename)
                file_paths.append(filepath)  # Add it to the list.
    return file_paths  # Self-explanatory.


def topic_model(stopwords='stopWords.txt', num_topics=100, 
                iterations=1000 , input_dir="tm_input",output_dir="tm_output", fname_features="topic_features.csv", state=2):
    # state=0 generate dictionary from file
    # state=1 load dictionary from file
    # state=2 generate dictionary from the files in input_dir  
    model=TopicModel(stopwords, num_topics, iterations,input_dir,output_dir) 
    
    if state==2:
        
        fpaths=get_filepaths(input_dir)
        model.generate_dictionary(fpaths[0])
        for i in range (0,len(fpaths)): 
            model.update_dictionary(fpaths[i])     
    if state==1:
        model.load_dictionary("/dict/dictionary.dat")
    if state==0:   
        model.generate_dictionary(output_dir+"/dict/word-master.txt") 
        model.save_dictionary("dict/dictionary.dat")
 
    model.build_LDA_model()
    
    model.input_dir="tm_input"
    
    model.extract_topics_dir(fname_features)
    model.save_dictionary("tm.dictionary")
    model.store_topics("tm.topics", 50)
    model.save_model("tm.lda_model") 
    
    return output_dir+"/"+fname_features

def run(input_dir="tm_input/ham",output_dir="sms_output",
        num_topics=10, tm_itr=1000, state=2):
   
    if not os.path.exists(output_dir):
        os.makedirs(output_dir)
    
    features_file=topic_model(input_dir=input_dir, num_topics=num_topics, iterations=tm_itr , 
                              output_dir=output_dir, fname_features="pos_tm.topics_features.csv",state=state)
    

if __name__ == '__main__':
    
  

    input_dir = "tm_input/ham"#sys.argv[1]
    num_topics= 60#int(sys.argv[3])
    output_dir = "tm_output"#sys.argv[2]
    tm_itr=1000#int(sys.argv[4])
    state=2
    
    run(input_dir=input_dir,output_dir=output_dir,
        num_topics=num_topics, tm_itr=tm_itr, state=state)


    """
    input_path = "sms_output/tm.topics_features.csv"
    output_path = "sms_output/shuffled_sms.csv"

    with open(input_path, "rb") as file:
        rows = list(csv.reader(file, delimiter=","))

    random.shuffle(rows)

    with open(output_path, "wb") as file:
        csv.writer(file, delimiter=",").writerows(rows)
    """
