# Supplementary material for: Beyond the topics: how deep learning can improve the discriminability of probabilistic topic modelling
Source: PeerJ Comput Sci. 2020 Jan 27;6:e252. doi: 10.7717/peerj-cs.252 (PMC7924555; doi:10.7717/peerj-cs.252)
Supplement: Supplemental Information 1 — The zip file contains two main folders one for the topic modelling and the other for Stacked Denoising Autoencoder (SDA). SDA is written based on theano. [file peerj-cs-06-252-s001.zip › Code/topic modelling/TopicModelling.py]

from gensim import corpora, models
from gensim.similarities import  MatrixSimilarity, SparseMatrixSimilarity, Similarity
from gensim.models import hdpmodel, ldamodel
from itertools import izip
import os
import numpy
import string
import math as m


def eculedianDist(query,data):

    
    try:
        maxDist = 0

        dists=[[0] for _ in range(len(data))]
        #dists = numpy.array(dists)
        
        
        dist=0

        for i in range(0,len(data)):

            dist = 0;
            
            for j in range(0,len(query)):
                dist = dist + (data[i][j]-query[j])**2
            dist = m.sqrt(dist)
            if maxDist<dist:
                maxDist=dist
            dists[i] = dist
        for i in range(0,len(dists)):
            dists[i] = 1-dists[i]/maxDist
        
        print "finished"
        
    except ValueError as errorV:
            print 'err'
    except:
            print "Unexpected error:", sys.exc_info()[0]
            raise
    return dists


ignore="',//\\\"?!*.;:.[]()-_=+*@&#^%!?><~{}`"
trans = string.maketrans(ignore, ' '*len(ignore))
 
#logging.basicConfig(format='%(asctime)s : %(levelname)s : %(message)s', level=logging.INFO)
def get_filepaths(directory):
  
    file_paths = []  # List which will store all of the full filepaths.

    # Walk the tree.
    for root, directories, files in os.walk(directory):
        for filename in files:
            if filename.endswith(""):
                # Join the two strings in order to form the full filepath.
                filepath = os.path.join(root, filename)
                file_paths.append(filepath)  # Add it to the list.
            
    return file_paths  # Self-explanatory.


def prepare_word(word):
    return word.decode('unicode_escape').encode('ascii','ignore').translate(trans).strip() 


   
class TopicModel(object):

    def __init__(self, stopwordsPath='stopWords.txt',
                        num_topics=100,
                        iterations=1000,
                        input_dir="tm_input",
                        output_dir="tm_output",
                        mod="LDA",
                        eval_freq=10):
            self.output_dir=output_dir+"/"
            #self.stemmer = SnowballStemmer("english")
            self.num_topics=num_topics
            self.iterations=iterations
            fstopwords=open(stopwordsPath, 'r')
            stopwords=fstopwords.read()
            self.stoplist = set(stopwords.split())
            #print len(self.stoplist)
            self.input_dir=input_dir
            self.word_min=5
            self.mod=mod
            self.eval_every=eval_freq
      
    def prepare_text(self, dataFilePath):
        
        
        text =  [[prepare_word(word.strip()) for word in  line.translate(trans).lower().split(' ')]for line in open(dataFilePath)]
        #print text
        text= [word for word in text[0] if word.strip()  and word not in self.stoplist and len(word)>2 and len(word)<27]
      
       
        return [text]
           
        
    def generate_dictionary(self, dataFilePath):
            # str(self.stemmer.stem(str(word)))
            texts=self.prepare_text(dataFilePath)
            
            self.dictionary = corpora.Dictionary(texts)
          
            self.dictionary.compactify() # remove gaps in id sequence after words that were removed    
           
    def update_dictionary(self, dataFilePath):
            #remove stop words
            #str(self.stemmer.stem(str(word)))
            #print dataFilePath
            texts=self.prepare_text(dataFilePath)         
            self.dictionary.add_documents(texts, prune_at=None)

    def save_dictionary(self, filepath):
            self.dictionary.save(self.output_dir+""+filepath)
        
    def load_dictionary(self, filepath):
        #print filepath
        self.dictionary=corpora.Dictionary.load(filepath)
    
    def save_corpus(self,corpus, filepath):
            corpora.MmCorpus.serialize(self.output_dir+""+filepath, corpus) 
            
    def load_corpus(self, filepath):
            corpus = corpora.MmCorpus(filepath)
            return corpus
        
    def save_model(self, fname):
            self.lda.save(self.output_dir+""+fname)
           
            
    def load_model(self, modelfilepath):
            if self.mod=="LDA":
                self.lda= models.LdaModel.load(modelfilepath,mmap=None)
            else:
                self.lda= models.LsiModel.load(modelfilepath,mmap=None)
                
         
         
    def build_LDA_model(self):  
            self.corpus_memory_friendly = MyCorpus(self.input_dir,self.output_dir, self.dictionary, self.stoplist ) # doesn't load the corpus into memory!
           
            if self.mod=="LDA":
                self.lda = models.LdaModel(self.corpus_memory_friendly, 
                                           id2word=self.dictionary, 
                                           num_topics=self.num_topics,
                                           alpha='auto', 
                                           eta='auto',
                                           eval_every=self.eval_every, 
                                           iterations=self.iterations)
            else:
                self.lda = models.LsiModel(self.corpus_memory_friendly, id2word=self.dictionary, num_topics=self.num_topics)
         
            
            self.save_corpus(self.corpus_memory_friendly, "tm.corpus")
            self.corpus=self.load_corpus(self.output_dir+"/tm.corpus")
            index = MatrixSimilarity(self.lda[self.corpus],num_features=self.num_topics)
            #index = Similarity( corpus_memory_friendly, num_features=100) #
            index.save('tm_output/tm.lda.corpusIndex')
    
    """    def build_LDA_model_from_file(self,fname):  
            
            f=open(fname)
            f.close()
            corpus = self.extract_corpus_file(fname)
            if self.mod=="LDA":
                self.lda = models.LdaModel(corpus, 
                                           id2word=self.dictionary, 
                                           num_topics=self.num_topics,
                                           alpha=0.8, 
                                           eta=0.8,
                                           eval_every=self.eval_every, 
                                           iterations=self.iterations)
            else:
                self.lda = models.LsiModel(corpus, id2word=self.dictionary, num_topics=self.num_topics)
         
                
            #self.save_corpus(corpus_memory_friendly, "tm.corpus")
            #corpus=self.load_corpus(self.output_dir+"/tm.corpus")
            #index = MatrixSimilarity(self.lda[corpus],num_features=self.num_topics)
            #index = Similarity( corpus_memory_friendly, num_features=100) # if corpus has 7 documents...
            #index.save('tm_output/tm.lda.corpusIndex')
      
    """      
    def store_topics(self,topicsOutputPath,topn):
        topicsF =open(self.output_dir+""+topicsOutputPath, 'w')
        for i in range(0, self.num_topics):
                    #print (self.lda.print_topic(i,topn))
                    topicsF.write(self.lda.print_topic(i,topn))
                    topicsF.write("\n")
        topicsF.close()
       
        
    def get_topic(self, i):
            self.lda.print_topic(i)
             
    def extract_topics(self, corpus,featureOutputPath):
            self.featureOutputPath=featureOutputPath
            features= open(self.output_dir+"/"+featureOutputPath,'w')
            corpus_lda = self.lda[corpus]
            for l,t in izip(corpus_lda,corpus):
                s= [0]* self.lda.num_topics
                #print( l,"#",t)
                for i in l:
                    s[i[0]]=i[1]
                docFeatures= ','.join(str(e) for e in s)
                features.write(docFeatures)
                features.write("\n")
 
    def extract_topics_dir(self, featureOutputPath):
            self.featureOutputPath=featureOutputPath
            fpaths=get_filepaths(self.input_dir)
            features= open(self.output_dir+"/"+featureOutputPath,'w')
            files= open(self.output_dir+"/"+"extractedFeatures_filesNames.txt",'w')
            print "Extracting Features..."
            for i in range (0 ,len(fpaths)): 
                #check file is not empty
               
                if(os.path.getsize(fpaths[i]) > 0): 
                    corpus=self.extract_corpus_file(fpaths[i])
                    corpus_lda = self.lda[corpus]
                    
                    for l,t in izip(corpus_lda,corpus):
                        s= [0]* self.lda.num_topics
                        #print( l,"#",t)
                        for n in l:
                            s[n[0]]=n[1]
                       
                        docFeatures= ','.join(str(e) for e in s)
                    features.write(docFeatures)
                    features.write("\n")
                    #print fpaths[i]
                    files.write(fpaths[i])
                    files.write("\n")
            features.close()
        
    def extract_corpus_file(self,dataFilePath):
        texts=self.prepare_text(dataFilePath)        
        corpus = [self.dictionary.doc2bow(tok) for tok in texts]    
        return corpus 
        
    def extract_corpus_query(self, query):
        texts =  [ prepare_word(word.strip()) for word in  query.translate(trans).lower().split() ]
        texts= [word for word in texts if word.strip()  and word not in self.stoplist]
        #texts=[texts]  
        corpus = self.dictionary.doc2bow(texts)    
        return corpus
    
    def calc_similarity_query(self,query_str,f_data=""):
        if f_data=="":
            f_data=self.featureOutputPath
            
        vec_bow = self.extract_corpus_query(query_str)
        vec_lda = self.lda[vec_bow] # convert the query to LDA space
        #print self.lda[corpus1]
      
        """print "inside simis"
        print (self.output_dir+"/tm.lda.corpusIndex")
        print self.output_dir
       
        index=  MatrixSimilarity.load(self.output_dir+"/tm.lda.corpusIndex")
        print index
        sims = index[vec_lda] # perform a similarity query against the corpus     
        sims = sorted(enumerate(sims), key=lambda item: -item[1])
        return vec_lda,sims
        """
        
        mat=numpy.loadtxt(self.output_dir+"/"+f_data, delimiter=",")

        queryFeature=[0]*len(mat[0]);

        for i in range(0,len(vec_lda)):
            tu = vec_lda[i];
            queryFeature[tu[0]]=tu[1]
        
        dists=eculedianDist(queryFeature,mat.tolist())
        
        sims =zip(range(0,len(dists)),dists)
        #print sims
        sims = sorted(sims, key=lambda item: -item[1])
        
        return vec_lda,sims  
          
         
        
          
    def calc_similarity_corpus(self, corpus2, f_data=""):
        
        if f_data=="":
            f_data=self.featureOutputPath
     
        
        
        vec_lda = self.lda[corpus2[0]] # convert the query to LDA space
        #index = MatrixSimilarity(self.lda[corpus1])
        """index=  MatrixSimilarity.load(self.output_dir+"/tm.lda.corpusIndex")
        sims = index[vec_lda] # perform a similarity query against the corpus 
        sims = sorted(enumerate(sims), key=lambda item: -item[1])
        return vec_lda,sims
        """
        mat=numpy.loadtxt(self.output_dir+"/"+f_data, delimiter=",")

        queryFeature=[0]*len(mat[0]);

        for i in range(0,len(vec_lda)):
            tu = vec_lda[i];
            queryFeature[tu[0]]=tu[1]
        
        dists=eculedianDist(queryFeature,mat.tolist())
        
        sims =zip(range(0,len(dists)),dists)
        #print sims
        sims = sorted(sims, key=lambda item: -item[1])
        return vec_lda,sims
    
    
    
    

    def mege_corpus(self, corpus1, corpus2):
        #print corpus1
        for i in range (len(corpus2)):
            corpus1.append(corpus2[i])
        #print corpus1
        return corpus1
    
    def update_LDA_model(self,fname ):  
            corpus=self.extract_corpus_file(fname)
            self.lda.update(corpus)
            
class MyCorpus():
    
        def __init__(self, input_dir,output_dir,dictionary,stopwords):
            self.input = input_dir
            self.dic = dictionary
            self.stoplist=stopwords
            self.output=output_dir
          
        def extract_corpus_file(self,dataFilePath):
            texts=self.prepare_text(dataFilePath)
           
            corpus = [self.dic.doc2bow(tok) for tok in texts]    
            return corpus
        
        def prepare_text(self, dataFilePath):
            texts =  [[prepare_word(word.strip()) for word in  line.translate(trans).lower().split()]for line in open(dataFilePath)]
            texts= [word for word in texts[0] if word.strip()  and word not in self.stoplist and len(word)>2 and len(word)<27]
            return [texts]
           

        def __iter__(self):
            fpaths=get_filepaths(self.input)
            output_file = self.output+"/tm.datafiles"   
            file = open(output_file, "w")
            output_file = self.output+"/files_lables"  
            lables = open(output_file, "w")
            for f in fpaths:
                if(os.path.getsize(f) > 0):
                    file.write(f)
                    file.write("\n")
                    parts=f.split("/")
                    lables.write(parts[1])
                    lables.write("\n")
            file.close()
            lables.close()
            for i in range (0 ,len(fpaths)): 
                if(os.path.getsize(fpaths[i]) > 0):
                    corpus=self.extract_corpus_file(fpaths[i])[0]
                    if len(corpus)>0:
                        yield  corpus  
                
       


def test(stopwords='stopWords.txt', num_topics=2, iterations=100):
    #build LDA Dictionary
    model=TopicModel(   stopwords, num_topics, iterations) 
    model.generate_dictionary('tm_input/1.txt')
    print model.dictionary
    model.update_dictionary('tm_input/1.txt')
    print model.dictionary
    model.update_dictionary('tm_input/2.txt')
    print model.dictionary
    model.update_dictionary('tm_input/3.txt')
    print model.dictionary
    model.update_dictionary('tm_input/constitution.txt')
    print model.dictionary
    
    print
    model.build_LDA_model()
    print model.lda
    corpus=model.extract_corpus_file('tm_input/constitution.txt')
    model.store_topics("0-all_topics.txt", 10)
  
    model.update_LDA_model(corpus)
    print
    print model.lda
  
    model.save_dictionary("dictionary.dic")
    model.save_model("tm.lda_model")
    
    model.load_model("tm_output/tm.lda_model")
    model.load_dictionary("tm_output/dictionary.dic")
    
    print model.dictionary
    print model.lda
     
    model.store_topics("1-all_topics.txt", 10)
    model.extract_topics_dir( 'topic_Articles.csv')
    
    
       

if __name__ == '__main__':
    test()
