# Supplementary material for: Beyond the topics: how deep learning can improve the discriminability of probabilistic topic modelling
Source: PeerJ Comput Sci. 2020 Jan 27;6:e252. doi: 10.7717/peerj-cs.252 (PMC7924555; doi:10.7717/peerj-cs.252)
Supplement: Supplemental Information 1 — The zip file contains two main folders one for the topic modelling and the other for Stacked Denoising Autoencoder (SDA). SDA is written based on theano. [file peerj-cs-06-252-s001.zip › Code/topic modelling/tweets3.txt]

IThe Middle East: Bahrain severs relations withIran https://t.co/MVdD8Sna8c
Video by so-called Islamic State showing man with UK accent should be dismissed as propaganda - PM's spokeswoman https://t.co/dihhurwYzG 
Traders body asks Salman Khan to drop Khan Market from hisportal https://t.co/ERj74bMDTd
China Halts Stock Trading For Day After Entire Market Crashes https://t.co/69FLViteuy
Gold Opens 2016 With a Rally as Saudi Tensions Fan Haven Demand https://t.co/bd8TDjnVJJ
RT @UKIPonline: Third world Muslim invasion of the U.K No more 
appeasement of death cults that are financed by Saudi Arabia, Jan 16 https:
RT mashable: Man with British accent sends 'message' to David Cameron in new ISIS video https://t.co/QUxSGW2vCU
RT @NewsTech247: Global eDiscovery market passes $10 billion https://t.co/ydY88nVLuy #Technology #News
RT @PermaGoddess: There are patently no human rights to be found in Saudi Arabia. https://t.co/TxDUxzDGlD
RT @BBCBreaking: Bahrain follows Saudi Arabia and cuts diplomatic ties with Iran following attack on Saudi embassy in Tehran https://t.co/7
"Think global and do local". Amazon fa #business in India (trilion dollars!) con tattica ad hoc https://t.co/o1z5kAE9Ay #mustread #feedly
RT @mamzmolepo: Can we start a stokvel to help others with registration fees? This financial exclusion universities execute so well is brut
RT @VisheshMarwah: #RSS / #HINDUTVA / #BJP RESPONSIBLE FOR #TERRORISM IN #INDIA
Newspaper headlines: Hunt for 'new Jihadi John', Saudi-Iran tensions and Stokes' record-breaking 258. https://t.co/t9kq7UX9NQ
RT @alexjcornwell: Wow, UAE downgrades diplomatic ties with Iran, Sudan expels Ambassador, Bahrain cuts ties
RT @Reuters: Factbox: Troubled history of Iran-Saudi relations - https://t.co/dQcQS2vtMx https://t.co/v6TSDv4Q2v
RT @real_sumaira: No one can stop us to do hajj, we'll not allow anyone for doing wrong propaganda against Islam #__
RT @BBCBreaking: Video by so-called Islamic State showing man with UK accent should be dismissed as propaganda - PM's spokeswoman https://t
RT @itssixwordstory: You hurting yourself is killing me.
#UAE says to cut number of #Iranian diplomats allowed to be in the countr
Calling him an "imbecile" too polite ? Although governments have been known to film propaganda too; haven't they ?  https://t.co/m7vAnHMmka
ACRA financial times: Julius Baer sets aside extra $200m to end US tax probe https://t.co/pJIw5qWWq7
RT @DannyNis: Reports that several of the recently kidnapped Qatari fishermen in #Iraq were beheaded in response to #Nimr execution in #Sau
Sunni Shite civil war?  Saudi's had better raise an Army that can fight and control the Shites within.   https://t.co/5sCjhOHk4L
RT @borzou: Wow. Sudan. That was not expected. https://t.co/RVhb7U0yrz
RT @timesofindia: #BREAKING | Pak-backed United Jihad Council's 'Highway Squad' claims responsibility for Pathankot terror attack: TV repor
Amazon has its sights set on a 'trillion-dollar market'  and is using unconventional tactics to win it https://t.co/WZBdff9Vrc
RT @MiddleEastEye: Brother of executed Saudi cleric condemns attack on embassy in Iran https://t.co/voGfdwkMjI https://t.co/eUMUUGqqWu
RT @AbbTakk: For more details visit: https://t.co/bYFmYaZ5iM
#Iran #Sudan #SaudiArab https://t.co/MZL6tA6E7R
@SuhilaBnLachhab @souhilabintarab follow
Oil prices volatile after Saudi Arabia cuts ties with Iran - Oil prices were volatile Monday after Saudi Arabia... https://t.co/WoUmeeKh6w
RT @261313zodiac: 1929=1987=2016 #Saturn in #Ophiuchus #Xmas #TFA #Gna #2016shift #Ofiuco #GNAstrology #ShadowBanking #FED rates  $VIX #Ast
RT @cctvnews: #BREAKING UAE downgrades diplomatic ties with #Iran https://t.co/WHmbMHbvfH
RT @rahulpandita: Several times in the past, Hizbul and United Jihad Council chief Syed Salahudin has lauded the roles of Alam and Fakhtoo 
Muslim cleric: Allah has given Pakistanis the honor of killing Hindus https://t.co/3bRiBXepJk
RT @nakhon224: #News Japanese PM hopes for talks with Russian President Putin on Syria, Iran: Japanese Prime Minister... https://t.co/3MEvf
RT @gulf_news: #Breaking news: The #UAE downgrades its diplomatic relationship with #Iran to charge daffaires over attacks on Saudi embass
RT @1954candanga: "@Free_Media_Hub: IS militants behead 15 hostages from the western-backed Syrian rebels https://t.co/oAq2o8fmgm  https://
Bahrain joins Saudi Arabia and severs diplomatic ties with Iran
       {dailymail} https://t.co/YDZSQhNfFm
#Reuters Britain studies Islamic State video showing alleged spies killed: LONDON (Reuters https://t.co/ztaxcvNilx
idk how a financial statement looks like
#bbc Bahrain cuts diplomatic ties with Iran: Bahrain follows Saudi Arabia and cuts https://t.co/bRsBn7bWOi
RT @BBCBreaking: Video by so-called Islamic State showing man with UK accent should be dismissed as propaganda - PM's spokeswoman https://t
RT @SkyNews: Support for Britain's ongoing EU membership among UK financial leaders fell in last 6 months https://t.co/BGN1H4uB71 https://t
RT @iyad_elbaghdadi: Sudan has just severed diplomatic ties with Iran. So now that's Saudi Arabia, Bahrain, Sudan.
I just checked in at PNC Financial Services with #mPLUSPlaces Download today!  https://t.co/bMPMxGVyUT
RT @AP: BREAKING: United Arab Emirates state-run news agency says country to downgrade diplomatic ties with Iran.
@Pret dreamy, I wonder if there's a market for it london wide / all year round...
RT @Codename_Carter: Iran accuses Saudis as ties severed: Iran accuses Saudi Arabia of pursuing confrontation and stoking regional ... http
RT @Reuters: Factbox: Troubled history of Iran-Saudi relations - https://t.co/dQcQS2vtMx https://t.co/v6TSDv4Q2v
twoARguys: RT SimonPorter simonlporter | Solid list of #IoT and #M2M research &amp; projections to start off your #dig https://t.co/yX23U6R1vm
United Arab Emirates state-run news agency says country to downgrade diplomatic ties with Iran: AP
https://t.co/LXjL3KlyRN https://t.co/hE2CmaedJ4
#bbc IS fighters target Libyan oil port: Islamic State fighters clash with guards near Libya https://t.co/cGRxY6qnoD
RT @BBCBreaking: Video by so-called Islamic State showing man with UK accent should be dismissed as propaganda - PM's spokeswoman https://t
RT @nanexllc: The U.S. Stock market works great! (Just don't try and sell more than 0.00001% of your holdings in any given day).
RT @gulf_news: #Breaking news: #Sudan has expelled the Iranian ambassador over attacks on the Saudi embassy: Al Arabiya
RT @BBCBreaking: Video by so-called Islamic State showing man with UK accent should be dismissed as propaganda - PM's spokeswoman https://t
RT @DXBMediaOffice: #UAE downgrades Iran diplomatic representation to the level of charge daffaires &amp; summons UAE Ambassador in Tehran
#fashion Moda Operandi, Online Seller Of Six-Figure Fashion, Looks To Bridal Market For ... - Forbes https://t.co/jeKpTzfvzG
#memecrack speculative Satire Peice of Stock Market Crash #blackmonday https://t.co/crpdhJ5yhX
Bahrain aligns with Saudi Arabia, expels Iranian diplomats https://t.co/0SmQI8e7Mk
United Arab Emirates State-Run News Agency Says Country to Downgrade Diplomatic Ties With Iran - https://t.co/Ed5zhZGyED
RT @An0nKn0wledge: [$$] Global Stocks Fall Following Rout in Chinese Market via @YahooFinance:
United Jihad Council's owning up to #PathankotAttack a ploy to deflect attention from JeM/LeT/ISI role....Old Tactic...!!
RT @HalHardwick: The west is getting dumber? Propaganda? Only partially. Importing of 80 and below IQ people.
Saudi Arabia has executed 47 terrorist https://t.co/27eyDUikZK,, #ksa #saudi #qatif #SaudiArabia
RT @AFP: #BREAKING Bahrain follows Saudi in cutting ties with Iran: official media
RT @andreascseh: BIG BIZZ "Their Resources Finance Their Reconstruction" After #WWIII #Yemen #Syria #Iran https://t.co/Pc7meHl7Bs https://t
@DaniCim OMG Dani, you're killing me here. These are amazing again :) you are seriously perfection.
RT @gulf_news: #Breaking news: The #UAE downgrades its diplomatic relationship with #Iran to charge daffaires over attacks on Saudi embass
RT @DebashishHiTs: And you wanna charm them into friendship, humanity! @ramsa_b @DheerajGbc @HinduRajyam @venky6666 @DrGarekar @VgDaula htt
RT @BBCBreaking: Video by so-called Islamic State showing man with UK accent should be dismissed as propaganda - PM's spokeswoman https://t
Reince Priebus: Here's How You Market the GOP https://t.co/4sc3yuXzfu
the domino effect that is ... #iran vs. #SaudiArabia and allies
Bahrain cuts diplomatic ties withIran https://t.co/a81AKYw0Cw
.@AsgharBukhari @KillSocialism @RiseNResist @AHamz4 
I agree with you: https://t.co/Yr7cEhzO8g
RT @haaretzcom: Bahrain aligns with Saudi Arabia, expels Iranian diplomats https://t.co/cOSN2Ji1Do https://t.co/xMH2CfyqC0
mashable: Man with British accent sends 'message' to David Cameron in new ISIS video https://t.co/qiinwmtRUR
UAE summons Iran ambassador over "row" in Saudi affairs https://t.co/v5zZGTbnZP | https://t.co/qhUJAjCTR5
RT @theunitedmanc: So he should decide which car to use depending on his form. #propaganda  https://t.co/ftRxNCTUoS
Bahrain follows Saudi in cutting diplomatic ties with Iran Yahoo News - Top Stories #ZOLW https://t.co/rS5OMyhjE2
RT @ScotNational: Charities say David Cameron's response to the refugee crisis has been 'clearly inaequate' https://t.co/cMgSuGb3SH https:/
Afghan Army Helicopter Crashes South Of Kabul, Killing Three
https://t.co/Vhe47mzRMH: Small and Mid Caps Struggle - IWM Breaks Down - SPY Sets Up Important Test
Oil costs trim features after leaping three% on Saudi-Iran tensions - https://t.co/ubVZcXksfQ https://t.co/LpY2XKmRRf
RT @profdavidcosta: Finance Wiz? Prove it! Online MSc in Financial Services in 1 Year, University of Salford UK Get our Free Catalogue http
RT @stavvers: Police using anti terrorism powers to stop whistleblowing on racism in the force https://t.co/wjyI9Ll5xG
Thanks for that piece of deep counter-terrorism insight there pig mounter... https://t.co/CG4LsKBF6g
Oil costs trim features after leaping three% on Saudi-Iran tensions - https://t.co/ImQXueUO6j https://t.co/p2L8ewuFAc
Police 'used terror powers to spy on officers blowing whistle on racism' https://t.co/NcVf3jw94d
#investment China Halts Stock Trading as Market Lurches Down Again https://t.co/BIP7rZKhK0 #TradingNews
RT @lettywho1: Where is your war correspondent in #Yemen, covering #SaudiArabia atrocities in what has become its Vietnam? https://t.co/ufm
RT @ZenGardner1: The Conspiracy of War Power, Profit, Propaganda and Imperialism - https://t.co/8VLFxwLs3L
RT @vaidehisachin: No issues if @ArvindKejriwal is criticised for doing wrong. .but why spread propaganda when he is trying to do something
RT @MailOnline: Bahrain joins Saudi Arabia and severs diplomatic ties with Iran https://t.co/s6rayGQB1t https://t.co/rA8MOO2KCf
Saudi's allies going In against Iran
Is Greater Financial Inequality Inevitable? https://t.co/DgqdKAINTy
#Iran now says it needs 600 civilian planes
United Jihad Council Sounds Like Janata Dal United
RT @intlspectator: Women in labour force for every 100 men
RT AP "BREAKING: United Arab Emirates state-run news agency says country to downgrade diplomatic ties with Iran."
RT @4FreedominIran: #Iran: 4 Sunni prisoners die due to torture &amp;lack of medical treatment https://t.co/OXHEf20bOW https://t.co/LQzZ90dMp4 
@leithfadel just like we don't see George Galloway, RT, presstv, you and many more don't jump to aid of marginalized sunnis in Iraq and Iran
RT https://t.co/h7BBpsZRqq Wheatgrass Monday! #Wheatgrass the cancer killing superfood! Add only 2 tablesp https://t.co/oH2y0ppfT1
Financial markets hit by globalunease https://t.co/WUGtIjfbqr
RT @zaidbenjamin: In #Jeddah; Women harassing menfolk! Sounds weird, but its true - #Saudi Gazette https://t.co/bSsQlPedYO
Saudi Arabia has executed 47 terrorist https://t.co/27eyDUikZK,,,, #ksa #saudi #qatif #SaudiArabia
RT @borzou: Wow. Sudan. That was not expected. https://t.co/RVhb7U0yrz
$SPY today I expect same pattern as we saw in aug drop. Gap down, rally for few hours, then new lows. Rinse and repeat tomorrow.
RT @farisalyemen2: #Sudan Expel #Iraniab_Ambassador &amp; the United Arab Emirates reduce diplomatic level with #Iran. #Power_Talks_Salman http
It's a global market rout - REUTERS/Carlos Gutierrez It's 2016's first day of trading, and markets around the w... https://t.co/ob5RMPTAPj
WATCH: New ISIS Execution Video Threatens UK Invasion https://t.co/9S2Xrddv5F Latest sick vid featuring "Jihadi George"
PreetiK08107762: https://t.co/fxktvDzxkc Why Woodland Shoes So Popular in Footwear Market - Once a quirky Oprah W https://t.co/AYPkKAKg7n
Enjoy a farmers market of #healthy veggies &amp; herbs! Get your own #TowerGarden today: https://t.co/PTCvDco5kN
RT @AlArabiya_Eng: #BreakingNews UAE downgrades Iran diplomatic representation to the level of charge daffaires https://t.co/JZCOTgsaiX
You killing me  https://t.co/Ou9a4EG6Ci
RT @ClancyReports: Saudi Arabia Cuts Ties With Iran Amid Fallout From Clerics Execution https://t.co/YGTIA0p24F https://t.co/F8LsKLYOD8
The Romanian Photographer Who Documents Beauty Around The World Is Currently Killing It In India https://t.co/DU95GYn423
Stock markets start 2016 with a bang as China-led malaise wipes 34bn off FTSE  https://t.co/Eip2aD6atE
China Entertainment Stocks Hit as Market Crashes on First Trading Day of 2016 - Hollywood Reporter https://t.co/Yym0as1QAv
RT @nja5: David Cameron urged to reassess UK ties with Saudi Arabia as he maintains 'shameful' silence over executions - https://t.co/3NyFu
RT techNmanagement: #Wearable, #IoT #OLED to define 2016 consumer #technology market trends
Who Was the Cleric Saudis Executed and Why His Death Matters https://t.co/DzC6m0QxSG via business
RT @borzou: More war, more refugees, more jihadis, more misery as Iran-Saudi spat escalates. My @buzzfeedworld analysis https://t.co/a2izNy
My back is reallly killing me rn  omgg.
RT @javiersolana: Security and economics. Consequences for the region https://t.co/yoaZyQlKsi
Saudi Arabia has a giant mess on its hands https://t.co/UPkRQBu1ML
#tech #news #asia Forget search engines. This local market on chat has you covered https://t.co/BiHLQgYd1Y
It's a game of killing each other
RT @ReutersBiz: China stocks rout on first market day of 2016 trips national trading halt https://t.co/bUVzs8odCV
RT @HarunMaruf: BREAKING: Bahrain follows Saudi Arabia, cuts ties with Iran: official media @AFP
RT @obiyayan: @giditraffic please where is the closest etisalat experience centre to alaba int'l market? Help RT. Tnks.
#TheNewsClub For the Record: The Threat of Islamic State Chemical Weapon Attacks on the West: Intelligence offic https://t.co/SpqpH3XSXj
Bahrain cut diplomatic ties with Iran after Shia cleric's execution
SELLOFF Time. China down 8%, Iran-Saudi Arabia disputing and killing, oil down, war and fear, global economic uncertainty. #Cnbc #Bloomberg
RT @CauseWereGuys: My financial advisors for 2016 https://t.co/YJxL6hLXP1
No, that's capitalism, stupid right wing bellend  https://t.co/UPnKbk94Gt
RT @mashable: Man with British accent sends 'message' to David Cameron in new ISIS video https://t.co/4VjmkGk5gO
The $18 Financial Miracle. One Time Investment Will Change You Work Once Get Paid Over&amp;Over Again.  https://t.co/mVZhjkFH4M
RT @businessinsider: IRAN: Saudi Arabia is looking for an excuse to fuel tensions https://t.co/ib3G5Hg8CT https://t.co/wPwcJsJdqQ
RT @JoanArc90: He didnt!  https://t.co/zAhYIgEYaf
RT Reuters "Factbox: Troubled history of Iran-Saudi relations - https://t.co/hOQZcMtgEU https://t.co/D7YT9aPWRs"
Financial Times - Oil swings as Saudis cut ties with Iran - Market highly sensitive to shifts in sentiment due ... https://t.co/OHH2hfGsv7
RT @zyooh: Be #1 in your market! @PlatinumVoicePR specializes in #PR #ArtistPromotion #SocialMediaMark https://t.co/3EBUwWQcer https://t.c
Man with British accent sends 'message' to David Cameron in new ISIS video https://t.co/A64E3eWOYc
Live coverage as Middle East tensions rise over Saudi executions https://t.co/rI0ZjwPhx0
RT @cctvnews: #BREAKING UAE downgrades diplomatic ties with #Iran https://t.co/WHmbMHbvfH
United Arab Emirates State-Run News Agency Says Country to Downgrade Diplomatic Ties With Iran https://t.co/vi2kwCMIgM #abcnews #abc #news
Come to Year End Market | 21 Des - 10 Jan'16 @ Main atrium &amp; atrium side @PejatenVillage | CP: 0812 8316 9652 https://t.co/vmgC4DVFpb
@Global_Paints .. and also because Oman does not allow Saudi or Iran to interfere in its politics.
RT @YemenPostNews: This was child's home until destroyed by Saudi airstrikes. Welcome to war torn #Yemen ... # https://t.co/3I9YXWQKFo
Buy My StatTrak M4A4 | Royal Paladin. It's the cheapest on the market right now :D
RT @IanDunt: Corbyn's honourable record on Saudi Arabia puts Cameron to shame https://t.co/xPrZ3RNIpL
Deputy Chief Financial Officer - CA - Manufacturing (15-20 yrs) | https://t.co/PLZcgwsaHZ
Just a reminder. we re-open on 6th January, indoor, outdoor and flea market market days as normal. #HaltonHour https://t.co/0KPMJXaoEm
Deputy Chief Financial Officer - CA - Manufacturing (15-20 yrs) | https://t.co/V5iBzzKNY2
RT @Kay_Successful: Satisfied Client
Are you in some financial crisis? Then I can help! DM me for more information ht
RT @AP: BREAKING: United Arab Emirates state-run news agency says country to downgrade diplomatic ties with Iran.
The Bahraini decision to join the Saudis in cutting ties with Tehran is a concerning escalation.
RT @TRobinsonNewEra: Why is it when non whites in India or Nigeria etc are targeted by Muslim terrorists press refer to terrorists as gunme
RT @intlspectator: BREAKING: UAE has downgraded diplomatic relations with Iran, following Saudi Arabia, Bahrain and Sudan severing ties wit
RT @theedgemarkets: MARKET MATTERS: Happy (Sad) New Year KLCI!: https://t.co/EpBjB9dwIe via @YouTube
I'm at ABC Brickworks Market &amp; Food Centre in Singapore https://t.co/sPMAkEFca2
Refugee crisis: Leading charities condemn David Cameron's 'inadequate' response: Migrants are escorted by poli... https://t.co/dafK6Yypuu
Global and China Bracket Type Machine Industry 2014  Market Size, Analysis and Forecasts by https://t.co/v6eFa73Yni
RT @XanaPublishing: #kindle #financial #thriller The Sleepwalker Legacy #political @CHepworthAuthor #drug https://t.co/9WvnaDMT0a https://t
If Saudi Bashing is allowed, then why Irani bashing by AQpk is being criticized and ExpressNewsPK made to aplogize https://t.co/PmJaAc3OhU
Saudi Arabia has executed 47 terrorist https://t.co/27eyDUikZK #ksa #saudi #qatif #SaudiArabia
Fixing How We Fight the Islamic States Narrative https://t.co/q3T1I6aURR
Bahrain cuts diplomatic ties with Iran https://t.co/2azk1S69ez
https://t.co/zzHnOpZPNB #TECH Man with British accent sends 'message' to David Cameron in new ISIS video https://t.co/FxB48B7U5e
So, people slam Obama for Iran deal after SA, Bahrain, UAE cut/downgrade diplomatic ties. Don't forget, trigger was execution of 47 people..
RT waheedussalam1: If Saudi Bashing is allowed, then why Irani bashing by AQpk is being criticized and ExpressNews https://t.co/PmJaAc3OhU
RT @deathgirI: Icelandic #whaling domestic market is made up of unsuspecting tourists. Watch what you eat in #Iceland  #OpWhales https://t.
RT @AliColorado1: RT https://t.co/iCcrxxIGuu Man with British accent sends 'message' to David Cameron in new ISIS video https://t.co/Y1qjGR
RT @RiseUp75: look at this baby as a parent
we are complicit in this sin with our silence
#Alert genocide in #Yemen https://t
RT @StormBringer15: But #Saudi are now being defeted by #Houthis with zero GDP
#iran #qatif #nato #KSA #krieg #yemen https://t.co/2p1XfXaYcP
#Saudi Arabia's royal triumvirate have put their faith in the sword #jobs #500K #: #King Salman of Saudi Arabi... https://t.co/gxbGEl8mgF
@NoGodDamnYou @TerrySerio Australia loves the Saudis &amp; opening trade with Iran. Bit like our love of U.S. &amp; China. Thus the awkward silence.
RT @RawlsWillardpgw: When you're in the shower, and you hear loud thumps and you think, they're killing my family, and I'll have to fight t
Saudi air defense intercepts rocket fired from Yemen: Earlier this week, UN Special Envoy for Yemen Ismail Oul... https://t.co/4InzTsvliu
@binbanii we may have some reservation with saudi gvt but it's doesn't mean we only support iran.
I suggest KSA iran should unite
RT @EtonOldBoys: The Global Financial Crisis was all caused by Gordon Brown and Labour, nothing at all to do with the Banks #r4today
RT @sexyjimmybond: Bond girl @MelenaMariaRya THE SPY WHO FLASHED ME #007 https://t.co/N5bIYpCjtl
#MARKET SNAPSHOT: New Year's Hangover For Wall Street: Earnings Season Misery https://t.co/yhozBfJdMf
RT @FranTownsend: Will be on @SquawkCNBC this morning at 740am EST talking about #Saudi &amp; #Iran Please tune in!
Instead of dressing like desert ninjas all the time, Islamic State dudes should wear this in their videos. https://t.co/kxScjSGk3s
Oil prices jump over 2 pct on Saudi Arabia, Iran tensions https://t.co/9S1NLouc7Z https://t.co/jYlRjXdh8C
RT @Humanrights_age: Iran says Saudi Arabia looking for an excuse to fuel tensions #tensions https://t.co/tFvWoNIVhD
RT @RanaHarbi: Saudi Arabia has lost it completely:
SaudiArabia announces cutting diplomatic ties with Iran.
bro my chest on 10 this cold killing me 
Saudi-Iran execution tensions fuel oil price spike https://t.co/LNI798bk8W #oilandgas #terrorism #Saudi #iran #SaudiExecutions
Saudi Arabia severs ties with Iran: Foreign minister - Times of India - https://t.co/k3FP49eFM7... https://t.co/qAhY7AvjjA
Here's what happened to oil prices the last time diplomatic relations between Saudi and Iran were cut (1988-91) https://t.co/MbPDupowED
RT @charlesfrith: Strange how the super greedy and uber violent neocons never suggest regime change in Saudi... or same team? https://t.co/
RT @meherbokhari: Seems like Saudia Arabia has begun consolidating alliances. Bahrain, UAE and Sudan have decided to kick out Iranian diplo
Sharing you is killing me but what should i do.
RT @eventsurabaya: Market Fever When Vintage Meets Modern | 5 - 7 Feb'16 @lenmarcmall | https://t.co/KhR4vic5xw / 0822 30008018 https://t
RT @smarket: Events rarely disrupt the trend. In a lackluster market - events can create a new trend but when trends are in force, events s
https://t.co/weAfJ2gn1i #Amateur #arse #Latina #gapes # # # #_ # #_ The Hidden Fi https://t.co/u6atZPjki1
RT @jon2hd: DAVID CAMERON,THE PAEDOPHILE PROTECTOR - CARLTON TV KEN CLARKE https://t.co/2P6M9qFzoI via @YouTube
RT @iyad_elbaghdadi: Al Azhar is not independent, it works for Sisi and Sisi needs Saudi money. @ContextBias
https://t.co/weAfJ2gn1i #Dating #cams #teen #lesbian #horny #sexysunday #young #sex #sexo The Hidden Financial In https://t.co/iWxIgc5euh
RT @DCBibliotecario: Lateral attorney hiring market poised for record-breaking 2016 https://t.co/08QS0UPBcA @Law360 @BTIConsulting #lawfirm
RT @Redpeter99: Disappointed? If there are further executions will you step up your outrage to being "a bit miffed" https://t.co/A2huE9ITWO
RT @intlspectator: BREAKING: UAE has downgraded diplomatic relations with Iran, following Saudi Arabia, Bahrain and Sudan severing ties wit
RT @FRNUK: New year brings financial headache for millions of British families https://t.co/TbZnsyumxG
RT @samachar_plus: 6militants killed, United Jihad Council claims responsibility of Pathankot attack 
Read more:https://t.co/ahYwStVHzY htt
https://t.co/weAfJ2gn1i # # # # #_ # #_ #uae #dubai #siki #gt "The Hidden F https://t.co/9mAXVSxwFV
Britain voices 'disappointment' at Saudi Arabia mass executions https://t.co/3YhO6MTJSz
@DavidLenigas @TheChase666 It would be interesting to see if any are linked to financial services related firms linked to any AIM company
@MrBossFTW Just finished my first day at work. We are 5 weeks studying inside view of work. I'm working in huge Market called Prisma
I tweeted shia clerk instead of Cleric! #foreignproblem @simclark92 
Defiant Iran pledges to ramp up missile program, in challenge for Obama @Steve_Banal
RT @taslimanasreen: 'Public beheadings are the only form of public entertainment in Saudi Arabia, aside from football matches.'
RT @marina34487662: Amazing Saudis Again Changing Wheels/Tyres while driving! https://t.co/p4L5UgQI4N
Iran Accuses Saudi Arabia Of Fuelling Tensions https://t.co/eKnPsjbtDW
RT @Aysh_01: Hajj is an ibadah containing essence of every other ibadah like,namaz,roza,zakat,jihad! Hence a fundamental pillar of Islam #
UAE condemns Iranian regime flagrant violation of int. laws after Saudi embassy attack https://t.co/SjBXRemMr0 #hamburg #usa #Euronews
What is this a diplomatic credit rating? the more they open their mouths, the more ridiculous they sound! https://t.co/lQu9qXPFFC
RT @startelegram: 3 in custody in killing of Mexican suburbs mayor less than a day after she took office
Saudi Arabia Cuts Diplomatic Ties With Iran, Foreign Minister Says https://t.co/GcgmNk6Tid
Man with British accent sends 'message' to David Cameron in new ISIS video https://t.co/lfxE2cFC4G
https://t.co/weAfJ2gn1i #_ #_ #_ #_ #_ # #_ # # - The H https://t.co/LF2Fs109mF
RT @Conflicts: BREAKING: United Arab Emirates state-run news agency says country to downgrade diplomatic ties with #Iran. - @AP
RT @CBSThisMorning: LATEST: Saudi Arabia and Iran have no diplomatic relations this morning https://t.co/9aSExkrmOt
Saudi Arabia has executed 47 terrorist https://t.co/CQsiIlHxfQ #USA #UK #France #London #China #Germany #Russia #Italy #pairs
Behind the scenes of Cold War spy thriller #Deutschland83 @channel4: https://t.co/KBiTQEI5ZL
@Batelco and Gulf Hotel sign Al Dana loyalty scheme deal https://t.co/tgKuLLUlyn #Bahrain #Business
7 Ways to Maximize Your Profits in Any Market by @BrianTracy https://t.co/k3BQs9W6lg #Entrepreneur
Slow #starts killing Flyers https://t.co/eavF4TJQXy https://t.co/JlW7IhB4vV
RT @Conflicts: BREAKING: United Arab Emirates state-run news agency says country to downgrade diplomatic ties with #Iran. - @AP
RT @andreascseh: Despotic Arab Regimes, #Qatar, #Bahrain, #UAE, #Kuwait &amp; #Jordan Set To Blow Up https://t.co/lU5I4GNhEi @RZ_Brueck https:/
RT @AliBakeer: BREAKING: #UAE downgrades #Iran diplomatic representation to the level of charge d'affaires 
Saudi Arabia has executed 47 terrorist https://t.co/GSNIfge7aK #USA #UK #France #London #China #Germany #Russia #Italy #pairs
Here's your complete preview of this week's big market-moving events https://t.co/lD1XzIjI2b
Saudi Arabia has executed 47 terrorist https://t.co/BDuitCV3ek #USA #UK #France #London #China #Germany #Russia #Italy #pairs
Saudi Arabia has executed 47 terrorist https://t.co/OjlL9bZJ35 #ksa #saudi #qatif #SaudiArabia
Saudi Arabia has executed 47 terrorist https://t.co/Akwe8rKSaC #USA #UK #France #London #China #Germany #Russia #Italy #pairs
Saudi Arabia has executed 47 terrorist https://t.co/AzMv0nmg07 #USA #UK #France #London #China #Germany #Russia #Italy #pairs
Saudi Arabian police shot an 8-year-old boy at a protest over the execution of a Shia cleric https://t.co/uPJfZS4Izs https://t.co/8MfLeNzLoc
RT @eddy_terstall: @arabthomness:BREAKING: #Sudan and #Bahrain now following #SaudiArabia in cutting diplomatic ties with #Iran in bahein
RT @Crashingtv: Firefighters in the Saudi Arabia. haven't got time for your shit. https://t.co/laUGXdWlCU
Saudi Arabia has executed 47 terrorist https://t.co/UnrX7H2xAl #USA #UK #France #London #China #Germany #Russia #Italy #pairs
RT @NewsWorldIN: #PathankotAttack: United Jihad Council Led By Syed Salahuddin Claims Responsibility | READ | https://t.co/4wym2qufdn https
Bahrain cuts diplomatic ties with Iran https://t.co/sTpSyQnV91 #bahrain #iran
RT @Free_Media_Hub: Death by TNT Assad's brutal weapon of choice killing thousands https://t.co/uUWxZRfIui https://t.co/kw0HR7nkWL
RT @Conflicts: MORE: #Sudan has also announced that it will cut diplomatic ties with #Iran, and will expel ambassador. - @i24NEWS_EN
A writer can't afford to just focus on writing and leave #marketing aside in today's competitive market.
Bahrain cuts diplomatic ties withIran https://t.co/9MGk9V9lwf
StockMarketWire Market Movers - Top risers and fallers between 11:00 and 12:00 https://t.co/FTdp0DhxI2 https://t.co/GJtVCdlZFY
@Yuvraj_Sehgal @Varinder_Sandhu @ANI_news killing only these bastards is not enough, Bttr find roots and destroy their local support as well
Saudi Arabian police shot an 8-year-old boy at a protest over the execution of a Shia cleric https://t.co/ze6jXZUnlO https://t.co/UyLBJK8XlT
#Bahrain to punish those who ridicule #SaudiArabia legal system https://t.co/FD5rfju27N
RT @iyad_elbaghdadi: Sudan has just severed diplomatic ties with Iran. So now that's Saudi Arabia, Bahrain, Sudan.
Oil rises as market ponders scale of future Iran exports: LONDON - Oil prices edged up on Monday aft... https://t.co/T26TLa7j27 #business
Sunni mosques attacked in Iraq in apparent retaliation for Saudi execution  (RNS)
RT @RT_com: BREAKING: Bahrain cuts diplomatic ties with Iran over storming of #Saudi embassy https://t.co/b3vD6jIOfZ https://t.co/cWnnKYrCCa
If only it were Betty &amp; Veronica (but it's Saudi Arabia &amp; Iran), guns, gun control?, &amp; pandering pols - https://t.co/i7B5ElYKiF  #SkimmLife
Bahrain follows Saudi in cutting diplomatic ties with Iran: Bahrain said Monday it is cutting diplomatic ties with https://t.co/7oAS5D4tU3
IS 'killing' video is 'propaganda' - PM: A video by so-called Islamic State featuring a man and a young boy wi... https://t.co/U11cLt6C6y
Oil rises as market ponders scale of future Iran exports https://t.co/e8ZhVhAoSy #businessnews https://t.co/uSriAfkes0
Moda Operandi, Online Seller Of Six-Figure Fashion, Looks To Bridal Market For Growth https://t.co/2aFfOw30SJ
RT @YemenPostNews: #UN still SILENT even after 155,000 Saudi airstrikes bombard #Yemen for 286 days killing 1000s of civilians. # http
RT @AlArabiya_Eng: #BreakingNews UAE downgrades Iran diplomatic representation to the level of charge daffaires https://t.co/JZCOTgsaiX
RT @Conflicts: MORE: #Sudan has also announced that it will cut diplomatic ties with #Iran, and will expel ambassador. - @i24NEWS_EN
A Write-up on Raviz Center Point Hotel in News of Bahrain https://t.co/F65bJZlG8l
RT @ian_black: #Bahrain, #Sudan, #UAE all cutting/downgrading ties with #Iran. #Tehran embassy attacks look like own goal.
ArkansasOnline - Ties cut, Saudis tell Iran envoys to leave - TEHRAN, Iran -- Saudi Arabia announced Sunday tha... https://t.co/oT7GSrfCmT
United Arab Emirates state-run news agency says country to downgrade diplomatic ties with Iran: DUBAI, United Arab https://t.co/EXGPqgBnAm
RT @lilyellowgirl: @JoeNBC has mastered "Analysis of a Simpleton":If u don't have a damn clue y stuff happens, blame Obama. #morningjoe htt
Bahrain cuts diplomatic ties with Iran - Bahrain follows Saudi Arabia and cuts diplomatic ties with Iran, after... https://t.co/40cyFkuAOt
RT @Jerusalem_Post: ISIS video threatens Britain, 'mule of the Jews' David Cameron https://t.co/CWUM4gAInJ #MiddleEast https://t.co/CzbjY4A
However the next three Rafferty Robinson movies failed to feature #him as an actor and were financial disappointments.
Saudi Arabian police shot an 8-year-old boy at a protest over the execution of a Shia cleric https://t.co/e8LX0k1112 https://t.co/BIp0EQWzCJ
Factbox: Troubled history of Iran-Saudi relations: (Reuters) - Saudi Arabia cut diplomatic relations with Iran on https://t.co/epSN6qHRUC
So, propaganda is propaganda, is it? Gosh, what a profound statement from Her Majesty's Government there... https://t.co/u1XabB0CIk
RT @mashable: Man with British accent sends 'message' to David Cameron in new ISIS video https://t.co/4VjmkGk5gO
Financial markets hit by globalunease https://t.co/aadEW2oMrI
Overture - Killing Yourself (To Be Free) https://t.co/vqxj0Ma5a3 #NotCountry #NowPlaying #iRock
RT @nytimes: Saudi Arabia has executed 47 people, including a prominent Shiite cleric https://t.co/61PMl9e8ju https://t.co/xEeDjKU7cd
RT @AP: BREAKING: United Arab Emirates state-run news agency says country to downgrade diplomatic ties with Iran.
RT @obiyayan: @giditraffic please where is the closest etisalat experience centre to alaba int'l market? Help RT. Tnks.
Iraqi Sunni mosques attacked in apparent retaliation for Saudi execution: At least two Sunni Muslim mosques have https://t.co/9Ir3gai9xX
RT @realDonaldTrump: Iran, with all of the money and all else given to them by Obama, has wanted a way to take over Saudi Arabia &amp; their oi
RT @GStuedler: Speaking strictly of the people of Iran, I think we would find a better ally there than in Saudi Arabia. They are more open 
RT @Reuters: Factbox: Troubled history of Iran-Saudi relations - https://t.co/dQcQS2vtMx https://t.co/v6TSDv4Q2v
Me as a financial advisor: Have you tried reblogging Moneycat?: Me as a financial advisor: Have you tried rebl... https://t.co/KmpYwZGbh1
RT @ianbremmer: Saudi Embassy in Tehran on fire. Impossible for the Kingdom rulers not to know they'd get this reaction. https://t.co/H2wgk
Saudi Arabia has executed 47 terrorist https://t.co/bDKaCCoEcB #USA #UK #Italy #pairs #RT #BBC #CNN #FoxNews #Sky #news #SaudiArabia
RT @Reuters: Factbox: Troubled history of Iran-Saudi relations - https://t.co/dQcQS2vtMx https://t.co/v6TSDv4Q2v
RT @ShazGhaF: Saudi &amp; geng gaduh dgn Iran just when sanctions are about to be lifted and Iran might be a major oil exporter.. coincidence?
Saudi Arabia has executed 47 terrorist https://t.co/OjlL9bZJ35 #ksa #saudi f #SaudiArabia
RT @khamenei_ir: A widespread front is active against the Islamic Revolution. Because they feel danger. Because Islamic thoughts have gone 
And now Bahrain has severed diplomatic ties with Iran, I'm really sad I won't be able to go back as soon as I'd hoped 
Top 5 Things to Know In the Market on Monday 
Saudi Arabia has executed 47 terrorist https://t.co/A4EzEZYd5w #USA #UK #Italy #pairs #RT #BBC #CNN #FoxNews #Sky #news #SaudiArabia
Marijuana Company of America Has Selected Global Payout, Inc. as Its Financial Solutions Provider https://t.co/jZc4zAIjYl
RT @financeworld1: Oil costs trim features after leaping three% on Saudi-Iran tensions - https://t.co/ubVZcXksfQ https://t.co/LpY2XKmRRf
Saudi Arabia has executed 47 terrorist https://t.co/Vimc8c3yTf #USA #UK #Italy #pairs #RT #BBC #CNN #FoxNews #Sky #news #SaudiArabia
Saudi Arabia has executed 47 terrorist https://t.co/KTuiAcvVdQ #USA #UK #Italy #pairs #RT #BBC #CNN #FoxNews #Sky #news #SaudiArabia
Saudi Arabia has executed 47 terrorist https://t.co/IiFMHxFIlJ #USA #UK #Italy #pairs #RT #BBC #CNN #FoxNews #Sky #news #SaudiArabia
@mhj1975 Its now a shadow war in the Middle East.Iran is mulling to raise its export. https://t.co/7GjiU0yyza
Some state companies find opportunity in growing market for legal marijuana #onlinemarket https://t.co/ha6Zrr5eRQ
RT @juliamacfarlane: UAE "downgrades" - but not cuts - ties with Iran. UAE, after Bahrain, Saudi's closest Gulf ally https://t.co/F1gbYs3IjP
France, Germany Slam Saudis Execution of Shia Cleric Sheikh Nimr: France and https://t.co/hOLytbvZsS #Anonymous https://t.co/lg4gEUMLiO
Greater Cincinnati company expands to new market with 2 acquisitions https://t.co/O5AMF18xQd
Tokyos Tsukiji fish market holds final New Year auction before making way for development https://t.co/2oGNGrFlNy
U do not know who you are fighting 
You are fighting the sons of Muhammad Ali Hassan Hussain
 #World  Britain studies latest Islamic State group video threat: British security officials are studying a... https://t.co/Nr0ml0vFvk
Saudi Arabia: Proof That the United States Will Do Anything For Oil: Source: Saudi Arabia Executes 47, Includi... https://t.co/Ts4O5jq71b
RT @AaronMSanchez: Man with British accent sends 'message' to David Cameron in... https://t.co/6QShdGrYpE | https://t.co/4Go98n6uNu https:/
RT @FALebanon: The AFC Futsal Championship will be held in Tashkent on 10-21 February. Lebanon is in Group A with Kyrgyzstan, Saudi Arabia 
RT @7yhy: Iranian diplomats expelled from three Arab capitals in less than 24 hours: Riyadh, Manama, Khartoum. #Iran
Man with British accent sends 'message' to David Cameron in new ISIS video https://t.co/1aZZaBzY2n
RT @lightacandleOTM: Martin Rowson on the execution of #SheikhNimr  - cartoon https://t.co/6eBuy3cqw6 #SaudiArabia #Iran https://t.co/OzGE8
The Romanian Photographer Who Documents Beauty Around The World Is Currently Killing It In India
Saudi Arabia has executed 47 terrorist https://t.co/dhUfnV7lGj #USA #UK #Italy #pairs #RT #BBC #CNN #FoxNews #Sky #news #SaudiArabia
RT @NTMarketscom: The Unintended Consequences of #Financial Engineering by Todd Horwitz @BubbaAverageJoe CMS https://t.co/RrqAv9XkXa https:
RT @Independent: Breaking: Two more countries follow Saudi Arabia's lead in severing ties with Iran https://t.co/zVQMzmNHB5
IRAN SPREADING TERRORISM ALL OVER THE MIDDLE EAST https://t.co/SNqdryIPJR
RT @SheSeauxSaditty: When black people unite and commit to withholding their spending power to cripple financial systems, folk will listen.
Saudi Arabia has executed 47 terrorist https://t.co/kJtBLhWjXI,, #ksa #saudi #qatif #SaudiArabia
RT @BBCBreaking: Bahrain follows Saudi Arabia and cuts diplomatic ties with Iran following attack on Saudi embassy in Tehran https://t.co/7
RT @STcom: JUST IN: #UAE downgrades diplomatic representation in #Iran: Report
Have you arrived at the airport Iran? https://t.co/sWpxEWNZN3
Yahoo News : Saudi executions driven by fear of militancy, signal combative policy https://t.co/9EUw6QJWJf
Using my birthday to open #helptobuycashisas for my kids @MartinSLewis using your solid advice. Thanks for continued financial inspiration.
The oil price, Iran and Saudi's economy @AJENews  https://t.co/wfHJdalkQU
#Odisha #MSME #TradeFair to focus on market MSME products and attract #investments
https://t.co/f3pMA2UcuN https://t.co/h90nWefbJm
RT @Reuters: Factbox: Troubled history of Iran-Saudi relations - https://t.co/dQcQS2vtMx https://t.co/v6TSDv4Q2v
RT @iyad_elbaghdadi: When it comes to the oil market, do not underestimate Saudi Arabia.
Earliest Hue can be interviewed is Monday if they go one and done. They're playing PIT, so it's very likely. https://t.co/sG4YkHH4gB
Following Saudi Arabia, Bahrain also says it will sever its diplomatic ties to Iran https://t.co/SWpoiGwRig https://t.co/nsdf2miQ4A
Iraqi Sunni mosques attacked in apparent retaliation for Saudiexecution https://t.co/etkaEfODj7
RT @COLRICHARDKEMP: Those who disapprove of Saudi's actions regarding Iran need look no further than Obama's Middle East policies.
 #World  Britain studies latest Islamic State group video threat: British security officials are studying a... https://t.co/jSa5SyTgtG
Kashmiri terror outfit `United Jihad Council` behind Pathankot terror attack? https://t.co/A5PdzA29DD #India
RT @TheDomino: Weaker China economic data is part of global market rout, but so is concern about its market stabilization policies
RT @Harryslaststand: There is a housing crisis, tuition crisis NHS crisis, wage crisis and all David Cameron is worried about is Britain #c
RT @TeaJunkie1: Apparently it's not a matter of concern for one of our allies to behead government critics. https://t.co/rEucUOW6of
RT @IsraelNewsNow: #IsraeltheRegion #IsraelInside #Liveblog #Bahrain #Iran Bahrain cuts ties with Iran https://t.co/usxIIJirvr
RT @sayed_ridha: #Bahrain authorities arrest Sheikh Al-Hafsi for "inciting chaos" https://t.co/XCLpVqIRZX
RT @govindethiraj: Engineers turn delivery boys because pay is twice as much; what reckless VC funding can do to a labour market: https://t
#Bahrain calls for Iranian diplomats to leave Bahrain within 48 hours. #Iran #Bahrain #SaudiArabia #SheikhNimr
RT @4FreedominIran: Corker has Deep Concerns over #Obama Admins backing down from holding #Iran https://t.co/FmzALkzIvR https://t.co/0kPi
RT @haaretzcom: Bahrain aligns with Saudi Arabia, expels Iranian diplomats https://t.co/cOSN2Ji1Do https://t.co/xMH2CfyqC0
@QulshTM don't give them ideas.......aaaargh! What do I care, let them sell it at US$1 per barrel https://t.co/Mz0b9lSqlV
Saudi Arabia has executed 47 terrorist https://t.co/GSNIffWvMa #Italy #pairs #RT #BBC #CNN #FoxNews #Sky #news #SaudiArabia
RT @RanaHarbi: Saudi Arabia group-chatted Arab countries?
UAE lowers diplomatic representation
Yahoo News : Britain studies Islamic State video showing alleged spies killed https://t.co/b4y7gSLt6C
RT @intlspectator: BREAKING: UAE has downgraded diplomatic relations with Iran, following Saudi Arabia, Bahrain and Sudan severing ties wit
$SPY oil is up, why this sink? Lol
Saudi Arabia has executed 47 terrorist https://t.co/OjlL9bZJ35 #ksa # #saudi #qatif #USA #France #London #China #Germany
RT @Jerusalem_Post: Russia says ready to act as intermediary in Iran-Saudi dispute https://t.co/hvDYaVjuHW #BreakingNews
#WeStandByParth  nd u r killing it sir..  https://t.co/nbIEeNcrU0
https://t.co/ZdxCalNumc Read this article on how to make money marketing https://t.co/MRlKPibAIW
RT @PA: "I'm talking about railways this morning", Corbyn responds to question on Islamic State
https://t.co/57qSC8w0m5 https://t.co/EMb2Y7
RT @Rasees: Shia Saudi citizen defends his country: I work in Aramco, my salary is $6k+ and my children have scholarships in US. https://t.
Crisis in Middle East is escalated further in #2016! Saudi Cuts Ties Wid Iran Amid Fallout Frm Clerics Execution! https://t.co/sHkHjB1xAy
#Bahrain is also cutting ties with #Iran?
What can we do, now? Oh my God, #HelpMe 
North America Immuno Chemistry Market Outlook to 2021 ... - https://t.co/gOOqDDqUeV (blog) https://t.co/T8yHUfXamS
RT @intlspectator: BREAKING: UAE has downgraded diplomatic relations with Iran, following Saudi Arabia, Bahrain and Sudan severing ties wit
RT @samachar_plus: 6militants killed, United Jihad Council claims responsibility of Pathankot attack 
Read more:https://t.co/ahYwStVHzY htt
Iran Deal Backers Embarrassed By Obama Admins Sanctions Blunder https://t.co/wekB0nesDz via @Kredo0 https://t.co/uyAXgRyPZr
RT @moonnor27: Iran government crimes Executed innocent  Iranians scholars only because they from Sunni sect 
RT @VisheshMarwah: #RSS / #HINDUTVA / #BJP RESPONSIBLE FOR #TERRORISM IN #INDIA
RT @lAmGrumpyCat: Your finals are killing you?  Good.
RT @AliTahmizian: UAE reduces diplomatic representation w/ Iran, averting break in ties, while showing solidarity w/ Saudi https://t.co/cdZ
#crudeoil prices shrug off spat between #SaudiArabia and #Iran
Are they dogs ?? Slaves !!! Their Brains completely washed !!! What Iran Doing to humanity !!
RT @MSmithsonPB: Latest trade on Betfair #EUref betting market has REMAIN as a 67.6% chance
Saudi-Iranian Breakdown to Escalate Regional Tensions  Foreign Ministry https://t.co/44rQbxAuDU
I truly do not get these so called leaders. Occupy #USA embassy in 79,kill torture ppl.Burn KSA embassy, on and on?? https://t.co/qiMAvvla31
Saudi Arabia has executed 47 terrorist https://t.co/kJtBLhWjXI,,,, #ksa #saudi #qatif #SaudiArabia
Man with British accent sends 'message' to David Cameron in new ISIS video https://t.co/v9sMqIpo7v
Yet they said oil was the correlated w the market.  Guess not @JustinPulitzer  https://t.co/6TwrNOOAa7
 #World  Britain studies latest Islamic State group video threat: British security officials are studying a... https://t.co/RTJknCHYjv
Bahrain Severs Ties With Iran After Attacks on Saudi Missions: State News Agency: https://t.co/ZkIZY4KU39
RT @borzou: Wow. Sudan. That was not expected. https://t.co/RVhb7U0yrz
Germany Calls for Dialogue Between Saudi Arabia, Iran - Gov't Spokesman https://t.co/LOuXhY88cx
RT @BrokermanDaniel: Independent Poll. Vote Now! Who was the biggest stock market villain of 2015. Tom Winnifrith was 'Wong' to Deny Fre h
A Spy in the King's Colony (Mysteries in Time), Banim, Lisa, Acceptable Book https://t.co/JTuZnaqyg9 https://t.co/mG0FqnSQC6
RT @KentFarmers: Please vote for your favorite market or producer in this years @TasteKentAwards https://t.co/zCnKKk9PVl https://t.co/CU9Dp
Saudi - Iran standoff pours fuel on Mideast tinderbox: Anger festering between Islam's 2 main sects for 1,400 ... https://t.co/ajkq6WjC7m
RT @NigeriaNewsdesk: Muslim Youths Take To Social Media To Respond To ISIS Call To Jihad https://t.co/KUcGuzGfZa via @heraldng https://t
USA: Protests against police killing of 12-yr-old Tamir Rice continue in... https://t.co/aJSbRTIfRf via @YouTube
Bahrain has cut off diplomatic ties with Iran.
RT @occupycorruptDC: #Hoard Hoard Hoard
#China Halts #Stock Trading For Day After Entire Market Crashes!!
https://t.co/g9USYMyMdO https:/
RT @ian_black: #Bahrain, #Sudan, #UAE all cutting/downgrading ties with #Iran. #Tehran embassy attacks look like own goal.
Good... IM KIDDING https://t.co/DW6dktrdPA
Girlfriends can be the best OR the worst financial advisors.
RT @intlspectator: BREAKING: Bahrain has severed all diplomatic ties with Iran and given its diplomats 48 hours to leave
10 Ways to market your app with social media https://t.co/tTJPda6iVo https://t.co/DCAYk8jYSj
2021: Russia Histology And Cytology Market Outlook to 2021: https://t.co/9G35puYpEd - https://t.co/fnaMZXFHjY (blog) https://t.co/C7z1BRC1J1
Islamic State fighters target Libyan oil port of Sidra https://t.co/5AzI7yUcNO
Sudan and Bahrain have expelled the Iranian ambassador following in Saudi footsteps .. while UAE 'downgraded' Iran diplomatic representation
From the archive: what the religious wars of early modern Europe can teach us about today's Middle East https://t.co/ZWnvxrIazW #Financial
RT @GistToday: Iran Accuses Saudi Arabia Of Fuelling Tensions - https://t.co/efr9yr3sho #GistToday https://t.co/4J2x1WVLWS
RT @JoanArc90: He didnt!  https://t.co/zAhYIgEYaf
Latest: Denmark tightens border controls with Germany hours after Sweden introduces new measures https://t.co/pYGNMmtFiv #Financial $ #T
RT @CauseWereGuys: My financial advisors for 2016 https://t.co/YJxL6hLXP1
Analysis on growing #mobilepayment market in India https://t.co/3Ssyx31ymQ
Saudi Arabia has executed 47 terrorist https://t.co/OIHd6PYWO9 #ksa # # # # #_ # #
Jb get away from @mayLILOaf &amp; @HarryissHome
RT @BBCBreaking: Bahrain follows Saudi Arabia and cuts diplomatic ties with Iran following attack on Saudi embassy in Tehran https://t.co/7
RT @peterboroughcab: New year financial health check could save hundreds of pounds a year https://t.co/K3Uxo0njeG
@LawDavF is this about money (Saudi aid)?
Islamic State to UK: We will invade your land, when you will be ruled by Sharia https://t.co/EmZGtvbMs1
RT @intlspectator: BREAKING: UAE has downgraded diplomatic relations with Iran, following Saudi Arabia, Bahrain and Sudan severing ties wit
@zerohedge we're all out of stops in crude; tell 'em it's ok to un-recall #bahrain
Britain studies latest Islamic State group video threat: British security officials are studying an Isl... https://t.co/W6PT6ckiLQ (WAPO)
Saudi Arabia has executed 47 terrorist https://t.co/bDKaCCoEcB #USA #RT #BBC #CNN #FoxNews #Sky #news #SaudiArabia
Check Point Software (CHKP) is Downgraded by Wells Fargo to MarketPerform https://t.co/vjQxGo1Eb3
Why is #Iran suddenly the bad guy when they weren't the one who killed anybody #SaudiArabia
RT @gauravcsawant: Pak based United Jihad Council claims responsibility for the Pathankot terror strike @ShujaUH #breaking on @IndiaToday
Factbox: Troubled history of Iran-Saudi relations - https://t.co/gNMXSBidFn https://t.co/OfKADK9uL0
RT @business: Half a million banking jobs have vanished since the 2008 financial crisis https://t.co/eWtbPzETjL https://t.co/2aJbTSIlU2
RT @Conflicts: BREAKING: Multiple reports that ISIS is now attacking oilfields in #Libya near Sidra and Ras Lanuf - @RFERL  https://t.co/i6
BREAKING : UAE state-run news agency says country to downgrade diplomatic  
CCTV_America: RT cctvnews: Following Saudi Arabia execution of Shiite cleric US urges Middle East leaders to take 'steps to calm tensions',
It's a global market rout https://t.co/KXvuaEJWyj
#latestnews UAE downgrades Iran ties, curbs number of Iran diplomats-agency https://t.co/fY8jJwuW04
Is the embassy thing the Iranian religious establishment outflanking Rouhani? Wasting years of entente?
Tories "disappointed" in Saudi Arabia beheadings. Same way Americans were "disappointed" Nagasaki needed an atomic bomb after Hiroshima?
RT @alaashehabi: Bahrain's announcement to cut ties with Iran is  symbolic. It had recalled its ambassador last September anyway  https://t
RT @Jerusalem_Post: China fears regional conflict as Saudi Arabia cuts ties with Iran https://t.co/1dcmVKhMKr #BreakingNews
Saudi Arabia has executed 47 terrorist https://t.co/kJtBLhWjXI #ksa #saudi #qatif #SaudiArabia
RT @FT: Oil swings as Saudis cut ties with Iran https://t.co/oXQoA21qbr
RT @4FreedominIran: #USA Calls on #Iran, #Saudis to Reduce Tensions https://t.co/VyHTTZfk9k https://t.co/goTL5MZNcR #MTP #FNS #MiddleEast #
There is no comparison between Iran &amp; Saudi Arabia
CCTV_America: RT cctvnews: Chinas stock market closes early after CSI 300 tumbled 7.02% triggering a trading halt introduced to the market
RT fashion_oui Moda Operandi, Online Seller Of Six-Figure Fashion, Looks To Bridal Market For ... - Forbes https://t.co/kqcBnUgiwH #fashio
RT @CauseWereGuys: My financial advisors for 2016 https://t.co/YJxL6hLXP1
RT @AP: BREAKING: United Arab Emirates state-run news agency says country to downgrade diplomatic ties with Iran.
RT @Reuters: Factbox: Troubled history of Iran-Saudi relations - https://t.co/dQcQS2vtMx https://t.co/v6TSDv4Q2v
Britain studies latest Islamic State group video threat: British security officials are studying an Islamic St... https://t.co/4Qk8R6Mres
#United #Arab #Emirates #Reduces #Level of #Diplomatic #Representation with #Iran - @#wamnews https://t.co/PKXXnFGB91
BREAKING: Sudan announces it is cutting diplomatic ties with Iran. UAE says  
they will downgrade their relations with Iran
BREAKING NEWS: UAE downgrades #Iran diplomatic representation to the level of charge daffaires following Saudi and Bahrain
#Bahrain &amp; #Sudan cut ties w #Iran &amp; expelld #Iranian Ambassadr. #KSA embassy attack was last straw of long Iranian sectarian meddling in ME
Yemen declares nighttime curfew in Aden https://t.co/T1kYQKQ1O1 #Saudi #Yemen #Iran
https://t.co/yreQtPB03l Hey watch this youtube video on e success please https://t.co/HZF118uB88
The joker in the deck with Iran is the current leadership, they have to save face and will limit any cooperation with the US.
Government rubbishes United Jihad Council's claim over #PathankotAttack. Just a ploy to divert attention from Pakistan
RT @bharat_builder: A tight slap to sold out journos and bhaktards hell bent on spreading propaganda that #OddEvenMovement has failed https
https://t.co/FiwUKGAkTO Looking to make your own money in 2016 read this https://t.co/b6DbNNbjEs
RT @PaulGottinger: Pentagon OK'd 10s of millions in military contracts to Saudi Arabia just 3 days before they executed #SheikhNimr. https:
RT @BBCBreaking: Video by so-called Islamic State showing man with UK accent should be dismissed as propaganda - PM's spokeswoman https://t
RT @GRASARafael: Chain reactions..... https://t.co/XIWdlxOPmU
RT @iranazadorg: @RFI @myself1234567
Wahhabism reason why world fears Islam
let's Separate&amp;isolate SAUDI Wahhabism from Sunnis&amp;Islam https:
Saudi Arabia has executed 47 terrorist https://t.co/OIHd6PYWO9 # # # #_ # #
RT @CiLuna27: Please RT &amp; share. Show that you oppose #deathpenalty in #Iran, in particular for children. #NoDeathPenalty https://t.co/wsOU
RT @RussiaInsider: Saudi Arabia cuts diplomatic ties with #Iran After #Tehran compares #Saudis to #ISIS
https://t.co/BCio9fqWlP https://t.c
RT @Vonta624: When you killing her from the back and she try to put that hand up to hold you back  https://t.co/GAalgQrQeH
Iraqi Sunni mosques attacked in apparent retaliation for Saudi execution https://t.co/knTLa1ZAjK
Top story: Some of Saudi Arabias executions understandable, says ex-UK ambassa https://t.co/LyUdl5J6Gq, see more https://t.co/xoUALbycPu
United Arab Emirates state-run news agency says country to downgrade diplomatic ties with Iran https://t.co/cr1ljlNQcK
RT @intlspectator: BREAKING: UAE has downgraded diplomatic relations with Iran, following Saudi Arabia, Bahrain and Sudan severing ties wit
Saudi Arabia has a giant mess on its hands  https://t.co/hIqZNKFU4w
Factbox: Troubled history of Iran-Saudi relations - (Reuters) - Saudi Arabia cut diplomatic relations with Iran... https://t.co/kwgnFPAXTg
RT @BBCBreaking: Video by so-called Islamic State showing man with UK accent should be dismissed as propaganda - PM's spokeswoman https://t
RT @ThatPakhtoon_: Being a Muslim country
Pakistan should also boycott Iran on their recent anti-Kaaba behaviour
Man with British accent sends 'message' to David Cameron in new ISIS video: LONDON  A man with a British acce... https://t.co/O1eV78whKZ
RT @DavidRomeiPHD: #NewJersey #ChrisChristie extends the window for killing #bears in his state.  No respect for #Nature or #life. #WWF htt
https://t.co/zN2wjZ11Lj Hey watch this youtube video on e success please https://t.co/HZF118uB88
Reciprocating Compressor Industry China and Worldwide Market Research Report2015 https://t.co/opHi1Yv2vs
RT @ktmcfarland: U heard it here 1st - #ISIS will move on #SaudiArabia &amp; ignite fight to finish betw Shiite/Iran &amp; Sunni/ISIS... https://t.
RT @MichaelKayeBook: #tcot #pjnet For the Record: The Threat of Islamic State Chemical Weapon Attacks on the West https://t.co/P2Jjdo9j60
Man accused of killing grandmother in 2014 to change plea https://t.co/XqlRupypyX
News4Humans CandleChart for [ EMD ] - Western Asset Emerging Markets Income Fund Inc. #market https://t.co/EqoCoY5Qq6
RT @eavesdropann: Saudi Arabia Severs Ties with Iran https://t.co/8ofe7fFuI5
Video by so-called Islamic State showing man with UK accent should be  
dismissed as propaganda - PMs spokeswoman (BBC)
RT @khamenei_ir: In Iran, Election is a great affluence and a blessing resulting from bright and deep views of late Imam @IRKhomeini
Saudi Arabia has a giant mess on its hands https://t.co/S6zBRNG8TR
https://t.co/30IfpNfaDg Looking to make your own money in 2016 read this https://t.co/b6DbNNbjEs
Man accused of killing grandmother in 2014 to change plea https://t.co/Z1o5FZw1on
American news keep saying: Saudi's execution of "Prominent Shia leader" and other "men".
NOWWW they use the term "terrorists" sparingly
RT @Iran_Style: 50000 #Tourists visited #Kish #Island in 10-days! @real_iran 
https://t.co/3uFSRTNoKW #PersianGulf #travel #Iran https://t
Saudi Arabia has executed 47 terrorist https://t.co/WYEUXv12Rv #ksa #saudi #qatif #SaudiArabia
RT @monarelief: What is this a diplomatic credit rating? the more they open their mouths, the more ridiculous they sound! https://t.co/lQu9
RT @AP: BREAKING: United Arab Emirates state-run news agency says country to downgrade diplomatic ties with Iran.
Saudi, Bahrain, now Sudan expelling Iranian ambassador. Was this pre-planned, and the Shia cleric execution was a deliberate provocation?
The Latest: UAE downgrades diplomatic ties to Iran https://t.co/0MBLJLX53t via AP #news
@David_Cameron @ZacGoldsmith Get in debt for a share in a home that should b affordable if you weren't inflating the housing market Dave
Britain studies latest Islamic State group video threat: British security officials are studying an Islamic St... https://t.co/l3oowwjZLD
Iran + Russia + China + North Korea + Syria + Iraq
GCC + USA + UK + Some Europe countries
Shiite Killing Leads To Rise In Crude Oil Price https://t.co/D8CW8DmVEr
RT @wikileaks: Classified meeting between US and Shi'a cleric Sheikh Nimr Al-#Nimir who was executed by #Saudi Arabia today https://t.co/Z3
RT @Priyank_BITS: Came 2 Gurgaon by metro dis afternoon via Rajiv Chowk, things r fully normal, crowded pics r fake @LambaAlka  https://t.c
RT @7yhy: Iranian diplomats expelled from three Arab capitals in less than 24 hours: Riyadh, Manama, Khartoum. #Iran
Iran Accuses Saudi Arabia Of Fuelling Tensions: Irans foreign ministry says Saudi Arabia is https://t.co/R69kYakphY
Saudi Arabia Cuts Diplomatic Ties With Iran, Foreign Minister Says: Saudi Arabia cut ties https://t.co/zGAcRIGtaz
RT @ZoeRackOfHam: I can't remember what it feels like to be able to breathe through my nose  this cold is killing me
RT @4FreedominIran: As #Iran Moves Swiftly On Nuclear Deal, Hurdles Still Exist https://t.co/QJlNWdJIiq https://t.co/tOxlC6sAWG #MTP #FNS #
RT @Jerusalem_Post: Britain studies Islamic State video showing alleged spies killed https://t.co/OlHaEMxIAn #BreakingNews
Factbox: Troubled history of Iran-Saudirelations https://t.co/egCgLCNezO
Saudi - Iran standoff pours fuel on Mideast tinderbox: Anger festering between Islam's 2 main se... https://t.co/x4gAKxRVUN #MuhamadJabal
Top story: Police 'used terror powers to spy on officers blowing whistle on rac https://t.co/uzsMHGhl6x, see more https://t.co/rzZjLL7uhN
Bahrain Severs Ties With Iran After Attacks on Saudi Missions: State News Agency https://t.co/UDQLw6pdF8 #news #newstica
Saudi Arabia has executed 47 terrorist https://t.co/OIHd6PYWO9 #ksa #RT #BBC #CNN #FoxNews #Sky #news #SaudiArabia
RT @iyad_elbaghdadi: Sudan has just severed diplomatic ties with Iran. So now that's Saudi Arabia, Bahrain, Sudan.
UK studies latest video threats issued by Islamic State extremists claiming to kill 'spies' https://t.co/ufDwC1EQU5
Alibaba's Ant Financial says seeking funds ahead of planned IPO https://t.co/Zo8cvEtLrP #news #technology
:) good No one can stop us to do hajj, we'll not allow anyone for doing wrong propaganda against Islam #__
Saudi Arabia to cut off ties with Iran: https://t.co/LDy7NogMln via @YouTube
RT @3bbvvd: Sharing you is killing me but what should i do.
RT @AFP: #BREAKING Bahrain follows Saudi in cutting ties with Iran: official media
@designieure u know iran well enough !actually they r not religious ,most of em,but in general shiite branch is way more moderate than sunni
Ferrari shares misfire on Milan marketdebut https://t.co/AQTBTvcR8G
RT @sankrant: Why all may not be what it appears in the #Saudi-#Iran flare up over #Nimr #NimrAlNimr. Games within games. https://t.co/McWj
Greater Cincinnati company expands to new market with 2 acquisitions: A Greater Cincinnati firm has acquired 1,100 https://t.co/mER5u52m8q
RT @AccuracyInMedia: Our Spy Master? Obama Spied on Congress, Israel and their Private Conversations https://t.co/9156wN73nH #tcot
https://t.co/monwNQpW0r Reunion show with Raw Deal(Killing time)
RT @miqdaad: Seems like Sudan has joined #Saudi and Bahrain in cutting diplomatic ties with Iran - forced to choose sides https://t.co/nlfY
What 2015s Tough Tech Startup Market Means For 2016 https://t.co/6D7iXkp4K8 #Payments
Saudi Arabia has executed 47 terrorist https://t.co/WYEUXv12Rv #ksa #saudi f #SaudiArabia
@MFS001 What a gamble! There is a lot of oil in t/region, waiting to be bought. #Iran would be more than glad to substitute, yes?
RT @SyrianperNews: Free Syrian Army issues a statement in support of Saudi Arabia severing ties with Iran... https://t.co/vDCEHfTFom
RT @HarunMaruf: Is Somalia going to follow suit? Some security officials recently alleged that Iran is "spreading" Shia ideology in the cou
@OxbloodRuffin thing with the investment formula is, the drugmaker will say what about 50 drugs i developed that didn't make it to market?
RT @Irumf: #Altaf4InterFaithUnity
If you want Peace and don't like to be a part Saudi&amp;Iran 
Bahrain cuts diplomatic ties withIran https://t.co/XdcTZWx7yd
RT @prityboykiller1: #Sudan decided to expel out #Iran ambassador
Samsung warns of difficult financial year to come https://t.co/KxpNiJPgT5
The killing of innocent people is always wrong. Life is just unfair https://t.co/qnzSXNB1IQ
RT @FreeBeacon: Iran Deal Backers Embarrassed By Obama Admins Sanctions Blunder https://t.co/wekB0nesDz via @Kredo0 https://t.co/uyAXgRyPZr
RT @andynyman: How is that ignoring the question? Why would you lie? https://t.co/9eBKl2oYGo
Samsung warns of difficult financial year to come https://t.co/78kPVvrr6Y
RT @iyad_elbaghdadi: I don't think the UAE will sever ties with Iran. But I think Egypt is being pressured into doing something (I don't th
RT @PWilliamsD: Muslim cleric: Allah has given Pakistanis the honor of killing Hindus https://t.co/3bRiBXepJk
#Demonizing #Iran is profitable for hyenas sucking from the Israeli AIPAC teet We're Thinking About ADHD All Wrong, https://t.co/gr4y0SJMh8
#Saudi-#Iran Crisis: #Russia ready to mediate, #China expresses concerns amid escalating tensions https://t.co/fMcFN0REMY
RT @PaulGottinger: Pentagon OK'd 10s of millions in military contracts to Saudi Arabia just 3 days before they executed #SheikhNimr. https:
@SFDCMation Alibaba's Ant Financial says seeking funds ahead of planned IPO - Reuters https://t.co/sUrtDZ19Zr
RT @MagsNews: Police 'used terror powers to spy on officers blowing whistle on #racism' https://t.co/f4Sn5SddMz
Man with British accent sends 'message' to David Cameron in new ISIS video https://t.co/bCZCnTILw8 https://t.co/I4mJNHZy68
Saudi - Iran standoff pours fuel on Mideast tinderbox: Anger festering between Islam's 2 main se... https://t.co/oFcAdjsSRk #MuhamadJabal
#pussy https://t.co/XCKxx8p8OJ Str8 spy on Dean https://t.co/XCKxx8p8OJ https://t.co/fCXxxCTGLn
RT @MetaphorMirror: RT @FoxNews: US reportedly fears Iran-Saudi Arabia rift will set back fight against ISIS https://t.co/rqs38kwILg https:
RT @TechnicallyRon: If you replace the subject in David Cameron's tweets to 'Your mum' it makes his timeline almost bearable https://t.co/7
Reince Priebus: Here's How You Market the GOP  https://t.co/Z848V0FLJ5 https://t.co/xy2qrzCvoC
RT @mina_ysf: Sudan and Bahrain have expelled the Iranian ambassador following in Saudi footsteps .. while UAE 'downgraded' Iran diplomatic
@brianklaas really ? A guy who has the nationality id of saudi arabia . And incities the Iranian riligious leader to dominate his country !
Saudi Arabia has executed 47 terrorist https://t.co/xBtTw958ZG #ksa # #saudi #qatif #China #Germany #Russia #Italy #pairs #RT
RT @TheArabSource: Hundreds of protestors in #Baghdad call for the #KSA embassy in #Iraq to be expelled because of the #Nimr execution. htt
RT @iyad_elbaghdadi: I don't believe for a minute that the storming of the Saudi embassy in Tehran was anything but a deliberate act.
RT @SheSeauxSaditty: When black people unite and commit to withholding their spending power to cripple financial systems, folk will listen.
National Grid plc (NG) Given "Overweight" Rating at Barclays - Dakota Financial News https://t.co/KJu7MYDZTs
Financial markets hit by globalunease https://t.co/NgZmxenG4T
UAE DOWNGRADES DIPLOMATIC REPRESENTATION IN IRAN-WAM NEWSAGENCY https://t.co/HSBVgiMi2C
https://t.co/9IwfxeZ15M Looking to do something great 2016 https://t.co/QQf6kEcKGX
BREAKING: United Arab Emirates state-run news agency says country to downgrade diplomatic ties with Iran.
A day after Saudi severs diplomatic ties with Iran, Bahrain does the same. https://t.co/yAa1BMBw5N
United Jihad Council claims responsibility for Pathankot attack https://t.co/nZVq2ruNrp
BREAKING: The United Arab Emirates downgrades diplomatic ties with #Iran following #Saudi Arabia, Bahrain and Sudan.
Let the 2016 baking commence!..First out of the oven - our new Goat's Cheese and Chutn https://t.co/1N0PSYZUfS https://t.co/HJALb7l2cP
RT @4FreedominIran: NY Times: Defiant #Iran Pledges to Ramp Up Missile Program, in Challenge for #Obama https://t.co/ik2NArwNUZ https://t.c
The Hidden Financial Incentives Behind Your Shorter Hospital Stay by AUSTIN FRAKT https://t.co/5dSGedlFqr
@HarunMaruf think its early to say that tie cut #SaudiArabia &amp; #Iran should solve thier issue.
United Arab Emirates state-run news agency says country to downgrade diplomatic ties withIran https://t.co/wHaw8dpE8Q
RT @Conflicts: MORE: #Sudan has also announced that it will cut diplomatic ties with #Iran, and will expel ambassador. - @i24NEWS_EN
Zacks Investment Research Upgrades Tennant Company (TNC) to Hold - Intercooler Financial https://t.co/LP7zmR2vcA
Hunt for the 'new Jihadi John' who threatened David Cameron in ISIS execution video https://t.co/8YixibSmuu https://t.co/fQRvI0gb1m
RT @gmanews: Dengue vaccine available in PHL market next week https://t.co/8aCkR2qWhm https://t.co/WaUCkAQvbZ
RT @ThomasErdbrink: End of relations between Saudi and Iran also means an end to all Mecca visits for Iranian muslims, who all need visa's 
Malaysia-Saudi Arabia Ties Have Led To Much Cooperation  Najib https://t.co/ywNsd908Iz https://t.co/t7uatSw6QV
#BREAKING: UAE downgrades diplomatic ties with Iran and limits the number of Iranian diplomats in the country - state news agency WAM
RT @moonnor27: Now Shia militias crimes destroyed 4 Sunni mosques &amp;killed Iraqis scholars in #Babylon this militias backed by Iran https://
RT @PaganTrad: Zakir Naik won the an award by Saudi Arabia for "Service to Islam". If this doesn't red-pill you I don't know what will.
Saudi Arabia has executed 47 terrorist https://t.co/WYEUXv12Rv #ksa # #saudi #qatif #USA #France #London #China #Germany
the domino effect that is ... #iran vs. #SaudiArabia and allies https://t.co/gsLCbhFZ9C https://t.co/wB0nZr8f3l
Shia, Sunni Mullahs - Oppressors
RT @MagsNews: Police 'used terror powers to spy on officers blowing whistle on #racism' https://t.co/f4Sn5SddMz
RT @Spa_Eng: Muslim World League condemns Iranian statements and attack on Saudi Embassy and Consulate.
@FahadBinTalal @XuTaHy "The [Saudi] authorities depend on bullets ... and killing and imprisonment. We must depend on the roar of the word"
RT @Zoo_Nako: "You tell me the drugs are killing me but when I stop you tell me that my art is dead"- Jean-Michel Basquiat. Basically, do y
Saudis sever ties with Iran over embassy, mission attacks (from @AP) https://t.co/ogoyjrVIxF
Alibaba's Ant Financial says seeking funds ahead of planned IPO https://t.co/UwKTV9Bd51
Catcher In The Spy 7 https://t.co/PLfuJSul4S
RT @jsiwat: He should join the green movement.  https://t.co/2NVYDMpTZr
https://t.co/hX3BtpsDqd Looking to do something great 2016 https://t.co/QQf6kEcKGX
Saudi - Iran standoff pours fuel on Mideast tinderbox: Anger festering between Islam's 2 main sects for 1,400 ... https://t.co/GQRjOyzbHt
RT @TechnicallyRon: If you replace the subject in David Cameron's tweets to 'Your mum' it makes his timeline almost bearable https://t.co/7
RT @phf_uk: David Cameron must do more for refugees this year, charities say https://t.co/FIKEO9mfH4
Hunt for the 'new Jihadi John' who threatened David Cameron in ISIS execution video https://t.co/fIel722qPC
RT @SCTORTORICI: #trump's ad: fascist propaganda. That is going to go down in history, that's for sure. @Morning_Joe #morningjoe
Saudi Arabia has executed 47 terrorist https://t.co/xBtTw958ZG ,, #ksa # #saudi #qatif #RT #CNN #FoxNews #Sky #news #SaudiArabia
RT @iyad_elbaghdadi: Al Azhar is not independent, it works for Sisi and Sisi needs Saudi money. @ContextBias
RT @minwguo: Hillsong pastor faces domestic violence charge. Imagine the right-wing outrage if he was an Islamic cleric #auspol https://t.c
Britain studies latest Islamic State group video threat https://t.co/eK4F6VREZO
#Business News: Borrowing jumps ahead of Christmas - The amount of money being borrowe https://t.co/LMWdDdlvvV https://t.co/XcIumj4Cy2
Saudi Arabia has executed 47 terrorist https://t.co/bDKaCCoEcB #Russia #Italy #pairs #RT #BBC #CNN #FoxNews #Sky #news #SaudiArabia
RT @TarekFatah: A rose by any other name is still a rose, except in this case @GauuravSawant its the poison ivy called ISI. @ShujaUH https:
RT @DanceGoaI: Missy Elliott killing it! https://t.co/paDAzOx9G7
Saudi - Iran standoff pours fuel on Mideast tinderbox: Anger festering between Islam's 2 main sects for 1,400 ... https://t.co/qE4s3SwcZ8
RT @AP: BREAKING: United Arab Emirates state-run news agency says country to downgrade diplomatic ties with Iran.
Saudi Arabia has executed 47 terrorist https://t.co/A4EzEZYd5w #Russia #Italy #pairs #RT #BBC #CNN #FoxNews #Sky #news #SaudiArabia
RT @PROMO27K: CLICK https://t.co/hLhtfsN40s BLACK MARKET #DOWNLOAD #365BLAZE #HIPHOP #CLUBBANGER #RAP #ALBUM #GIFT #SKATE https://t.co/9Zfd
Yahoo Tech - Samsung warns of difficult financial year to come https://t.co/0fBGfEwscl
Saudi Arabia has executed 47 terrorist https://t.co/KTuiAcvVdQ #Russia #Italy #pairs #RT #BBC #CNN #FoxNews #Sky #news #SaudiArabia
Saudi Arabia has executed 47 terrorist https://t.co/Vimc8c3yTf #Russia #Italy #pairs #RT #BBC #CNN #FoxNews #Sky #news #SaudiArabia
Check out $YANG when the market opens. China bear etf
Saudi Arabia has executed 47 terrorist https://t.co/IiFMHxFIlJ #Russia #Italy #pairs #RT #BBC #CNN #FoxNews #Sky #news #SaudiArabia
RT @Ostrov_A: As more &amp; more Arab / Gulf states isolate #Iran, it is oddly only the U.S. &amp; EU giving the Tehran regime a lifeline. https://
RT @LatuffCartoons: Cartoon of the Day: Does it Makes Any Sense to Have Saudi Arabia as Head of @UN Human Rights Council? https://t.co/2gWi
Saudi Arabia has executed 47 terrorist https://t.co/dhUfnV7lGj #Russia #Italy #pairs #RT #BBC #CNN #FoxNews #Sky #news #SaudiArabia
RT @SputnikInt: #Bahrain calls for Iranian diplomats to leave the country within 48 hours
In all of #WorldNews no nation is demonzied as much as #Iran simply because they have no lobby in Washington 7 Perc https://t.co/HIONYw02st
RT @FootballPak: That's one less vote for Sheikh Salman in next month's #FIFAElection   https://t.co/rWvjgSqsAB
RT @Nico_Agostini: Priceless: #Saudi Arabia &amp; #Iran blaming each other for #humanrights violations (thereby recognizing human rights are no
Saudi Arabia is now the Trending top topic in NewZealand. Visit https://t.co/4GRhYvbuln for more hot topics https://t.co/P6VU9JAT8b
RT @KyleWOrton: That escalated quickly &gt;&gt; Bahrain has followed Saudi Arabia in cutting diplomatic relations with #Iran | https://t.co/17hMt
RT @Eng_Abdullahx: @guardianworld 
Read  to understand the situation 
01/03/2016 Market Update https://t.co/Vjdy7VxUYW https://t.co/MVtBAddnEz
Saudi Arabia has executed 47 terrorist https://t.co/CQaPTJOzJL #ksa # # # # #_ # #
RT @SkyNewsBreak: Update - Reuters: Bahraini government has called for Iranian diplomats to leave #Bahrain within 48 hours
Saudi - Iran standoff pours fuel on Mideast tinderbox: Anger festering between Islam's 2 main sects for 1,400 ... https://t.co/n9StFiy5Bo
RT @anarchic_teapot: Interesting. @ASA_UK previously told me this guy wasn't targetting the UK market. https://t.co/hGE21MmZLH
@littlebytesnews @spagov  Saudi Arabia is # 1 market for Sudan's slave trade , devils divided &amp; I am smiling ! ;)
While you were asleep... https://t.co/0dI2UNEM0e
RT @ibnlive: #BREAKING | United Jihad Council claims responsibility for #PathankotAttack 
@oulosP @XuTaHy Saudi arabia unlike Iran has a fair justice system , in Iran the trial take 5 minutes 'then execution'
Britain studies latest Islamic State group video threat https://t.co/2fmDk8icAA
RT @mvnair212: United Jihad Council claims responsibility of Pathankot attack https://t.co/MfrTF8Tna0 via @sharethis
RT @Jerusalem_Post: 'After cutting Iran ties, Saudis don't care if they anger White House' https://t.co/7BFWKd0r4n #MiddleEast https://t.co
RT @YoungAdultMoney: Start the Year Right: 12 Financial Moves to Make This Year https://t.co/Av7YhLL5C2 https://t.co/hISDLGs8xi
Ugly start to new year https://t.co/fyh36NDJjs #premarket $EWG $SPY $QQQ $DIA
Lololol song that instantly makes me think of summer '13 just came on and instantly felt like killing someone so.. That's healthy 
Ugly start to new year https://t.co/KI7ufPZagd #premarket $EWG $SPY $QQQ $DIA
Protests Over Shia Cleric Execution by Saudi Arabia Erupt in India: A mass protest outside the Saudi embassy i... https://t.co/0SuddmG0vT
RT @SampatMojahedin: the rule of the mullahs Supreme Leader must be rejected and removed-Maryam Rajavi #IranElection/tehran/mojahedin/pmoi
Ugly start to new year https://t.co/y7pNgE3yoB #premarket $EWG $SPY $QQQ $DIA
RT @iyad_elbaghdadi: The storming of the Saudi embassy in Tehran was a stupid, stupid move. Saudi Arabia now gets to kill Nimr al Nimr and 
RT @MarketCurrents: Ugly start to new year https://t.co/fyh36NDJjs #premarket $EWG $SPY $QQQ $DIA
follow @SuhilaBnLachhab  https://t.co/4dUiguSWcT
Ugly start to new year https://t.co/UCI6NFh59L #premarket $EWG $SPY $QQQ $DIA
Spokesperson to the Prime Minister says that new Daesh video should be dismissed as propaganda.
Surely all of their videos are propaganda?
Saudi - Iran standoff pours fuel on Mideast tinderbox https://t.co/sgrg7L6MiY
Saudi - Iran standoff pours fuel on Mideast tinderbox: Anger festering between Islam's 2 main sects for 1,400 ... https://t.co/SklrTIf0Bv
RT @_InExtremis: Goat shit.  https://t.co/yHjZ1NteTq
RT @BharataSreshta: perhaps once the jihadists take their mother, daughter, wife or sister as part of jihadi harem and on slave markets. ht
#China #Beijing China Stock Market Takes Fresh Spill After Bubbly Year  https://t.co/RxzhnRAuqM
RT @Priyank_BITS: Came 2 Gurgaon by metro dis afternoon via Rajiv Chowk, things r fully normal, crowded pics r fake @LambaAlka  https://t.c
Saudi Arabia has executed 47 terrorist https://t.co/xBtTw958ZG,,,, #ksa # #saudi #qatif #RT #BBC #CNN #FoxNews #news #SaudiArabia
Politicians /Bureaucrats spending Taxpayer money on halal meat are supporting JIHAD  They are TRAITORS 
JUST IN: United Arab Emirates state-run news agency says country to downgrade diplomatic ties with Iran.- AP
JUST IN: United Arab Emirates state-run news agency says country to downgrade diplomatic ties with Iran.- AP
Britain studies latest Islamic State group video threat https://t.co/BB9QZEYkaI
Saudi - Iran standoff pours fuel on Mideast tinderbox: Anger festering between Islam's 2 main sects for 1,400 ... https://t.co/T3q3Oi9Ywr
RT @YemenPostNews: #UN still SILENT even after 155,000 Saudi airstrikes bombard #Yemen for 286 days killing 1000s of civilians. # http
RT @Masoud_Dalvand: #Iran Doubles Down on Strait of Hormuz Confrontation W/ Denials, Internal Order https://t.co/1SsG01qo0S #No2Rouhani ht
Saudi Arabia has executed 47 terrorist https://t.co/bDKaCCoEcB #USA #UK #France #pairs #RT #BBC #CNN #FoxNews #news #SaudiArabia
Alibaba's Ant Financial says seeking funds ahead of planned IPO https://t.co/2831UjczZ0
Saudi Arabia has a giant mess on its hands https://t.co/0ASpEH3osM
RT @mughalbha: #ExpressSaudiMedia #India #SaudiArabia India and Saudi Arabia Sign Defense Cooperation Pact https://t.co/8M8kWGFgpw https://
Odey flags up threat of UK house bubble in fears for global economy | via @Telegraph https://t.co/asQKzowMJb
Saudi-Iran is now trending in UK, ranking 18
Saudi Arabia has executed 47 terrorist https://t.co/A4EzEZYd5w #USA #UK #France #pairs #RT #BBC #CNN #FoxNews #news #SaudiArabia
Saudi - Iran standoff pours fuel on Mideast tinderbox: Anger festering between Islam's 2 main sects for ... https://t.co/upx7PfvGaW (cbs)
RT @AlArabiya_Eng: #BreakingNews UAE downgrades Iran diplomatic representation to the level of charge daffaires https://t.co/JZCOTgsaiX
Saudi Arabia has executed 47 terrorist https://t.co/KTuiAcvVdQ #USA #UK #France #pairs #RT #BBC #CNN #FoxNews #news #SaudiArabia
Saudi Arabia has executed 47 terrorist https://t.co/Vimc8c3yTf #USA #UK #France #pairs #RT #BBC #CNN #FoxNews #news #SaudiArabia
Saudi Arabia has executed 47 terrorist https://t.co/IiFMHxFIlJ #USA #UK #France #pairs #RT #BBC #CNN #FoxNews #news #SaudiArabia
Saudi Arabia has executed 47 terrorist https://t.co/dhUfnV7lGj #USA #UK #France #pairs #RT #BBC #CNN #FoxNews #news #SaudiArabia
RT @YemenPostNews: #Yemen ... 1000s of mothers lost their children when Saudi airstrikes attacked homes changing lives forever  # http
RT @MailOnline: Bahrain joins Saudi Arabia and severs diplomatic ties with Iran https://t.co/s6rayGQB1t https://t.co/rA8MOO2KCf
Iran accuses Saudi Arabia of stoking regional tension https://t.co/se2EfB5XCW
Saudi - Iran standoff pours fuel on Mideast tinderbox: Anger festering between Islam's 2 main sects for 1,400 ... https://t.co/8NTW6lZJk7
Bahrain joins Saudi Arabia in cutting ties with Iran https://t.co/1r8Hpgydu5
Warning: The stealth bear market is about to show its teeth via @YahooFinance
RT @fashionwebby: RT fashion_oui Moda Operandi, Online Seller Of Six-Figure Fashion, Looks To Bridal Market For ... - Forbes https://t.co/k
RT @Reuters: Factbox: Troubled history of Iran-Saudi relations - https://t.co/dQcQS2vtMx https://t.co/v6TSDv4Q2v
RT @AttitudeMag: ISIS militants execute 15yo Syrian boy accused of being gay.. 
https://t.co/eEH987lSGz https://t.co/myieEGotBr
BBCBreaking: Video by so-called Islamic State showing man with UK accent should be dismissed as propaganda - PM's  https://t.co/zrphWaNdRr
Who was the cleric the Saudis executed and why his death matters https://t.co/i7QadmZE9U https://t.co/LpmY6MScBY
RT @TheGalagBasha: After #Saudi and #Bahrain, now #Sudan has expelled #Iran's ambassador and severed diplomatic relations. Again, #GoodRidd
RT @zerohedge: U.A.E. LOWERS DIPLOMATIC REPRESENTATION IN IRAN: WAM
Saudi - Iran standoff pours fuel on Mideast tinderbox: Anger festering between Islam's 2 main sects for 1,400 ... https://t.co/E3cn1pb77Z
Saudi Arabia cuts Diplomatic ties with Iran amid rising tensions. Its a joke.Right! https://t.co/OspcYyup9U https://t.co/49ECcdnb6p
RT @News_Executive: BREAKING: The United Arab Emirates downgrades diplomatic ties with #Iran following #Saudi Arabia, Bahrain and Sudan.
RT @supriya_1811: #WeStandByParth  nd u r killing it sir..  https://t.co/nbIEeNcrU0
RT @haaretzcom: Bahrain aligns with Saudi Arabia, expels Iranian diplomats https://t.co/cOSN2Ji1Do https://t.co/xMH2CfyqC0
Man with British accent sends 'message' to David Cameron in... https://t.co/qzr3OBN1fw | https://t.co/YoDsIvrksB https://t.co/9Q16KeIG2R
@FekuBuster To show world that market doing great they add extra money, and when results dont match market gets adjusted to its real value
Britain studies latest Islamic State group video threat https://t.co/ME5GCuvh6s
Saudi Arabia has executed 47 terrorist https://t.co/CQaPTJOzJL # # # #_ # #
In fairness to Obama admin they really did seek Concert of Europe-ish setup in ME. Forgot about huge war, of course. https://t.co/pPgf7lCYrP
United Arab Emirates reduces level of diplomatic representation with Iran - @wamnews: United Arab https://t.co/BHRs5zlo2M - BreakingNews
#CBSNews Saudi - Iran standoff pours fuel on Mideast tinderbox: Anger festering between Islam's 2 main ... https://t.co/3xgNC5dzGL #World
Financial markets hit by global unease: Share markets fall, while oil and gold prices rise as rising tensions ... https://t.co/fxdazlAzKF
RT @AP: BREAKING: United Arab Emirates state-run news agency says country to downgrade diplomatic ties with Iran.
RT @NatashaFatah: #BREAKING #Bahrain follows #Saudi Arabia and cuts diplomatic ties with #Iran following attack on Saudi embassy in Tehran 
RT @ahmadalanssari4: The harsh reality of Saudi extreme poverty. Video is in Arabic but pictures are enough to understand the situation. ht
RT @stavvers: Police using anti terrorism powers to stop whistleblowing on racism in the force https://t.co/wjyI9Ll5xG
RT @gulf_news: #Breaking news: The #UAE downgrades its diplomatic relationship with #Iran to charge daffaires over attacks on Saudi embass
Man with British accent sends 'message' to David Cameron in new ISIS video https://t.co/hhEPciFEll via Mashable
RT@agathadesouza1:RT @firstpost: United Jihad Council claims responsibility for #PathankotAttack | CNN IBN https://t.co/pLssg6yBbb
Saudi - Iran standoff pours fuel on Mideast tinderbox: Anger festering between Islam's 2 main sects for 1,400 ... https://t.co/upRl3QhKsw
RT @SampatMojahedin: Maryam Rajavi: UN-supervised elections and rejection of clerical establishment in Iran #IranElection
RT @boo42OH: United Jihad Council is a union of 8 radical Islamic organizations w/ ties to both Taliban &amp; Al-Qaeda.They pose a grave threat
Product_Data: #Products: Cable Program Distribution : specific Jan 2016 market. https://t.co/cMJi3iQ4oH #Revenues #MarketResearchReports #
Saudi - Iran standoff pours fuel on Mideast tinderbox https://t.co/PYutecyLu7 via @CBSNews
Product_Data: #Products: Investigation Service : Jan 2016 market growth gradual. https://t.co/rLrqCgwRO6 #Revenues #MarketResearchReports
The Actors' Embassy Daily is out! https://t.co/FVq3ABa6M9 Stories via @actorinspirit
Didn't Obama kiss the Saudi King's ring the once?
RT @nja5: David Cameron urged to reassess UK ties with Saudi Arabia as he maintains 'shameful' silence over executions - https://t.co/3NyFu
RT @HuffingtonPost: Bahrain to cut diplomatic ties with Iran, official says https://t.co/Ct2reOaIIk https://t.co/8Fxz4EG6ii
Product_Data: #Products: Television Broadcasting : Jan 2016 market growth meagre. https://t.co/Rm4vb1NiaB #Revenues #MarketResearchReports
RT @businessinsider: It's a global market rout https://t.co/e6OrXmPqOF https://t.co/DJSGFyeoLN
Saudi Arabia has executed 47 terrorist https://t.co/r56mGfTb2R #ksa # #saudi #qatif #USA #UK #France #London #China #Germany
Britain studies latest Islamic State group video threat https://t.co/rYbDHseEgG
RT @VoletaPomerleau: #Iran #Facts #News: Divorce increased 20% in #Isfahan https://t.co/98L7ZQmvgD  https://t.co/ZwtMdZVhSz #women #No2Rou
Turkeys top cleric visits Saudi Arabia: Mehmet Gormez met with Abdul Aziz Al Sheikh, grand mufti of S... https://t.co/h4gNcXGcts #TURKEY
Saudi Arabia has executed 47 terrorist https://t.co/bDKaCCoEcB #USA #UK #France #London #pairs #FoxNews #Sky #news #SaudiArabia
Saudi - Iran standoff pours fuel on Mideast tinderbox: Anger festering between Islam's 2 main sects for 1,400 ... https://t.co/e2LVqTjHVd
Saudi Arabia has executed 47 terrorist https://t.co/A4EzEZYd5w #USA #UK #France #London #pairs #FoxNews #Sky #news #SaudiArabia
RT @borzou: Wow. Sudan. That was not expected. https://t.co/RVhb7U0yrz
Saudi Arabia has executed 47 terrorist https://t.co/KTuiAcvVdQ #USA #UK #France #London #pairs #FoxNews #Sky #news #SaudiArabia
RT @NewsweekME: #BREAKING: UAE downgrades diplomatic ties with Iran and limits the number of Iranian diplomats in the country - state news 
Saudi Arabia has executed 47 terrorist https://t.co/Vimc8c3yTf #USA #UK #France #London #pairs #FoxNews #Sky #news #SaudiArabia
Militants Fight Government In Yemen's Aden, Curfew Called
https://t.co/nNKGrdowI5 https://t.co/qfsoUBlAsf
Saudi Arabia has executed 47 terrorist https://t.co/IiFMHxFIlJ #USA #UK #France #London #pairs #FoxNews #Sky #news #SaudiArabia
Why the Islamic State leaves tech companies torn between free speech and security https://t.co/OOxR5B0USJ
Saudi Arabia has executed 47 terrorist https://t.co/dhUfnV7lGj #USA #UK #France #London #pairs #FoxNews #Sky #news #SaudiArabia
RT @Exchange_Invest: Exchange Invest News: top stories for investors in financial infrastructure is now online: https://t.co/lT22AGR2u6
RT @allysfiance: if i make it through this entire school day without killing myself i will be pleasantly surprised
RT @washingtonpost: Saudi Arabia has a giant mess on its hands https://t.co/UPkRQBu1ML
RT @redstatist: teacher: your child won't stop yelling "this is bourgeois propaganda" in social studies
me: have you tried not teaching bou
Alibaba's Ant Financial says seeking funds ahead of planned IPO https://t.co/ko6Peb1FOM via @YahooFinance
RT @BBCBreaking: Video by so-called Islamic State showing man with UK accent should be dismissed as propaganda - PM's spokeswoman https://t
RT @HasanSari7:  #UAE summons its ambassador in Tehran, downgrades Iran diplomatic representation to the level of charge daffaires. #Saud
It looks real bad between Iran/Saudi but don't forget we have been here before
RT @AP: BREAKING: United Arab Emirates state-run news agency says country to downgrade diplomatic ties with Iran.
RT @Conflicts: BREAKING: United Arab Emirates state-run news agency says country to downgrade diplomatic ties with #Iran. - @AP
Saudi Arabia has executed 47 terrorist https://t.co/CQaPTJOzJL #ksa #RT #BBC #CNN #FoxNews #Sky #news #SaudiArabia
RT @YemenPostNews: #UN still SILENT even after 155,000 Saudi airstrikes bombard #Yemen for 286 days killing 1000s of civilians. # http
Turkeys top cleric visits Saudi Arabia: Mehmet Gormez met with Abdul Aziz Al Sheikh, grand mufti of S... https://t.co/2nOD09mtah #TURKEY
RT @washingtonpost: Saudi Arabia has a giant mess on its hands https://t.co/UPkRQBu1ML
Not bankers trying to bleed profit out of other people's money, oh no. https://t.co/DRJ0xfcf1K
Top story: FTSE  30bn wiped off FTSE on first trading day of 2016 as China fea https://t.co/ScNIfVSvQj, see more https://t.co/3ab0FUNLHi
RT @Morning_Joe: Bahrain severs diplomatic ties with Tehran https://t.co/5Q4uJCk0I5
RT @BBCBreaking: Video by so-called Islamic State showing man with UK accent should be dismissed as propaganda - PM's spokeswoman https://t
https://t.co/BwbqFgL8Hn IRAN 100g QUEEN FARAH PAHLAVI FAO ROME CERES COMMEMORATIVE MEDAL 917 GOLD ITALY  https://t.co/0kJ7Wx7KnO
RT @washingtonpost: Saudi Arabia has a giant mess on its hands https://t.co/UPkRQBu1ML
RT @gulf_news: #Breaking news: #Sudan has expelled the Iranian ambassador over attacks on the Saudi embassy: Al Arabiya
RT @TIME: A recent history of the rivalry between Iran and Saudi Arabia
RT @Priyank_BITS: Came 2 Gurgaon by metro dis afternoon via Rajiv Chowk, things r fully normal, crowded pics r fake @LambaAlka  https://t.c
Saudi Arabia, Iran Face Off As Sectarian Tensions Escalate After Executions
RT @ClancyReports: Saudi Arabia Cuts Ties With Iran Amid Fallout From Clerics Execution https://t.co/YGTIA0p24F https://t.co/F8LsKLYOD8
Saudi - Iran standoff pours fuel on Mideast tinderbox: Anger festering between Islam's 2 main sects for 1,400 ... https://t.co/9dHvTyXQ5Q
ReutersBiz: China stocks rout on first market day of 2016 trips national trading halt https://t.co/M64oIUIYrv
#News Alibaba's Ant Financial says seeking funds ahead of planned IPO https://t.co/yUx2N6nHaa
RT @Hussamkhoury: Alibaba's Ant Financial says seeking funds ahead of planned IPO https://t.co/Zo8cvEtLrP #news #technology
@BBCBreaking and you'd know about propaganda
Saudi Arabia has executed 47 terrorist https://t.co/r56mGfTb2R  # #saudi #qatif #USA #UK #France #London #China #Germany #RT
RT @intlspectator: BREAKING: UAE has downgraded diplomatic relations with Iran, following Saudi Arabia, Bahrain and Sudan severing ties wit
RT @VisheshMarwah: #RSS / #HINDUTVA / #BJP RESPONSIBLE FOR #TERRORISM IN #INDIA
RT @GRASARafael: Chain reactions..... https://t.co/XIWdlxOPmU
US reportedly fears Iran-Saudi Arabia rift will set back ISIS fight | Fox News | https://t.co/jUMNlLxfWH
Another dirty despot, autocrats  https://t.co/2yAV4WkWBk
https://t.co/BwbqFgL8Hn IRAN 100g QUEEN FARAH PAHLAVI FAO ROME CERES COMMEMORATIVE MEDAL 917 GOLD ITALY  https://t.co/fujNK8SG6N
(WaPo) Britain studies latest Islamic State group video threat https://t.co/9rGSrFjeG3
RT @ThisHeadStuff: Christopher Marlowe, #Playwright and #Spy. https://t.co/GPEzEDBCpu #History #Shakespeare https://t.co/zanSqqICJ5
Actually it's because your minions are killing people.  https://t.co/DnNblmYIZZ
RT @TIME: A recent history of the rivalry between Iran and Saudi Arabia
RT @CauseWereGuys: My financial advisors for 2016 https://t.co/YJxL6hLXP1
BREAKING: UAE has downgraded diplomatic relations with Iran, following Saudi Arabia, Bahrain and Sudan severing ties with Tehran.
in financial services &amp; ? Register to EY Global InfoSec survey event:   https://t.co/se5JUPLJgx #Wulfsec
RT @INarendra7: Delhi Govt condemns false propaganda on SM
"Old/false pictures of Rajiv Chowk metro station are being circulated.This is sa
 it's getting really funny. All terrorist countries cut diplomatic ties with Iran #Bahrain #ksa sudan #iran #Tehran
RT @Conflicts: MORE: #Sudan has also announced that it will cut diplomatic ties with #Iran, and will expel ambassador. - @i24NEWS_EN
RT @RussiaInsider: Saudi Arabia cuts diplomatic ties with #Iran After #Tehran compares #Saudis to #ISIS
https://t.co/BCio9fqWlP https://t.c
RT @DaGodfather907: Stocks diving in China...dive baby dive!!!
Saudi - Iran standoff pours fuel on Mideast tinderbox: Anger festering between Islam's 2 main sects for 1,400 ... https://t.co/dinh37P2Vw
RT @SalmanSoz: Sorry #ISIS. This Muslim is just waking up. Needs coffee. Also, it's Christmas weekend family time. Run along now. https://t
Saudi Arabia has executed 47 terrorist https://t.co/JA004FaJ2V #ksa # #saudi #qatif #China #Germany #Russia #Italy #pairs #RT
mediate ...fuck them let em destroy each other im sick of the middle east ....  https://t.co/2HFTpTtjk7
Government urged to reveal its role in getting Saudi Arabia a UN human rights role https://t.co/yPD29APatw @Conservatives Yes why? #WeSeeU
Britain studies Islamic State video showing alleged spieskilled https://t.co/UCBtcp9Pst
The fact that I'm in school rn is killing me
RT @RT_com: #Iran Supreme Leader's cartoon equates #ISIS with #SaudiArabia after #executions https://t.co/RaqDNU2vZN https://t.co/0UBFB7X8hY
@sambitswaraj @aajtak I am a hardcore supporter of @BJP4India. I just need an ans  on https://t.co/cnaERcIMOH as I have voted on this idlgy
United Arab Emirates state-run news agency says country to downgrade diplomatic ties with Iran: AP :ANI
RT @VoletaPomerleau: #Iran shandiz :Anti-riot units assaulted battered injured &amp; arrested protestors https://t.co/P3SpvSQQh8  #Iranian http
Predictable: rebels engaged in direct combat w/ Iranian troops &amp; are desperate for military aid against IRGC &amp; RuAF https://t.co/117IdB1c9U
Saudis and Bahrain Face Off With Iran in Worst Clash Since 1980s https://t.co/oj0y9Xy6rx via @business
With billions in trade ties, UAE decides to downgrade rather than sever Iran ties. https://t.co/IG8eJLR11b
RT @NegarMortazavi: Iran thugs attack Saudi embassy but don't know what to do with the flag! Can't burn it because has the word Allah. http
From the conception; Nigeria is an Islamic state. Contracted by Alien British colonialism. @Pontifex @KenRoth @Putin https://t.co/P9WHJSA5gZ
RT @MsJulieLenarz: The best part about the #SaudiArabia -#Iran feud is that two of the worst pariah states accuse each other of "human righ
Britain studies Islamic State video showing alleged spieskilled https://t.co/2q6MUhe7i7
RT @UAENews: UAE reduces diplomatic representation with Iran https://t.co/x3XbnFZrMQ
Saudi Arabia Prince Salman Riyadh 50 Years of Development SC#1398 Full Sheet MNH https://t.co/S91rIAyrOW https://t.co/8xaXsAtgta
RT @monarelief: What is this a diplomatic credit rating? the more they open their mouths, the more ridiculous they sound! https://t.co/lQu9
RT wkyc "GUIDE | Adviser dishes best and worst financial #resolutions for 2016: https://t.co/G9pOqS7hoO. https://t.co/EiTtvfy7bp" #CLE
newStream: UNIAN: Holiday 'ceasefire' breached again as militants fire rocket-propelled grenades, small arms https://t.co/QdMmrUv5lK
Saudi Arabia 3rd Regional Highways Conf. Middle East SC#1073-74 Full Sheet MNH https://t.co/cEhHpAu3DO https://t.co/xnh9R24xih
Reuters - World &gt; Iran says Riyadh thrives on tension after relations cut https://t.co/V0AZxc9lOf
#Iran #News In U.S.-#Irandealings much remains uncertain: Editorial https://t.co/fCYENggvCk  https://t.co/zXu3agxnQg
Love these dumbass democrats , they had a Saudi prince and the chief racist and now Hillary is rolling out Bill, this should be entertaining
Role of government is to get technology out of the lab and into the market place: Ken Morse
Published: January 4,... https://t.co/9AMoLiEV8e
RT @sandygrains: American ornithologist James Bond was born on this day in 1900. Ian Fleming, a passionate birdwatcher, used his name for t
#Turkey - Mechanical Components Parts Commercial Vehicle Aftermarket : 2016 #Market #Forecast : https://t.co/4WPvg0tM3q
RT @wikileaks: Classified meeting between US and Shi'a cleric Sheikh Nimr Al-#Nimir who was executed by #Saudi Arabia today https://t.co/Z3
Government of Bahrain gives Iranian diplomats 48 hours to leave the Kingdom - severing diplomatic ties. https://t.co/AAVHi1Ngk8 
RT @FarrukhHussaini: #Saudi's first message in this chat group: Block #Iran
Iranian diplomats given 48 hours to leave Saudi Arabia - BBC News https://t.co/oiOoP2Ntnb, see more https://t.co/JoCPVBcyVS
RT @intlspectator: BREAKING: Bahrain has severed all diplomatic ties with Iran and given its diplomats 48 hours to leave
RT @Conflicts: BREAKING: United Arab Emirates state-run news agency says country to downgrade diplomatic ties with #Iran. - @AP
Saudi - Iran standoff pours fuel on Mideast tinderbox: Anger festering between Islam's 2 main sects for 1,400 ... https://t.co/Bhif22nWjV
Saudi Arabia 75th Anniversary of Consultative Council SC#1298 Full Sheet MNH https://t.co/MC2KBY69JL https://t.co/c6DdSAng8u
Hunt for the 'new Jihadi John' who threatened David Cameron in ISIS execution video: Intelligence experts fear... https://t.co/HOeNOiVJt4
$SEPU - Sepura PLC Confirmation of Board Changes and Share Awards https://t.co/5n5Xw56EOa
AfriDeo Enters The Nigerian Online Streaming Market https://t.co/wQ9t6od2Qo
#Egypt #Cairo #Sisi MIDEAST STOCKS-Saudi flat as some blue chips bought; Egypt pulls back  @FollowNewsNow
RT @khamenei_ir: Photos of Irans Friday Prayers leaders meeting with Leader of the Islamic Revolution:
https://t.co/MlVirzamvd https://t.
Protests against Saudi Arabia execution expand in Middle East: https://t.co/a8uw7cBeXD via @YouTube
RT @MadgeJablonski: @ChicagoBlackBus UNARMED KILLING
#Egypt #Cairo #Sisi MIDEAST STOCKS-Saudi flat as some blue chips bought; Egypt pulls back  https://t.co/RxzhnRAuqM
RT @YashwantCharan: Haha,so GHQ can claim these are just Kashmiri militants fed up with Indian exploitation. https://t.co/euHggUQbYz
Forex Megadroid: A forex robot that can trade with 95% accuracy in every single market https://t.co/33mEKiCcCY
RT @Ruptly: New #Saudi embassy in #Baghdad struck by rocket after #SheikhNimr's execution. Full video: https://t.co/EadJneEpGu https://t.co
Saudi Arabia has executed 47 terrorist https://t.co/r56mGfTb2R #ksa # #saudi #qatif #USA #UK #France #London #China #Germany #RT
$SPY also. Wait for confirmed reversal before going long at 190... Capitulation coming
RT @WritersofColour: Police 'used terror powers to spy on officers blowing whistle on racism' https://t.co/80fNBDk9Ya
The Shia community should answer if its against Islam or Saudi govt, b/c Hajj is the commandment of Islam not saudi govt.
RT @intlspectator: BREAKING: UAE has downgraded diplomatic relations with Iran, following Saudi Arabia, Bahrain and Sudan severing ties wit
RT @Porthynys: SNP calls to the Westminster arms dealers to stop selling them to Saudi Arabia in wake of dozens of beheadings https://t.co/
RT @NYCheadshots: Stop Ignoring These 11 Financial Cries for Help https://t.co/se2hr2CLOr #wealthManagement
I cried when the baby cried https://t.co/M0auGEkVWW
UNIAN: Holiday 'ceasefire' breached again as militants fire rocket-propelled grenades, small ar... https://t.co/7nhfObIzPG #FreeSavchenko
Saudi mass execution driven by fear of Sunni militancy https://t.co/onxgMTc2Cw https://t.co/JM9JUtMrmq
RT @YemenPostNews: This was child's home until destroyed by Saudi airstrikes. Welcome to war torn #Yemen ... # https://t.co/3I9YXWQKFo
Financial Management Tips to Keep the Cash Flowing https://t.co/PcjdR1N2NC
RT @latimes: Following Saudi Arabia, Bahrain also says it will sever its diplomatic ties to Iran https://t.co/SWpoiGwRig https://t.co/nsdf2
This is not easy!!! https://t.co/pJoTxlqnc2
RT @Vindyne8: Pick up some #IvugeoCoin https://t.co/yAPV7yXmuA Great time to jump in w/ fresh start in 2016! @BittrexExchange @IvugeoCoin #
RT @RT_com: Iran to develop 5,000-km range missiles in response to US sanctions https://t.co/v6X4fEcswn https://t.co/xouB77Sl48
#Health https://t.co/y0ewhWZhzz #7145 #Beauty #Deals Oily Skin Solution - Huge Untapped Market In The Skin  Beauty https://t.co/qn23T4qsJx
Saudi - Iran standoff pours fuel on Mideast tinderbox: Anger festering between Islam's 2 main sects for 1,400 ... https://t.co/wfvB1s6vwi
Two former members of staff at St Williams in Market Weighton are jailed for 9 years and 15 years for the sexual abuse of boys in their care
Credit Manager ( Arabic Speaker) https://t.co/GfdT9bhc0B #jobs # #saudi
Islam is in danger or Islam is dangerous???since these motherf****r united jihad counsil n many other kills humanity by the name of jihad
RT @iyad_elbaghdadi: Al Azhar is not independent, it works for Sisi and Sisi needs Saudi money. @ContextBias
Iran says Riyadh thrives on tension after relations cut, Saudis cut diplomatic relations https://t.co/vqLsQLnUE8
Iran asked for this! No?  https://t.co/0Avty45NAS
Saudi Arabia has executed 47 terrorist https://t.co/JA004FaJ2V ,, #ksa # #saudi #qatif #RT #CNN #FoxNews #Sky #news #SaudiArabia
#Research and Markets: Growth Opportunities in Continuous Fiber Thermoplastics... https://t.co/LF71LoPRDA
RT- Xiaomi on track to enter drone market this year https://t.co/MbdjUwGITW via @SCMP_News
RT @dwnews: BREAKING: Bahrain cuts ties with Iran. Iranian diplomats are ordered to leave Bahrain territory within 48 hours
The Romanian Photographer Who Documents Beauty Around The World Is Currently Killing It In India https://t.co/Uj0TMVDutG
RT @TIME: A recent history of the rivalry between Iran and Saudi Arabia
RT @Darriatenae_: Wow this is killing me can't get up 
Just in case you wonder how law enforcement would respond to a standoff with black militants https://t.co/SYwRnuCK5I
RT @DrUmarAlQadri: Saudi Arabia, a place where speaking against the "Royal Family" costs you, your Life. As a Sunni Imam I condemn the kill
#technews Samsung warns of difficult financial year to come https://t.co/8v4uVRE3wd
TRAGEDY: Fire Guts Part Of Kure Ultra Modern Market in Minna - https://t.co/Emq6j3P2mX #GistToday https://t.co/pAZEK9y5mA
Flow Revolution #4 : Eliminating Market Bureaucracy https://t.co/Car0SwsfET #art #bureaucracy
RT @CauseWereGuys: My financial advisors for 2016 https://t.co/YJxL6hLXP1
RT @BullshineBilly: A British accent? In other words, Brit taxpayers have housed and fed this muslim parasite for years. Trump is right. ht
Closed it near $100 as it pulls back "value" will be created - moral is great co.s can be overvalued and market-wide selling = opportunities
Jordanian-Saudi Forum kicks off Tuesday: Amman, Jan. 4 (Petra)--The Jordanian-Saudi economic forum and the eig...  https://t.co/PDvFsE0k8g
Jordanian-Saudi Forum kicks off Tuesday: Amman, Jan. 4 (Petra)--The Jordanian-Saudi economic forum and the eig... https://t.co/ahIsmAFQUK
Saudi Arabia Water Conservation SC#1297 Full Sheet MNH https://t.co/AFDqVSburG https://t.co/55TfUnDAyJ
RT @Conflicts: MORE: #Sudan has also announced that it will cut diplomatic ties with #Iran, and will expel ambassador. - @i24NEWS_EN
RT @ReutersBiz: Oil rises as market ponders scale of future Iran exports https://t.co/Z0Kq7HzFPN
Jordanian-Saudi committee to hold meeting: Amman, Jan. 4 (Petra)--The Joint Jordanian-Saudi Committee will hol...  https://t.co/PDvFsE0k8g
Jordanian-Saudi committee to hold meeting: Amman, Jan. 4 (Petra)--The Joint Jordanian-Saudi Committee will hol... https://t.co/h8bt6jDp2b
RT @borzou: Wow. Sudan. That was not expected. https://t.co/RVhb7U0yrz
Stop Ignoring These 11 Financial Cries for Help https://t.co/ZDRV8WQtho
RT @mashable: Man with British accent sends 'message' to David Cameron in new ISIS video https://t.co/4VjmkGk5gO
Tips on getting financial aid for college - (WTNH) Weve got your back if you have a child planning to attend ... https://t.co/8N67Yq9qgl
EMERGING MARKETS-Chinese collapse, Saudi nerves ensure bumpy start to 2016 https://t.co/WtbCupAAjl
RT @washingtonpost: Saudi Arabia has a giant mess on its hands https://t.co/UPkRQBu1ML
Alibaba's Ant Financial says seeking funds ahead of planned IPO https://t.co/XRnaIEbCYD
Laundry and Kitchen Technician https://t.co/GjOoZbCnQf #jobs # #saudi
RT @mehdifoundation: #SaudiArabia &amp; its doctrine proved to be the first hurdle in propagating about #ImamMehdi &amp; #Iran became another. Both
David Cameron has been urged to reassess the UK's relationship with Saudi Arabia https://t.co/zh7fK1H3Hj
RT @irritatedwoman: U.S. fears Saudi tensions with Iran could affect fight against ISIS - The Washington Post https://t.co/fYiiRHwwnn
Also, our 'statesmanlike' PM continues to say absolutely nothing about the executions in Saudi Arabia.  How proud we must all feel of him
Quick Response On Oil Market Impact To Saudi Execution Of Shia Cleric https://t.co/oHvZ1ue2BA
DailyMail - Hunt for the 'new Jihadi John' who threatened David Cameron in ISIS execution video https://t.co/75Y24MX5LX
Iran accuses Saudi Arabia of stoking regional tension https://t.co/5kjonzG9EA
Lor', I wish they'd stop calling them 'so-called' Islamic State. Not just an irritating clich; it's the kind of phrase only adolescents use
Saudis sever ties with Iran over embassy, mission attacks https://t.co/GIwHvkRBB2
Moscow ready to intermediate in Tehran-Riyadh row: Source: Islam Times - Russia has reportedly expressed readi... https://t.co/1EADnXpc7l
https://t.co/FcE5svj9S1 | Fire destroys Yola market https://t.co/7VuO6G9Jvc #TecnoBlueChristmas https://t.co/MCSgu6qBmM
Saudi - Iran standoff pours fuel on Mideast tinderbox: Anger festering between Islam's 2 main sects for 1,400 ... https://t.co/KzGaOy0BlG
*religiously listening to taxi cab and rest of self titled this morning to avoid killing myself because of the return to school*
The Latest: UAE downgrades diplomatic ties to Iran https://t.co/9VQS1FmTFE
Saudi Arabia has executed 47 terrorist https://t.co/CQVHpfyg6x ,, #ksa #saudi #qatif #RT #CNN #FoxNews #Sky #news #SaudiArabia
Known as ema keithel (market by mother) this business in this unique market is run entire by women
RT @ForexJimmy: Hi guys Read my new article Alibaba's Ant Financial says ... - Just Click https://t.co/GgiFCvIaGE https://t.co/X1DUlll82c
RT @TIME: Saudis cut ties with Iran following Shiite cleric execution https://t.co/LZhG5ke36s
Bahrain cuts diplomatic ties with Iran: Bahrain follows Saudi Arabia and cuts diplomatic ties wi... https://t.co/A1NgVvrjAQ &lt;--Full Story
How about renovating some of the Council Houses left empty first. https://t.co/bgb5SEGlcS
#USAfricaBF Trendy: It's a global market rout https://t.co/msLjNgPYXi  https://t.co/KIgqJATzww https://t.co/4xmbKCeRSw
RT @Priyank_BITS: Came 2 Gurgaon by metro dis afternoon via Rajiv Chowk, things r fully normal, crowded pics r fake @LambaAlka  https://t.c
David Cameron condemns ISIS "barbarity" following new horror video https://t.co/pD53gLmcFU
Moscow ready to intermediate in Tehran-Riyadh row: Source: Islam Times - Russia has reportedly expressed readi... https://t.co/sNFZ22kjlm
https://t.co/yN12D6wXDf | Fire destroys Yola market: There was fire https://t.co/ErI9whTC5b #TecnoBlueChristmas https://t.co/YL5hGUxjc0
RT @ev_bartlett: Here's everything David Cameron has said about the Saudi Arabia executions... https://t.co/rt9WsZz7LR https://t.co/Qm4TE2Y
RT @SamKhan999: UAE is a big one. Iranians have got business interest and a large number of Iranians working in UAE. https://t.co/q5qU3XHCN
RT @FunderClub: Is This the End of Meat? https://t.co/GgH0TAPEt2 Revolutionizing Food #Farm365 #Vegan #Veg #NYSE #Commodity #Market https:/
RT @BBCBreaking: Bahrain follows Saudi Arabia and cuts diplomatic ties with Iran following attack on Saudi embassy in Tehran https://t.co/7
Saudi Arabia definitely has more negative influence in today's world.
@IISuperwomanII @KelleyKnott @humblethepoet @willy16547 lol hahaga lilly. You're killing the game
RT @wikileaks: WikiLeaks docs show UK in secret deal to place #Saudi on #UNHRC https://t.co/vbo0s4HUu6 #Nimr https://t.co/mHeNUY2J9e
RT @sahagunfelipe: A recent history of the rivalry between Iran and Saudi Arabia https://t.co/K8Kq7ffBtE va @TIMEWorld
#USAfricaBF Trendy: Amazon has its sights set on a 'trillion-dollar market'  and is using https://t.co/kz5FG4HV5p https://t.co/iSRGYOT9wE
RT @abasinfo: #UAE will also decrease the number of #Iranian diplomats in UAE.
RT @BBCBreaking: Saudi Arabia says it is breaking off diplomatic ties with Iran, amid row over Saudi execution of Shia cleric https://t.co/
RT @Soroush1394: Just as Iran is set to come in from the international cold, Saudi leads a push to isolate them further among their satelli
David Cameron condemns ISIS "barbarity" following new horror video https://t.co/g3ZLhiOK4D
RT @BBCBreaking: Video by so-called Islamic State showing man with UK accent should be dismissed as propaganda - PM's spokeswoman https://t
Saudi Arabia has executed 47 terrorist https://t.co/JA004FaJ2V,,,, #ksa # #saudi #qatif #RT #BBC #CNN #FoxNews #news #SaudiArabia
Oil rises as market ponders scale of future Iranexports https://t.co/5jZZcpr848
Oil rises as market ponders scale of future Iranexports https://t.co/YQf30dE9Yt
Bahrain Severs Ties with Iran After Attacks on Saudi Missions https://t.co/IdaVETzRJG
https://t.co/52JjUWPcCU check out this article on makin money online https://t.co/XXjyA4Viyn
Saudi - Iran standoff pours fuel on Mideast tinderbox: Anger festering between Islam's 2 main sects for 1,400 ... https://t.co/kgvNQB5stz
https://t.co/ZSYsO5kBPo | Fire destroys Yola market https://t.co/S3PzdpXdO9 #TecnoBlueChristmas https://t.co/966YfORyEV
RT @jongambrellAP: NewsAlert: DUBAI, United Arab Emirates (AP)  United Arab Emirates state-run news agency says country to downgrade diplo
Let's remember that both Iran and Saudi Arabia are counter-revolutionary. Iran helped crush Syria's and Saudi Arabia crushed Bahrain's.
RT @JackJackJohnson: European Tour Doc coming soon! @andreladon is killing it  full trailer on blend! My username is JackJohnson2  htt
Saudi Arabia has executed 47 terrorist https://t.co/IiFMHxo6X9 #USA #UK #pairs #RT #BBC #CNN #FoxNews #Sky #news #SaudiArabia
RT @Trader_Dante: Then once you see it - strive to enter the market as close as possible to where you are wrong on the trade idea.
#USAfricaBF Trendy: Here's your complete preview of this week's big market-moving events  https://t.co/NQHgDNgGOx https://t.co/DtPWyYi42p
RT @Eng_Abdullahx: #UAE News Agency: reducing the number of Iranian diplomats in the country, reducing diplomatic representation with #Iran
RT @ARYNEWSOFFICIAL: #Bahrain breaks off ties with #Iran
Read more: https://t.co/Uv9yvm3nnY https://t.co/QDh7ODULHO
RT @megan_otoole: A day after Saudi severs diplomatic ties with Iran, Bahrain does the same. https://t.co/yAa1BMBw5N
#Iran opens its first #marathon to tourists - but #women can't compete | via @Telegraph https://t.co/tK5pIZcIzi #running #genderequality
The Iranian regime executes&amp; suppresses anyone who apposes their oppressive policies, but when Saudi does the same thing,Iran gets outraged!
RT @Eng_Abdullahx: #Bahrain cuts its relations with #Iran and gives its diplomatic mission 48 hours to leave the kingdom. 
RT @TomOrlik: China hits wrong 7% target as weak PMI data, falling yuan and expiry of 2015 market support hammer stocks https://t.co/IupSAv
I wonder why the increase when price on the world market is the reverse https://t.co/8CvwNXPZ85
RT @TIME: A recent history of the rivalry between Iran and Saudi Arabia
Saudi Arabia has executed 47 terrorist https://t.co/dhUfnUPKhJ #USA #UK #France #London #China #Russia #Italy #pairs #news #SaudiArabia
RT @juliamacfarlane: Saudi press agency reports that Sudan has expelled Iranian ambassador and expressed support for Saudi https://t.co/Tbx
Bahrain cuts diplomatic ties with Iran: Bahrain follows Saudi Arabia and cuts diplomatic ties wit... https://t.co/6AgTncJhLK #upsccurrent
ContestBurner: A Revolutionary, New Software Program Anyone Can Use, In ANY Market https://t.co/lWuu0EX2CC
@benargentieri Agree, but F1 supports the dictatorship in Bahrain by holding events there..Remember Apatheid SA , sport matters in democracy
UNIAN: Holiday 'ceasefire' breached again as militants fire rocket-propelled grenades, small arms: In the late... https://t.co/PzRBPApYAi
Lol people are so shocked that the Embassy in Iran was set alight...yeah like they were going to sit and let them stay in Iran lol
David Cameron condemns ISIS "barbarity" following new horror video https://t.co/pD53gLmcFU https://t.co/0o5ghAUFrO
Urgent Staff Required in Saudi Arabia for Meson, Shuttering Carpenter, SteelFixer https://t.co/tgzxwbWZDh https://t.co/T5J7BFGwFS
RT @RadioHumberside: Two former members of staff at St Williams in Market Weighton are jailed for 9 years and 15 years for the sexual abuse
Seems #KSA allies want to leave @Iran alone.after #KSA,#Bahrain now #UAE also downs diplomatic ties with @Tehran @aqpk
RT @VoletaPomerleau: #Iranian protest :We heard thousands of promises but saw no action https://t.co/P3SpvSQQh8  #Iran #Humanrights https:/
Is Greater Financial Inequality Inevitable? https://t.co/xoHVeLzuD3
DailyMail - Hunt for the 'new Jihadi John' who threatened David Cameron in ISIS execution video https://t.co/6qBbyX4tJv
RT @HuffingtonPost: Bahrain to cut diplomatic ties with Iran, official says https://t.co/Ct2reOaIIk https://t.co/8Fxz4EG6ii
" FLOWER MARKET NICE FRANCE LTD BY CHUN FRAME INCLUDED 36 W X 29 L https://t.co/mnwqEXfHHZ https://t.co/WAvUzdg2c2
@andreajmarkley BLM leaders called for the killing of govt officials. Where was your outrage.
RT @MassoudMaalouf: After Bahrein and Sudan, will KSA be able to pressure other countries to cut diplomatic ties with Iran, or at least dow
RT @charlesfrith: Strange how super greedy and Uber violent Neocons never suggest regime change in Saudi... or are they the same team? http
RT @ahramonline: Egypt's Al-Azhar urges non-interference in Saudi affairs following mass execution https://t.co/Q6ecu7hvQ9 https://t.co/2M1
Saudi - Iran standoff pours fuel on Mideast tinderbox: Anger festering between Islam's 2 main sects for 1,400 ... https://t.co/hFfADny2ov
RT @wef: Why is #India the most attractive market for #investment? https://t.co/napguwCUWS https://t.co/yGyH6YMbKn
#Iran #News Man linked to the Iranian regimes terrorist Quds force sentenced to death on https://t.co/oCdHg8rdwP  https://t.co/dYFHBXgRyb
RT @the_hindu: JUST IN: United Jihad Council claims responsibility of #PathankotAttack https://t.co/zCSsxEwjxs
Anti-Islamic State hacker group claims responsibility for BBC outage https://t.co/z5NWx4l5fS .hacker
Shanghai -7% worst start to year as new circuit breakers exacerbate selling @BloombergTV DAX -4.37% S&amp;P Fut -1.85% GC +1% $FXI $SPY $GLD
RT @erdemereneng: Iran and Saudi Arabia is damage to reel slam with execute by hanging to sunni and shia's religious scholar. #Iran #Saudi
RT @LukeDCoffey: GCC-Iran Relationship Index:
#UK &amp; #SaudiArabia are allies
#OpSaudi https://t.co/p1HZMIBC3W
Anti-Islamic State hacker group claims responsibility for BBC outage: New World Hacking said that ... https://t.co/aQi7ceLvXr .databreach
RT @Reuters: Factbox: Troubled history of Iran-Saudi relations - https://t.co/dQcQS2vtMx https://t.co/v6TSDv4Q2v
If attacks in revenge for a Shiite Saudi Sheikh are tolerated, there is no way Sunnis will return to a "united" Iraq.
RT @borzou: With billions in trade ties, UAE decides to downgrade rather than sever Iran ties. https://t.co/IG8eJLR11b
RT @CauseWereGuys: My financial advisors for 2016 https://t.co/YJxL6hLXP1
RT @natunde: @willynyamitwe And may you and the government you represent stop killing your own people and especially youth. Amen. @AU_Cherg
RT @Protect_Wldlife: I will NEVER understand how anyone can get satisfaction from killing such a beautiful creature!!!! @RickyGervais https
RT @SayyidKash: and by boycotting hajj you're gonna lose out potentially on a place in jannah because of your ego ? Lol https://t.co/LYx69S
Saudi - Iran standoff pours fuel on Mideast tinderbox: Anger festering between Islam's 2 main sects for 1,400 ... https://t.co/lvvPGTRBFc
RT @BBCBreaking: Video by so-called Islamic State showing man with UK accent should be dismissed as propaganda - PM's spokeswoman https://t
Bahrain cuts diplomatic ties with Iran: Bahrain follows Saudi Arabia and cuts diplomatic ties with Iran, after... https://t.co/uoDZupnDtx
Bahrain cuts diplomatic ties with Tehran - https://t.co/9IjIOQtwxk Well, well, well, what have you done Obama, gave Iran Nukes #neverforget
RT @ELBINAWI: The war criminal Sudanese President AlBashir is a notorious Saudi hunting dog. Expelling the Iranian Ambassador to please his
Man with British accent sends 'message' to David Cameron in new ISIS video https://t.co/dxLvLikSK5 
LONDON  A man with a British accent 
UNIAN: Holiday 'ceasefire' breached again as militants fire rocket-propelled grenades, small arms: In the late... https://t.co/twvxpz6efm
Oregon Malheur National Wildlife Refuge Building taken over by armed sovereign citizen https://t.co/17yuqXSW2Z https://t.co/Fsteqiqo5G
Saudi Arabia has executed 47 terrorist https://t.co/eHt3s3PfAv #ksa # #saudi #qatif #USA #UK #France #London #China #Germany
RT @FarrukhHussaini: #Saudi's first message in this chat group: Block #Iran
#Hardware #Wholesalers : equivocal market &amp; profit growth in Jan 2016. https://t.co/ijSizGaUT7 #Revenues #MarketResearchReports
RT @AFP: #BREAKING Russia ready to act as 'intermediary' between Saudi Arabia, Iran: foreign ministry source
Bahrain cuts diplomatic ties with Iran: Bahrain follows Saudi Arabia and cuts diplomatic ties with Iran, after... https://t.co/3Gmw7679DL
How can't you say it's nothing against sectarianism when #Bahrain follows #SaudiArabia #SaudiExecutions
RT @monaeltahawy: The increasingly cowardly and sectarian Azhar, which organized anti-Shia contest recently. Disgusting.  https://t.co/C2kM
Even of Iran converted a village to Shiaism (they haven't) it's not an act of hostility or aggression...doesn't rlly warrant following KSA
Saudi Arabia sets a dangerous, sectarian precedent.
Live coverage as Middle East tensions rise over Saudi executions https://t.co/P32IJfZyy8
RT @rainnwilson: Wait wait wait... IRAN is mad that someone got unfairly executed!?
Breakfast with Benjamin (NYC style): The junk-bond correction is not the next financial crisis https://t.co/CotYYvcru2 via @newsfromIN
This happened to me with some meat sellers in the market. When I ignored it's like they wanted to beat me.
RT @ThomasErdbrink: And now Sudan also says it is cutting its ties with Iran - Al Arabia reports so must be triple checked first
United jihad council (UJC) claims
Intention-to damage 'strategic assets'
My prespective-to deter Indo-pak talks
DailyMail - Hunt for the 'new Jihadi John' who threatened David Cameron in ISIS execution video https://t.co/tWu4ir4WOG
Saudi Arabia breaks off diplomatic relations with Iran https://t.co/isG4z4Jgcw
Happy New year everyone, we are again with you for daily updates on the #oil and #gas sector of #Iran #iranthegamechanger
RT @the_hindu: JUST IN: United Arab Emirates state-run news agency says country to downgrade diplomatic ties with Iran.- AP
'If asset prices in all financial markets are thought to be excessively high, raising the interest rate may be the appropriate step' Fischer
RT @meshaluk: The Kingdom must request an urgent session in UNSC following the Iranian officials remarks, and the violation of the Saudi so
Saudi - Iran standoff pours fuel on Mideast tinderbox: Anger festering between Islam's 2 main sects for 1,400 ... https://t.co/CmoogMConF
Thank you #LGBTQIA community . We are grateful for our connection. May we each rea https://t.co/j4E99tjVb5 https://t.co/wKphZ0P2IQ
RT @sankrant: Why all may not be what it appears in the #Saudi-#Iran flare up over #Nimr #NimrAlNimr. Games within games. https://t.co/McWj
RT @Reuters: Factbox: Troubled history of Iran-Saudi relations - https://t.co/dQcQS2vtMx https://t.co/v6TSDv4Q2v
Bahrain severs ties with Iran https://t.co/vir6Yn3o0V #HeraldSun
Y'all seem to forget that Dasuki is a trained super-spy, and knows tradecraft, but let's keep unlooking
RT @realDonaldTrump: Iran, with all of the money and all else given to them by Obama, has wanted a way to take over Saudi Arabia &amp; their oi
RT @AviAbelow: Wow, just wow! https://t.co/BTRofmBJFi
RT @mashable: Man with British accent sends 'message' to David Cameron in new ISIS video https://t.co/4VjmkGk5gO
RT @dharam_vj: #HindusUnderSiege 
Welcome to Islamic Republic of India
Man with British accent sends 'message' to David Cameron in... https://t.co/FAGTwwt5xZ | https://t.co/LXOjU2stww https://t.co/qY6FKpbldw
RT @VoletaPomerleau: #Iran regime plans to forcibly turn Tehran church grounds into mosque https://t.co/uv95dcGovX https://t.co/c3OMlfaj3x
Is the stock market headed for collapse? - Fight Against the Two party system in America https://t.co/InHseeRdEm
RT @a2aca: Everyone is cutting ties with Iran.
RT @TeamNikeNick: Back to killing my body &amp; mind 
RT @NewsweekME: #BREAKING: UAE downgrades diplomatic ties with Iran and limits the number of Iranian diplomats in the country - state news 
Bahrain cuts diplomatic ties with Iran - Bahrain follows Saudi Arabia and cuts diplomatic ties with Iran, after... https://t.co/aCxsj2wPsh
ya akhai if we say Saudia funded Alqaida ISIS and hv proofs so donut think we should consider it saudi terrorism  https://t.co/x7XHvWx2s7
RT @ThomasErdbrink: And now Sudan also says it is cutting its ties with Iran - Al Arabia reports so must be triple checked first
The United Arab of Emirates #UAE has decided to reduce diplomatic representation with #Iran to the level of charge d'affaires.
RT @Exchange_Invest: Exchange Invest News: top stories for investors in financial infrastructure is now online: https://t.co/lT22AGR2u6
#Pipsfinder Market: Chinese stocks crash, markets tumble around the world and Middle East  https://t.co/B5nQfUJ6kR https://t.co/SYhOZ1ZFtb
RT @thirdgenwidget: @Rodlingo I had to look that one up!  I can't hear "When the Levee Breaks" without thinking of @GuyAdami and the market
RT @andynyman: How is that ignoring the question? Why would you lie? https://t.co/9eBKl2oYGo
RT @CauseWereGuys: My financial advisors for 2016 https://t.co/YJxL6hLXP1
RT @adamjohnsonNYC: I guess Syria, Lebanon, Iran, and Egypt don't count https://t.co/KpJQQbcMnS
RT @kevin_maxwell: Police 'used terror powers to spy on officers blowing whistle on #racism' | @Independent | https://t.co/O87YiwPAH2 https
Saudi - Iran standoff pours fuel on Mideast tinderbox: Anger festering between Islam's 2 main sects for 1,400 ... https://t.co/fvG1V4mYBB
RT @meshaluk: Apes of wilayat al Faqih are accustomed to hostilities and violation of sovereignty! Storming the UK embassy in 2011
RT @NeuvooKansas: #Internal #Wholesaler needed in #KansasCity at UMB Financial Corporation. Apply now! #jobs https://t.co/1Scm50UtN3 https:
After Saudi Arabia and Bahrain,  Sudan to cut relations with Iran!
RT @monaeltahawy: When theocracies &amp; dictatorships fight,it's like 5yr olds taking sides but with grown up consequences for rest of us http
Bahrain cuts diplomatic ties with Iran - Bahrain follows Saudi Arabia and cuts diplomatic ties with Iran, after... https://t.co/JGEOmqrRBS
#Wood #Cork : bare Jan 2016 market &amp; profit growth predicted. https://t.co/yxYgJrz8Gm #Revenues #MarketResearchReports #Sales
#BREAKING411 United Arab Emirates reduces level of diplomatic representation with Iran - @wamnews https://t.co/8NNbdePHFD
DailyMail - Hunt for the 'new Jihadi John' who threatened David Cameron in ISIS execution video https://t.co/cstft5n9kG
PoEM will make tax troubles worse, so junk it Mr Jaitley - Financial Express https://t.co/46weK6byHj #DT #poem
RT @the_hindu: JUST IN: United Arab Emirates state-run news agency says country to downgrade diplomatic ties with Iran.- AP
People who know more than me - how actually important are Saudi-Iran diplomatic ties? Do they not do a lot of it through intermediaries?
#classifiedsads: Cheapest Photobooth service near Market Market / BGC / The Fort https://t.co/WZcKsS9HSI
RT @latimes: Following Saudi Arabia, Bahrain also says it will sever its diplomatic ties to Iran https://t.co/SWpoiGwRig https://t.co/nsdf2
Saudi Arabia has executed 47 terrorist https://t.co/eHt3s3PfAv  # #saudi #qatif #USA #UK #France #London #China #Germany #RT
Where #investors have turned optimistic #news #market #business https://t.co/ow49wxyf8P
Bahrain cuts diplomatic ties with Iran: Bahrain follows Saudi Arabia and cuts diplomatic ties with Iran, after... https://t.co/0tWVTqsM0R
RT @MuslimRuler: #History of #Iran's Assaults on #embassies 
#IranTerroristState #IranianCriminals 
@Infographic_ksa https://t.co/KJnO2cSi
Marivan Student Activist Prisoner Ribvar Kamranipour Released [fa] https://t.co/WlBKKegW9F #Iran #IranElection
IS 'killing' video is propaganda - PM
RT @DavidRomeiPHD: A dummy can understand that #Iran's oil now available to the world threatens #SaudiArabia's stabilityt. Follow $$$s. htt
IS 'killing' video is propaganda - PM
No state in US where min wage full-time employee can afford 1-bedroom apartment at fair market rent.  https://t.co/jDZvrbqVnP via @attn
RT @AP: BREAKING: United Arab Emirates state-run news agency says country to downgrade diplomatic ties with Iran.
Ain't about to spend nothing  https://t.co/3A251fkmpN
UNIAN: Holiday 'ceasefire' breached again as militants fire rocket-propelled grenades, small arms https://t.co/1Kj5NfRC5Y
RT @RussiaInsider: Saudi Arabia cuts diplomatic ties with #Iran After #Tehran compares #Saudis to #ISIS
https://t.co/BCio9fqWlP https://t.c
RT @TheHindu: JUST IN: United Arab Emirates state-run news agency says country to downgrade diplomatic ties with Iran.- AP
@LucyRigby @hammersmithandy Govt wrong on China, Saudi Arabia and LHR3, mainly down 2 Osborne seeking2 prioritise  over people
Bahrain cuts diplomatic ties with Iran
RT @Dubaiinformer: UAE DOWNGRADES DIPLOMATIC REPRESENTATION IN IRAN-WAM NEWSAGENCY https://t.co/HSBVgiMi2C
Bahrain cuts diplomatic ties with Iran
RT @the_hindu: JUST IN: United Arab Emirates state-run news agency says country to downgrade diplomatic ties with Iran.- AP
MURDER: Court Remands Man, 38 Over Killing - https://t.co/k2GDDKjcaa #GistToday https://t.co/qgkrR2tv5n
Bahrain follows Saudi Arabia in breaking off diplomatic relations with Iran: the leather bladder moves in time with the jester's stick.
A Saudi TV channel, not Khartoum, announces that Sudan cut ties with Iran. That tells you all you need to know.
shut up bill https://t.co/25MVvN8RzC
It's the right thing to do. Especially Irans presence in Somalia spreading Shia ideology lately.  https://t.co/S6jNBRrOsF
United Jihad Council's 'Highway Squad'claims responsibility for Pathankot terror attack
Terror groups r growing more faster than mushrooms.
RT @lemasabachthani: *SUDAN DECIDES TO EJECT IRANIAN AMBASSADOR: SAUDI PRESS AGENCY
Bahrain cuts diplomatic ties with Iran: Bahrain follows Saudi Arabia and cuts diplomatic ties with Iran, after... https://t.co/Pu8emEYaPo
UNIAN: Holiday 'ceasefire' breached again as militants fire rocket-propelled grenades, small arms https://t.co/FCxWQdYs6l
RT @Rawgist9ja: U.S Official: Airstrikes Have Killed 10 Islamic State Leaders https://t.co/frzPtI1XUc #RawGist
Bahrain cuts diplomatic ties with Iran: Bahrain follows Saudi Arabia and cuts diplomatic ties with Iran, after... https://t.co/dbug8NDwNe
RT @thompwalker: Ok, hands up who had #Sudan? #SaudiArabia #Iran
United Jihad Council claims responsibility for attack on Pathankot air ... -  %CTAGS% - https://t.co/h3IgCW8oMI https://t.co/ZVJq31bQMu
RT @meshaluk: Refusal of UN resolutions, disrespecting diplomatic covenant &amp; sovereignty violation R common things between Iran, ISIS, Hezb
@MagnosCEO @Thooorin @eSportsLaw @NWhinston not sure Thorins next plans, but SPY CAM today at 2est with me and Bryce https://t.co/oBIjRw5FSe
@samridhkapoor 2016 is a pretty crucial year for easing financial transactions in India https://t.co/x7oOOB40Vc
Saudi Diplomat's suit against hospital set to be heard in Fifth Circuit Court of Appeals
Global Medical Devices Outsourcing Market Boosted by Growing Demand for Quality Healthcare Services https://t.co/XQPTsvxheE
RT @Conflicts: MORE: #Sudan has also announced that it will cut diplomatic ties with #Iran, and will expel ambassador. - @i24NEWS_EN
Bahrain cuts diplomatic ties with Iran: Bahrain follows Saudi Arabia and cuts diplomatic ties with Iran, after... https://t.co/xOfc9tT118
#LiveBBC Bahrain follows Saudi Arabia and cuts diplomatic ties with Iran, after an attack on the Saudi embassy...  https://t.co/IiwUIk9K7W
RT @DailyMailUK: 'Barely has 2016 started than Saudi Arabia has confirmed its reputation for barbarity' https://t.co/vr8baX3R5H https://t.c
Reu: UAE downgrades level of diplomatic representation with #Iran to level of a charge d'affaires &amp; reduces number of Iranian diplomats
Unbelievable: Police used 'anti-terror' surveillance powers to spy on its own officers blowing the whistle on racism https://t.co/vrWZ6ZuZTr
RT @NualaBugeye: Mr TB Free certainly deserves a gong! #badgermonday  https://t.co/aRobPkz3cN
Alibaba's Ant Financial says seeking funds ahead of planned IPO https://t.co/iuwi9F0xB5
Saudi Arabia: Iranian diplomats have 48 hours to leave the kingdom https://t.co/9hKSw77RAo
#Footwear #Wholesalers : distinct market &amp; profit growth in Jan 2016. https://t.co/FqJhBuPpyC #MarketResearch #Statistics #mrx
DailyMail - Hunt for the 'new Jihadi John' who threatened David Cameron in ISIS execution video https://t.co/Xs2A8HYZoU
Does @AP have war correspondent in #Yemen, #KSA Vietnam, covering meaningful news on #Saudi atrocities &amp; warcrimes? https://t.co/BIfEGttVHB
#NewYear brings financial headaches for millions - new @guardian piece on our latest research https://t.co/HQLAh7Kzou @JoannaElson
Bahrain cuts diplomatic ties with Iran: Bahrain follows Saudi Arabia and cuts diplomatic ties with Iran, after... https://t.co/MprIzkzYzx
RT @AsYouNotWish: PLZ READ &amp; ACT. Don't let Jihad rape ur wives, sisters &amp; moms. ISIS is on our roads.
RT @mvnair212: United Jihad Council claims responsibility of Pathankot attack https://t.co/MfrTF8Tna0 via @sharethis
RT @SCTORTORICI: #trump's ad: fascist propaganda. That is going to go down in history, that's for sure. @Morning_Joe #morningjoe
#Iran #News Thousands of victims of Padideh Shandiz Project protested the plunder of their https://t.co/Ex2gwlv1Cx  https://t.co/aDXY0Fa2Mv
RT @forbritain: 'UK financial chiefs' favour for staying in the EU falls' via @CityAM https://t.co/IWCO96dJKi https://t.co/UqdsFtHm8V
Worth reading piece by Irfan Hussain on anti-terror Saudi coalition.  https://t.co/CMuaIfBvMd
Saudi Arabia has executed 47 terrorist https://t.co/eHt3s3PfAv #ksa # #saudi #qatif #USA #UK #France #London #China #Germany #RT
RT @intlspectator: BREAKING: UAE has downgraded diplomatic relations with Iran, following Saudi Arabia, Bahrain and Sudan severing ties wit
RT @ktmcfarland: U heard it here 1st - #ISIS will move on #SaudiArabia &amp; ignite fight to finish betw Shiite/Iran &amp; Sunni/ISIS... https://t.
RT @VoletaPomerleau: Rouhani , King of #execution with at least 2000 Execution in #Iran , Dont let him arrive 2 Europe https://t.co/apxpSGp
RT @ReverantRevan: Says the Neo Nazi spreading KKK propaganda, with KKK and Neo Nazi followers, threatening and stalking others. https://t.
RT @cerenomri: In fairness to Obama admin they really did seek Concert of Europe-ish setup in ME. Forgot about huge war, of course. https:/
Bahrain cuts diplomatic ties with Iran - Bahrain follows Saudi Arabia and cuts diplomatic ties with Iran, after... https://t.co/CgxgcuUkea
RT @washingtonpost: Saudi Arabia has a giant mess on its hands https://t.co/UPkRQBu1ML
Iran says its planned boost in oil exports wont harm market https://t.co/GdM8kwo5Da
RT @QulshTM: If #Iran want to stop #SaudiArabia all it needs to do is flood the oil market with cheap oil, I mean cheap, like $1 Per Barrel.
RT @TarekFatah: "Allah has bestowed upon Pakistanis the honour to destroy India, kill Hindus." - Pakistani Islamic cleric. https://t.co/SPJ
THR: Islamic State video should be treated as propaganda - Cameron https://t.co/A6sFbUNXjy (RUK)
@KimberlyVaugha2 Rhetorical Question: What good is a Financial Miracle if your heart is Contaminated? Who would U bless?
Saudi - Iran standoff pours fuel on Mideast tinderbox: Anger festering between Islam's 2 main sects for 1,400 ... https://t.co/oK3WyhtFXH
RT @MuslimRuler: The #Terrorist who wanted to topple the Saudi State. #NimrAlNimrTerrorist #NimralNimr #SaudiExecutions https://t.co/Sl9H0u
Iran: victims of Padideh Shandiz Project in #Mashhad are still demonstrating in #Tehran +photos https://t.co/ChN6nOdgv7 #politics #AP
RT @AP: BREAKING: United Arab Emirates state-run news agency says country to downgrade diplomatic ties with Iran.
Bahrain cuts diplomatic ties with Iran https://t.co/arWi4Y5H7v
RT @WarHistoryOL: The perfect Aryan Nazi Propaganda Baby Was Actually Jewish - https://t.co/ZQWm6mIz4I https://t.co/GZIh77VaUV
RT @Reuters: Factbox: Troubled history of Iran-Saudi relations - https://t.co/dQcQS2vtMx https://t.co/v6TSDv4Q2v
Flying from #stbarth to #riyadh in less than 24 hrs as ksa, bahrain cut ties with Iran @CNBC @CNBCi https://t.co/HyOBMNegQG
RT @amandaormerod_: this essay is killing me
RT @BBCBreaking: Bahrain follows Saudi Arabia and cuts diplomatic ties with Iran following attack on Saudi embassy in Tehran https://t.co/7
Why the Islamic State leaves tech companies torn between free speech and security  https://t.co/CQm40OUgar https://t.co/XINO8vqXbE
David Cameron must do more for refugees this year, charities say #votetory  https://t.co/8e9KGAdWVI
#German parliament approves 1200 troops, military assistance to fight #Islamic State in https://t.co/zKuVTbMLGN
#SaudiArabia &amp; #Iran: Both are quick to violence, abroad and at home, for instance, in the high rate of public executions.
RT @Nervana_1: #Sudan's Bashir has realigned himself with the Saudi camp to break isolation and gain legitimacy!  https://t.co/C3nmmYyfY7
DailyMail - Hunt for the 'new Jihadi John' who threatened David Cameron in ISIS execution video https://t.co/9JNrkgXEM8
It's a buyer's market when you are a seller and a seller's market when you're a buyer.
RT @GMWatch: Year of propaganda from the Wellcome Trust about "food, and exploring cutting edge research"? https://t.co/Riq5VRw9Ia
RT @NatGasEurope: Analysis on the consequences of Iran-Saudi Arabia tensions on the energy field https://t.co/c37tT5kc7z
RT @pulpark: Saudi Arabia vs Iran? A Plague on Both Your Houses https://t.co/dFe2BXfnsS #Mo #tcot #sioa #muslim
RT @gulf_news: #Breaking news: #Sudan has expelled the Iranian ambassador over attacks on the Saudi embassy: Al Arabiya
RT @the_hindu: JUST IN: United Arab Emirates state-run news agency says country to downgrade diplomatic ties with Iran.- AP
BBC Bahrain cuts diplomatic ties with Iran https://t.co/d7M5OSMWxd
Bahrain cuts diplomatic ties with Iran https://t.co/d35NbE4hzo
RT @ChaskelBennett: #BREAKING: #Sudan announces it is cutting diplomatic ties with #Iran. #UAE says they will downgrade their relations wit
@1shankarsharma Good Interview. Agree that the commodities bull market has fizzled out.
Not a globalport supporter but a fan of this man who has a freaking killing crossovers  https://t.co/Z9Gn3WYe4x
"Saudi Arabia Cuts Diplomatic Ties With Iran, Foreign Minister Says https://t.co/X6sk6sxIuJ #worldnews #news"
@AP There are 100 little down grades to go. By the time they get to 50, the market price on Glass will tumble to all time low.
RT @Dbargen: Saudi Arabia Cuts Ties with Iran After Protests - Justin Holcomb #TCOT #LNYHBT #TGDN  https://t.co/vlJ4a6y4NW
Saudi Arabia has executed 47 terrorist https://t.co/00BZuxmrWi ,, #ksa #saudi #qatif #RT #CNN #FoxNews #Sky #news #SaudiArabia
RT @ReutersBiz: China stocks rout on first market day of 2016 trips national trading halt https://t.co/bUVzs8odCV
SAUDI ARABIA TRANSPORT MINISTRY: TAXI DRIVERS ARE OVERCHARGING YOU, CALL AND REPORT TO THIS NUMBER, 938
Important... https://t.co/Vd0XWXgadP
Bahrain cuts diplomatic ties with Iran https://t.co/arWi4Y5H7v https://t.co/a4X4Qwc6jz
RT @cctvnews: #BREAKING UAE downgrades diplomatic ties with #Iran https://t.co/WHmbMHbvfH
RT @ian_black: #Bahrain, #Sudan, #UAE all cutting/downgrading ties with #Iran. #Tehran embassy attacks look like own goal.
My followers are in Algeria(37%), Saudi Arabia(19%)... Get your map too: https://t.co/uplqkXczcU https://t.co/EyQ2RpdeOv
RT @borzou: More war, more refugees, more jihadis, more misery as Iran-Saudi spat escalates. My @buzzfeedworld analysis https://t.co/a2izNy
RT @1954candanga: "@Free_Media_Hub: IS militants behead 15 hostages from the western-backed Syrian rebels https://t.co/oAq2o8fmgm  https://
Man with British accent sends 'message' to David Cameron in new ISIS video https://t.co/uojMx1iPod
"Saudi Arabia Cuts Diplomatic Ties With Iran, Foreign Minister Says https://t.co/LNnRdKQF3n #worldnews #news"
3 hours later still killing the game with this midnight nap
RT @ThomasErdbrink: End of relations between Saudi and Iran also means an end to all Mecca visits for Iranian muslims, who all need visa's 
Forbes News: Is Greater Financial Inequality Inevitable? - The rich are getting richer and the rest are falling... https://t.co/eCdYePNwzl
RT @VoletaPomerleau: Four Sunni prisoners die due to torture and lack of medical treatment https://t.co/b9NSaKjzUs #humanrights https://t.c
RT @iyad_elbaghdadi: Sudan has just severed diplomatic ties with Iran. So now that's Saudi Arabia, Bahrain, Sudan.
RT @BBCAfrica: Kenya's #Garissa University reopens nine months after militants killed nearly 150 people https://t.co/myQkmb6c2C https://t.c
What of #OIL prices when conflict between #IRAN-#SaudiArabia actually breaks out? Speculative buy? Massive war-funding, producer sell? @CNBC
RT @BBCBreaking: Bahrain follows Saudi Arabia and cuts diplomatic ties with Iran following attack on Saudi embassy in Tehran https://t.co/7
Stop the brutal killing of stray dogs/cats in the city of Bar, Montenegro https://t.co/58lXobWWh6
RT @ThomasErdbrink: And now Sudan also says it is cutting its ties with Iran - Al Arabia reports so must be triple checked first
DailyMail - Hunt for the 'new Jihadi John' who threatened David Cameron in ISIS execution video https://t.co/Vxrhw4vHqT
Bahrain Severs Diplomatic Ties with Iran https://t.co/5R17PJT6E9
RT @iyad_elbaghdadi: I don't think the UAE will sever ties with Iran. But I think Egypt is being pressured into doing something (I don't th
RT @meherbokhari: Seems like Saudia Arabia has begun consolidating alliances. Bahrain, UAE and Sudan have decided to kick out Iranian diplo
RT @BBCBreaking: Video by so-called Islamic State showing man with UK accent should be dismissed as propaganda - PM's spokeswoman https://t
Stop the brutal killing of stray dogs/cats in the city of Bar, Montenegro https://t.co/jO6LKtRZe5
RT @RadioHumberside: BREAKING: 2 former members of staff at St William's Community Home in Market Weighton have been jailed for 9 years and
As the Chinese stock markets tumble, is this the beginning of a new global economic crisis? https://t.co/wXVEEJL0hD is worse to come?
Muqtada al Sadr demands the Iraq gov closes new #Saudi embassy in #Baghdad after initially welcoming its opening... https://t.co/d9NkM1Ngu9
@abbarlog @IlorinInfo @KwaraInfo : I guess the teachers will beg at the market to buy food !
@michael_aholic @5SOSUpdatesAUT WHATS WITH THE LUKE SPAM. ITS KILLING ME
RT https://t.co/j7IpG4x1vY #Trends | The Romanian Photographer Who Documents Beauty Around The World Is Currently Killing It In India
@Darthputin KGB pls that should be extended to Nigeria to check human right abuse/voilation by a jihad president.
#HK #China #Asia Xiaomi on track to enter drone market this year https://t.co/V81RccpY7I @SCMP_News
RT @washingtonpost: Saudi Arabia has a giant mess on its hands https://t.co/UPkRQBu1ML
RT @evacide: Oh look, UK police using anti-terror law to spy on internal whistleblowers: https://t.co/GQTZ0OjGgk #ripa
RT @ANI_news: United Arab Emirates state-run news agency says country to downgrade diplomatic ties with Iran: AP
RT @AJEnglish: Iran and Saudi Arabia: The art of Islamic tolerance https://t.co/iHV2uYaB68 writes @HamidDabashi https://t.co/YrViNCWA1S
Be gone with you Satan! "@iAmKudz: Girlfriends can be the best OR the worst financial advisors."
RT @FattMernandez: My girlfriend told me to take a spider out instead of killing it. We went and had some drinks. Cool guy. Wants to be a l
RT @NatashaFatah: #BREAKING #Bahrain follows #Saudi Arabia and cuts diplomatic ties with #Iran following attack on Saudi embassy in Tehran 
RT @intlspectator: BREAKING: UAE has downgraded diplomatic relations with Iran, following Saudi Arabia, Bahrain and Sudan severing ties wit
RT @shepanado69: Having a bad day? At least your not one of the 47 people who had their head lopped off in Saudi Arabia the other day. 
Bahrain severs ties with Iran https://t.co/SgkL14Ioix
RT @latimes: Following Saudi Arabia, Bahrain also says it will sever its diplomatic ties to Iran https://t.co/SWpoiGwRig https://t.co/nsdf2
David Cameron condemns ISIS "barbarity" following new horror video https://t.co/aeKrSxsXME
Is Greater Financial Inequality Inevitable? https://t.co/gwLqQjIbmu
RT @VisheshMarwah: #RSS / #HINDUTVA / #BJP RESPONSIBLE FOR #TERRORISM IN #INDIA
mashable : Man with British accent sends 'message' to David Cameron in new ISIS video  https://t.co/N5y6wBCjQ2) https://t.co/vvXyuToFdF
Bahrain cuts diplomatic ties with Iran https://t.co/1dWoy56gyg
Saudi Arabia severs ties with Iran - Saudi Arabia Saudi Arabia severed ties with Iran and ordered diplomats and... https://t.co/BEJbbHfnEo
RT @gulf_news: #Breaking news: #Sudan has expelled the Iranian ambassador over attacks on the Saudi embassy: Al Arabiya
RT @business: Latest: Bahrain joins Saudi Arabia and cuts Iran ties in worst clash since the 1980s https://t.co/IiOplCYlpN https://t.co/uXS
RT @muir_jeffrey: Nicola Sturgeon taking rights away from Scots making them third class citizens. Control freak.
Who's next to cut ties with #Iran? Egypt? Kuwait? Morocco? The "government" of Yemen?
Oil rebounds after Saudi Arabia cuts ties with Iran https://t.co/tyCaiJcX0u
Opinion: Tehran and Riyadh are two murderous theocracies https://t.co/YNISTnl5yD
RT @BBCBreaking: Video by so-called Islamic State showing man with UK accent should be dismissed as propaganda - PM's spokeswoman https://t
When killing them with kindness isnt effective Ive heard a baseball bat works.
RT @Yungflah: I cried when the baby cried https://t.co/M0auGEkVWW
RT @DjekicAaron: Can Equity-Crowdfunding Fill the Stock Market??s ??Black Hole???? https://t.co/uJa5y7DGGc
RT @DavidRomeiPHD: #OIL prices up 3% on world markets since #SaudiArabia and #Iran have broken ties.  #Saudis are in deep trouble. https://
Bahrain cuts diplomatic ties with Iran: Bahrain follows Saudi Arabia and cuts diplomatic ties with Iran, after... https://t.co/SsGXLm1MKd
RT @borzou: Wow. Sudan. That was not expected. https://t.co/RVhb7U0yrz
DailyMail - Hunt for the 'new Jihadi John' who threatened David Cameron in ISIS execution video https://t.co/GRwChrWXwy
The Latest: UAE downgrades diplomatic ties to Iran https://t.co/pzXNs3vIlp Free tool online https://t.co/J90dT28MyB
RT @DXBMediaOffice: #UAE downgrades Iran diplomatic representation to the level of charge daffaires &amp; summons UAE Ambassador in Tehran
RT @washingtonpost: Saudi Arabia has a giant mess on its hands https://t.co/UPkRQBu1ML
NEWS , BBCNEWS Bahrain cuts diplomatic ties with Iran https://t.co/jrPsP8ldDh WORLDNEWS
Hunt for the 'new Jihadi John' who threatened David Cameron in ISIS execution video https://t.co/qm5kmpxNWM
They're in Syria now and killing innocents .......we as arabs can't handle their terrorism!
RT @borzou: Wow. Sudan. That was not expected. https://t.co/RVhb7U0yrz
Bahrain orders Iranian diplomats to leave within 48 hours https://t.co/WC0e3CkNSw
businessinsider: It's a global market rout https://t.co/TCFWj1rBjO https://t.co/HXacFJJ6y2
Uuuii...  These read like a Mafia movie plot  https://t.co/mXcTpoeOmc
When Chipotle says Guacamole is $1.50 extra is that ok? I pause then say Hang on let me call my financial advisor.
Iraq official blames Islamic State for bombing Sunni mosques https://t.co/Hqvd6Ap0BF
RT @NatashaFatah: #BREAKING: #Sudan also joins #SaudiArabia in expelling the ambassador from #Iran and mission from Khartoum via Saudi pres
RT @meshaluk: Iran will pay an exorbitant price on political &amp; economical levels for daring to desecrate the Saudi embassy! #
businessinsider: Amazon has its sights set on a 'trillion-dollar market'  and is using unconventional tactics to  https://t.co/nc6psFi4Qm
Islamic State video should be treated as propaganda - UK's Cameron https://t.co/Va1Pq8G8Ot
Islamic State managed to recruit 17 British doctors from the University of Medical Sciences and Technology in Sudan. https://t.co/iN8ydCjlJT
Saudi Arabia : Most Barbaric country of the world, sadly perceived as an Ideal by many Muslims in India. https://t.co/S2LBAj05CR
RT @VoletaPomerleau: Huge protest took place despite #Iran regime had arranged a heavy suppression https://t.co/P3SpvSQQh8  #Iranian https:
businessinsider: Here's your complete preview of this week's big market-moving events https://t.co/cRg0QDHs0k
As #SaudiArabia severs ties with #Iran, questions loom in volatile region @CNN https://t.co/zYZyp9uE5C #CNN
RT @BBCBreaking: Video by so-called Islamic State showing man with UK accent should be dismissed as propaganda - PM's spokeswoman https://t
Bahrain severs ties with Iran after attacks on Saudi missions - state news agency https://t.co/LdcwP55Da2
RT @Skateboard_Gifs: A big Happy Birthday shoutout to .@shanejoneill  Hope you had a great day! Keep on killing it! https://t.co/bpPq6B8rb4
Etf issuers with currency-hedged etfs ride high on strong dollar #news #market #business https://t.co/jjWPKgL2mO https://t.co/CXrZWvZOnn
United Arab Emirates State-Run News Agency Says Country to Downgrade Diplomatic Ties WithIran https://t.co/TeVzwTxADv
RT @seanmcarroll: If you want insight into the mindset of the Islamic State, https://t.co/9c5CqOqqnZ is the best place to visit.
Factbox - Troubled history of Iran-Saudi relations https://t.co/m0WSxS3Bny
#bahrain #sudan cut odowngrade diplomatic relations with #iran. #uae downgrades to charge d'affaire
RT @BBCBreaking: Video by so-called Islamic State showing man with UK accent should be dismissed as propaganda - PM's spokeswoman https://t
RT @Iran_Style: #Persian #breakfast in #snow at #Dizin #ski #resort before hitting #Alborz #slopes! @IranTraveling #Iran #travel https://t.
RT @iyad_elbaghdadi: Let's remember that both Iran and Saudi Arabia are counter-revolutionary. Iran helped crush Syria's and Saudi Arabia c
RT @TarekFatah: "Allah has bestowed upon Pakistanis the honour to destroy India, kill Hindus." - Pakistani Islamic cleric. https://t.co/SPJ
Apply Now - German Market Development Representative  in London, United Kingdom https://t.co/ub9LehdCxd #job
World News Britain studies Islamic State video showing alleged spies killed https://t.co/50qXziGeXD
World News Iran says Riyadh thrives on tension after relations cut https://t.co/nyDfFQmQFP
RT @MrHalimi: Syrian rebel groups express solidarity with Saudi Arabia's position in a statement. https://t.co/JyFRBOrH2A
DailyMail - Hunt for the 'new Jihadi John' who threatened David Cameron in ISIS execution video https://t.co/ygbvBgQZZo
RT @FreeBeacon: Iran Deal Backers Embarrassed By Obama Admins Sanctions Blunder https://t.co/wekB0nesDz via @Kredo0 https://t.co/uyAXgRyPZr
RT @gmanews: Iran says Saudi Arabia looking for excuse to fuel tensions https://t.co/TIDWhycfyk
@obroseyzjm hAHAHAHHAHAHAHAHA IF YOU TRULY ARE MY FRIEND STOP KILLING ME
RT @aia_24: It's the right thing to do. Especially Irans presence in Somalia spreading Shia ideology lately.  https://t.co/S6jNBRrOsF
RT @cnnbrk: Hillary Clinton says Saudi Arabias execution of 47 people raises serious questions. https://t.co/evpZCLyztP https://t.co/i97
UAE has summoned the Iranian ambassador as both the Saudis and Bahrainis severed diplomatic ties following embassy attack/executions.
RT @Reuters: Factbox: Troubled history of Iran-Saudi relations - https://t.co/dQcQS2vtMx https://t.co/v6TSDv4Q2v
Internet of Things Security Market by 2020 https://t.co/cj3fPJAdMm @MelisICP  @LaurieICP @AndrewICP @benl_icp @nadiaICP @HollyICP
RT @AlArabiya_Eng: #BreakingNews UAE downgrades Iran diplomatic representation to the level of charge daffaires https://t.co/JZCOTgsaiX
RT @COLRICHARDKEMP: Exactly the kind of cowardice we have come to expect from people like him. https://t.co/Ib7E0jqavI
#Russia To Help #Iran Reboot #Oil Industry |  https://t.co/MvnaS5cGfe #oilprice
RT @BBCBreaking: Bahrain follows Saudi Arabia and cuts diplomatic ties with Iran following attack on Saudi embassy in Tehran https://t.co/7
#SaudiCutsTiesWithIran this is just the beginning.Iran opened the hell door this time. So be ready for the burning flames.KSA is a red line
Norway's oil fund takes #france's alstom off ethics risk list #news #market https://t.co/1gOoQi5027 https://t.co/FMLKu38HcA
My analysis of Saudi vs Iran in a conflict? Iran's got nukes. Saudi's got jack shit. End of analysis.
RT @BiggBossini: ManD b like"u dont knw the capital of Iran? Bitch doesn't know ABCD &amp; who the hell cares for Tehran.. woh log bhik mangne 
Sleep Tight Polls show 22% of 1.5 billion muslims support jihad, that's 345 million in 49 Islam majority nations https://t.co/m6wqgDTXbw
RT @arabthomness: BREAKING: Both #Sudan and #Bahrain are now following #SaudiArabia in cutting diplomatic ties with #Iran
The housing market in 2016 could be even better than 2015. Is it your year to make a move? Talk to @PatrickHMcAuley! https://t.co/vRlbnd6xDg
The refurb is officially underway! Who's excited for the all-new Fish! Borough Market restaurant? https://t.co/vsGkzuekGn
RT @BehzadMoezi: Those describing Rouhani as moderate, seek 2 justify their relations w criminal #Iran'ian regime #Paris #Italy https://t.c
RT @meherbokhari: Seems like Saudia Arabia has begun consolidating alliances. Bahrain, UAE and Sudan have decided to kick out Iranian diplo
RT @soraurenfarmmkt: Let's meet at the market from 3-7. A great place to shop and have late lunch or dinner inside @SoraurenPark @WestendFo
@SamarIsntHere Snapchat and Twitter are blocked here in Iran...
@barrybateman #AGOA Gov is just trying to keep meat prices high, scared to flood the market that's all, why wil Us export sick meat.?
Rouhani : Speed-up the production of missile production https://t.co/4G0eISMjg1  https://t.co/1nzqLPURaX #No2Rouhani #Iran #terrorism
Cleric execution: Iranian diplomats ordered to leave #SaudiArabia https://t.co/csCodHTG0a
Cleric execution: Iranian diplomats ordered to leave #SaudiArabia https://t.co/JlnEOLLB1q
Cleric execution: Iranian diplomats ordered to leave #SaudiArabia https://t.co/3kEKTKLWq6
Very Right https://t.co/j93tqX3aPY
RT @meshaluk: Ironic how Iran inflates its paper tiger Nimr saying his execution was a retaliation 4 killing Alloush! Vile betrayers R no m
DailyMail - Hunt for the 'new Jihadi John' who threatened David Cameron in ISIS execution video https://t.co/57NOtQEkb3
RT @dreadlocknoah: My financial advisors for 2016 https://t.co/2neihb4Mr0
RT @jenanmoussa: #UAE has decreased level of its diplomatic ties with #Iran to the charge d'affairs level.- WAM @akhbar
RT @YoursNaughty: His thought's are killing your vision. Stop acting Blind !
RT @timesofindia: #BREAKING | Pak-backed United Jihad Council's 'Highway Squad' claims responsibility for Pathankot terror attack: TV repor
RT @NatashaFatah: Domino effect continues: Now #UAE: "Abu Dhabi lowers diplomatic representation with #Iran, reduces number of diplomats." 
RT @iyad_elbaghdadi: Al Azhar is not independent, it works for Sisi and Sisi needs Saudi money. @ContextBias
Cleric execution: Iranian diplomats ordered to leave #SaudiArabia https://t.co/wN9UrucTLV
RT @intlspectator: BREAKING: UAE has downgraded diplomatic relations with Iran, following Saudi Arabia, Bahrain and Sudan severing ties wit
RT @SullyPacino: 'Ya rab, I didn't do hajj because I don't agree with Saudi's political moves' 
Loooooool you 'modern Muslims' are an emba
RT @Reuters: Factbox: Troubled history of Iran-Saudi relations - https://t.co/dQcQS2vtMx https://t.co/v6TSDv4Q2v
RT @VoletaPomerleau: #Iran Thousands of PPL protest D plunder of their property #Iranian https://t.co/P3SpvSQQh8  #Humanrights https://t.co
RT @TawaNicolas: Iraqs female cycling champions continue to ride their own race, with the Islamic State just 25 miles away. https://t.co/v
@miracleofsound you should go into your local super market and tape "Miracle of sound" to all the itunes gift cards or use a marker on them
#Bahrain breaks off ties with #Iran
Read more: https://t.co/NS3NC7qhXe https://t.co/dOJOlCM31v
RT @intlspectator: BREAKING: UAE has downgraded diplomatic relations with Iran, following Saudi Arabia, Bahrain and Sudan severing ties wit
I aint believing a word of neither Saudi nor Iran. Theyre professional liars. Both are https://t.co/PPi8H7MuoD https://t.co/rxJ1hZdPSe
RT @RT_com: #Iran Supreme Leader's cartoon equates #ISIS with #SaudiArabia after #executions https://t.co/RaqDNTKUBd https://t.co/0UBFB7X8hY
Israel: #jcot #tcot Moscow offers to mediate between Saudi Arabia, Iran https://t.co/5ont0s0yUk
@spicy_leelee yup girl iRan to walmart
RT @DaaruBaazMehta: Negative Media failed
All oppn's political efforts failed
Man with British accent sends 'message' to David Cameron in new ISIS video https://t.co/EBSU3zucN5
RT @jenanmoussa: Bahrain follows #Saudi lead in severing ties with Iran. Eyes on UAE, Kuwait &amp; Qatar. @akhbar
RT @JPY_Kurdish: #YPG #PKK #HDP #ObamaFail #genocide
Killing #Kurds is a privilege of Turkey
&lt;#Turks shoot unborn baby inside mother&gt; https
Bahrain says it's severing ties with Saudi Arabia https://t.co/GW8KI9fZZg #news #politics #health #entertainment # https://t.co/A8vdcHlWPC
RT @BBCBreaking: Video by so-called Islamic State showing man with UK accent should be dismissed as propaganda - PM's spokeswoman https://t
Man with British accent sends 'message' to David Cameron in new ISIS video https://t.co/li6KDqlaw6
RT @intlspectator: BREAKING: UAE has downgraded diplomatic relations with Iran, following Saudi Arabia, Bahrain and Sudan severing ties wit
RT @intlspectator: BREAKING: UAE has downgraded diplomatic relations with Iran, following Saudi Arabia, Bahrain and Sudan severing ties wit
RT @ThomasErdbrink: @IlsevanBeesten Iran has borders with 17 countries, if relations cut that means isolation.
RT @News_Executive: BREAKING: The United Arab Emirates downgrades diplomatic ties with #Iran following #Saudi Arabia, Bahrain and Sudan.
The Romanian Photographer Who Documents Beauty Around The World Is Currently Killing It In India  https://t.co/l8Ye8bA07q
DailyMail - Hunt for the 'new Jihadi John' who threatened David Cameron in ISIS execution video https://t.co/VK1i4vEwbi
Saudi Arabia Heads UN Human Rights Council While Planning to Crucify a Human Rights Activist https://t.co/5Oz7ayu1Jr via @po_st
U.S. fears Saudi tensions with #Iran could affect fight against #ISIS https://t.co/zymVfVDzqN
RT @abcnews: Bahrain joins Saudi Arabia in cutting ties with Iran as row over Sheikh Nimr al-Nimr's execution continues https://t.co/mZ9QVN
RT @intlspectator: BREAKING: UAE has downgraded diplomatic relations with Iran, following Saudi Arabia, Bahrain and Sudan severing ties wit
Global News Update: Bahrain Severs Diplomatic Ties with Iran https://t.co/VBow5k8SYC
RT @BBCBreaking: Video by so-called Islamic State showing man with UK accent should be dismissed as propaganda - PM's spokeswoman https://t
Bon Voyage Ms A - 1 pallet at 1.74 cubic metres from Purley to Riyadh, Saudi Arabia. PFX151354. We hope you like it https://t.co/kjabaoeGKV
BREAKING: UAE has downgraded diplomatic relations with Iran, following Saudi Arabia, Bahrain and Sudan severing ties with Tehran.
RT @News_Executive: BREAKING: The United Arab Emirates downgrades diplomatic ties with #Iran following #Saudi Arabia, Bahrain and Sudan.
#SaudiArabia &amp; #Iran: Both have coasted economically and politically for years on the income from their oil resources.
RT @Irumf: #Altaf4InterFaithUnity
If you want Peace and don't like to be a part Saudi&amp;Iran 
RT @meherbokhari: Seems like Saudia Arabia has begun consolidating alliances. Bahrain, UAE and Sudan have decided to kick out Iranian diplo
This cough is killing me ... medic..halp
@IamnotChuckBass yeah but like who's gonna go in on saudi
RT @IanDunt: Corbyn's honourable record on Saudi Arabia puts Cameron to shame https://t.co/xPrZ3RNIpL
Corporate agencies and analysts predict market for 2016 and beyond https://t.co/owHumTeE2h
RT @raquelparungao1: @Roxy_Liquigan watched it again yesterday @market, market, waited for 4 hrs.. sold out yung 2 screening time. Haba ng 
We got word of your "sanctions threat". LOL!  We're expanding our missile program instead.  
Fake Islam, We. Nuh. Want. It. https://t.co/mwkymnR1tx
And they still believe drugs are killing the youth
RT @soulmates550: Do not use religion for propaganda &amp; grudges 
@meherbokhari Even if whole Arab world sever ties with Iran,  Pakistan must NOT!
@azkhawaja1 Sisi didn't sen his army to Yemen, and he doesn't mind dealing with Iran btw
1st #SaudiArabia, 2nd Bahrain, 3rd Sudan cut off ties w #Iran, and now UAE says it will "downgrade" relations. The fun never stops.
"With us or against us". Let's hope better sense prevails as the spill out will be immense all over.  https://t.co/QjEaHlmzWw
And Nimr was against both !! https://t.co/RMAiW2IxLX
Camerons response to Saudi executions shameful  Peter Tatchell | https://t.co/MVIRTaNQ4e
Saudi succeeding in pushing the region into all out sectarian war, to postpone the inevitable fall of the Hause of Saud, sacrifice millions
RT @britishmuseum: Find inspiration in free talks this week on ancient Iran, Japanese porcelain &amp; ancient Egypt https://t.co/E121Ws1cT8 htt
RT @TRobinsonNewEra: Islam is still rooted in the values of the dark ages  and until we accept that, we will never get rid of radicalism h
Which then sparked the embassy attack. Not saying it's justified, but neither was mass execution. Not as simple as some seem to make it.
RT @hkstream: #BI It's a global market rout https://t.co/RulxYWltky
RT @londil: Will the US have influence on Saudi further action threatening also Syrian peace talks?
Pity Adam Szubin, a dedicated public servant who has been thrown under the bus by the Obama administration.
RT @borzou: With billions in trade ties, UAE decides to downgrade rather than sever Iran ties. https://t.co/IG8eJLR11b
Iran pressures Nigeria, demands the release of top Shia leader https://t.co/A6G5gFQG2e #BBCAfricaLive https://t.co/1a4DBwvZgQ
RT @timfarron: Government urged to reveal its role in getting Saudi Arabia a UN human rights role https://t.co/RSbhZF7W9y
UK studies latest video threats issued by Islamic State extremists claiming to kill 'spies' https://t.co/sc58zJ5VRA
ha ha ha ha ha ha.... CC: @Leopard212 - we just discussed a while ago. https://t.co/6uBXR3ynxC
dude is a dumb ass duche bag.. or as the star in the recent move "Spy" put it, a "bag of dicks".
RT @ELBINAWI: Bahrain detains another Shia cleric https://t.co/SvRV74rWLP
RT @abcnews: Bahrain joins Saudi Arabia in cutting ties with Iran as row over Sheikh Nimr al-Nimr's execution continues https://t.co/mZ9QVN
RT @4FreedominIran: Republican Editorials: In #USA - #Iran dealings much remains uncertain #MTP #ccot #FNS https://t.co/a6wE9aipHa https://
RT @mylalabojuqi: Why chinas stock market crisis spread: The most surprising aspect of Chinas recent stock market crisi... https://t.co/K
#business #retail These are the biggest risks facing the world in 2016 https://t.co/nY66A8haJV
RT @FunderClub: Is This the End of Meat? https://t.co/GgH0TAPEt2 Revolutionizing Food #Farm365 #Vegan #Veg #NYSE #Commodity #Market https:/
RT @europenewsdepot: Bahrain cuts diplomatic ties with Iran: Bahrain follows Saudi Arabia and cuts diplomatic ties wi... https://t.co/A1NgV
#business #retail Bahrain follows Saudi in cutting ties with Iran https://t.co/5C8L7HjpIP
Farmers market training offered by UT Extension #coopext https://t.co/kTsTp6lgbB https://t.co/z13OQsWKbs
Trainers about to make a killing
RT @HomoFanboy: @PersianFarrah how? How is she killing natives and taking over their land? She's not appropriating white culture in these p
Oil rises as market ponders scale of future Iran exports https://t.co/BOKVmNrnlC
RT @TarekFatah: A rose by any other name is still a rose, except in this case @GauuravSawant its the poison ivy called ISI. @ShujaUH https:
RT @GTeggart: David Cameron must do more for #refugees this year #refugeecrisis #refugeeswelcome https://t.co/th290IqQtb https://t.co/sZ0o9
It's a global market rout https://t.co/M30VKMJYVi
RT @haaretzcom: Bahrain aligns with Saudi Arabia, expels Iranian diplomats https://t.co/cOSN2Ji1Do https://t.co/xMH2CfyqC0
RT @Yungflah: I cried when the baby cried https://t.co/M0auGEkVWW
Man with British accent sends 'message' to David Cameron in new ISISvideo https://t.co/G6YwFEty5w https://t.co/DYLbIok5OY
#business #retail It's a global market rout https://t.co/gt0N6xMxpO
Saudi Arabia..and now Bahrain.. has severed diplomatic ties with Iran
If you don't say you're against #Saudi judicial massacre, @David_Cameron, people will assume you're in favour of it. https://t.co/iCCMMMfmtt
Me and the #lights at the #Edinburgh #winterwonderland market last night! So shiny! #holiday @ https://t.co/4HnaglTDAD
#business #retail Here's your complete preview of this week's big market-moving events (DJIA, SPY, SPX, QQQ, BOND, https://t.co/D33fyz59GB
RT @BREAKING_PTV: 5 civilians killed, 8 injured as Saudi warplanes hit separate locations in Huydaydah, Sanaa provinces https://t.co/aiTqe
New Sanctions are needed to prevent Iran from acquiring nuke bomb https://t.co/S4KxcDLlWS  https://t.co/n5OHYzaC1q #No2Rouhani #Iran
#Sudan joins #Saudi#UAE and #Bahrain in the severing of ties interesting dev considering Sudan has had close ties with #Iran in the past
@Tasnimnews_EN @DrAAbdullah @afgexecutive looks like he is following all the 'right' people... #Tehran
RT @PHREUTERS: Sudan expelled Iran's ambassador , Fars news agency
RT @alra7ala_: The Islamic State takes control of two military barracks in Samarra after a martyrdom operation https://t.co/FhxMJh0NV5
This girl's boyfriend looks /exactly/ like the black guy from The Amazing Spiderman &amp; we're both dying rn
Send help https://t.co/eU2rCV0Qr6
The fact that market is waking up to something it longed ignored does not make it "news".
RT JobsAtBarnabas Financial Clearance Rep - Barnabas Health (Corp): (#TomsRiver, NJ) https://t.co/wEBsSTcqAV #Accounting #Job #Jobs #Hiring
Electric Submersible Pump Market : Global Market Opportunity Assessment Study 2019. https://t.co/NRk63auivK
RT @latimes: Following Saudi Arabia, Bahrain also says it will sever its diplomatic ties to Iran https://t.co/SWpoiGwRig https://t.co/nsdf2
RT @FloBaribeau:  MAKE A DIFFERENCE 
STOP BUYING FUR THAT'LL  STOP THE KILLING   https://t.co/ZrY49VIzXg
Oil prices volatile after Saudi Arabia cuts ties with Iran https://t.co/vs1Ewe7TCg
RT @GOT7trash_: I spy with my eyes two small hearts and a handsome guy.  #jackson https://t.co/rBcf9ZDAvV
Some of Saudi Arabias executions understandable, says ex-UK ambassador https://t.co/1E2uNEnXmJ surely dissolution not 'disillusion' of KSA
RT @islandmorning: What to do if your New Year's resolution is to reduce your debt? Financial advice in just a moment on 96.1 #pei
RT @taslimanasreen: 'Public beheadings are the only form of public entertainment in Saudi Arabia, aside from football matches.'
RT @intlspectator: BREAKING: UAE has downgraded diplomatic relations with Iran, following Saudi Arabia, Bahrain and Sudan severing ties wit
RT @MWAHPodcast: I spy with my little eyes a Primarch Corax model from #Forgeworld https://t.co/58xfT1xWTl
RT @QulshTM: If #Iran want to stop #SaudiArabia all it needs to do is flood the oil market with cheap oil, I mean cheap, like $1 Per Barrel.
Oil surges on Saudi Arabia, Iran tensions as 2016 trading starts - Business Today https://t.co/yhVOIctMCL via @bt_india
RT @sexyjimmybond: Bond girl @MelenaMariaRya THE SPY WHO FLASHED ME #007 https://t.co/N5bIYpCjtl
RT @sophybee1: @darren_dazmav @maynon2013 @entigo  No conflict of interest with Murdoch's press monopoly war propaganda then https://t.co/N
RT @TreeShepherdUK: @TwistRise THE local market supporting #Lambeth people on benefits to trade support 28th Jan 3-8pm @lambeth_council htt
Islamic cleric provokes Pakistanis to destroy idol worship in India, wipe out Hindus https://t.co/0EEcfaMvLK
RT @COLRICHARDKEMP: Exactly the kind of cowardice we have come to expect from people like him. https://t.co/Ib7E0jqavI
Man with British accent sends 'message' to David Cameron in... https://t.co/FAGTwwt5xZ | https://t.co/LXOjU2stww https://t.co/LZ4BDVs4Ib
RT @rawrkyadav: There is no point left 2 hold FS level talk with  Pak on 15 Jan.India shd take hardline approach.We cant afford any more ki
BBCBreaking : Video by so-called Islamic State showing man with UK accent should be dismissed as propaganda - PM's  https://t.co/jtXyAWhuXZ
RT @bahdiplomatic: MOFA condemns the two terrorist attacks on Saudi embassy in Tehran and its consulate in Mashhad in Iran
RT @CRNetInt: #AtenaFarghadani still in prison in #Iran with no appeal. International community continues to call for her release. https://
BBCBreaking: Video by so-called Islamic State showing man with UK accent should be dismissed as propaganda - PM's spokeswoman 
RT @TheBlazeNOW: DUBAI, United Arab Emirates (@AP) - United Arab Emirates state-run news agency says country to downgrade diplomatic ties w
RT @TechnicallyRon: If you replace the subject in David Cameron's tweets to 'Your mum' it makes his timeline almost bearable https://t.co/7
@ajam Interesting to see whether the corrupt dictatorship in Saudi Arabia prevails over the islamonazi in Iran.
Need to Know: Warning: The stealth bear market is about to show its teeth https://t.co/3sf32rTTuT  #Economy
RT @fatima_7297: Best Jihad for women: 
The Prophet (PBUH) said: The best Jihad (for women) is Hajj Mabrur. (Bukhari, Vol 2, 595) #_
Markets remain in distribution. $ES_F close anytime this wk below $198 would be sign of weakness. FYI: $SPY dip buyers $195 gap #patience
RT @ahramonline: BREAKING: Bahrain follows Saudi in cutting ties with Iran https://t.co/zSyGJ3tBcI https://t.co/iG4WuESqnu
Iran Sanctions Might Be Lifted in January as Atomic Gear Removed https://t.co/4kP6RaZEDu via @business
Bahrain Severs Ties With Iran Afte... https://t.co/kz1tQBuLyE via @kelvinogwu #MrWorld | https://t.co/jWupZVJdSO https://t.co/D0UmoGX91T
It's Financial Suicide To Own a Home https://t.co/JX3WZbelei
RT @EconBizFin: Financial-technology will snap at the heels of banks in 2016 https://t.co/2PYUnropZu https://t.co/CW4XL1TYrY
https://t.co/bxJWbwA5te #ecomm #business #international #ecommerce
Saudis give Iranian diplomats 24 hours to leave ith Iran fo... https://t.co/d4UoByebZd | https://t.co/twnsWjIGh9
RT @Irumf: #Altaf4InterFaithUnity
If you want Peace and don't like to be a part Saudi&amp;Iran 
RT @FreeBeacon: Iran Deal Backers Embarrassed By Obama Admins Sanctions Blunder https://t.co/wekB0nesDz via @Kredo0 https://t.co/uyAXgRyPZr
Saudis Move To Cut Ties With Iran Is Really Bad For The Region https://t.co/SrhTP8fGxB
Saudi Arabia breaks off ties with Iran https://t.co/gcQvJdBOHn | https://t.co/twnsWjIGh9
It's a global market rout - REUTERS/Carlos Gutierrez It's 2016's first day of trading, and markets around the w... https://t.co/GNA7pTdI0g
Britain issues careful condemnation of ally Saudi Arabia https://t.co/zErPoJmftk | https://t.co/twnsWjIGh9
RT @intlspectator: BREAKING: UAE has downgraded diplomatic relations with Iran, following Saudi Arabia, Bahrain and Sudan severing ties wit
RT @FreeBeacon: Iran Deal Backers Embarrassed By Obama Admins Sanctions Blunder https://t.co/wekB0nesDz via @Kredo0 https://t.co/uyAXgRyPZr
Why not spend them some lovely flowers or a tasty treat? 
Come see us- tayler James flowers, 53 market street, Heywood
Saudi Arabia cuts diplomatic ties with Iran https://t.co/2MrYQFyikx | https://t.co/twnsWjIGh9
New Jihadi John appears to kill 5 in Islamic Statevideo https://t.co/naVHpYhaBk https://t.co/MqzlPRJ2zt
RT @4FreedominIran: Man linked to #Iran'ian regs terrorist Quds force sentenced to death on ... https://t.co/sHttf2PAOf https://t.co/iW8IP
RT @Ostrov_A: According to @khamenei_ir: "no organized infringement in elections has ever happened" in #Iran. Right. And I'm Santa https://
RT @ThomasErdbrink: And now Sudan also says it is cutting its ties with Iran - Al Arabia reports so must be triple checked first
Political protesters executed in Saudi Arabia  and those on death row https://t.co/94LTfMPi0d | https://t.co/twnsWjIGh9
RT @BBCBreaking: Bahrain follows Saudi Arabia and cuts diplomatic ties with Iran following attack on Saudi embassy in Tehran https://t.co/7
RT @borzou: Wow. Sudan. That was not expected. https://t.co/RVhb7U0yrz
Retweeted The Economist (@EconBizFin):
Financial-technology will snap at the heels of banks in 2016... https://t.co/tkcW0Lksgi
RT @iyad_elbaghdadi: Let's remember that both Iran and Saudi Arabia are counter-revolutionary. Iran helped crush Syria's and Saudi Arabia c
RT @bahdiplomatic: Bahrain reiterates solidarity with Saudi Arabia in the decisions it takes to counter terrorism and extremism https://t.c
@CertifiedTrolll Report says still 2 militants alive?
RT @AP: BREAKING: United Arab Emirates state-run news agency says country to downgrade diplomatic ties with Iran.
RT @BioenergyIntl: Malaysia losing market share due to lower refined #palmoil exports @NST_Online https://t.co/e00g8ZALRC RT@mpocHQ https:/
RT @iyad_elbaghdadi: Sudan has just severed diplomatic ties with Iran. So now that's Saudi Arabia, Bahrain, Sudan.
RT @NewsweekME: #BREAKING: UAE downgrades diplomatic ties with Iran and limits the number of Iranian diplomats in the country - state news 
As Saudi Arabia severs ties with Iran, questions loom in volatile region - CNN https://t.co/PsLxxDGZjj #MvDint
RT @global_awar: #Middle East Tension: UAE lowers its diplomatic mission personnel and representation in #Tehran.
RT @UAENews: UAE reduces diplomatic representation with Iran https://t.co/x3XbnFZrMQ
RT @YemenPostNews: #UN still SILENT even after 155,000 Saudi airstrikes bombard #Yemen for 286 days killing 1000s of civilians. # http
 https://t.co/SfU24QOtiY https://t.co/Nzo3vKXcDn
RT @iyad_elbaghdadi: Sudan has just severed diplomatic ties with Iran. So now that's Saudi Arabia, Bahrain, Sudan.
RT : I guess this is the season to be forgiving even in Saudi Arabia..... https://t.co/uS0wCaBRVV UFPnews: I gues https://t.co/tJG4SOFDmZ
RT @30secthrowbacks: The Fugees - Killing Me Softly With His Song (January 1973) https://t.co/iaq8d9ghEG
Urgent appeal: there is a growing fear that #Iran plans 2 mass execute Sunni https://t.co/DW0j0dsg36 https://t.co/hLv6VJ8GAk #No2Rouhani
Your Monday Briefing: Saudi Arabia, Oregon, 'Downton Abbey' - New York Times https://t.co/fIk2KN6irC
RT @BuzzFeedNews: Saudis Move To Cut Ties With Iran Is Really Bad For The Region https://t.co/SrhTP8fGxB
RT @iyad_elbaghdadi: Let's remember that both Iran and Saudi Arabia are counter-revolutionary. Iran helped crush Syria's and Saudi Arabia c
Iran Predicts 'Divine' Vengeance After Saudis Execute Shi'ite Cleric &gt;&gt;&gt;https://t.co/ElTcW48NJY
Iran Predicts 'Divine' Vengeance After Saudis Execute Shi'ite Cleric &gt;&gt;&gt;https://t.co/Xf048C8zcx
Iran Predicts 'Divine' Vengeance After Saudis Execute Shi'ite Cleric &gt;&gt;&gt;https://t.co/yihoIVg0HA
Iran Predicts 'Divine' Vengeance After Saudis Execute Shi'ite Cleric &gt;&gt;&gt;https://t.co/dyTTw8s9yH
Iran Predicts 'Divine' Vengeance After Saudis Execute Shi'ite Cleric &gt;&gt;&gt;https://t.co/v5YQQJct6s
Iran Predicts 'Divine' Vengeance After Saudis Execute Shi'ite Cleric &gt;&gt;&gt;https://t.co/YFBCXhMi12
Iran Predicts 'Divine' Vengeance After Saudis Execute Shi'ite Cleric &gt;&gt;&gt;https://t.co/voRkBXToSy
Iran Predicts 'Divine' Vengeance After Saudis Execute Shi'ite Cleric &gt;&gt;&gt;https://t.co/ONEJ6VmL5p
Iran Predicts 'Divine' Vengeance After Saudis Execute Shi'ite Cleric &gt;&gt;&gt;https://t.co/Lz3fPVqmHT
Man with British accent sends 'message' to David Cameron in new ISIS video #military https://t.co/YG7FTbTBu8 https://t.co/jo0TQgGGGJ
Man with British accent sends 'message' to David Cameron in new ISIS video https://t.co/8DhvSNZ5wV
Why can't we make a "no more killing in the name of God" rule. Isn't it God that created the people that are being killed?
#Iran #News Defiant Iran Pledges to Ramp Up Missile Program, in Challenge for Obama https://t.co/RP34YKmrzK
Iran Predicts 'Divine' Vengeance After Saudis Execute Shi'ite Cleric &gt;&gt;&gt;https://t.co/UEZNNVCVGw
Iran Predicts 'Divine' Vengeance After Saudis Execute Shi'ite Cleric &gt;&gt;&gt;https://t.co/uDAPpE3DuZ
Iran Predicts 'Divine' Vengeance After Saudis Execute Shi'ite Cleric &gt;&gt;&gt;https://t.co/RV51jwIALG
Iran Predicts 'Divine' Vengeance After Saudis Execute Shi'ite Cleric &gt;&gt;&gt;https://t.co/uhE95PXEuo
Iran Predicts 'Divine' Vengeance After Saudis Execute Shi'ite Cleric &gt;&gt;&gt;https://t.co/iB3tL0IWRJ
Proclad launches 3rd plant for CRA-clad pipes, spools, fittings https://t.co/GyGh5Rxc53 #Saudi #Business
Iran Predicts 'Divine' Vengeance After Saudis Execute Shi'ite Cleric &gt;&gt;&gt;https://t.co/9x4bxpyEd7
RT @itssixwordstory: You hurting yourself is killing me.
Iran Predicts 'Divine' Vengeance After Saudis Execute Shi'ite Cleric &gt;&gt;&gt;https://t.co/JPYKu1iWQ1
Iran Predicts 'Divine' Vengeance After Saudis Execute Shi'ite Cleric &gt;&gt;&gt;https://t.co/rfzgnhqvir
RT : Classified meeting between US and Shi'a cleric Sheikh Nimr Al- who was executed by Arabia today  https://t.co/RwZi3OLkJF
Is Greater Financial Inequality Inevitable? https://t.co/kX4udYrEAQ https://t.co/KPHkv5VqD2
80-Year-Old Tokyo Fish Market Holds Final New Year Auction https://t.co/086FpijykU https://t.co/Ul8utyxgxi
RT @mirliaquat: Ft Hon David Cameron MP: plz ban jihadis &amp; Wahabi ideology in UK. @EricAvebury @SteveReedMP @LondonTimes  https://t.co/qs4l
@BlackSpruceMC BoE says $TWTR helps make market predictions &amp; we help them $BHI $BG $FPM https://t.co/zS6zeFebN1 https://t.co/eWUhwSnkhJ
Reuters: Factbox: Troubled history of Iran-Saudi relations - https://t.co/zzuUUASbaf https://t.co/8L7S7yqCtY
RT @abasinfo: #Iran VP said the Saudi decision to cut diplomatic ties w Iran is emotional, illogical &amp; hurried &amp; #SaudiArabia will lose &amp; s
Bahrain to cut diplomatic ties with Iran, official says https://t.co/GRLBFQwoeG https://t.co/2B9bNqivYb
RT @VisheshMarwah: #RSS / #HINDUTVA / #BJP RESPONSIBLE FOR #TERRORISM IN #INDIA
Iran Predicts 'Divine' Vengeance After Saudis Execute Shi'ite Cleric &gt;&gt;&gt;https://t.co/dSnBC7Rfib
United Arab Emirates reduces level of diplomatic representation with Iran - @wamnews https://t.co/fkPDJN9q4t #News
Iran Predicts 'Divine' Vengeance After Saudis Execute Shi'ite Cleric &gt;&gt;&gt;https://t.co/CfDBwZuzEr
Iran Predicts 'Divine' Vengeance After Saudis Execute Shi'ite Cleric &gt;&gt;&gt;https://t.co/BMARSPFLC0
Iran Predicts 'Divine' Vengeance After Saudis Execute Shi'ite Cleric &gt;&gt;&gt;https://t.co/YuopscJUlA
Iran Predicts 'Divine' Vengeance After Saudis Execute Shi'ite Cleric &gt;&gt;&gt;https://t.co/ZNmcweO5UN
5 Photos Fire Guts Abdulkadir Kure Market In Minna, 50 shops razed, Over N100m Lost https://t.co/cQEtq0xAC6 https://t.co/lHmFPxbp61
When I saw that 47 were executed in Saudi Arabia at the same time I couldn't comprehend it. I disagree w capital punishment in all forms!
Yes...ancillary victims of this strategy include Russia and Iran but make no mistake the target US fracking industry https://t.co/RnZNymlcm4
NCR Corporation Job Vacancy for a Financial Controller in Lagos, Nigeria https://t.co/2NYAgXi84c APP= https://t.co/thfjNZyKTd
United Arab Emirates reduces level of diplomatic representation with Iran - @wamnews https://t.co/AEcWUXDzgR
Iran Predicts 'Divine' Vengeance After Saudis Execute Shi'ite Cleric &gt;&gt;&gt;https://t.co/nTxAsVqnA1
Iran Predicts 'Divine' Vengeance After Saudis Execute Shi'ite Cleric &gt;&gt;&gt;https://t.co/wbHO04Kc4k
Iran Predicts 'Divine' Vengeance After Saudis Execute Shi'ite Cleric &gt;&gt;&gt;https://t.co/4YjCmoW9Nv
Bahrain cuts diplomatic ties with Iran  https://t.co/7RRm49waSu
Iran Predicts 'Divine' Vengeance After Saudis Execute Shi'ite Cleric &gt;&gt;&gt;https://t.co/k7o7VcDuBi
Iran Predicts 'Divine' Vengeance After Saudis Execute Shi'ite Cleric &gt;&gt;&gt;https://t.co/gofZ3cLMzo
United Arab Emirates reduces level of diplomatic representation with Iran - @wamnews https://t.co/pV7anoVEYt
United Arab Emirates reduces level of diplomatic representation with Iran - @wamnews https://t.co/id89o0JDtd
United Arab Emirates reduces level of diplomatic representation with Iran - @wamnews https://t.co/mfD2wZ8aiK
.#Saudi Arabia is just one of Israel's dogs at work genociding Arabs from ME.  @binbanii @ashalrathore @aslamkhantanoli #Yemen
5 Photos Fire Guts Abdulkadir Kure Market In Minna, 50 shops razed, Over N100m Lost https://t.co/gMY8aUihWJ https://t.co/XQPl0CgSfa
At @PressSec 12:30 Brief - Obama, AG Lynch Gun Control; Saudi-Iran Crisis Rages; More, Later @JCBua @whpresscorps https://t.co/NGOZZl1bFK
United Arab Emirates reduces level of diplomatic representation with Iran - @wamnews https://t.co/Sq4kNoLAbg
@gueriiita_ will never get old even the video its futuristic they killing it
Samsung warns of difficult financial year to come - ZDNet https://t.co/mRTdqV83LI
Alibaba's Ant Financial says seeking funds ahead of planned IPO - Reuters https://t.co/kQqvX7l5pZ
RT @markets: Chinese stocks crash, markets tumble around the world and Middle East tensions get even higher. Welcome to 2016. https://t.co/
5 Photos Fire Guts Abdulkadir Kure Market In Minna, 50 shops razed, Over N100m Lost https://t.co/NpSMoIlDbs https://t.co/6zBg2BdVxP
RT @haaretzcom: Bahrain aligns with Saudi Arabia, expels Iranian diplomats https://t.co/cOSN2Ji1Do https://t.co/xMH2CfyqC0
#Libya Developing:#ISIS Attack Oil Port of Sidra https://t.co/YSrnXzydEP | .@EANewsFeed
Alibaba's Ant Financial says seeking funds ahead of planned IPO - Reuters https://t.co/MMRikwFZOL
5 Photos Fire Guts Abdulkadir Kure Market In Minna, 50 shops razed, Over N100m Lost https://t.co/AD8DwTr7pI https://t.co/g3UyrrIhQH
Alibaba's Ant Financial says seeking funds ahead of planned IPO - Reuters https://t.co/hS3pgN4Fqd
Iran Predicts 'Divine' Vengeance After Saudis Execute Shi'ite Cleric &gt;&gt;&gt;https://t.co/IC8L6BMeLs
Iran Predicts 'Divine' Vengeance After Saudis Execute Shi'ite Cleric &gt;&gt;&gt;https://t.co/vWWFp7AAv8
Iran Predicts 'Divine' Vengeance After Saudis Execute Shi'ite Cleric &gt;&gt;&gt;https://t.co/NlOOYN5IVl
"Iran, with all of the money and all else given to them by Obama, has wanted a ..."  https://t.co/SnoFKL4YJA
Iran Predicts 'Divine' Vengeance After Saudis Execute Shi'ite Cleric &gt;&gt;&gt;https://t.co/rFmKUYdxdD
#Gold +1%. Growing tensions between #SaudiArabia and #Iran. #Bahrain recalls diplomatic staff
United Arab Emirates reduces level of diplomatic representation with Iran - @wamnews https://t.co/FNFEy1SLZx
RT @ian_black: #Bahrain, #Sudan, #UAE all cutting/downgrading ties with #Iran. #Tehran embassy attacks look like own goal.
Iran Predicts 'Divine' Vengeance After Saudis Execute Shi'ite Cleric &gt;&gt;&gt;https://t.co/HarfINM4CD
5 Photos Fire Guts Abdulkadir Kure Market In Minna, 50 shops razed, Over N100m Lost https://t.co/7hrI8Ul7pQ https://t.co/sVn4zBwbnu
United Arab Emirates reduces level of diplomatic representation with Iran - @wamnews https://t.co/2HYc0ukE4D
Iran Predicts 'Divine' Vengeance After Saudis Execute Shi'ite Cleric &gt;&gt;&gt;https://t.co/WwFPqxVPYr
RT @4FreedominIran: #Congress furious of White House over #Iran Sanctions delay https://t.co/lEYWmpiypJ https://t.co/GtYpYBhoyY #USA #MTP #
Iran Predicts 'Divine' Vengeance After Saudis Execute Shi'ite Cleric &gt;&gt;&gt;https://t.co/B1IJ7mQooP
5 Photos Fire Guts Abdulkadir Kure Market In Minna, 50 shops razed, Over N100m Lost https://t.co/cs1KRRG1yA https://t.co/vWQEjtBE8S
@PHSportsGoddess depends on how many plays Brandon Boykin makes... Wait... JihaD
RT @ianbremmer: Saudi Arabia formally breaks diplomatic ties with Iran. 
And all the Middle East proxy wars just got sharper.
Bahrain Cuts Diplomatic Relations With Iran Following Storming of Saudi Missions - State News Agency https://t.co/lgMKOefsUX #forexnews
RT @cerenomri: Iran's charm offensive is proving less effective in the Middle East than it is in, say, Washington. https://t.co/aVmAPje1FA
5 Photos Fire Guts Abdulkadir Kure Market In Minna, 50 shops razed, Over N100m Lost https://t.co/qwgwl5S7Nk https://t.co/UJWE501PmW
RT @BradThor: Okay, I'll bite. Let's start w/  how much Hillary hauled in from Saudi for the #ClintonFoundation. #rootofallevil https://t.c
Bahrain Calls for Iranian Diplomats to Leave Bahrain Within 48 Hours https://t.co/Rc1ohci5AW #forexnews
RT @LindaSuhler: Muslims Riot Over Death of Muslim Cleric, Silent Over Genocide of Christians
ABC News: The Latest: UAE Downgrades Diplomatic Ties to Iran
Brazil's Real Weakens 1 Pct Against U.s. Dollar in Spot-Market Trading https://t.co/Nx09xVprUe #forexnews
RT @therussophile: Any differences? Iran Supreme Leader equates ISIS with Saudi Arabia afterexecutions https://t.co/GLwsDj3nYF https://t
Gary Powers: The U2 spy pilot the US did not love https://t.co/U5NVNstH7I | https://t.co/ro6GuEuV5a https://t.co/6huP7y9YKm
5 Photos Fire Guts Abdulkadir Kure Market In Minna, 50 shops razed, Over N100m Lost https://t.co/BdyCceaSWQ https://t.co/zdcqvUX6pg
A look at the long-fraught relationship between Saudi Arabia and Iran https://t.co/OWrdi6tDFC https://t.co/zczBwt4ijq
5 Photos Fire Guts Abdulkadir Kure Market In Minna, 50 shops razed, Over N100m Lost https://t.co/zpDECBIZLt https://t.co/sKrHEQCXcQ
RT @twistools_en: Man with British accent sends 'message' to David Cameron in new ISIS video https://t.co/Sdn6yN1LRx https://t.co/BRcUBpToqb
RT @BBCBreaking: Video by so-called Islamic State showing man with UK accent should be dismissed as propaganda - PM's spokeswoman https://t
5 Photos Fire Guts Abdulkadir Kure Market In Minna, 50 shops razed, Over N100m Lost https://t.co/uxcrHHG8nX https://t.co/pS8Q1m8491
5 Photos Fire Guts Abdulkadir Kure Market In Minna, 50 shops razed, Over N100m Lost https://t.co/C2QuQfVhKU https://t.co/Lw5ciebh9t
5 Photos Fire Guts Abdulkadir Kure Market In Minna, 50 shops razed, Over N100m Lost https://t.co/mNDU4QikhT https://t.co/dVye0kG3Zf
Brazil's Real Weakens 2 Pct Against U.s. Dollar in Spot-Market Trading https://t.co/vqEa4W8j5c #forexnews
RT @Reuters: Factbox: Troubled history of Iran-Saudi relations - https://t.co/dQcQS2vtMx https://t.co/v6TSDv4Q2v
Islamic State video should be treated as propaganda - Cameron https://t.co/1fZ2qnS7QY https://t.co/hCADXznDBh
New Jihadi John appears to kill 5 in Islamic Statevideo https://t.co/4mlfU2BGP9 https://t.co/rXVH98XeDZ
Iran Predicts 'Divine' Vengeance After Saudis Execute Shi'ite Cleric &gt;&gt;&gt;https://t.co/75iy3zJFrS
Iran Predicts 'Divine' Vengeance After Saudis Execute Shi'ite Cleric &gt;&gt;&gt;https://t.co/9t9nbRaOPn
Iran Predicts 'Divine' Vengeance After Saudis Execute Shi'ite Cleric &gt;&gt;&gt;https://t.co/apieQhL45D
Iran Predicts 'Divine' Vengeance After Saudis Execute Shi'ite Cleric &gt;&gt;&gt;https://t.co/TiCzioVDhD
Iran Predicts 'Divine' Vengeance After Saudis Execute Shi'ite Cleric &gt;&gt;&gt;https://t.co/Uzz9BXHJ4Z
Iran Predicts 'Divine' Vengeance After Saudis Execute Shi'ite Cleric &gt;&gt;&gt;https://t.co/8QLPyBrPN7
Iran Predicts 'Divine' Vengeance After Saudis Execute Shi'ite Cleric &gt;&gt;&gt;https://t.co/pKZ9xh9h1o
RT @intlspectator: BREAKING: UAE has downgraded diplomatic relations with Iran, following Saudi Arabia, Bahrain and Sudan severing ties wit
Iran Predicts 'Divine' Vengeance After Saudis Execute Shi'ite Cleric &gt;&gt;&gt;https://t.co/ng7KhuLYFM
Oil could break below $20 this year as tensions simmer between Iran and Saudi Arabia, John Kilduff said.
Awkward! Madonna posts picture with daughter Lourdes, but Lady Gaga has been ... - Digital Spy https://t.co/BC0ZCbxOj7 #ladygaga
Iran Predicts 'Divine' Vengeance After Saudis Execute Shi'ite Cleric &gt;&gt;&gt;https://t.co/xFcirjepvY
#Marketing How to Market Your Website Without Spending a Penny! https://t.co/xfxxtCQxR9
RT @TheNationNews: Cleric execution: Iranian diplomats ordered to leave #SaudiArabia https://t.co/wN9UrucTLV
United Arab Emirates reduces level of diplomatic representation with Iran - @wamnews https://t.co/mJetgmJMIL
RT @niumestreetart: "Under the bridge in Isfahan, Iran you can find pretty cool #art See more: https://t.co/PyVWjMMMhx #streetart #graffiti
RT @EtonOldBoys: Why did Milliband allow the Tories to blame Labour for the Global Financial Crisis everyday for 5 years, thats why Labour 
RT @MylesDyer: Press Association needs some journalism 101 - Don't claim something that is proven untrue by the accompanying video! https:/
RT @iyad_elbaghdadi: Let's remember that both Iran and Saudi Arabia are counter-revolutionary. Iran helped crush Syria's and Saudi Arabia c
Challenges Mounting For Medallion Financial Entering 2016 https://t.co/xyBHNEAh1L $TAXI
RT @mehrumezza: The countries breaking diplomatic ties with Iran must have forgotten it was Saudi occupied Arabia that executed 47 men to m
Bahrain joins Saudi Arabia and severs diplomatic ties with Iran ... https://t.co/4HA3cYZU06
RT @real_sumaira: No one can stop us to do hajj, we'll not allow anyone for doing wrong propaganda against Islam #__
RT @washingtonpost: Saudi Arabia has a giant mess on its hands https://t.co/UPkRQBu1ML
RT @INNOCENT_E_I: THIS is why you need to sign  - please RT when you have - 
https://t.co/fpAw2hPoWS https://t.co/UmxBDqXZS2
What the liberation of Ramadi means for Iraq, Iran, and the U.S. https://t.co/BxLmm6MI2A
TEHRAN : Explore more news and get analytics https://t.co/Hkr8I7zRJd
Challenges Mounting For Medallion Financial Entering 2016 https://t.co/DOq9RwolVx $TAXI
RT @washingtonpost: Saudi Arabia has a giant mess on its hands https://t.co/UPkRQBu1ML
#Iran accuses #SaudiArabia of stoking regional tension https://t.co/ynfmAUfmr2
RT @BBCAfrica: Iran pressures Nigeria, demands the release of top Shia leader https://t.co/A6G5gFQG2e #BBCAfricaLive https://t.co/1a4DBwvZgQ
Challenges Mounting For Medallion Financial Entering 2016 https://t.co/stJ1HwSJXW $TAXI
In Saudi Arabia we are Sunnis not Wahhabis. We can't be something that doesn't exist in reality!!!
RT @Reprieve: #SaudiExecutions: @Independent on the political protesters who were killed  and those still on death row: https://t.co/fVDu2
A #Muslim shouldn't let politics sway his principles. #Sectarianism is against the Quran. #Sunni #Shia #Saudi #Iran https://t.co/SAp67MpF6b
RT @pdacosta: Depleted: #China's foreign exchange reserves https://t.co/NmwW4EKfCj https://t.co/4DPei3L7Op
RT @TIME: A recent history of the rivalry between Iran and Saudi Arabia
@MichaelVaughan @Aggerscricket NFL market a minority sport very well selling Wembley out 3 times in a month cricket must learn
Nebraska Book Holdings extends financial reporting deadlines. https://t.co/I7sdcm7td9
"Saudi Arabia Cuts Diplomatic Ties With Iran, Foreign Minister Says https://t.co/byhCTUWSxb #worldnews #news"
@BBCBreaking We dismiss most of what we see on the BBC as propaganda love.
RT @wikileaks: WikiLeaks docs show UK in secret deal to place #Saudi on #UNHRC https://t.co/vbo0s4HUu6 #Nimr https://t.co/mHeNUY2J9e
RT @intlspectator: Women in labour force for every 100 men
5 Photos Fire Guts Abdulkadir Kure Market In Minna, 50 shops razed, Over N100m Lost https://t.co/zxYeZuO26o https://t.co/wMy88FOc2N
NCR Corporation Job Vacancy for a Financial Controller in Lagos, Nigeria https://t.co/UpGLpxI45Q
Chinas market nosedive triggers shutdown, sparks fears for 2016 /via @globeandmail https://t.co/bvPt79Gr1W
"Saudi Arabia Cuts Diplomatic Ties With Iran, Foreign Minister Says https://t.co/4UMa5FmOiJ #worldnews #news"
RT @iyad_elbaghdadi: I don't think the UAE will sever ties with Iran. But I think Egypt is being pressured into doing something (I don't th
RT @meshaluk: The Saudi embassy in #Tehran this morning! Will remain closed until supreme leader bows &amp; issues an OFFICIAL APOLOGY https://
I don't think Saudi Arabia planned on it but felt it had to do something after the storming of the embassy. @Mwforhr @dhruvster @johnjdejong
RT @ian_black: #Bahrain, #Sudan, #UAE all cutting/downgrading ties with #Iran. #Tehran embassy attacks look like own goal.
Man with British accent sends 'message' to David Cameron in new ISIS video https://t.co/X72lKcAePD https://t.co/0jl1wQ9thZ
Ant Financial Services Group, the finance arm of Chinese e-commerce giant Alibaba Group Holding Ltd, said on Monday it is looking to raise 
RT @BBCAfrica: Iran pressures Nigeria, demands the release of top Shia leader https://t.co/A6G5gFQG2e #BBCAfricaLive https://t.co/1a4DBwvZgQ
RT @R0YALTIES: Daehan hyung didnt let go his dongsaengs' hands off to him because the two might lost at the market  https://t.co/IX49J6MU
RT @PTISalarKhan: Every country including Pak needs to pull its self out of the Iran-Saudi proxy war, otherwise muslims r on a path to dest
@APHClarkson @NightsideAEB Also an assumption that Iran &amp; proxies didn't expect Saudi reaction to killing of Zahran Alloush.
first day and my legs are killing me 
RT @iyad_elbaghdadi: The area to watch out for in this KSA-Iran conflict is the oil market. Contrary to what many may think, Saudi Arabia s
RT @AP: BREAKING: United Arab Emirates state-run news agency says country to downgrade diplomatic ties with Iran.
ACCOMODATION  SUPERVISOR 2200 SR  
RT @JosephJo1221: Cleric killed at dawn today in Aden by #ISIS #Yemen #LiftYemenSiege https://t.co/ENGJs5qC5S
RT @oraclehardware: Thomas Watson  never underestimate market forces. #ITfunfacts https://t.co/pQheZ7ScK6
RT @ReutersBiz: China stocks rout on first market day of 2016 trips national trading halt https://t.co/bUVzs8odCV
@KeithyFox @RT_com well, their Ayatollah warned of "revenge" which encouraged thugs to storm the embassy.
Moda Operandi, Online Seller Of Six-Figure Fashion, Looks To Bridal Market For ... - Forbes https://t.co/HnJQCEo422 #Fashion
RT @chrisoil: Independent Poll. Vote Now! Who was the biggest stock market villain of 2015. Tom Winnifrith was 'Wong' to Deny Fre https://
RT @edwardedark: Saudi succeeding in pushing the region into all out sectarian war, to postpone the inevitable fall of the Hause of Saud, s
Which #wireless #protocol is going to win in the #connected lighting market? Read here: https://t.co/VzcaTXUImx
Man with British accent sends 'message' to David Cameron in... https://t.co/Rcm6kUmVrm | https://t.co/p5JYdZkamX https://t.co/WECwwOYy6p
RT @real_sumaira: No one can stop us to do hajj, we'll not allow anyone for doing wrong propaganda against Islam #__
Saudi Arabia Cuts Ties with Iran After Protests https://t.co/6eqqMdMJ9i
RT @4FreedominIran: US Congresswomen Ileana Ros-Lehtinen calls 4 Creation of Congressional https://t.co/iCPIcOd4n1 https://t.co/4Oggeq6IK2
5 Photos Fire Guts Abdulkadir Kure Market In Minna, 50 shops razed, Over N100m Lost https://t.co/ipOcfrMcfr https://t.co/ckSeGMOfMQ
RT @HoAbedini: 10 prisoners at imminent risk of execution in #Iran @AmnestyIran @shaheedsr @UNrightswire https://t.co/283w0AzHOy https://t.
RT @GhorbaniSadegh: #Iran FM Spox: Saudi political system is outdated, relies on a person &amp; a family, has no constitution &amp; oppresses all t
mashable : Man with British accent sends 'message' to David Cameron in new ISIS video  https://t.co/WCatUEmLFd) https://t.co/VPWAzJB3RF
RT @BBCBreaking: Bahrain follows Saudi Arabia and cuts diplomatic ties with Iran following attack on Saudi embassy in Tehran https://t.co/7
The US govt is sympathetic to the state killing of people.So no conflict of morality there. https://t.co/f6a1cd4Jnd
RT @AO1379: @ogunsh4 Project duration is 41 months after the financial close. FGN has already contributed 60% of its funding share.
Bahrain Severs Ties With Iran After Attacks on Saudi Missions: State News Agency https://t.co/geVhbSJRa9
RT @Cc_HUB: In 13 the govt spent $40 million on Internet Spy facility. Are we being watched? What do you think?  #DigiSecNG https://t.co/0
RT @monaeltahawy: When theocracies &amp; dictatorships fight,it's like 5yr olds taking sides but with grown up consequences for rest of us http
Who is funding Cruz? https://t.co/fGAkDLFJwS
RT @Nervana_1: #Sudan's Bashir has realigned himself with the Saudi camp to break isolation and gain legitimacy!  https://t.co/C3nmmYyfY7
@ReutersUK BBC also made a short interview with Saudi official the reason of the execution as Shiek Namir was just a peaceful protester.
5 Photos Fire Guts Abdulkadir Kure Market In Minna, 50 shops razed, Over N100m Lost https://t.co/svbKUdwgHv https://t.co/OshAaYWYjX
#SaudiArabia cut diplomatic ties with #Iran #oil #commodities https://t.co/dxXMrsczTG
RT @AP: The Latest: Bahrain severs diplomatic ties with Iran: https://t.co/VIk1pm7LdR
Nokia bid for Alcatel-Lucent goes through: French regulator:  PARIS (AFP) - France's stock market ... https://t.co/VeuvUIt6E8 #WeLoveThai
RT @meshaluk: The mentality of the despots terrorists who are ruling the captive Iran! 
These Foods Are Killing Us And Make Man UnActive On Bed With Their Wife's! Heres Why You Should Avoid Them! And... https://t.co/WDZKvep87k
RT @Reuters: Factbox: Troubled history of Iran-Saudi relations - https://t.co/dQcQS2vtMx https://t.co/v6TSDv4Q2v
Great to hear @ScotRail are investing in refurbs https://t.co/NG1gz5Itle Get in touch for at-seat power &amp; converters https://t.co/2mF4mw4o97
Oil rises as market ponders scale of future Iran exports https://t.co/QEwgfIicid
For first working day of new year, it has been pretty bad. Chinese stocks, Saudi Iran escalation, Denmark and Sweden putting up borders
Moda Operandi, Online Seller Of Six-Figure Fashion, Looks To Bridal Market For Growth https://t.co/xsk32XtMsE
#MiddleEast haven't started #2016 as well! #Saudi-#Iran tension is another #crisis in the region just around the corner... #politics
RT @TreeShepherdUK: @TwistRise THE local market supporting #Lambeth people on benefits to trade support 28th Jan 3-8pm @lambeth_council htt
RT @arabthomness: BREAKING: Both #Sudan and #Bahrain are now following #SaudiArabia in cutting diplomatic ties with #Iran
Were the '#British spies executed by evil #ISIS' for opening an INTERNET CAFE?
https://t.co/PFIn33rQOc https://t.co/TzLyyRGLg1 #Daesh #IS
RT @monaeltahawy: When theocracies &amp; dictatorships fight,it's like 5yr olds taking sides but with grow up consequences for rest of us  http
@EjmAlrai yup,but it wont work. Iraq and Iran and Syria will consolidate and these weak arabs wont be effective agaainst them.
It's a global market rout https://t.co/DKQzdUDs0C
5 Photos Fire Guts Abdulkadir Kure Market In Minna, 50 shops razed, Over N100m Lost https://t.co/oGtKqYx3EJ https://t.co/IczOYzp8mb
RT @SkyNewsBreak: Reuters: Russia ready to act as intermediary to help settle dispute between Iran &amp; Saudi Arabia according to Russian news
RT @obiyayan: @giditraffic please where is the closest etisalat experience centre to alaba int'l market? Help RT. Tnks.
RT @BBCAfrica: Kenya's #Garissa University reopens nine months after militants killed nearly 150 people https://t.co/myQkmb6c2C https://t.c
RT @RanaHarbi: Saudi Arabia group-chatted Arab countries?
UAE lowers diplomatic representation
5 Photos Fire Guts Abdulkadir Kure Market In Minna, 50 shops razed, Over N100m Lost https://t.co/uM9RgkK0gU https://t.co/IntMcZsIR8
RT @Jerusalem_Post: Report: Bahrain severs ties with Iran after attacks on Saudi missions https://t.co/dbJiv31KU1 #BreakingNews
RT @TheArabSource: #Sudan next country to cut ties with #Iran following #Bahran and #KSA after the execution of #Nimr
RT @edwardedark: Saudi succeeding in pushing the region into all out sectarian war, to postpone the inevitable fall of the Hause of Saud, s
Related News: Bahrain says it&amp;#39;s severing ties with Saudi Arabia -USA TODAY- https://t.co/TfqQMY3V2Q
Islamic State releases video to threaten UK: https://t.co/1i0WfUZLiL via @YouTube
House Job in Saudi Arabia - I would like my wife (MBBS with KSA Resident Permit) to do her House Job here in Sa... https://t.co/v2U5JvKOiE
Global Transglutaminase Market 2019 Review &amp; Forecast ResearchReport https://t.co/FVkaUYogxE
Evil Mickey Attacks Japan - A pre-WWII 1936 Japanese propaganda film against the US produc https://t.co/nxTTd9NrUx https://t.co/CMhxuZzXgg
RT @MobilePunch: Fire razes market in Yola https://t.co/C8h6DuVplp https://t.co/FleetGwdrn
#HamOnt still expected to be an outperforming real estate market in 2016: https://t.co/eeHQXKbOLt @CBCHamilton https://t.co/9v1Ro1kYPd
Oil rises as market ponders scale of future Iran exports - LONDON (Reuters) - Oil prices edged up on Monday aft... https://t.co/sD1Lgr908N
News Update Zimbabwe stock market cap shed $1.3 bln in 2015, seen subdued this year https://t.co/ANNvABJjp4
@AfroArabian_ interesting that sunni extremist groups don't see saudi like that whereas majority shia militias/groups do see iran like that
RTresearch_market: Animal #FeedAdditives Market: Preference for #AminoAcids Take Market to US$5.9 bn by 2021.  https://t.co/n1BFlLIOkT
RT @erdemereneng: Iran and Saudi Arabia is damage to reel slam with execute by hanging to sunni and shia's religious scholar. #Iran #Saudi
#Iran regime storm &amp; set ablaze #Saudi embassy in #Tehran to protest Shiite clerics ... https://t.co/H6SmQnRuEZ  https://t.co/gN9ZPgHYyK
#Taiwan - Mechanical Components Parts Commercial Vehicle Aftermarket : 2016 #Market #Forecast : https://t.co/4WPvg0tM3q
RT @intlspectator: BREAKING: UAE has downgraded diplomatic relations with Iran, following Saudi Arabia, Bahrain and Sudan severing ties wit
RT @CNBC: Saudi-Iran execution tensions fuel oil price spike https://t.co/OifCVmwMZp
RT @ziadjouharji: #NimrBloodEndsKSA
Iran Deal Backers Embarrassed By Obama Admins Sanctions Blunder https://t.co/T9G1EQsWwJ
RT @BBCAfrica: Iran pressures Nigeria, demands the release of top Shia leader https://t.co/A6G5gFQG2e #BBCAfricaLive https://t.co/1a4DBwvZgQ
RT @Iran: #BREAKING #UAE has decreased the level of its diplomatic ties with #Iran to the charge d'affairs level, UAE media reports
"Embarrassed" is the polite way of putting it... https://t.co/nvCWr3UnbY
#financial #update Deadline today for Liberal cabinet to file financial report under ethics rules - CBC.ca https://t.co/ImuQjaQBwU
Bangladesh can now send male workers to Saudi Arabia: Secretary https://t.co/eHGW3zvptF - https://t.co/o0DOH9i0mn
#financial #update Is Greater Financial Inequality Inevitable? - Forbes https://t.co/PllGGi6a6d
#financial #update Alibaba's Ant Financial says seeking funds ahead of planned IPO - Reuters https://t.co/zwyEVSW90w
#financial #update New year brings financial headache for millions of British families - The Guardian https://t.co/ExQBupjRdn
RT @TangerineSkies2: AZ MASS KILLING! PLZ HELP! #anipals @ozzy @Hypolytaviola @rescuemeinc @nycscr @DogRescueTweets @Lunaberry31  https://t
Message to David Cameron: ISIS executes 5 UK spies in new graphic video | https://t.co/hn6zUfWKzf
Finance and Accounting Services https://t.co/9PRVhCfWW1 #Accounting via @Cogneesol
RT @4FreedominIran: #UN envoy to Libya, Martin Kobler was evicted from Libya https://t.co/IFuCq3lp2g https://t.co/ZEOUb3601n #MTP #FNS #Ira
RT @realDonaldTrump: Iran, with all of the money and all else given to them by Obama, has wanted a way to take over Saudi Arabia &amp; their oi
Is Greater Financial Inequality Inevitable? - The rich are getting richer and the rest are falling further behi... https://t.co/vZPP98lch1
@AkEl_Saruman sunni mosques were bombed in revenge for Nimr. These lunatics will do anything to please Iran.
@abcnews It is from Bahrain and Saudi Arabia that the ideology of extremist islamic ideology emits from.
United Jihad Council claims responsibility for Pathankot attack https://t.co/NrRLkdisBh
Appalling Ally: 8 Reasons WHy the Saudi Regime Should be a Pariah
Islamic State video should be treated as propaganda - Cameron https://t.co/4KZKEVORfE
RT @chizmund: We need an image for a Melissa McCarthy movie. Melissa McCarthy plays a spy. Y'know, Spy, starring Melissa McCarthy? https://
Saudi Arabia has executed 47 terrorist https://t.co/aY1T4MqWCG,, #ksa #saudi #qatif #SaudiArabia
RT @iyad_elbaghdadi: I don't believe for a minute that the storming of the Saudi embassy in Tehran was anything but a deliberate act.
RT @NewsweekME: #BREAKING: UAE downgrades diplomatic ties with Iran and limits the number of Iranian diplomats in the country - state news 
RT @Ish_Bhandari: CM Kejriwal retweets taunts to Indians (Bhakts to him),when Pakistiani's terrorist are killing Indians
RT @YemenPostNews: #Yemen ... 1000s of mothers lost their children when Saudi airstrikes attacked homes changing lives forever  # http
RT @BBCAfrica: Iran pressures Nigeria, demands the release of top Shia leader https://t.co/A6G5gFQG2e #BBCAfricaLive https://t.co/1a4DBwvZgQ
RT @abasinfo: #Iran VP said the Saudi decision to cut diplomatic ties w Iran is emotional, illogical &amp; hurried &amp; #SaudiArabia will lose &amp; s
Bahrain To Cut Diplomatic Ties With Iran, Official Says https://t.co/aDp889EBMJ #money #dogecoin #bitcoin #news,#love,#photography,#fash
Iran on target, escalation more likely in Syria and beyond https://t.co/vBGZ78Wzuc
RT @1111ZaynHappy: The hell!! Zayn is in new York city and I'm in Saudi Arabia LMAO 
World Witnesses Global Stock Market Collapse - Welcome To 2016! - https://t.co/0w5022KW5o https://t.co/fWa7eR3bSL
RT @FT: Saudi police shot one and injured a child in an exchange of fire as protests continue over execution of Shia cleric. https://t.co/M
@abcnews Bahrain must be all about human rights just like Saudi Arabia
RT @IraqiSecurity: Western hypocrisy:
You can't condemn Da'ish and applaud #Saudi when they're one and the same. https://t.co/BsI4WG9xQJ
TopWords(3hrs) 1:Saudi 2:Oregon 3:Iran 4:diplomatic ties 5:Amazon 6:s worth 7:Resolutions 8:violence  https://t.co/CPqbODuXyK
"Saudi Arabia Cuts Diplomatic Ties With Iran, Foreign Minister Says https://t.co/niwuAEyU11 #worldnews #news"
Iran: Padideh Shandiz Project victims stage a protest rally in #Tehran +photos https://t.co/uDWlSFex1N #politics #AP #paris
# # # # Islamic State 'spy killing' video is propaganda, says PM - BBC News  https://t.co/JWomx6zODr
RT @Vonta624: When you killing her from the back and she try to put that hand up to hold you back  https://t.co/GAalgQrQeH
RT washingtonpost "Saudi Arabia has a giant mess on its hands https://t.co/QM5SoNGi0K"
RT @RedHotSquirrel: Leaving the EU could turn London into a 'freewheeling hub for emerging-market finance  a sort of Singapore on steroids
Saudi Severs Ties With Iran After Embassy Attacked - NDTV - https://t.co/MrdnFzZ5ph... https://t.co/W4Ga7ELfAJ
Adjusted for inflation, the highest oil prices in history were in 1979... bc of Iran-Iraq War...
Taking burden off #govt benefits~&gt; New Ways of Supporting Family Caregivers in #Caring for Seniors https://t.co/ORS9SNeU2G #financial #aging
Alibaba's Ant Financial says seeking funds ahead of planned IPO https://t.co/albasahhBZ
RT @BBCBreaking: Bahrain follows Saudi Arabia and cuts diplomatic ties with Iran following attack on Saudi embassy in Tehran https://t.co/7
Yesterday's earthquake was PBO's fault too.  https://t.co/DxD9kGmDbF
UAE has recalled its Iranian ambassador as both the Saudis and Bahrainis severed diplomatic ties following embassy attack/executions.
"Saudi Arabia Cuts Diplomatic Ties With Iran, Foreign Minister Says https://t.co/1Gr4jD5qCP #worldnews #news"
RT @Zach_Dorsey: Arm is almost there! Thanks to @bobbybadfellow for killing it once again and for also having the https://t.co/R8yOYhEXQ9
RT @ThomasErdbrink: And now Sudan also says it is cutting its ties with Iran - Al Arabia reports so must be triple checked first
RT @TembaTemba3: @AU_Chergui Longer you wait to interverne more @willynyamitwe and @pnkurunziza are killing 
David Cameron: Government to directly build 13,000 new homes - BBC News https://t.co/X0cR1ab3Gv
RT @BBCBreaking: Video by so-called Islamic State showing man with UK accent should be dismissed as propaganda - PM's spokeswoman https://t
RT @IanDunt: Corbyn's honourable record on Saudi Arabia puts Cameron to shame https://t.co/xPrZ3RNIpL
First Saudi Arabia and now Bahrain. https://t.co/Zw4bQhnv2E
Turkey is next? All regional competitors are trying their best to make Iran isolated, they will lose! https://t.co/9DX4ukEiWt
Saudi Arabia has executed 47 terrorist https://t.co/aY1T4MqWCG,,,, #ksa #saudi #qatif #SaudiArabia
RT @jongambrellAP: NewsAlert: DUBAI, United Arab Emirates (AP)  United Arab Emirates state-run news agency says country to downgrade diplo
RT @XHNews: #BREAKING: Bahrain cuts ties with #Iran (web pic) @BreakingNews https://t.co/KlAfnMA5Py
Islamic State video shows killing of five men it says spied for UK  BBC News: Islamic S... https://t.co/GVGQo2E3RF CopyRight by:Origin
RT @meshaluk: Imminent terrorist acts aside, this is the "Saudi will pay high price" in actions 
Oil rises as market ponders scale of future Iran exports - Reuters #World https://t.co/hXEZJMB5rZ
#BREAKING UAE recalls envoy from Iran, downgrades diplomatic ties: official
# # # # Islamic State 'spy killing' video is propaganda, says PM - BBC News  https://t.co/2PAkiYlWAf
RT @MagsNews: Police 'used terror powers to spy on officers blowing whistle on #racism' https://t.co/f4Sn5SddMz
Bahrain cuts diplomatic ties with Iran https://t.co/lKhvlwIQqN #Egypt
RT @WomenintheWorld: Here's where the finish line for Irans first marathon will be. It won't be open to women: https://t.co/wBfDWTGMdy htt
Factbox: Troubled history of Iran-Saudi relations - https://t.co/KQjXgcxCSl https://t.co/2DtpUhWlED
(NBC News) #Iran, #Saudi Arabia in War of Words After Cleric's Execution : Saudi Arabia.. https://t.co/7BIobtvmvs https://t.co/PztKVYVH9b
Saudis will only be able to convince Bahrain and UAE to bring down relations w Iran (only half of GCC). Qatar, Oman, Kuwait will not move.
RT @BT_India: Why Sensex fell more than 500 points today https://t.co/SNeq4nM3Wk https://t.co/kzaeOW6nHd
(Forbes) Is #Greater #Financial Inequality Inevitable? : The rich are getting richer and the rest are falling.. https://t.co/gzeIuQm7cl
Two disappointments - Sherlock Special and Killing Veerappan.
RT @iyad_elbaghdadi: Let's remember that both Iran and Saudi Arabia are counter-revolutionary. Iran helped crush Syria's and Saudi Arabia c
Oil prices swing sharply as Saudis cut ties with Iran - https://t.co/2HxpbFQfVk https://t.co/h3uayn4PlA
RT @4FreedominIran: #Iran:death under torture https://t.co/ZwlB5tTx0T https://t.co/AADmUZ3oyu #HumanRights #No2Rouhani #StopExecutionsIran 
RT @the_hindu: PoK based militants United Jihad Council claims responsibility for #PathankotAttack https://t.co/6Ks0AReiri https://t.co/ikP
RT @zaidbenjamin: #Bahrain &amp; #Sudan cut their ties with #Iran. #UAE to reduce their diplomatic representation in Tehran.
Share Saudi Arabia severs diplomatic ties with Iran after Saudi was allegedly https://t.co/DLEeEzcbX0 #YoNews
RT @minwguo: Hillsong pastor faces domestic violence charge. Imagine the right-wing outrage if he was an Islamic cleric #auspol https://t.c
jaesuk is killing it! lol but its feels like im watching my dad dances idk but this is so funny https://t.co/yxMrA8Sq7d
https://t.co/tREoHr2YWR Yo check out this youtube vid for 2016 financial stuff https://t.co/GKdDSNUhYZ
#Iran #News Gunmen attack #indian air force base near Pakistan border https://t.co/LDoowgO6T8
RT @iDhanzo: 8) Nigerian market women  https://t.co/LcACCEYDVP
RT @Third_Position: #OregonUnderAttack? It's 2016, &amp; it's time for progs to realize their hypocritical propaganda doesn't work anymore! htt
https://t.co/riD5tkJP3N Yo check out this youtube vid for 2016 financial stuff https://t.co/GKdDSNUhYZ
Man with British accent sends 'message' to David Cameron in... https://t.co/SuMgyi0cjo | https://t.co/ev54K1ACCI https://t.co/IkF4tmtTDn
Have you had enough with the cold market? Free for all Reps on https://t.co/r51KT1JL1n @MLMGods #ResidualIncome
David Cameron: Government to directly build 13,000 new homes - BBC News https://t.co/y2Bl3j5zmX
https://t.co/qgD9hZDD1l Yo check out this youtube vid for 2016 financial stuff https://t.co/GKdDSNUhYZ
@mohawk_1969 That`s about to end, not in a far fetched time, this is a fact, numbers tell it, Saudi is a rogue state. @IraqiSecurity
https://t.co/Al9zzMTysV Yo check out this youtube vid for 2016 financial stuff https://t.co/GKdDSNUhYZ
RT @Reuters: Factbox: Troubled history of Iran-Saudi relations - https://t.co/dQcQS2vtMx https://t.co/v6TSDv4Q2v
@ynrozturk i just dont get why everybody in the region cuts ties with iran. (Not like they are better but still :D )
https://t.co/6ZfIhqR2ll Yo check out this youtube vid for 2016 financial stuff https://t.co/GKdDSObSQx
@markydiaz13 Warren Buffet once said that when the market is bullish, invest in stock. When it is down, invest in stock. :)
https://t.co/xDfVZEE2R4 Yo check out this youtube vid for 2016 financial stuff https://t.co/GKdDSNUhYZ
Iraq official blames Islamic State for bombing Sunni mosques https://t.co/49vYzLtsMl
#BBCNews Video by so-called Islamic State showing man with UK accent should be dismissed as propaganda - PM's spokeswo...  @FollowNewsNow
Niggas in here killing me already
Saudi Arabia has executed 47 terrorist https://t.co/aY1T4MqWCG #ksa #saudi #qatif #SaudiArabia
RT @NICVACEE: Pls share our invitation to tender: A Review of Financial Support for Business in #NorthernIreland #research  https://t.co/Lk
https://t.co/RtdCbC0CEQ Yo check out this youtube vid for 2016 financial stuff https://t.co/GKdDSNUhYZ
Commendable yes! Doesn't excuse Vile Barbaric Behaviour of ISIS OR SAUDI ARABIA!! Beggars belief latter on #UNHRC  https://t.co/nxT7FPraon
https://t.co/Dqh1JnB1T4 Yo check out this youtube vid for 2016 financial stuff https://t.co/GKdDSNUhYZ
RT @nja5: David Cameron urged to reassess UK ties with Saudi Arabia as he maintains 'shameful' silence over executions - https://t.co/3NyFu
RT @HywelRoberts2: Ugh Jihadi Junior? He's not an extremist killer he's a child FFS. As much a victim of ISIS as anyone https://t.co/oxKLDJ
RT @2paisay: For first working day of new year, it has been pretty bad. Chinese stocks, Saudi Iran escalation, Denmark and Sweden putting u
https://t.co/O8nemp3w50 Yo check out this youtube vid for 2016 financial stuff https://t.co/GKdDSNUhYZ
RT @intlspectator: BREAKING: UAE has downgraded diplomatic relations with Iran, following Saudi Arabia, Bahrain and Sudan severing ties wit
David Cameron believes latest Islamic State video featuring suspected British militant should be dismissed as prop https://t.co/N3rq0InxUr
RT @Gurmeetramrahim: #MSGDoing111WelfareWorksToday 14 homeless people are blessed with homes, financial aid to 4 patients &amp; donated 2 tric
Me: um, so I just withdraw $1000 and run back to you?
Financial adviser: yeah Dont drop any of it!
https://t.co/yfbVh2EWbp Yo check out this youtube vid for 2016 financial stuff https://t.co/GKdDSNUhYZ
RT @SavageNation: LIVE on #Periscope: Sr. Advisor/Long Time Friend to Barach Obama is an Iranian Muslim Born in Shiraz, Iran https://t.co/h
#Iran #News The International Energy Agency expects say the global glut will persist, no https://t.co/CQzlZ9bnQf  https://t.co/kKQu3IXBzQ
RT @faujitweets: Waiting for Indian Army's footage of Candi Biscuits &amp; Khopra Candy stock recovered from #Pathankot militants to link them 
https://t.co/wadb7npE3b Yo check out this youtube vid for 2016 financial stuff https://t.co/GKdDSNUhYZ
#UAE downgrades diplomatic ties with #Iran, state news agency #WAM reports.
# # # # Islamic State 'spy killing' video is propaganda, says PM - BBC News  https://t.co/hYBVcTPaNR
https://t.co/Cc5NWKp9Zv Yo check out this youtube vid for 2016 financial stuff https://t.co/GKdDSNUhYZ
RT @latimes: Officials say drug gang was behind killing of new Mexican mayor https://t.co/XLDfJkvqBG https://t.co/W6rxvqn8CW
RT @BBCAfrica: Iran pressures Nigeria, demands the release of top Shia leader https://t.co/A6G5gFQG2e #BBCAfricaLive https://t.co/1a4DBwvZgQ
Samely millennium loans online-show thy emphatic financial needs inclusive of good taste at present!: HkWL
https://t.co/DxPJ6QYB9x Yo check out this youtube vid for 2016 financial stuff https://t.co/GKdDSNUhYZ
@leithfadel I denie. Bc sunnis in Iraq by Shia death squad and sunnis in Iran by the Shia regime are much much more oppressed.
2016/1/4 15:18 EAT #trndnl https://t.co/6AyDQDZQ89
Is Iran really in any position to be critical of Saudi Arabia's executions? https://t.co/NY47NTpHMz
https://t.co/qFIPMrnhPh Yo check out this youtube vid for 2016 financial stuff https://t.co/GKdDSNUhYZ
Islamic State will not be allowed to get roots in Pakistan: Sanaullah - Daily Times https://t.co/b6pLDe9N2m #Pakistan
Kick start your 2016 strategic planning with expert market data  10% OFF all market reports https://t.co/PKUE0SwQtu https://t.co/HnshT7YcR7
RT @BuzzFeedNews: Saudis Move To Cut Ties With Iran Is Really Bad For The Region https://t.co/SrhTP8fGxB
#sexi #deai #nonukes Factbox: Troubled history of Iran-Saudi relations (Reuters) - Saudi Arabia cut d  https://t.co/gRo1yrfmNz
https://t.co/x3JgpqlYMQ Yo check out this youtube vid for 2016 financial stuff https://t.co/GKdDSObSQx
RT @AFP: #BREAKING UAE recalls envoy from Iran, downgrades diplomatic ties: official
Britain studies Islamic State video showing alleged spies killed https://t.co/LEepazw6bj
RT @intlspectator: BREAKING: UAE has downgraded diplomatic relations with Iran, following Saudi Arabia, Bahrain and Sudan severing ties wit
Germany: Country urges Saudis, Iran to engage in dialogue https://t.co/9fB8bfTM7c
# # # # Islamic State 'spy killing' video is propaganda, says PM - BBC News  https://t.co/lLhsEpAeq8
https://t.co/D3Av5IdDRj Yo check out this youtube vid for 2016 financial stuff https://t.co/GKdDSNUhYZ
United Arab Emirates reduces level of diplomatic representation with Iran - wamnews https://t.co/E1Vhd1YgZM
RT @RiseUp75: #UK &amp; #SaudiArabia are allies
#OpSaudi https://t.co/p1HZMIBC3W
Britain studies Islamic State video showing alleged spies killed https://t.co/1PMAVJUudX
@RetroAperture @BBCBreaking does that mean we can dismiss government propaganda too?
Report: Neighborhood market stores in Qatar struggle to attract customers: Some said they... https://t.co/q1fk5gWbyt | # #
Ameriadvance may auxiliary clients unto incite amplification the financial staff officer: EVWHyP
https://t.co/cTjSLbymTX Yo check out this youtube vid for 2016 financial stuff https://t.co/GKdDSNUhYZ
RT @4FreedominIran: Man linked to #Iran'ian regs terrorist Quds force sentenced to death on ... https://t.co/sHttf2PAOf https://t.co/iW8IP
RT @MarkRuffalo: Very interesting... WSJ Bombshell--Bibi Conspired With Congress To Vote Against Iran Deal https://t.co/4YgcipyQlN
RT @washingtonpost: Saudi Arabia has a giant mess on its hands https://t.co/UPkRQBu1ML
RT @wishrajpoot: #India yet to eliminate 4 terrorists Pathankot AirBase siege: Op to eliminate militants in final stages:NSG
@imam1 @ayeshaijazkhan  Great piece by Irfan Hussain on anti-terror Saudi coalition. https://t.co/CMuaIfBvMd
https://t.co/TjDzQhHgun Yo check out this youtube vid for 2016 financial stuff https://t.co/GKdDSNUhYZ
Via #mashable Man with British accent sends 'message' to David Cameron in new ISIS video https://t.co/sCysRwaXxV
RT @RT_com: BREAKING: Bahrain cuts diplomatic ties with Iran over storming of #Saudi embassy https://t.co/b3vD6jIOfZ https://t.co/cWnnKYrCCa
RT @business: Latest: Bahrain joins Saudi Arabia and cuts Iran ties in worst clash since the 1980s https://t.co/IiOplCYlpN https://t.co/uXS
https://t.co/Y6uogoPtVs Yo check out this youtube vid for 2016 financial stuff https://t.co/GKdDSNUhYZ
RT @borzou: Wow. Sudan. That was not expected. https://t.co/RVhb7U0yrz
#NewsUpdate: United Arab Emirates state-run news agency says country to downgrade diplomatic ties with Iran: AP https://t.co/9YDtepHSZW
https://t.co/EjNxBaqFSK Yo check out this youtube vid for 2016 financial stuff https://t.co/GKdDSNUhYZ
RT @FrenchR1ck: Religion of peace  https://t.co/s11hVL2f9V
RT @moonnor27: Now Shia militias crimes destroyed 4 Sunni mosques &amp;killed Iraqis scholars in #Babylon this militias backed by Iran https://
RT @littlebytesnews: Israel: #jcot #tcot Moscow offers to mediate between Saudi Arabia, Iran https://t.co/5ont0s0yUk
what do #SaudiSnakes think? they are going to war with #Iran? srsl? first deal with #BarefootYemeniFighters then maybe...
RT @BBCBreaking: Video by so-called Islamic State showing man with UK accent should be dismissed as propaganda - PM's spokeswoman https://t
Saudi Arabia has executed 47 terrorist https://t.co/PNR9jRRSvg #ksa #saudi #qatif #SaudiArabia
RT @cvpayne: Closed it near $100 as it pulls back "value" will be created - moral is great co.s can be overvalued and market-wide selling =
https://t.co/AsDSbjMbY8 Yo check out this youtube vid for 2016 financial stuff https://t.co/GKdDSNUhYZ
RT @rapplerdotcom: Saudi cutting ties will not distract from 'big mistake' of cleric execution  Iran https://t.co/HBIh0XOw01 https://t.co/
https://t.co/6wcuEVYbaE Yo check out this youtube vid for 2016 financial stuff https://t.co/GKdDSNUhYZ
I have yet to hear any Statement from #PMLN #PPP #PTI #JI on Saudi&amp;Iran
It's only #MQM leadership who wants #Altaf4InterFaithUnity
RT @_Proud_American: ISIS 'execute five British spies' as they issue chilling terror warning to UK | World | News | Daily Express https://t
RT @BBCBreaking: Video by so-called Islamic State showing man with UK accent should be dismissed as propaganda - PM's spokeswoman https://t
https://t.co/c2a5Outvj9 Yo check out this youtube vid for 2016 financial stuff https://t.co/GKdDSNUhYZ
RT @FreeBeacon: Iran Deal Backers Embarrassed By Obama Admins Sanctions Blunder https://t.co/wekB0nesDz via @Kredo0 https://t.co/uyAXgRyPZr
RT @meherbokhari: Seems like Saudia Arabia has begun consolidating alliances. Bahrain, UAE and Sudan have decided to kick out Iranian diplo
https://t.co/yJ27YXcuMJ Yo check out this youtube vid for 2016 financial stuff https://t.co/GKdDSNUhYZ
RT @NelsoninNewYork: Breakfast with Benjamin (NYC style): The junk-bond correction is not the next financial crisis https://t.co/CotYYvcru2
https://t.co/eVsBCRdZUY Yo check out this youtube vid for 2016 financial stuff https://t.co/GKdDSNUhYZ
@HuffPostUKPol Ticket prices increased up to 100% under @UKLabour and Huff Post pushing the same old "wasnt us gov"  propaganda
View our #Facebook Page #ThoughtLeaders - News about Off Market #DMZ https://t.co/JJci4sDhwj
https://t.co/eZJU4GbhfU Yo check out this youtube vid for 2016 financial stuff https://t.co/GKdDSNUhYZ
Digital is now the platform for businesses. Lets help you reach your target market and stay ahead of your business this Year
An important announcement from the #ministryofstatingtheobvious.  https://t.co/S4J9jJ174l
https://t.co/yxnqufu7jn Yo check out this youtube vid for 2016 financial stuff https://t.co/GKdDSNUhYZ
The fact that market is waking up to something it long ignored does not make it "news".
RT @charlesfrith: Now out in the open. Saudi-Israeli relations reach new high point | The Jewish Chronicle https://t.co/DTt6omB1a6   https:
Now it's left for Iran to double down on their support for the Assad regime. The game unfolds.
RT @ITURKI_SH: @meshaluk @abasinfo so, same standards, starting from 1829 with killing of the Russian minister... Imagine the names of #Ira
https://t.co/qAR4iQSnSB Yo check out this youtube vid for 2016 financial stuff https://t.co/GKdDSNUhYZ
Up or down the consequences will be dire...https://t.co/i0hSajuOLO
#US #USA US reportedly fears Iran-Saudi Arabia rift will set back ISIS fight  https://t.co/RxzhnRAuqM
RT @edwardedark: Saudi succeeding in pushing the region into all out sectarian war, to postpone the inevitable fall of the Hause of Saud, s
RT @DanceGoaI: Missy Elliott killing it! https://t.co/paDAzOx9G7
https://t.co/ZmwcNFJXCU Yo check out this youtube vid for 2016 financial stuff https://t.co/GKdDSNUhYZ
RT @ANI_news: United Arab Emirates state-run news agency says country to downgrade diplomatic ties with Iran: AP
RT @AFP: #BREAKING UAE recalls envoy from Iran, downgrades diplomatic ties: official
RT @CauseWereGuys: My financial advisors for 2016 https://t.co/YJxL6hLXP1
https://t.co/oreaNUnF8O Yo check out this youtube vid for 2016 financial stuff https://t.co/GKdDSNUhYZ
RT Priyank_BITS: Came 2 Gurgaon by metro dis afternoon via Rajiv Chowk, things r fully normal, crowded pics r  https://t.co/cHFGR3yM6u
RT @Maryam_Rajavi: #UNSecurityCouncil must take action to put an end to abusing of #humanrights in #Iran &amp; the terrible situation of prison
Learn how to get more youtube subscribers https://t.co/D8av3bBq5k &lt;===#YoutubeMarketing.703
The $18 Financial Miracle. One Time Investment Will Change You Work Once Get Paid Over&amp;Over Again.  https://t.co/oDFBHorXTu
Learn how to get more youtube subscribers &amp; views https://t.co/QFQKBtgGWp .338
RT @borzou: With billions in trade ties, UAE decides to downgrade rather than sever Iran ties. https://t.co/IG8eJLR11b
Britain studies Islamic State video showing alleged spies killed https://t.co/444JNvyS0q
#USAfricaBF Trendy: Amazon has its sights set on a 'trillion-dollar market'  and is using https://t.co/HRkvm2aDaF https://t.co/2jpJoMFsxN
Evolution of the narrative around financial crisis- its usually bad government policy. https://t.co/U24c2Dxxva
Evolution of the narrative around financial crisis- its usually bad government policy. https://t.co/8x1RgUOKu0
Reuters: Factbox: Troubled history of Iran-Saudi relations - https://t.co/s8bmM2eOc9 https://t.co/vfqdOjU9xx
Shia cleric detained in Bahrain after attending protest: Bahraini forces have reportedly detained another Shia... https://t.co/TrVrnelwxh
# # # # Islamic State 'spy killing' video is propaganda, says PM - BBC News  https://t.co/GaCkDFwGDJ
# # # # Islamic State 'spy killing' video is propaganda, says PM - BBC News  https://t.co/pHyXOTJ8vS
#Copper slips on #bearish China data...
#mcxtips #commoditytips #ncdex #trading 
RT @gulf_news: #Breaking news: The #UAE downgrades its diplomatic relationship with #Iran to charge daffaires over attacks on Saudi embass
RT @DanceGoaI: Missy Elliott killing it! https://t.co/paDAzOx9G7
Funny = Almost every stock I posted reached the PT's I mentioned yesterday --&gt; https://t.co/WfvXAjNNgx -- $SPY $NFLX $TSLA $VRX $WTW
#USAfricaBF Trendy: Amazon has its sights set on a 'trillion-dollar market'  and is using https://t.co/g7eOyxhsfi https://t.co/PTR0R3zg44
Britain studies Islamic State video showing alleged spies killed https://t.co/GEoJrg1UeX
Bahrain follows Saudis lead, cuts ties with Iran: Bahrain severed diplomatic ties with Iran on Monday, just a... https://t.co/bGb589g7AG
RT @JackJackJohnson: European Tour Doc coming soon! @andreladon is killing it  full trailer on blend! My username is JackJohnson2  htt
RT @4FreedominIran: #Iran: 1000s of victims of Padideh Shandiz Project protested plunder of their https://t.co/Cr3ziJjpqK https://t.co/4Ks
RT @BBCBreaking: Video by so-called Islamic State showing man with UK accent should be dismissed as propaganda - PM's spokeswoman https://t
Saudi Arabia has executed 47 terrorist https://t.co/PNR9jRRSvg #ksa #saudi f #SaudiArabia
Britain studies Islamic State video showing alleged spies killed https://t.co/aP31iuwSy6
Shia clerics execution in Saudi exposes Mideast divisions https://t.co/MWRE1mv8zx
BREAKING: United Arab Emirates state-run news agency says country to downgrade diplomatic ties with Iran. https://t.co/R10mxNHQxZ
Britain studies Islamic State video showing alleged spies killed https://t.co/1PRbsIaCMZ
RT @SushmaSwaraj: Our Embassy officials have reached Akash https://t.co/PQtVEnu8rZ. They are trying to resolve this matter https://t.co/as1
RT @iyad_elbaghdadi: Let's remember that both Iran and Saudi Arabia are counter-revolutionary. Iran helped crush Syria's and Saudi Arabia c
United Arab Emirates is downgrading diplomatic ties with Iran, recalling ambassador, state-run news agency says: https://t.co/vH9W3fGgOn
RT @TRobinsonNewEra: Why is it when non whites in India or Nigeria etc are targeted by Muslim terrorists press refer to terrorists as gunme
#Morocco was slowly restoring ties with #Iran and at the same time sending troops to #Yemen #LiBghaYfemFhem  https://t.co/rtMknOtxwH
UAE downgrades Iran diplomatic representation to the level of charge daffaires  #AlArabiya
RT @TarekFatah: "Allah has bestowed upon Pakistanis the honour to destroy India, kill Hindus." - Pakistani Islamic cleric. https://t.co/SPJ
RT @ThemisSal: @amacker How many more commissioners will turnover before we finish "holistically reviewing" market structure? Over-Under?
Britain studies Islamic State video showing alleged spies killed https://t.co/ftIht2S8Cw
RT @eventsurabaya: Market Fever When Vintage Meets Modern | 5 - 7 Feb'16 @lenmarcmall | https://t.co/KhR4vic5xw / 0822 30008018 https://t
RT @AmichaiStein1: #BREAKING: 'The #Saudi kingdom "does not care" if it has angered the White House' - Saudi source tells @Reuters https://
RT @wikileaks: Saudi secretly paid 100k to obtain UK vote to place #Saudi on UN Human Rights Council https://t.co/Es28BI6UIL https://t.co/
RT @bhartijainTOI: Agencies say United Jihad Council's owning up to Pathankot attack a ploy to deflect attn from Pak/ISI role. Jaish part o
Britain studies Islamic State video showing alleged spies killed https://t.co/uXut3TgetA
Jihad #Jackson, age 16, is city's last homicide victim of 2015 https://t.co/LOMDI9E8xX https://t.co/SZnphcZsms
RT @BBCAfrica: Iran pressures Nigeria, demands the release of top Shia leader https://t.co/A6G5gFQG2e #BBCAfricaLive https://t.co/1a4DBwvZgQ
#USAfricaBF Trendy: Here's your complete preview of this week's big market-moving events  https://t.co/DIp4obulwt https://t.co/qRW8DgfcnO
BREAKING: The United Arab Emirates downgrades diplomatic ties with #Iran following #Saudi Arabia, Bahrain and Sudan.
RT @OliFehr: Obviously, this is only bad if it can be blamed on Assad, Russia or Iran. Otherwise, West doesn't give a hoot. https://t.co/n3
RT @NewsX: #MakePakPay: United Jihad Council tries to divert by claiming the responsibility of the attack. (2/2) https://t.co/Yh6e7IJY12
#USAfricaBF Trendy: Here's your complete preview of this week's big market-moving events  https://t.co/EJ3yRZ2g7k https://t.co/DaTVDcnTaD
RT @Maryam_Rajavi: Killing under torture, death penalties &amp; harassing #Sunni prisoners in #Iran s prisons 4 protesting against the regime 
Shia cleric detained in Bahrain after attending protest: Bahraini forces have reportedly detained another Shia... https://t.co/KbkZ9RKWP8
@CurateZim @Craigtt2 and the look East policy? Let not propaganda be your Bible.
RT @MagsNews: Police 'used terror powers to spy on officers blowing whistle on #racism' https://t.co/f4Sn5SddMz
United Arab Emirates State-Run News Agency Says Country to Downgrade Diplomatic Ties With Iran https://t.co/aaZtHwSGEg
RT @TinPot_Dictator: Saudi Arabia is what happens when you give goat botherers a religion, an unlimited supply of money, and diplomatic pro
#news #latest Alibaba's Ant Financial says seeking funds ahead of planned IPO: Ant Financial Services Group, the finance arm... 
What will the repercussions of this 'pick the Saudi side' be for pilgrims? 
What about the Hazaras who travel by land route to Iran/Iraq?
RT @Independent: Breaking: Two more countries follow Saudi Arabia's lead in severing ties with Iran https://t.co/zVQMzmNHB5
"Just killing and killing and killing. You deserve to die and to die and to die." https://t.co/2PW4i3wwGd
11 ways to close the #gender gap in financial #inclusion #Diversity https://t.co/yNxHGy1nnf https://t.co/11Hk0EkIms
RT @SteveStfler: My financial advisors for 2016 https://t.co/SeKyUZZqb5
usually hella pumped for my 7 hour shift but 2day my cold/cough is actually killing me.
RT @Holbornlolz: the slide towards a Turkish Islamic state continues... https://t.co/v9mngWhili
#news #latest Alibaba Group Ant Financial to Raise $1.5 Billion in Second Financing Round: Ant FinancialAlibaba Group Holdi... 
RT @borzou: With billions in trade ties, UAE decides to downgrade rather than sever Iran ties. https://t.co/IG8eJLR11b
But now if the regime in syria loses Russia and iran will lose everything. Is the right policy you think?
Britain studies Islamic State video showing alleged spies killed https://t.co/FCqr0QnUwd
AlArabiya_Eng: #BreakingNews UAE downgrades Iran diplomatic representation to the level of charge daffaires https://t.co/Tq81ywrJhZ
Shia majority Bahrain Arab State where Peninsula Shield keep peace ends diplomatic ties with Iran. Sudan follow #KSA https://t.co/pmWkLRg5In
Must be careful not to put financial difficulty down to Xmas spending. If people struggle at Christmas they were probably struggling before.
RT @timjohnston_89: Even *if* this was true (and it isn't); Corbyn was protesting against rail fares - not Islamic State. It's allowed. htt
Britain studies Islamic State video showing alleged spies killed https://t.co/2VvKF4sCX9
RT @AP: The Latest: Bahrain police use water cannons, birdshot on those protesting cleric's execution: https://t.co/1t0ef8Uvmy
Saudis sever ties with Iran over embassy, mission attacks: The Saudi foreign minister gave Iranian diplomats 4... https://t.co/pA2m7r9WR7
AlArabiya_Eng: #BreakingNews UAE downgrades Iran diplomatic representation to the level of charge daffaires https://t.co/0nTUtZyksB
Learn how to use LinkedIn to increase your market share at our #bitesized session with @CobbDigital https://t.co/i9fAomJuIQ
RT @the_hindu: JUST IN: United Arab Emirates state-run news agency says country to downgrade diplomatic ties with Iran.- AP
Britain studies Islamic State video showing alleged spies killed https://t.co/IH6vqAi0IT
RT @CodeAud: Iran missiles hit 1500 yards away from US ships and State Dept thinks execution of Saudi cleric raises tensions.
Exactly, Nimr al Nimr was opposed to both Syria's and Bahrain's tyrants. @gooner_saad
mashable: Man with British accent sends 'message' to David Cameron in new ISIS video https://t.co/QqCh9qU379
your country is probably complicit with the #Saudi-led slaughter in #Yemen
#EndYemenWar https://t.co/DJtk6FrEty
RT @Iran: #BREAKING #Sudan declares that it expelled Iranian ambassador from #Khartoum following #Saudi cutting ties w #Iran https://t.co/R
Britain studies Islamic State video showing alleged spies killed https://t.co/X82PmyyL8a
RT @StephieGilley: .#Saudi Arabia is just one of Israel's dogs at work genociding Arabs from ME.  @binbanii @ashalrathore @aslamkhantanoli 
Saudi Arabia severs diplomatic ties with Iran
https://t.co/r31KYsEYz0  via @MailOnline
RT @AlSaudTheJews: Saleh Al-Shamsan, a Muslim who got executed by Saudi kuffar, wrote a message, the last part was for shaykh Abu bakr. htt
Britain studies Islamic State video showing alleged spies killed https://t.co/QXPdggKse6
The fact that I have to study tomorrow is killing me
RT @JackJackJohnson: European Tour Doc coming soon! @andreladon is killing it  full trailer on blend! My username is JackJohnson2  htt
Britain studies Islamic State video showing alleged spies killed https://t.co/CNJUIkKmI7
Bahrain follows Saudis lead, cuts ties with Iran: Bahrain severed diplomatic ties with Iran on Monday, just a... https://t.co/oxoTwTmMKP
RT @peymaneh123: The Kingdom of Bahrain is proud to cut diplomatic ties W/ #Iran+expel Iranian diplomats from Bahrain within 48 hours https
wish they showed numbers for Iran vs Saudi too.  https://t.co/1J5ywgKzTr
.HillaryClinton says Saudi Arabian executions raise "serious questions" https://t.co/jBbTAHsgNB via danmericaCNN https://t.co/fOmgZ1DVBT
RT @TypewriterIntl: Earthquake Strikes Northeast India, Killing at Least 6  https://t.co/KNvSnbstZB
Britain studies Islamic State video showing alleged spies killed https://t.co/ulhC6LujeF
3 Ways to Profit from Stock Market Charting in the 21st Century https://t.co/JNxEgVr7Gs #trading #traders
As oil prices fall, their populations rise, the aspirations of their peoples increase, the strains are beginning to show. #SaudiArabia #Iran
Saudi Arabia has executed 47 terrorist https://t.co/PNR9jRRSvg #ksa # #saudi #qatif #USA #France #London #China #Germany
RT @intlspectator: BREAKING: UAE has downgraded diplomatic relations with Iran, following Saudi Arabia, Bahrain and Sudan severing ties wit
Man with British accent sends 'message' to David Cameron in new ISIS video https://t.co/CtIDHdc3DZ #yellonews https://t.co/NHCVtGHg39
United Arab Emirates State-Run News Agency Says Country to Downgrade Diplomatic Ties With Iran https://t.co/PRX3bYchUL
United Jihad Council claims responsibility for Pathankot attack https://t.co/zr1qsxHKIi
Video by so-called Islamic State showing man with UK accent should be dismissed as propaganda - PMs spokeswoman https://t.co/Kz5gU5lNuW
RT @borzou: Wow. Sudan. That was not expected. https://t.co/RVhb7U0yrz
Till Nawaz and his business interests are in the forefront, I don't see PakArab ties severing  https://t.co/2PAqAMDKXI
#deai # # # Islamic State 'spy killing' video is propaganda, says PM - BBC News  https://t.co/d54yOHlkDx
RT @TypewriterIntl: Earthquake Strikes Northeast India, Killing at Least 6  https://t.co/KNvSnbstZB
Iran accuses Saudi Arabia of stoking regional tension https://t.co/F7GzQ74tIG
RT @jenanmoussa: #UAE has decreased level of its diplomatic ties with #Iran to the charge d'affairs level.- WAM @akhbar
RT @wikileaks: Parties demand inquiry into secret UK deal to have #Saudi lead UN Human Rights Council https://t.co/Es28BI6UIL https://t.co/
RT @MailOnline: Bahrain joins Saudi Arabia and severs diplomatic ties with Iran https://t.co/s6rayGQB1t https://t.co/rA8MOO2KCf
Stop the brutal killing of stray dogs/cats in the city of Bar, Montenegro https://t.co/58lXobWWh6
Man with British accent sends 'message' to David Cameron in new ISIS video https://t.co/pr80OCZbAA
$SPY $UVXY watch what will happen once UVXY hits 50
A look at long-fraught relation between Saudi Arabia, Iran https://t.co/q7BB7FiWXx
RT @Rawgist9ja: US Says It Is Considering Response To Iran Ballistics Missile Test https://t.co/ku3Irt8WL2 #RawGist
@puffin1952 WHY has NATO /EU not spoken out about the Killing of KURD Women and Children By Turkey NATO MEMBER ?
RT @TechnicallyRon: If you replace the subject in David Cameron's tweets to 'Your mum' it makes his timeline almost bearable https://t.co/7
Stop the brutal killing of stray dogs/cats in the city of Bar, Montenegro https://t.co/UySC4UgmAo
RT @RanaHarbi: Saudi Arabia group-chatted Arab countries?
UAE lowers diplomatic representation
Saudi Arabia does the announcing for Sudan's decision to expel Iranian ambassador https://t.co/xJNm5n3FOM
@NatanyaAbrahams Our range does differ in different countries depending on demand &amp; we found the butter dish more suitable for the UK market
#iransaudi crisis = telling profiles of GCC states. Bahrain, like Saudi, cut ties totally. UAE "downgraded". Oman...?
Britain studies Islamic State video showing alleged spies killed https://t.co/YdaR0OZtNb
Work this early is killing me. But I have no choice with school starting soon 
Stock markets start 2016 with a bang as China-led malaise wipes 34bn off FTSE https://t.co/jpQVV6K1yl Nice start for the City #Finance
RT @ahramonline: BREAKING: Bahrain follows Saudi in cutting ties with Iran https://t.co/zSyGJ3tBcI https://t.co/iG4WuESqnu
RT @intlspectator: Women in labour force for every 100 men
RT @PWilliamsD: Muslim cleric: Allah has given Pakistanis the honor of killing Hindus https://t.co/3bRiBXepJk
Its a global market rout https://t.co/hnW2Jc2Q5S
RT @AlejandroDinero: $UVXY $tvix $spy $aapl $qqq $nflx $fb $googl https://t.co/JpE7b1DtQR
Shipping Market in 2015 &amp; Looking Forward - BIMCO: 
Global economy: menacing clouds in the sky cast a shadow ... https://t.co/ExsS6iwKmr
#UnLockYourWorld Man with British accent sends 'message' to David Cameron in new ISIS video https://t.co/TAnPfkEaoz
@jenanmoussa @akhbar Dear Jenan This is all too complicated for me. Does it mean these countries approve the killing?
Plastic Films &amp; Sheets (LLDPE, LDPE, HDPE, BOPP, BOPET, CPP, PVC, PES, PA and EVOH) Market for Food Packaging.https://t.co/cTKPTdQWpl
RT @iyad_elbaghdadi: Let's remember that both Iran and Saudi Arabia are counter-revolutionary. Iran helped crush Syria's and Saudi Arabia c
RT @borzou: Wow. Sudan. That was not expected. https://t.co/RVhb7U0yrz
Insurer: 2015 saw lowest natural disaster losses in 6 years: Last year saw the lowest financial costs from nat... https://t.co/4OpwAm5m0o
#UnLockYourWorld Man with British accent sends 'message' to David Cameron in new ISIS video https://t.co/sCxHk614t6
RT @4FreedominIran: #Iran: 2 more executions in  northeastern city of Mashhad https://t.co/GknRIWx1zJ https://t.co/9PzyY0mnk0 #No2Rouhani #
RT @borzou: Wow. Sudan. That was not expected. https://t.co/RVhb7U0yrz
RT @MailOnline: Bahrain joins Saudi Arabia and severs diplomatic ties with Iran https://t.co/s6rayGQB1t https://t.co/rA8MOO2KCf
RT @MailOnline: Bahrain joins Saudi Arabia and severs diplomatic ties with Iran https://t.co/s6rayGQB1t https://t.co/rA8MOO2KCf
RT @AFP: #BREAKING UAE recalls envoy from Iran, downgrades diplomatic ties: official
RT @ziadjouharji: #NimrBloodEndsKSA
#Iran #News Defiant Iran Pledges to Ramp Up Missile Program, in Challenge for Obama https://t.co/6zPbGg0zaU  https://t.co/lJkO1NKErT
#UnLockYourWorld Man with British accent sends 'message' to David Cameron in new ISIS video https://t.co/XUJxEumEl8
RT @BBCAfrica: Iran pressures Nigeria, demands the release of top Shia leader https://t.co/A6G5gFQG2e #BBCAfricaLive https://t.co/1a4DBwvZgQ
https://t.co/I2SVEwzFRP Look at this on how to make money in 2016 https://t.co/msRzbkT3FM
#UnLockYourWorld Man with British accent sends 'message' to David Cameron in new ISIS video https://t.co/IozqS7RIi2
Bahrain, Sudan breaks off ties with Iran - following the row over Saudi execution of a cleric, the UAE reduces dip https://t.co/O4xDu5UTyT
RT @AJENews: Bahrain cuts diplomatic ties with Iran a day after Saudi Arabia https://t.co/aQxYf5BaDp https://t.co/yaWN4gRGot
Now #2016's here,looking for a new #job or #career in #CapeTown's #BPO or #Financial sector? https://t.co/Megk0LHw5n https://t.co/6xPvoRlfjP
I was just thinking the same thing ...  https://t.co/T9PIyWkVg0
RT @BBCBreaking: Video by so-called Islamic State showing man with UK accent should be dismissed as propaganda - PM's spokeswoman https://t
RT @PurpleArmy15: @SkyNews Labour holding talks with voice of EU! Well I wonder how that will turn out! Labour EU propaganda I expect!
RT @mdubowitz: No amount of WH spin can hide this: The sectarian war between Iran &amp; Saudi Arabia has gotten worse under the Obama administr
@SanamYsamyie are you in Iran ?
Saudi Arabia has executed 47 terrorist https://t.co/gUsTvDS57Q #ksa # # # # #_ # #
This guy gets his back hair shaved into works of art https://t.co/vc9vIu3YgO https://t.co/QIosTItVIe #market  #HuffingtonPost
United Arab Emirates State-Run News Agency Says Country to Downgrade Diplomatic Ties With Iran https://t.co/NrnOBznYuf
RT @VisheshMarwah: #RSS / #HINDUTVA / #BJP RESPONSIBLE FOR #TERRORISM IN #INDIA
IRAN: Saudi Arabia is looking for an excuse to fuel tensions via /r/worldnews https://t.co/IXcIlFuydX
RT @gulf_news: #Breaking news: #Sudan has expelled the Iranian ambassador over attacks on the Saudi embassy: Al Arabiya
# # # # Islamic State 'spy killing' video is propaganda, says PM - BBC News  https://t.co/o706JL4Hmz
RT @borzou: Wow. Sudan. That was not expected. https://t.co/RVhb7U0yrz
The Romanian Photographer Who Documents Beauty Around The World Is Currently Killing It In India https://t.co/9ulpdUIMV7
UAE downgrades Iran diplomatic representation to the level of charge daffaires via /r/worldnews https://t.co/gs7MRnK63k
Video by so-called Islamic State showing man with #UK accent should be dismissed as propaganda; PM's spokeswoman https://t.co/FWm8B7NZx0 #IS
Russia says ready to act as intermediary in Iran-Saudi dispute: Agencies https://t.co/sPnE11203U https://t.co/ec2RHEYnOp
RT @ChrisGN: @RetroAperture @BBCBreaking does that mean we can dismiss government propaganda too?
RT @RT_com: BREAKING: Bahrain cuts diplomatic ties with Iran over storming of #Saudi embassy https://t.co/b3vD6jIOfZ https://t.co/cWnnKYrCCa
Saudi Arabia severs diplomatic ties with Iran
https://t.co/WNNXT7HpPY  via @MailOnline
RT @cctvnews: #BREAKING UAE downgrades diplomatic ties with #Iran https://t.co/WHmbMHbvfH
RT @thenewsminute: Manipurs historic womens only market damaged in earthquake https://t.co/goa2IskmQs https://t.co/oxeSfgn1IJ
@LOVLEEANNWISE @BET  *I* never justified police officers killing Black people over saggy pants and "Pound Cake" like Cosby has.
BREAKING: United Arab Emirates state-run news agency says country to downgrade diplomatic ties with . -  https://t.co/iGXk2lLxSD
After Bahrain, Sudan expels Iranian ambassador from Khartoum via /r/worldnews https://t.co/TNYX0QE0EY
RT @iyad_elbaghdadi: I don't think Saudi Arabia planned on it but felt it had to do something after the storming of the embassy. @Mwforhr @
It's turf war between Iran and Saudia, can the state of Pakistan stay away from it?
RT @iyad_elbaghdadi: Al Azhar is not independent, it works for Sisi and Sisi needs Saudi money. @ContextBias
MORE:  has also announced that it will cut diplomatic ties with , and will expel ambassador. -  https://t.co/5yVGdcT1Of
@IamSen_t anxiety Is killing you don't man, how you taking it? ?
RT @OpenOutcrier: Dow Futures Dump 300 Points From New Year's Eve Highs As China Crashes 
5 money resolutions to make in 2016
RT @lexi2kero: This girl's boyfriend looks /exactly/ like the black guy from The Amazing Spiderman &amp; we're both dying rn
The Hidden Financial Incentives Behind Your Shorter Hospital Stay by AUSTIN FRAKT via NYT https://t.co/k8Ub0WUZVM
RT @JackJackJohnson: European Tour Doc coming soon! @andreladon is killing it  full trailer on blend! My username is JackJohnson2  htt
Baharain cuts diplomatic ties with Iran over Saudi embassy incident via /r/worldnews https://t.co/W18QvuGvsd
RT @mbanalnemer: We appreciate your love towards the martyr#Sheikh_AlNimr who lives in our hearts but we refuse attacks on#Saudi ambassies 
RT @JackJackJohnson: European Tour Doc coming soon! @andreladon is killing it  full trailer on blend! My username is JackJohnson2  htt
RT @erdemereneng: Iran and Saudi Arabia is damage to reel slam with execute by hanging to sunni and shia's religious scholar. #Iran #Saudi
I keep telling people this..  https://t.co/rAz4V3NtSM
via @stockchartscom Small and Mid Caps Struggle - IWM Breaks Down - SPY Sets Up Important Test https://t.co/GYFuhBkLQW
#Tech by #almalki : Alibaba's Ant Financial says seeking funds ahead of planned IPO https://t.co/ov40AIDMU0
RT @Hussamkhoury: Alibaba's Ant Financial says seeking funds ahead of planned IPO https://t.co/Zo8cvEtLrP #news #technology
RT @JackJackJohnson: European Tour Doc coming soon! @andreladon is killing it  full trailer on blend! My username is JackJohnson2  htt
One out of every 10 stocks hit 52-wk high as market plunged.
RT @BefourZiam: Zayn's leaving was definitely a stunt whether or not he comes back because it made no sense from a legal or financial stand
looks like he is following all the 'right' people... #Tehran https://t.co/thC92gT979 https://t.co/NhvCM5VEqy
RT @AJENews: Bahrain cuts diplomatic ties with Iran a day after Saudi Arabia https://t.co/aQxYf5BaDp https://t.co/yaWN4gRGot
#Bahrain calls for Iranian diplomats to leave Bahrain within 48 hours. #Iran #Bahrain #SaudiArabia #SheikhNimr
Connie Francis ~ Baby's First Christmas from the album Christmas Memories (Disc 2) [20 https://t.co/DdqMm9O7uK https://t.co/bGgcuwLRnt
2016/1/5 01:13 NZDT #trndnl https://t.co/WiiLMe8GDw
RT @ThomasErdbrink: End of relations between Saudi and Iran also means an end to all Mecca visits for Iranian muslims, who all need visa's 
RT @AP: BREAKING: United Arab Emirates state-run news agency says country to downgrade diplomatic ties with Iran.
I liked a @YouTube video https://t.co/wJpil28jLR Tips on Raising Junior Market Broilers in Your Home
@EAMaddenMobile yo I listed a ultimate freeze gift #40 on the market it sold but I didn't get the coins :\
RT @ALAMAWI: Factbox: Troubled history of Iran-Saudi relations - https://t.co/gNMXSBidFn https://t.co/OfKADK9uL0
Saudi Arabia has executed 47 terrorist https://t.co/gUsTvDS57Q # # # #_ # #
RT @intlspectator: Women in labour force for every 100 men
Allah has bestowed Pakistanis the honour to destroy India, kill Hindus: Islamic cleric @ensine @hindu_blood https://t.co/FWDcZBCiv1
RT @4FreedominIran: #Iran regime fears repeat of 2009 popular uprisings ahead of decisive https://t.co/utXDJ2U0gm https://t.co/UuWxRlTfd3 
RT @CauseWereGuys: My financial advisors for 2016 https://t.co/YJxL6hLXP1
RT @Sociability: Video by so-called Islamic State showing man with UK accent should be dismissed as propaganda - PMs spokeswoman https://t
Man with British accent sends 'message' to David Cameron in new ISIS video https://t.co/mxg9IrBy0J #World #News #W https://t.co/XVywawiguI
Indeed. https://t.co/9AWLDmihMA
RT @AFP: #BREAKING UAE recalls envoy from Iran, downgrades diplomatic ties: official
RT @billdetective: Oregon Malheur National Wildlife Refuge Building taken over by armed sovereign citizen https://t.co/17yuqXSW2Z https://
Following Saudi Arabia, Bahrain cuts off diplomatic relations with Iran https://t.co/CgW2JjyHRx
RT @wef: 3 great forces changing #China's consumer market https://t.co/n9TpMS8wht #economics https://t.co/iNeHyBN47T
Man with British accent sends 'message' to David Cameron in... https://t.co/TQ9iwFwgXd | https://t.co/1oWecuAuZc https://t.co/a6T5WqMjKW
after #SaudiArab &amp; #Bahrain Now #Sudan well Done
https://t.co/hAGbIbeIRt Samsung warns of difficult financial year to come - ZDNet https://t.co/J2AbYtn12o
RT @EjmAlrai: #SaudiArabia is using its financial and political relationship with the Muslim countries to surround #Iran.
#LV= is latest #insurer to enter #legal services market
RT @DaaruBaazMehta: Delhi Govt condemns false propaganda on SM
"Old/false pictures of Rajiv Chowk metro station are being circulated.This i
San Bernardino shooter reportedly sent Facebook message supporting jihad in 2012 - Fox News https://t.co/HU6x1SMPQv
RT @AlArabiya_Eng: #BreakingNews UAE downgrades Iran diplomatic representation to the level of charge daffaires https://t.co/JZCOTgsaiX
https://t.co/hAGbIbeIRt Alibaba's Ant Financial says seeking funds ahead of planned IPO - Reuters https://t.co/yAKcNzycCB
Check out Amplify Trading's US Strategy for 04/01/2016 - https://t.co/AwVBQsfhA3
RT @Irumf: I have yet to hear any Statement from #PMLN #PPP #PTI #JI on Saudi&amp;Iran
It's only #MQM leadership who wants #Altaf4InterFaithUni
Bahrain Severs Ties With Iran After Attacks on Saudi Missions: State News Agency https://t.co/1uUA3D9M4v
RT @1954candanga: "@Free_Media_Hub: IS militants behead 15 hostages from the western-backed Syrian rebels https://t.co/oAq2o8fmgm  https://
Man with British accent sends 'message' to David Cameron in new ISIS video https://t.co/5PFNSkaJcS #mashable  #today
RT @Conflicts: BREAKING: United Arab Emirates state-run news agency says country to downgrade diplomatic ties with #Iran. - @AP
RT @abcnews: Bahrain joins Saudi Arabia in cutting ties with Iran as row over Sheikh Nimr al-Nimr's execution continues https://t.co/mZ9QVN
RT @tes: Teaching in Saudi Arabia: 'Can I cope with a working environment where education is secondary to profit?' https://t.co/yzsXXZeLLA
These niggas are already killing me 
RT @Broadway_Wiz: @AustinThoughts totally killing it @54Below https://t.co/BVsKDn30rI
RT @iyad_elbaghdadi: Let's remember that both Iran and Saudi Arabia are counter-revolutionary. Iran helped crush Syria's and Saudi Arabia c
@yumjaoleima @TarekFatah  its not about killing he is helping to Pakistani to kill our Innocents #PathankotAttack
RT @MahaveerM_: United Jihad Council Sounds Like Janata Dal United
Bahrain Severs Ties With Iran After Attacks on Saudi Missions: State News Agency https://t.co/5BRRr5mmyw
@StilwellRoad and Hamas, and Hezbollah, and they simply have too much money at stake w Iran with trade and the gasfield
RT @EconBizFin: Financial-technology will snap at the heels of banks in 2016 https://t.co/2PYUnropZu https://t.co/CW4XL1TYrY
RT @anadoluimages: #Kashmiris clash with #Indian police on #protest against execution of #Shiite #cleric #Nimr #Srinagar #Kashmir #AA https
RT @real_sumaira: No one can stop us to do hajj, we'll not allow anyone for doing wrong propaganda against Islam #__
Alibaba's Ant Financial says seeking funds ahead of planned IPO: Ant Financial is among a series of financial ... https://t.co/CTWDpvylxv
RT @AP: United Arab Emirates is downgrading diplomatic ties with Iran, recalling ambassador, state-run news agency says: https://t.co/vH9W3
https://t.co/Ip8L3aTNqT Check out this youtube vid for makin money online 2016 https://t.co/6iE1La0s8V
#Sudan joins #Saudi#UAE and #Bahrain in the severing of ties interesting dev consideri https://t.co/EAoaak8DTH https://t.co/2y2PPHt621
2016 - The Road Ahead - Today its all about #China US Mkt Balance Sheet $SPY $AMZN $FB https://t.co/vsaVC3908D https://t.co/rHOqOMuy0h
12 Financial Moves to Make This Year https://t.co/HJOO1A1Hu6 https://t.co/VjYFa7pCHg
Can provide a SINGLE quote from a 2A supporter advocating the use of a firearm to settle an argument?? https://t.co/ATL7mhT1lW
Tonight at the request of President of Iran, Hassan Rouhani, I, President of Armenia, Serge Sarkissian and President of Iran,
Saudi Arabia has executed 47 terrorist https://t.co/gUsTvDS57Q #ksa #RT #BBC #CNN #FoxNews #Sky #news #SaudiArabia
Guys i have a bad flu could someone ask #Magufuli what we would have done coz is killing me
RT @AFP: #BREAKING UAE recalls envoy from Iran, downgrades diplomatic ties: official
RT @AFP: #BREAKING UAE recalls envoy from Iran, downgrades diplomatic ties: official
@Dansmage lol it is the timing that is killing me. I had just talked about it now and this one that wants me to be hanging with him called.
RT @WomenintheWorld: Here's where the finish line for Irans first marathon will be. It won't be open to women: https://t.co/wBfDWTGMdy htt
. @PressTV conveniently forgot the @amnesty reports on Iran : https://t.co/lAA31HGAjk   #callthemselvesjournalists?   @UN @hrw
Happy New Year! Looking for a new role for 2016? The Diabetes UK Events Team is expand https://t.co/ab3MpfQDJY https://t.co/8pqcO02n1L
RT @AJENews: Bahrain cuts diplomatic ties with Iran a day after Saudi Arabia https://t.co/aQxYf5BaDp https://t.co/yaWN4gRGot
RT @JackJackJohnson: European Tour Doc coming soon! @andreladon is killing it  full trailer on blend! My username is JackJohnson2  htt
RT @nja5: David Cameron urged to reassess UK ties with Saudi Arabia as he maintains 'shameful' silence over executions - https://t.co/3NyFu
MSNBC: RT Morning_Joe: Bahrain severs diplomatic ties with Tehran https://t.co/85ubYlfoXh
@SkinnyJeckey it will always turn on Iran though from a western perspective.
RT @gulf_news: #Breaking news: The #UAE downgrades its diplomatic relationship with #Iran to charge daffaires over attacks on Saudi embass
RT @4FreedominIran: #Iran regime threatens #USA with "stockpiles of missiles ready to be launched" https://t.co/CNmSjgKn99 https://t.co/JTI
Research and Markets: Global Molecular Diagnostics Market Report - Analysis, Technologies ...: ... suppliers a... https://t.co/9vUzEJMapx
Bahrain, Sudan and UAE downgrade ties with Iran: Sunni countries follow example of Saudi Arabia, which cut tie... https://t.co/ceHco8X99I
RT @cerenomri: In fairness to Obama admin they really did seek Concert of Europe-ish setup in ME. Forgot about huge war, of course. https:/
RT @jongambrellAP: NewsAlert: DUBAI, United Arab Emirates (AP)  United Arab Emirates state-run news agency says country to downgrade diplo
RT @AFP: #BREAKING UAE recalls envoy from Iran, downgrades diplomatic ties: official
RT @jonsnowC4: Any Chance Saudi Arabia will be reported to UN Human Rights commission e today's execution? Whoops! They chair it thanks to 
RT @intlspectator: Women in labour force for every 100 men
RT @AP: United Arab Emirates is downgrading diplomatic ties with Iran, recalling ambassador, state-run news agency says: https://t.co/vH9W3
Cincinnati Business Greater Cincinnati company expands to new market with 2 acquisitions https://t.co/PgY321fhq7
RT @sushantsareen: Indian TV channels have become propaganda tools for paki ISI. Just walked out of @aajtak show coz anchor doesnt know whe
HF stockpicking tests investors -sure as the market gets set to start the year with a big puke we shall see https://t.co/FpAKuNgA38 via @FT
RT @washingtonpost: Saudi Arabia has a giant mess on its hands https://t.co/UPkRQBu1ML
WikiLeaks reveals Saudi Arabia, Turkey &amp; Qatar behind Islamist terror (and Obama approved it https://t.co/mOhKzWrUZm
RT @Econsultancy: Top SEO tips for your international financial services websites https://t.co/JUhaNA3VDo https://t.co/BZjYfzucZx
@97junk #2 (BOTH ARE KILLING ME) https://t.co/DZEgqUWHFp
RT @AJENews: Bahrain cuts diplomatic ties with Iran a day after Saudi Arabia https://t.co/aQxYf5BaDp https://t.co/yaWN4gRGot
RT @iyad_elbaghdadi: Let's remember that both Iran and Saudi Arabia are counter-revolutionary. Iran helped crush Syria's and Saudi Arabia c
RT @PA: "I'm talking about railways this morning", Corbyn responds to question on Islamic State
https://t.co/57qSC8w0m5 https://t.co/EMb2Y7
#news #latest Alibaba's Ant Financial says seeking funds ahead of planned IPO: Ant Financial Services Group, the finance arm... 
Ten-Fold Stamp Duty Hike May Deter Pensioners from Buy-to-Let Market https://t.co/ERelBExwSq
A look at long-fraught relation between Saudi Arabia, Iran https://t.co/oQ6dYHuB25 via @YahooNews
RT @MahaveerM_: Yea Wahabi Agents @sagarikaghose!
Its Our Govt! Ur Govt is Saudi,Whose Orders U Dolt Take Wid Fraud @ArvindKejriwal
RT @RiseUp75: in case you missed it...
your country is probably complicit with the #Saudi-led slaughter in #Yemen
RT davidbychkov: mashable: Man with British accent sends 'message' to David Cameron in new ISIS video https://t.co/md5MIQRcSP
#news #latest Alibaba Group Ant Financial to Raise $1.5 Billion in Second Financing Round: Ant FinancialAlibaba Group Holdi... 
RT @Conflicts: MORE: #Sudan has also announced that it will cut diplomatic ties with #Iran, and will expel ambassador. - @i24NEWS_EN
RT @CodeAud: BREAKING: UAE has downgraded diplomatic relations with Iran, following Saudi Arabia, Bahrain and Sudan severing ties with Tehr
https://t.co/Wcv3dUAkxI Check out this youtube vid for makin money online 2016 https://t.co/6iE1La0s8V
#Iran :Continuous life threatening air pollution in D capital has caused much https://t.co/OTmYAvNwnp  https://t.co/mL64hzquCE #No2Rouhani
RT @MailOnline: Bahrain joins Saudi Arabia and severs diplomatic ties with Iran https://t.co/s6rayGQB1t https://t.co/rA8MOO2KCf
I would only take Saudi seriously when theyll ban Hajj forShiite. https://t.co/63VpvSZ03e https://t.co/UwZd9ikTLW
women running the market have raised the quality of construction of the market.
Amazon has its sights set on a 'trillion-dollar market'  and is using unconventional tactics to win it https://t.co/NNe9bc2kWy $AMZN
Shows he doesn't have an answer, hardly demonstrates leadership qualities  https://t.co/KxMfpaRSre
@MechaGS each player! Besides it's a wayyyyyyy better Zombie fighting/survival game than anything else on the market &gt;,.,&gt;
#mondaymotivation wakeup get #backtowork,  earn money. Need more financial motivation https://t.co/ucmA8gPgFs
RT @javiersolana: Security and economics. Consequences for the region https://t.co/yoaZyQlKsi
Bahrain Severs Ties With Iran After Attacks on Saudi Missions: State News Agency https://t.co/CaEkprA39H
US urges engagement, calm after Saudi Arabia cuts Iran ties https://t.co/qnp3tazbLd
RT @SkyNewsBreak: Reuters: Russia ready to act as intermediary to help settle dispute between Iran &amp; Saudi Arabia according to Russian news
RT @cvpayne: Closed it near $100 as it pulls back "value" will be created - moral is great co.s can be overvalued and market-wide selling =
RT @LakishaLucinda: The proportion of over-55s entering the buy-to-let market has increased since pension freedoms were introduced in April
RT @robbieds: Grim findings from @Shelter and @Money_Advice on families struggling with their finances this January. https://t.co/baixIVoEXx
We are delighted to announce the recent letting of 3rd Fl, 5 Market Place, W1 For more info contact jaimie@rib.co.uk https://t.co/xlauYqelfE
RT @AFP: #BREAKING UAE recalls envoy from Iran, downgrades diplomatic ties: official
RT @cvpayne: Yes...ancillary victims of this strategy include Russia and Iran but make no mistake the target US fracking industry https://t
RT @parallelpond: .@wherepond UK &amp; Saudi Arabia 'in secret deal' over human rights council place https://t.co/YeUkISRVC0 #SaudiArabia https
Hassan Rouhani, will have no official trilateral meeting in the Armenian city Megri, bordering with Iran.
RT @FALebanon: The AFC Futsal Championship will be held in Tashkent on 10-21 February. Lebanon is in Group A with Kyrgyzstan, Saudi Arabia 
RT @BaeFeeling: I'm missing you and it's killing me.
#SupportAhmedQuraishi I think program described that pak should concern its own relationship with saudis &amp; Iran.
RT @iyad_elbaghdadi: Sudan has just severed diplomatic ties with Iran. So now that's Saudi Arabia, Bahrain, Sudan.
Africa News: Bahrain cuts diplomatic ties with Iran: Kingdom orders Iranian diplomats to lea... https://t.co/quH1yBj5lb #piracy #maritime
Fixing How We Fight the Islamic States Narrative https://t.co/IogF7WgJki via @warontherocks
@Reuters the free people will never forget the monstrous act of the Saudi family in the murder of Shiek Nimr.....
RT @YemenPostNews: #UN still SILENT even after 155,000 Saudi airstrikes bombard #Yemen for 286 days killing 1000s of civilians. # http
Islamic State video should be treated as propaganda Cameron https://t.co/qqx7Hfnr5x
RT @Conflicts: MORE: #Sudan has also announced that it will cut diplomatic ties with #Iran, and will expel ambassador. - @i24NEWS_EN
RT @borzou: More war, more refugees, more jihadis, more misery as Iran-Saudi spat escalates. My @buzzfeedworld analysis https://t.co/a2izNy
@StephieGilley @binbanii @ashalrathore @aslamkhantanoli God bless Saudi Arabia. You haters
RT @AP: United Arab Emirates is downgrading diplomatic ties with Iran, recalling ambassador, state-run news agency says: https://t.co/vH9W3
Are skin darkeners on the market yet?
RT @FloBaribeau:  MAKE A DIFFERENCE 
STOP BUYING FUR THAT'LL  STOP THE KILLING   https://t.co/ZrY49VIzXg
Terrorist country Pakistan consistently killing innocent Blochis too @UN @narendramodi @manoharparrikar @TimesNow @Swamy39 #FreeBalochistan
https://t.co/1q6J0YqayO Check out this youtube vid for makin money online 2016 https://t.co/6iE1La0s8V
My book, The Syrian Jihad, made it to @washingtonpost &amp; @abuaardvarks 2015 MidEast Awards! https://t.co/iXxS6LbO4a https://t.co/JnIgwXqMT1
United Arab Emirates State-Run News Agency Says Country to Downgrade Diplomatic Ties With Iran https://t.co/hAXBCsEGc8
@GoogleforWork hey team, any news on syncing contacts with Google Apps accounts on office 2016 for mac? killing my end user experience
RT @kyvahixuxyci: Jeremiah Smith, 25, from Washington, is charged with killing Ceasar Medina, 17, on May 26, just two weeks after he was ac
RT @timjohnston_89: Even *if* this was true (and it isn't); Corbyn was protesting against rail fares - not Islamic State. It's allowed. htt
RT @gulf_news: #Breaking news: The #UAE downgrades its diplomatic relationship with #Iran to charge daffaires over attacks on Saudi embass
RT @iyad_elbaghdadi: I don't think Saudi Arabia planned on it but felt it had to do something after the storming of the embassy. @Mwforhr @
RT @meherbokhari: Seems like Saudia Arabia has begun consolidating alliances. Bahrain, UAE and Sudan have decided to kick out Iranian diplo
Were the FDIs going into our real or sector or into our money market sector? https://t.co/H0dqOWMwWc
SEO and Content Marketing Work Together. Learn Why! https://t.co/vlNRZ8vVEO
RT @SultanAlQassemi: Keep in mind that Morroco severed ties with Iran back in 2009 so that's four Arab League States in total now.
Bahrain Severs Ties With Iran After Attacks on Saudi Missions: State News Agency https://t.co/DD4YxkB0mj
United Arab Emirates State-Run News Agency Says Country to Downgrade Diplomatic Ties With Iran https://t.co/NUTuffAlu8
Jihad recruitment video highlights Minnesota martyrs https://t.co/MfGEYEJBCP
United Arab Emirates State-Run News Agency Says Country to Downgrade Diplomatic Ties With Iran https://t.co/ljpm9bBWsW
RT @Reuters: Britain studies Islamic State video showing alleged spies killed https://t.co/83c0e8yoP5
Saudi province Bahrain Orders Iranian Diplomats To Leave #Bahrain #ksa  https://t.co/VFF5cq4wpG
https://t.co/FYlVO1MQ2S Iraqi Sunni mosques attacked in apparent retaliation for Saudi execution https://t.co/W1lfACstso
RT @4FreedominIran: #Syria: Over 55,000 people including 2,500 children killed in 2015 https://t.co/7CBc2ZtuEp https://t.co/Ad6D8ckgp3 #Ira
Fire Outbreak at Yola South Main Market (PHOTOS) https://t.co/FnP1F1ZVH3 https://t.co/dKj1Bcmda5
United Arab Emirates State-Run News Agency Says Country to Downgrade Diplomatic Ties With Iran: United Arab https://t.co/yJZETfeyBK
Alibaba's Ant Financial says seeking funds ahead of planned IPO - Reuters https://t.co/OCzEYSH7AF
United Arab Emirates State-Run News Agency Says Country to Downgrade Diplomatic Ties With Iran https://t.co/Vy2KrX8v4Z #International
Man with British accent sends 'message' to David Cameron in... https://t.co/1q5WvhhOfR via @Mashable #TECH #CBPR https://t.co/uO9WEpbDFr
The Latest: UAE Downgrades Diplomatic Ties to Iran: The Latest: UAE says it is downgrading diplomatic ties to Iran https://t.co/6DqIwUzO8z
Saudi Arabia-Iran Rift Complicates Bid to Calm Oil Markets  Energy Journal - Wall Street Journal (blog) https://t.co/b4UNqbmqos
https://t.co/ubDGvdEIl6 hey check out this page on how to make some extra cash 2016 bro https://t.co/Mgf1WCTSiD
Bahrain Severs Ties With Iran After Attacks on Saudi Missions: State News Agency https://t.co/a3l4RouKoR
United Arab Emirates State-Run News Agency Says Country to Downgrade Diplomatic Ties With Iran https://t.co/ToIzQyfG0t
Oil rises as market ponders scale of future Iran exports https://t.co/JiyHZOFT9B via @Reuters
#Iran #News France confirms buying 4 C-130J US planes https://t.co/zMMH3Wxuyb
#Alert #Reuters Islamic State video should be treated as propaganda -UK's Cameron https://t.co/FaPpGkGixn via @AlertNet
United Arab Emirates State-Run News Agency Says Country to Downgrade Diplomatic Ties With Iran https://t.co/BR0e5KgAEZ
An investors favorite palindrome? LOVOL. It means successful investors love market volatility.
RT @borzou: With billions in trade ties, UAE decides to downgrade rather than sever Iran ties. https://t.co/IG8eJLR11b
Some Of The Best Eye Wrinkle Creams Currently On The Market For Under $100 https://t.co/ylOOaHTiF7 https://t.co/JiobtdgtTe
#sudan #bahrain cut diplomatic relations with #iran. #uae downgrades to charge d'affaire
Anthelmintice are drugs used for expelling or killing parasitic worm or helminths
United Arab Emirates State-Run News Agency Says Country to Downgrade Diplomatic Ties With Iran https://t.co/bwUAfUrVsj
RT @JuddLegum: Apparently it's too politically risky for GOP candidates to denounce the armed takeover of a federal building by militants.
Awkward! Madonna posts picture with daughter Lourdes, but Lady Gaga has been ... - Digital Spy https://t.co/bdPGFEpBja #LadyGaga
RT @BBCAfrica: Iran pressures Nigeria, demands the release of top Shia leader https://t.co/BTFeygYMCq (cont) https://t.co/hvHraxeAFc
@Cristiano Kaaba/Mecca (Saudi Arabia) we want to go. I would appreciate if you could help 2500 dollars.
RT @Conflicts: BREAKING: United Arab Emirates state-run news agency says country to downgrade diplomatic ties with #Iran. - @AP
RT @AJEnglish: Opinion: The decades long rivalry between Iran and Saudi Arabia had come to a boiling point  https://t.co/NYdktLkYAB https:/
United Arab Emirates State-Run News Agency Says Country to Downgrade Diplomatic Ties With Iran https://t.co/LTtwW2aOLi
Iran executes 27Sunni clerics no one bats an eye Saudi executes one Shia cleric the world goes crazy reading out the scrolls of human rights
RT @Morning_Joe: Bahrain severs diplomatic ties with Tehran https://t.co/5Q4uJCk0I5
@iyad_elbaghdadi Arab Spring probably started in Iran 2009, and was crashed so violently it was never mentioned again.
[ALERT] UAE recalls envoy from Iran, downgrades diplomatic ties: official (AFP)
ABC US -  United Arab Emirates State-Run News Agency Says Country to Downgrade Diplomatic Ties With Iran https://t.co/Ip1hh5EYwC
Man with British accent sends 'message' to David Cameron in new ISIS video https://t.co/2E7n31z7bh
RT @TelegraphNews: Is 'Jihadi Junior' the son of female British fanatic with links to Lee Rigby killers? https://t.co/AS4g9CXgro https://t.
RT @mrjammyjamjar1: A Must-read by @CoolnessOfHind, dissecting @David_Cameron's New Year Message &amp; what it entails for UK Muslims.
Hi @rebeccagrants GSA SER Download Free #seo tool at https://t.co/q7Aj1gQ5NU https://t.co/2Q5uko51mH @need8seo Hitting the Full Market
Man with British accent sends 'message' to David Cameron in new ISIS video https://t.co/EngVQX5hed
Oil rises as market ponders scale of future Iran exports https://t.co/dLerFlOiYo https://t.co/lEc3IBE3Rv
Man with British accent sends 'message' to David Cameron in new ISIS video https://t.co/5qfwUkyZFD
Waddell &amp;amp; Reed Financial, Inc. (WDR) Downgraded by Credit Suisse to Underperform #downgraded https://t.co/JcdkZ0y9Nl
Lockheed Martin to provide avionics cockpits for Saudi Arabian MH-60R militaryhelicopters https://t.co/4aPS2mW0Z7
RT @washingtonpost: Saudi Arabia has a giant mess on its hands https://t.co/UPkRQBu1ML
U do not know who you are fighting 
You are fighting the sons of Muhammad Ali Hassan Hussain
#FSA Groups Support #SaudiArabia For Sever Ties With #IRAN - https://t.co/QeTIgZS9xm
Candle March in Hyd to condemn the execution of Islamic Scholar Nimr in Saudi https://t.co/IzXZ9trdOr
United Arab Emirates State-Run News Agency Says Country to Downgrade Diplomatic Ties With Iran https://t.co/KepAih5Ckh
RT @AFP: #BREAKING UAE recalls envoy from Iran, downgrades diplomatic ties: official
RT @intlspectator: Women in labour force for every 100 men
RT @dwnews: BREAKING: UAE state-run news agency says country to downgrade diplomatic ties with Iran
Pierre Trudeau makes it to 363,847 by  killing  XPZ 3MMA
Pierre Trudeau makes it to 363,848 by  icing  WZ Don... https://t.co/5PheSy252c
Also...Kristel Fulgar's "Killing me softly" short cover  Just Wow!
RT @parallelpond: .@wherepond Yemen and the scandal of UK arms sales to Saudi Arabia https://t.co/UQfMMetj3u #SaudiArabia #UNHRC #UK https:
This is just a ploy to divert the attention from the main culprit - The Pak Army and the ISI #PathankotAttack 
#Alert #Reuters Iraqi Sunni mosques attacked in apparent retaliation for Saudi execution https://t.co/Gk3skSp09x via @AlertNet
RT @squirters: When you killing that pussy https://t.co/FCEHJucstH
RT @TembaTemba3: @AU_Chergui Longer you wait to interverne more @willynyamitwe and @pnkurunziza are killing 
@sara_lomzynska thought Dubai was in Saudi Arabia and not its own country "like Africa"
RT @AP: United Arab Emirates is downgrading diplomatic ties with Iran, recalling ambassador, state-run news agency says: https://t.co/vH9W3
RT @wikileaks: Saudi secretly paid UK 100k pounds to obtain its vote for UN Human Rights Council position https://t.co/Es28BI6UIL https://
@EjmAlrai Trade between Iran and any of these countries was literally zero. UAE economy would be beaten so hard if they cut relations
RT @SkyNews: Support for Britain's ongoing EU membership among UK financial leaders fell in last 6 months https://t.co/BGN1H4uB71 https://t
RT @ISISolizer: Man with British accent sends 'message' to #DavidCameron in new #ISIS video https://t.co/EB6ygSYP4t https://t.co/Hz4no8dSjW
United Arab Emirates State-Run News Agency Says Country to Downgrade Diplomatic Ties With Iran https://t.co/eVmP2kNRVl
Saudi Arabia breaks off diplomatic relations with Iran 
CBItweets: Govt. must ensure a healthy housing market, with mix of tenures, to build the 240,000 homes the UK need https://t.co/Sa8HmwUL3t
RT @AFP: #BREAKING UAE recalls envoy from Iran, downgrades diplomatic ties: official
EU directive applies to 6000 big orgs in EU. Dry stuff? Not if you care about the environment, human rights etc https://t.co/w8hrTcm2eq
RT @JackJackJohnson: European Tour Doc coming soon! @andreladon is killing it  full trailer on blend! My username is JackJohnson2  htt
RT @borzou: Wow. Sudan. That was not expected. https://t.co/RVhb7U0yrz
United Arab Emirates State-Run News Agency Says Country to Downgrade Diplomatic Ties With Iran https://t.co/Nekv4YqlPQ #International
RT @StewartWood: Objects of Cameron's "disappointment" since 2010:
RT @clevelandminer: @BBCNormanS @jeremycorbyn democratic? It is an anti-west cult - Stop the War unless it is Russia, Iran, Hamas and Hezbo
"@akinolarj: .@AkinwunmiAmbode seals Oshodi Main Market, to "demolish it soon" https://t.co/DG9NZJl7Gt https://t.co/Gc5MmDoGyV"A GOOD STEP!!
https://t.co/Nigpab4qQw hey check out this page on how to make some extra cash 2016 bro https://t.co/Mgf1WCTSiD
RT @Reuters: Factbox: Troubled history of Iran-Saudi relations - https://t.co/dQcQS2vtMx https://t.co/v6TSDv4Q2v
RT @FrenchR1ck: Religion of peace  https://t.co/s11hVL2f9V
RT @JackJackJohnson: European Tour Doc coming soon! @andreladon is killing it  full trailer on blend! My username is JackJohnson2  htt
RT @SkyNews: Support for Britain's ongoing EU membership among UK financial leaders fell in last 6 months https://t.co/BGN1H4uB71 https://t
Saudi Arabia breaks off diplomatic relations with Iran 
RT @UnitedCap: Will 2016 be your year of financial freedom? If so, make the Intelligent Choice and start saving today.
The junk-bond correction is not the next financial crisis https://t.co/8DQmZXKWbQ via newsfromIN
https://t.co/hAGbIbeIRt Here's your complete preview of this week's big market-moving events https://t.co/OwNUmxEy5i
@JoelOsteen I've been praying for a financial miracle,  I work all the time and see my associates more than my family,  debt has me bound...
RT @AFP: #BREAKING UAE recalls envoy from Iran, downgrades diplomatic ties: official
Anonymous Video and DNA Summary of Facts https://t.co/fGoeRXUnCO via @UKChange
United Arab Emirates State-Run News Agency Says Country to Downgrade Diplomatic Ties With Iran https://t.co/E1TOknRfP7
RT @AP: United Arab Emirates is downgrading diplomatic ties with Iran, recalling ambassador, state-run news agency says: https://t.co/vH9W3
RT @AP: BREAKING: United Arab Emirates state-run news agency says country to downgrade diplomatic ties with Iran.
@AQpk criticized Iran  https://t.co/8JkIwZjzMI
Fire Outbreak at Yola South Main Market (PHOTOS) https://t.co/NRs5obmPqX https://t.co/uj7GnYpVOi
https://t.co/hAGbIbeIRt Oil rises as market ponders scale of future Iran exports https://t.co/yqSLjJJCbg
I'm killing someone today or I'm killing myself
RT @Conflicts: BREAKING: Following Saudi Arabia's lead, #Bahrain has announced that it will sever diplomatic ties with #Iran - @AP
RT @FlowersHeywood: Why not spend them some lovely flowers or a tasty treat? 
Come see us- tayler James flowers, 53 ma
RT @YemenPostNews: #Yemen ... 1000s of mothers lost their children when Saudi airstrikes attacked homes changing lives forever  # http
RT @ANI_news: United Arab Emirates state-run news agency says country to downgrade diplomatic ties with Iran: AP
RT @AP: United Arab Emirates is downgrading diplomatic ties with Iran, recalling ambassador, state-run news agency says: https://t.co/vH9W3
RT @JackJackJohnson: European Tour Doc coming soon! @andreladon is killing it  full trailer on blend! My username is JackJohnson2  htt
RT @Saudiguardians: After being caught redhanded in supporting &amp; encouraging violent disruptions on #Saudi soil #SaudiCutsTiesWithIran http
RT @RedHotSquirrel: Since the financial crisis, there's been 'a decline in the share of UK exports going to the EU'  Martin Beck, Economis
ABC News: A Look at Long-Fraught Relation Between Saudi Arabia, Iran https://t.co/IRp4tvtIeV
Achieving Financial Freedom Is So Easy WIth Us! We Will Guide You Today https://t.co/srLiHp9yvN
#Islamic State 'spy killing' video is propaganda, says PM #jobs #500K #: #Media captionA section of audio take... https://t.co/aKKl8Bt67T
Just posted a photo @   : Train Night Market Ratchada https://t.co/B98jbHELrE
RT @AP: United Arab Emirates is downgrading diplomatic ties with Iran, recalling ambassador, state-run news agency says: https://t.co/vH9W3
I've just posted on my Blog about: Photos: Yola South Main market gutted by fire https://t.co/f6y9S6aioe
RT @SeekingAlpha: Challenges Mounting For Medallion Financial Entering 2016 https://t.co/xyBHNEAh1L $TAXI
How to spot a water damaged car post the terrible floods https://t.co/WxUdie7gQp
RT @FEJournal: The changing face of the foodservice market this year https://t.co/ZdGr4YSjyB
https://t.co/hAGbIbeIRt Alibaba's Ant Financial says seeking funds ahead of planned IPO https://t.co/6iU9BUgcNt
RT @theblaze: Saudi Arabia severs ties with Iran https://t.co/Bio7jW5R3e https://t.co/oVdr7e9lfA
3 Held in Killing of New Mayor in Mexico https://t.co/ojljXtJjqU
#Iran Thousands of PPL protest D plunder of their property #Iranian https://t.co/n5CICLGUjv  #Humanrights https://t.co/ldE2CaLjI6
80-year-old Tokyo fish market holds final New Year auction: It's among the biggest of Japan's many New Year holiday https://t.co/QWh4sCHFEy
RT @iyad_elbaghdadi: I don't think the UAE will sever ties with Iran. But I think Egypt is being pressured into doing something (I don't th
Mashable - Man with British accent sends 'message' to David Cameron in new ISIS video https://t.co/3SS2XyJOEC
Man with British accent sends 'message' to David Cameron in new ISIS video https://t.co/Cz9FRtM9SD
RT @borzou: Wow. Sudan. That was not expected. https://t.co/RVhb7U0yrz
RT @iyad_elbaghdadi: Sudan has just severed diplomatic ties with Iran. So now that's Saudi Arabia, Bahrain, Sudan.
Reuters: Alibaba's Ant Financial says seeking funds ahead of planned IPO https://t.co/OY18mptqUa
Amazon has its sights set on a 'trillion-dollar market'  and is using unconventional tactics to win it,  https://t.co/KnRAkJTBsL
RT @AFP: #BREAKING UAE recalls envoy from Iran, downgrades diplomatic ties: official
RT @JackJackJohnson: European Tour Doc coming soon! @andreladon is killing it  full trailer on blend! My username is JackJohnson2  htt
RT @AFP: #BREAKING UAE recalls envoy from Iran, downgrades diplomatic ties: official
@qulshtm oil was already falling. All Iran has  to do is not directly respond. Reach peace  in Syria. Open  Iran for business.
RT @meshaluk: Raring to read a "concerned" @StateDept statement after the execution of Ahmed al-Mughassil who plotted on killing 19 U.S. Ci
@skinnergj @AlMonitor Saudi has supplied arms to IS if it it uses them against their benefactor, cutting off the hand that feeds them ?
RT @JackJackJohnson: European Tour Doc coming soon! @andreladon is killing it  full trailer on blend! My username is JackJohnson2  htt
RT @AndyAsAdjective: I'm for equal rights for women as much as anyone, but let's make sure that extends to who's responsible for killing a 
RT @juliamacfarlane: May be wrong but I think thats the last of GCC to fall in line with Saudi. Highly doubt Qatar, unlikely Oman, will fol
RT @haaretzcom: Bahrain aligns with Saudi Arabia, expels Iranian diplomats https://t.co/cOSN2Ji1Do https://t.co/xMH2CfyqC0
RT @AFP: #BREAKING UAE recalls envoy from Iran, downgrades diplomatic ties: official
RT @ANI_news: United Arab Emirates state-run news agency says country to downgrade diplomatic ties with Iran: AP
How 5 Prestige Brands Innovate and Market on Facebook https://t.co/nMFUAQ07Lf #socialmedia
RT @Saudi_Gazette: #BREAKING: #UAE downgrades #Iran diplomatic representation to the level of charge daffaires  Al Arabiya
BBCBreaking: Video by so-called Islamic State showing man with UK accent should be dismissed as propaganda - PM's  https://t.co/RCdqV9s1Gl
FreeBeacon: https://t.co/9IIM3EQgR1
UAE summons home its ambassador to Iran. Representation in Tehran Charge d' Affaires. Requires Iran 2 reduce its diplomats in country: WAM
Warning: The stealth bear market is about to show its teeth https://t.co/nSMWuZ7O9c
United Arab Emirates State-Run News Agency Says Country to Downgrade Diplomatic Ties With Iran https://t.co/RwJcj96bw2
Bahrain cuts diplomatic ties with Iran https://t.co/vOn8ScKMfm
SkyNews: Support for Britain's ongoing EU membership among UK financial leaders fell in last 6 months  https://t.co/7OfhBOB6hR
https://t.co/hAGbIbeIRt ReWalk Robotics Secures Line Of Credit Of Up To $20 Million To Support Market Building Ac https://t.co/nKBgCpxC7s
RT @Reuters: Britain studies Islamic State video showing alleged spies killed https://t.co/83c0e8yoP5
RT @AP: United Arab Emirates is downgrading diplomatic ties with Iran, recalling ambassador, state-run news agency says: https://t.co/vH9W3
RT @CauseWereGuys: My financial advisors for 2016 https://t.co/YJxL6hLXP1
Iran-Saudi Arabia row: Tehran envoys must leave 'in two days' https://t.co/aUmcL7HTNI | https://t.co/pjgJG9Yg7h
Bahrain Bourse daily trading performance https://t.co/0jgmYp3IzR
https://t.co/hAGbIbeIRt It's a global market rout https://t.co/qFn4lr0Wag
RT @SavageNation: Moscow ready to act as mediator in order to help normalize relations between Iran and Saudi Arabia, foreign minist https
RT @AP: United Arab Emirates is downgrading diplomatic ties with Iran, recalling ambassador, state-run news agency says: https://t.co/vH9W3
RT @Conflicts: BREAKING: United Arab Emirates state-run news agency says country to downgrade diplomatic ties with #Iran. - @AP
China stocks rout on first market day of 2016 trips national trading halt https://t.co/OKoLLzz52J
RT @DanieleRaineri: Important: Islamic State fighting to take Bin Jawad, on the Libyan coast between Sirte and the oil terminal Sidra https
RT @2ANow: Sleep Tight Polls show 22% of 1.5 billion muslims support jihad, that's 345 million in 49 Islam majority nations https://t.co/m6
RT @ahmed: Among the 47 men Saudi executed on Saturday was al Qaeda militant who tried to murder BBCs @FrankRGardner in Riyadh https://t.c
RT @JohnAllenGay: Iran's unwillingness to protect foreign embassies is out of line with any ambition to be a regional power and important g
Islamic State video should be treated as propaganda - Cameron https://t.co/qzr9p1d3QE
RT @mrjammyjamjar1: A Must-read by @CoolnessOfHind, dissecting @David_Cameron's New Year Message &amp; what it entails for UK Muslims.
#BREAKING UAE recalls envoy from Iran, downgrades diplomatic ties: official | AFP
RT @DoubleEph: Can't tell me this isn't some orchestrated game about oil  https://t.co/K9CgbsYYJq
https://t.co/hAGbIbeIRt Oil rebounds after Saudi Arabia cuts ties with Iran https://t.co/cR7TgZBedT
RT @BREAKING_PTV: Russia foreign ministry: Bahrain and Arabia's decision to cut off diplomatic ties with Iran not constructive step https:/
Allah has bestowed Pakistanis the honour to destroy India, kill Hindus: Islamic cleric @iDeepakKapoor @Puru_Tweet https://t.co/V7p4bjKN5y
UAE recalls envoy from Iran, downgrades diplomatic ties: official | via @AFP
RT @andendall: Dick Cheney and Iran and traitors and Iran
https://t.co/3L5yWRJb0S https://t.co/YOc0DwuMmj
Sensex plunges 537 points on China market rout, Nifty50 ends below 7800 - Financial Express #India https://t.co/hXEZJMB5rZ
RT @4FreedominIran: Nearly 20 days of chocking air pollution in #Tehran left millions in distress https://t.co/dtXdsOjSAz https://t.co/vhfs
RT @EjmAlrai: #BreakingNews UAE downgrades #Iran diplomatic representation to the level of charge daffaires https://t.co/FePVremEFf via @A
RT @gulf_news: #Breaking news: #Sudan has expelled the Iranian ambassador over attacks on the Saudi embassy: Al Arabiya
RT @RanaHarbi: Saudi Arabia has lost it completely:
SaudiArabia announces cutting diplomatic ties with Iran.
Myanmar: Today Trade Market Rates (4 January 2016): Monday January 4, 2015. Sending https://t.co/kmFcyNHGLc
Achieving Financial Freedom Is So Easy WIth Us! We Will Guide You Today https://t.co/C30mX2wXQU
RT @cute_animalvine: Puppy caught eating paper decides killing witness is the only way out https://t.co/us0fVEymTT
RT @Conflicts: MORE: #Sudan has also announced that it will cut diplomatic ties with #Iran, and will expel ambassador. - @i24NEWS_EN
#Iran #News Vatican recognizing #palestine as a sovereign state is official now https://t.co/PLfHvzwc7C
@PeteSmithYEP Semantics. He said we weren't "in the market" for Ali - we'd already signed him so there was no market. Same with "pursuing" 
RT @juliamacfarlane: Sudan expelling Iran ambo is a blow but not unexpected after last yr, when Sudan joined Saudi in war in Yemen, providi
@smtm_LFC @Bibi89Bibi 4 out of how many? Our record in the transfer market in recent years is woeful.
RT @Will101ltd: Stock markets start 2016 with a bang as China-led malaise wipes 34bn off FTSE https://t.co/jpQVV6K1yl Nice start for the C
RT @CauseWereGuys: My financial advisors for 2016 https://t.co/YJxL6hLXP1
Back to the market due to chain collapse, a gorgeous home... https://t.co/zE1hgDLHrm
RT @AFP: #BREAKING UAE recalls envoy from Iran, downgrades diplomatic ties: official
Just like the Tories promises https://t.co/S5XbvSjwd7
RT @the_hindu: PoK based militants United Jihad Council claims responsibility for #PathankotAttack https://t.co/6Ks0AReiri https://t.co/ikP
$SPY under $200 briefly #daytrading
RT @InmanNews: Are you the No. 1 agent in all of Florida? Well, your prospects don't care. https://t.co/KKKfTx4cAk
#coppednews Saudi Arabia has a giant mess on its hands https://t.co/L9c6Rm0Jq0
RT @FXTraderMag: Although 2015 was characterised by extreme U.S. Dollar strength against emerging market and/or commodity... https://t.co/m
RT @AFP: #BREAKING UAE recalls envoy from Iran, downgrades diplomatic ties: official
RT @AP: United Arab Emirates is downgrading diplomatic ties with Iran, recalling ambassador, state-run news agency says: https://t.co/vH9W3
RT @jenanmoussa: #UAE has decreased level of its diplomatic ties with #Iran to the charge d'affairs level.- WAM @akhbar
Global Stocks Fall Following Rout in Chinese Market https://t.co/v3PgvQjWun #Personal #Finance
I thought "Iran deal backers" were incapable of being embarrassed. They're probably faking. @FreeBeacon @Kredo0 https://t.co/RenAzbUQX5
RT @AFP: #BREAKING UAE recalls envoy from Iran, downgrades diplomatic ties: official
RT @AP: United Arab Emirates is downgrading diplomatic ties with Iran, recalling ambassador, state-run news agency says: https://t.co/vH9W3
RT @eleanor70001: .@HonStephaneDion So will you please get us out of Harper's contract to sell $15B weaponized LAVs to Saudi? @stevenchase 
Islamic State claims to have taken Bin Jawad town near Sirte. #Libya
RT @iyad_elbaghdadi: Let's remember that both Iran and Saudi Arabia are counter-revolutionary. Iran helped crush Syria's and Saudi Arabia c
Saudi cuts ties with Iran, expels #Tehran envoys https://t.co/8am0CHbFgS #politics #AP #paris
RT @ian_black: #Bahrain, #Sudan, #UAE all cutting/downgrading ties with #Iran. #Tehran embassy attacks look like own goal.
RT @QassamiMarwan: Islamic state today:
Clashed with Iraqi &amp; Syrian army in Kweire
RT @intlspectator: BREAKING: UAE has downgraded diplomatic relations with Iran, following Saudi Arabia, Bahrain and Sudan severing ties wit
Stock markets start 2016 with a bang as China-led malaise wipes 34bn off FTSE https://t.co/N3AmokexQd https://t.co/39qVoYv60c
RT @ZamanEnglish: UAE downgrades Iran diplomatic representation to the level of charge daffaires  #AlArabiya
BREAKING: United Arab Emirates state-run news agency says country to downgrade diplomatic ties with Iran. | AP
@almurray He offers to do a separate interview about Islamic State. Not sure what the problem is. Did @pa take him up on his offer?
Russia really trying to plant itself in the Middle East vacuum.  https://t.co/sa7KAYVU6b
RT @skinnergj: Is Saudi Arabia next target of Islamic State? - Al-Monitor: the Pulse of the Middle East https://t.co/aU9ajH1H7Y
RT @AFP: #BREAKING UAE recalls envoy from Iran, downgrades diplomatic ties: official
The Hidden Financial Incentives Behind Your Shorter Hospital Stay https://t.co/91Y1DCOIaj
#BREAKING UAE recalls envoy from Iran, downgrades diplomatic ties: official
RT @AJENews: Bahrain cuts diplomatic ties with Iran a day after Saudi Arabia https://t.co/aQxYf5BaDp https://t.co/yaWN4gRGot
@KatMaslowska thanks for the follow! For the latest Financial Services roles visit https://t.co/dPlqEm0Aar #RecruitUK
RT @KurdistanJiyane: Medvedev: Turkey is protecting #ISIS because of direct financial interest of some Turkish officials relating to the s
RT @iyad_elbaghdadi: Exactly, Nimr al Nimr was opposed to both Syria's and Bahrain's tyrants. @gooner_saad
RT @AFP: #BREAKING UAE recalls envoy from Iran, downgrades diplomatic ties: official
BBCBreaking "Video by so-called Islamic State showing man with UK accent should be dismissed as propaganda - PM's  https://t.co/L9GifRmJ49
RT @IanDunt: Corbyn's honourable record on Saudi Arabia puts Cameron to shame https://t.co/xPrZ3RNIpL
bet on Jordan https://t.co/YBFaq5z4fn
Fire Razes Yola Major Market https://t.co/k5nvaS4eGL
RT @ReutersBiz: Oil rises as market ponders scale of future Iran exports https://t.co/Z0Kq7HzFPN
New Jihadi John appears to kill 5 in Islamic State video - The Washington Post https://t.co/2aTHze4bdC
Stocks crumble around the world after market plunge halts trading in China https://t.co/TewIjyNOe2
RT @ARYNEWSOFFICIAL: #Bahrain breaks off ties with #Iran
Read more: https://t.co/Uv9yvm3nnY https://t.co/QDh7ODULHO
RT @aia_24: It's the right thing to do. Especially Irans presence in Somalia spreading Shia ideology lately.  https://t.co/S6jNBRrOsF
@rajni1001raj1 thanks for the follow! For the latest Financial Services roles visit https://t.co/dPlqEm0Aar #RecruitUK
@ChrisGN @BBCBreaking No, dismissing Government propaganda is apparently a sign of radicalisation. Not even making that up.
#isis #Isil Hunt for the 'new Jihadi John' who threatened David Cameron in ISIS execution video: British war veterans ...  @FollowNewsNow
#BBC Bahrain cuts diplomatic ties with Iran: Bahrain follows Saudi Arabia and cuts diplomatic ties with... https://t.co/ghEyvL7OUQ #World
#isis #Isil Hunt for the 'new Jihadi John' who threatened David Cameron in ISIS execution video  https://t.co/RxzhnRAuqM
RT @AlirezaEshraghi: #Iran Rouhani admin is shocked about the quickly escalating tension with #Saudi, confused what to do next, what I hear
RT @BBCBreaking: Bahrain follows Saudi Arabia and cuts diplomatic ties with Iran following attack on Saudi embassy in Tehran https://t.co/7
RT @ReutersBiz: Oil rises as market ponders scale of future Iran exports https://t.co/Z0Kq7HzFPN
@intaddress thanks for the follow! For the latest Financial Services roles visit https://t.co/dPlqEm0Aar #RecruitUK
RT @DanieleRaineri: PT Fight in Bin Jawad could be the push of the Islamic State toward oil infrastructures in Libya before the much antici
Great point!! https://t.co/wDfko33s0i
RT @BBCBreaking: Video by so-called Islamic State showing man with UK accent should be dismissed as propaganda - PM's spokeswoman https://t
RT @BBCAfrica: Iran pressures Nigeria, demands the release of top Shia leader https://t.co/A6G5gFQG2e #BBCAfricaLive https://t.co/1a4DBwvZgQ
It's like you're trying to miss the point holy fuck https://t.co/X6OBv8CGsE
RT @YemenPostNews: This was child's home until destroyed by Saudi airstrikes. Welcome to war torn #Yemen ... # https://t.co/3I9YXWQKFo
RT @meshaluk: #Iran honors terrorist figures by naming its streets after them!
Khalid Islambouli https://t.co/
Bahrain cuts diplomatic ties with Iran: Bahrain follows Saudi Arabia and cuts diplomatic ties with Iran, after... https://t.co/BWO4Yl9DOE
RT @moonnor27: Now Shia militias crimes destroyed 4 Sunni mosques &amp;killed Iraqis scholars in #Babylon this militias backed by Iran https://
AFC headed by a member of the Bahrain Royal Family. KSA petition AFC for neutral venue for KSA/Iran ACL matches. https://t.co/WHERo7RsBK
RT @aronlund: With the #Saudi-#Iran conflict at a fever pitch, how does it affect #Yemen? Read @almuslimi: https://t.co/Eg0HLvffsg https://
@binbanii @aslamkhantanoli world have proofs against saudia more then iran funding terrorists. .but again I say KSA and iran should unite
RT @ReutersBiz: China stocks rout on first market day of 2016 trips national trading halt https://t.co/bUVzs8odCV
Ringgit, rupiah under pressure as Iran-Microsoft Corporation spat worsens #fakeheadlinebot #learntocode #makeatwitterbot #javascript
RT @AJENews: Bahrain cuts diplomatic ties with Iran a day after Saudi Arabia https://t.co/aQxYf5BaDp https://t.co/yaWN4gRGot
Samsung warns of difficult financial year to come: The South Korean giant says that low growth is a cause for https://t.co/lUYOQ10buI
RT @4FreedominIran: #Bahrain slams hypocritical comments by #Iran regime. https://t.co/Hu2AfUnZzK https://t.co/KvGftdaNqU #MiddleEast #MTP 
RT @CNBCnow: Oil spikes higher in early trading amid Saudi, Iran tensions. https://t.co/6eRROgHhpW https://t.co/4v1Wz6Kib5
RT @PersianCeltic: Iran is Bernie Sanders and Saudi Arabia is Donald Trump if you want a perfect comparison.
US reportedly fears Iran-Saudi Arabia rift will set back ISIS fight https://t.co/h7QFK2mJ8R
RT @DanceGoaI: Missy Elliott killing it! https://t.co/paDAzOx9G7
Bahrain cuts diplomatic ties with Iran: Bahrain follows Saudi Arabia and cuts diplomatic ties with Iran, after... https://t.co/XJ4GFCOu61
Moda Operandi, Online Seller Of Six-Figure Fashion, Looks To Bridal Market For Growth https://t.co/wRL8NlDjfX
RT @WCSH6: Man accused of killing grandmother in 2014 to change plea https://t.co/XqlRupypyX
RT @JackJackJohnson: European Tour Doc coming soon! @andreladon is killing it  full trailer on blend! My username is JackJohnson2  htt
@prernakaul never underestimate jihad council and its ability to strike terror. Hope Andrabi is probed before being arrested
RT @HarunMaruf: Is Somalia going to follow suit? Some security officials recently alleged that Iran is "spreading" Shia ideology in the cou
Architects face up to London's housing market https://t.co/jzOlxdDibp
Bahrain To Cut Diplomatic Ties With Iran, Official Says https://t.co/t47O19BF7h
RT @BreitbartNews: Muslims Riot Over Death of One Muslim Cleric, But Silent Over Genocide of Christians in Their Midst https://t.co/dqli0oY
A Saudi-Iranian War would be much worse. At least 2 times. Maybe 10 or 20.
RT @FreeBeacon: Iran Deal Backers Embarrassed By Obama Admins Sanctions Blunder https://t.co/wekB0nesDz via @Kredo0 https://t.co/uyAXgRyPZr
In 2013 the govt spent $40 million on Internet Spy facility. Are we being watched? What do you think?  #DigiSecNG https://t.co/JRheKNQgWJ"
RT @coinabs: #ISLAMIC #IRAN EXECUTES 1000 PEOPLE IN 2015
PHOTO OF #IRAN HANGING PEOPLE IN PUBLIC https://t.co/yTaVsDyL7g
@jxhoseokxlne GASPSPSOSK WHY DO U KEEP KILLING ME
RT @latimes: Following Saudi Arabia, Bahrain also says it will sever its diplomatic ties to Iran https://t.co/SWpoiGwRig https://t.co/nsdf2
RT @dawgnation: UGA DB commit officially signs financial aid papers https://t.co/gBYxtvLhDk
As Saudi Arabia severs ties with Iran, questions loom in volatile region https://t.co/8odE8LKfO5
Oil rises as market ponders scale of future Iran exports: By Amanda Cooper LONDON (Reuters) - Oil prices edged up https://t.co/bITvoRyNhQ
RT @whoissizzle: Black people killing the game again   https://t.co/N2EUUmYRPY
RT @washingtonpost: Saudi Arabia has a giant mess on its hands https://t.co/UPkRQBu1ML
RT @Holbornlolz: the slide towards a Turkish Islamic state continues... https://t.co/v9mngWhili
IS fighters target Libyan oil port - Islamic State fighters clash with guards near Libya's Sidra oil port east ... https://t.co/g5FS47e9v0
In 2013 the govt spent $40 million on Internet Spy facility. Are we being watched? What do you think?  #DigiSecNG https://t.co/SHfW5T3PLU"
Huge protest took place despite #Iran regime had arranged a heavy suppression https://t.co/n5CICLGUjv  #Iranian https://t.co/0PkFcBGPAp
#Pakistan Sugar Prices and Market Commentary 4th January 2016 https://t.co/Q6njxUrKuh #sugarmarket #localpricetrend
RT @BuzzFeedNews: Saudis Move To Cut Ties With Iran Is Really Bad For The Region https://t.co/SrhTP8fGxB
Bahrain cuts diplomatic ties with Iran https://t.co/ZrNIVDDkZx
RT @latimes: Following Saudi Arabia, Bahrain also says it will sever its diplomatic ties to Iran https://t.co/SWpoiGwRig https://t.co/nsdf2
RT @AP: United Arab Emirates is downgrading diplomatic ties with Iran, recalling ambassador, state-run news agency says: https://t.co/vH9W3
RT @DerekDoyle: #HamOnt still expected to be an outperforming real estate market in 2016: https://t.co/eeHQXKbOLt @CBCHamilton https://t.co
RT @BBCBreaking: Video by so-called Islamic State showing man with UK accent should be dismissed as propaganda - PM's spokeswoman https://t
Bahrain cuts diplomatic ties with Iran https://t.co/gpPI2s6cZd | https://t.co/3ifYZjNb4a https://t.co/y8qNzhRtef
RT @meherbokhari: Seems like Saudia Arabia has begun consolidating alliances. Bahrain, UAE and Sudan have decided to kick out Iranian diplo
Some of Saudi Arabias executions understandable, says ex-UK ambassador
as he receives a huge wad of money from them
EXCELLENT! TIME TO BDS BAHRAIN, TOO.  Bahrain Cuts Diplomatic Relations With Iran https://t.co/lbaLYC0Oqz
@diehimbeertonis Maybe they smell funny? Who knows. But no one really likes Iran. Intimidated I guess?
If this claim is true &gt; The same line has been adopted as adopted 6years ago to derail the Peace Process. https://t.co/xMlsa4yZrL
Kick start the New Year by discovering new insights to build your wealth. PROFIT from Forex the LARGEST financial market
RT @cerenomri: Iran's charm offensive is proving less effective in the Middle East than it is in, say, Washington. https://t.co/aVmAPje1FA
#UAE also to limit number of #Iran diplomats on Emirati soil, after recalling envoy to Tehran and downgrading ties. #Saudi
#Breaking : Sudan cuts diplomatic relations with Iran. They were going downhill for a while anyways. (Sudan expelled some Iran diplos b4)
@IBagchiTOI @timesofindia Details of our operation like type, no. of forces must be kept secret it's encouraging militants.
RT @VisheshMarwah: #RSS / #HINDUTVA / #BJP RESPONSIBLE FOR #TERRORISM IN #INDIA
RT @suhellseth: When Paris was attacked, French TV channels didn't debate with Syrian officials. Com'n Indian media, have some brain https:
RT @ajam: Iran accuses Riyadh of fueling tensions as Saudi execution spat escalates https://t.co/GJykALca4H
Al-Nimr family demands Saudi authorities to return body of martyr#SheikhNimr #AyatollahNimr https://t.co/LmafsW6ffz
RT @anthraxxxx: Iran and Saudi Arabia. Pot calling the kettle black.
target 2016 nak achieve financial freedom!
There we go. #UAE downgrades relations with #Iran  https://t.co/PYvvcdQzu8
RT @JackJackJohnson: European Tour Doc coming soon! @andreladon is killing it  full trailer on blend! My username is JackJohnson2  htt
RT @MailOnline: Bahrain joins Saudi Arabia and severs diplomatic ties with Iran https://t.co/s6rayGQB1t https://t.co/rA8MOO2KCf
Bin Ladens Men in Tehran Iran Heavily Indebted to Al-Qaeda https://t.co/vrTCEYLEUc #bin_laden, #iran, #AlQaeda https://t.co/yo6IhM36XH
RT @AmyTidd: Pres. Obama Starts 2016 With A Huge Win: Iran Turns Over Nuclear Program, GOP Silenced https://t.co/KyS3fCJo3p #MorningJoe Tha
@SanamF24 Who is "they?" Iran or Saudi?
MORNING GRAIN MARKET TREND:  #Corn Down $.0050;  #Soybeans Down $.0750;  #Wheat Steady
RT @arash_tehran: Saudis will only be able to convince Bahrain and UAE to bring down relations w Iran (only half of GCC). Qatar, Oman, Kuwa
RT @AsYouNotWish: #BREAKING | Pakistan-backed United Jihad Council's 'Highway Squad' claims responsibility for #PathanKotAirBaseAttack.
RT @WenzelMichalski: Executing prisoners en masse further stains #Saudi Arabias troubling human rights record. https://t.co/ife3yWdWNt htt
As Saudi Arabia severs ties with Iran, questions loom in volatile region - CNN https://t.co/vY7Dkj9wha
Obama Condemns Buharis Administration Killing of Unarmed Civilians
President Barack Obama of the United States ha https://t.co/TAnImXRCqv
RT @borzou: With billions in trade ties, UAE decides to downgrade rather than sever Iran ties. https://t.co/IG8eJLR11b
@SkinnyJeckey Iran weren't allowed nukes because the balance if power would swing their way. If they have one, Saudi want one.
RT @sphasiaone: Russia says ready to act as intermediary in Iran-Saudi dispute: Agencies https://t.co/sPnE11203U https://t.co/ec2RHEYnOp
RT @almurray: ZZZT DOES NOT COMPUTE ZZZTT https://t.co/bOUIrSuxoR
#Hepatitis news: Global Hepatitis A(Live)vaccine Freeze-dried Market 2016 :Industry Research, S... https://t.co/63s2oyLjyr #pathogenposse
RT @QulshTM: If #Iran want to stop #SaudiArabia all it needs to do is flood the oil market with cheap oil, I mean cheap, like $1 Per Barrel.
RT @Bett_show: How could you benefit #education in the Saudi Arabian market? @UKTI theatre D30 https://t.co/ZUACGp404K https://t.co/vVjklSB
Americans seek swap in U.S. reporter case, says Iranian official: Unnamed Americans have contacted Iran for a ... https://t.co/JIIPd8qyBM
In 2013 the govt spent $40 million on Internet Spy facility. Are we being watched? What do you think?  #DigiSecNG... https://t.co/hfbv8WTmpb
Seniors. Financial Aid Season is OPEN!! https://t.co/FbbftxTlYx
ReWalk Robotics Secures Line Of Credit Of Up To $20 Million To Support Market Building Activities: YOKNEAM ILI... https://t.co/Q0aoNCVsfv
Moda Operandi, Online Seller Of Six-Figure Fashion, Looks To Bridal Market For Growth: The average pur... https://t.co/G9ZkqgvEqy @forbes
RT @ATEEKSTER: @Marun_1 @BBCBreaking @BBCNews I'm from Bahrain. Jumping to conclusions and assumptions causes further hatred and division. 
#Iran #News As Iran Moves Swiftly On Nuclear Deal, Hurdles Still Exist https://t.co/kWouzd8Osw
#Iran has just burned a very large and powerful bridge that it may never rebuild if the political regime dose changed.
No More Snapchat, Youre Killing Me! Is Tyga Finally Ge... https://t.co/7ddA0fr7X4 https://t.co/WoGbL754R4
Americans seek swap in U.S. reporter case, says Iranian official: Unnamed Americans have contacted Iran for a ... https://t.co/CsbBuQK6bq
RT @iyad_elbaghdadi: Let's remember that both Iran and Saudi Arabia are counter-revolutionary. Iran helped crush Syria's and Saudi Arabia c
RT @docshayji: #Breaking/Bahrain &amp; #Sudan sever Diplomatic ties with #Iran kick out #Iranian Ambassadors &amp; the diplomatic missions &amp; recall
Yay! - In #Iraq, two Sunni mosques in Hilla have been attacked in retribution for Saudi's execution of Nimr an-Nimr. https://t.co/2pPPmMQySU
Marketo Marketing Coordinator Jobs #jobs #jobsearch https://t.co/MftMhJBovd
RT @DanceGoaI: Missy Elliott killing it! https://t.co/paDAzOx9G7
Alibaba's Ant Financial says seeking funds ahead of planned IPO: (Reuters) - Ant Financial Services Group, the... https://t.co/otlXt0sP3e
RT @intlspectator: Women in labour force for every 100 men
Bahrain follows Saudi in cutting diplomatic ties with Iran: Bahrain said Monday it is cutting diplomatic ties ... https://t.co/IPiWll2F1a
Bahrain cuts diplomatic ties with Iran: Bahrain follows Saudi Arabia and cuts diplomatic ties with Iran, after... https://t.co/VVFvESc8k6
RT @Anonymous99ers: ~Bank of America Explains How Central Banks Rigged And Manipulated The Market~ https://t.co/Y51e8Q6JuT
#Latest_News Pakistan was created to destroy India and Hinduism: 2011 video of Islamic cleric resu... https://t.co/ZI6YqDp1Jj #World_News
RT @the_hindu: JUST IN: United Arab Emirates state-run news agency says country to downgrade diplomatic ties with Iran.- AP
Saudis cut ties with Iran following Shiite cleric execution: https://t.co/0MOgf7MCls via @AOL
CURMUDGUCATION: How SAT Saves Market Share https://t.co/NnW564VHjr
RT @gaviota330: https://t.co/dV6GZJJBUc
RT @washingtonpost: Saudi Arabia has a giant mess on its hands https://t.co/UPkRQBu1ML
#Realtors Today's Market is out! https://t.co/dsdEJfdQMF Thanks to contributions by @Veronica90291 @MOREALTORS @Paul__Santos
Commerzbank AG Analysts Give SAP SE (SAP) a 77.00 Price Target - Dakota Financial News https://t.co/pYb851i8cH
Moda Operandi, Online Seller Of Six-Figure Fashion, Looks To Bridal Market For Growth: The average purchase at... https://t.co/3WxTykpZun
4 JAN: Saudi Arabia has given Iranian diplomats two days to leave the country, amid a row over the Saudi execution https://t.co/x5k1ZXzCee
RT @JackJackJohnson: European Tour Doc coming soon! @andreladon is killing it  full trailer on blend! My username is JackJohnson2  htt
Oil may hit $18 amid Saudi-Iran tensions: Kilduff Tom DiChristopher | @tdichristopher.      https://t.co/DptmYpeiUw
RT @AP: United Arab Emirates is downgrading diplomatic ties with Iran, recalling ambassador, state-run news agency says: https://t.co/vH9W3
RT @JackJackJohnson: European Tour Doc coming soon! @andreladon is killing it  full trailer on blend! My username is JackJohnson2  htt
Estimated 5.7m likely to fall behind with their finances this month - @natdebtline is already seeing surge in demand https://t.co/HQLAh7Kzou
#JS #winter #session #begins #Jan 20 |  | The financial express | https://t.co/7zsOQ5wXVw via @sharethis
The Latest: UAE downgrades diplomatic ties to Iran https://t.co/EAoD61TOxa
RT @AP: United Arab Emirates is downgrading diplomatic ties with Iran, recalling ambassador, state-run news agency says: https://t.co/vH9W3
RT @reportedly: The execution of a prominent Shiite cleric by Saudi Arabia has heightened political tensions in the Middle East https://t.c
RT @ThomasErdbrink: End of relations between Saudi and Iran also means an end to all Mecca visits for Iranian muslims, who all need visa's 
Bahrain cuts diplomatic ties with Iran: Bahrain follows Saudi Arabia and cuts diplomatic ties with Iran, after... https://t.co/jL1oZCyTu7
this waiting game is killing me
Nothing new in Iran &amp; Arab states , their love hate relationship is old. Check stampedes in Haj in 80&amp;90s in demonstrations 1/3
RT @omeisy: Sudan calls Saudi &amp; informs they've kicked out Iranian ambassador! Groveling much? https://t.co/a6ax43B1mi #Yemen  https://t.co
RT @AFP: #BREAKING UAE recalls envoy from Iran, downgrades diplomatic ties: official
Myanmar: Today Trade Market Rates (4 January 2016): Monday January 4, 2015. Sending https://t.co/W62z6ZwjbV https://t.co/lAZb2ziHv3
RT @JackJackJohnson: European Tour Doc coming soon! @andreladon is killing it  full trailer on blend! My username is JackJohnson2  htt
RT @AlArabiya_Eng: #BreakingNews UAE downgrades Iran diplomatic representation to the level of charge daffaires https://t.co/JZCOTgsaiX
@quantick Hope they sort this Saudi Arabia/Iran problem out. Hate to see Sunni and Shia split up. #I'veGotYouBabe
UN officials 'deeply dismayed' by Saudi executions, urge commuting all death sentences... https://t.co/JUYt3xIuIQ
RT @htTweets: A look at the long-fraught relationship between Saudi Arabia and Iran https://t.co/OWrdi6tDFC https://t.co/zczBwt4ijq
RT @gulf_news: #Breaking news: #Sudan has expelled the Iranian ambassador over attacks on the Saudi embassy: Al Arabiya
RT @EquityxD: Any differences? Iran Supreme Leader's cartoon equates ISIS with Saudi Arabia after executions https://t.co/1iLafh5bMz 
#USAfricaBF Telecast: Bahrain joins Saudi Arabia in cutting ties with Iran as row over She https://t.co/4m53qeppzf https://t.co/QZgQovGRcZ
The policies of @POTUS in the ME  been 2 blame #ISRAEL,  create more violence&amp; hatred. He was not/is not qualified https://t.co/Ru6ObdNpdw
RT @intlspectator: BREAKING: UAE has downgraded diplomatic relations with Iran, following Saudi Arabia, Bahrain and Sudan severing ties wit
RT @AP: United Arab Emirates is downgrading diplomatic ties with Iran, recalling ambassador, state-run news agency says: https://t.co/vH9W3
Bahrain Severs Ties With #Iran After Attacks on Saudi Missions: State News Agency - #BNA #Saudi_Arabia - https://t.co/P4T9d8d268
RT @craiggarrison33: If I am able to make it through the day tomorrow without killing some one or just running away, it will be a miracle.
RT @supriya_1811: #WeStandByParth  nd u r killing it sir..  https://t.co/nbIEeNcrU0
BBC News - Saudi Arabia-Iran row: Bahrain cuts diplomatic ties with Tehran https://t.co/6cBGabOs1e This escalating unrest is disturbing
RT @IFLScience: Fun fact: Today was the birthday of leading US ornithologist James Bond (4 Jan 1900  14 Feb 1989), whose name Ian Fleming 
follow plizz @SuhilaBnLachhab @souhilabintarab #Rentree2016 #__ #CharlieHebdo #Iran #LRMP #ALPC #ACAL https://t.co/Iak7GoPvBp
Bahrain To Cut Diplomatic Ties With Iran, Official Says: (function(){var src_url="https://t.co/0Ycoacd3Ku... https://t.co/59Lep3YluM
RT @jenanmoussa: #UAE has decreased level of its diplomatic ties with #Iran to the charge d'affairs level.- WAM @akhbar
@thisisamplify I need to know who's going it's killing me agh
RT @DebashishHiTs: And you wanna charm them into friendship, humanity! @ramsa_b @DheerajGbc @HinduRajyam @venky6666 @DrGarekar @VgDaula htt
Saudi Arabia has executed 47 terrorist https://t.co/CU73jpWTRq,, #ksa #saudi #qatif #SaudiArabia
RT @IanMolony: Treason: Leaked Wiretaps Reveals Netanyahu Bribed Republicans To Sabotage Obamas Iran Peace Deal
RT @JackJackJohnson: European Tour Doc coming soon! @andreladon is killing it  full trailer on blend! My username is JackJohnson2  htt
RT @BBCBreaking: Video by so-called Islamic State showing man with UK accent should be dismissed as propaganda - PM's spokeswoman https://t
RT @AFP: #BREAKING UAE recalls envoy from Iran, downgrades diplomatic ties: official
Russia says ready to act as intermediary in Iran-Saudi dispute: Reports https://t.co/qkkYP66dFF
Report: Fear of Reactions in Lebanon Following Saudi Cleric... https://t.co/6wdF7jGpbj | https://t.co/3ifYZjNb4a https://t.co/G0W3D8OR2e
ContestBurner: A Revolutionary, New Software Program Anyone Can Use, In ANY Market https://t.co/1Bcp5BWGqL
Saudi executions driven by fear of militancy, signal combative policy https://t.co/yP1hHwOXdZ
Protesting a Saudi execution? Might as well burn an Israeli flag and an inaccurate US flag while you're at it. https://t.co/K088z4GpzJ
RT @latimes: Following Saudi Arabia, Bahrain also says it will sever its diplomatic ties to Iran https://t.co/SWpoiGwRig https://t.co/nsdf2
Bloem crash kills three and injures one A tyre burst caused a car to steer off the N1 in Bloemfontein killing thre https://t.co/JB1kbrm88a
Moda Operandi, Online Seller Of Six-Figure Fashion, Looks To Bridal Market For Growth: The average purchase at... https://t.co/7RL8BpnFhf
The best way to market your company through word-of-mouth is to get people talking. Have a competition and give away a suitable prize.
Bahrain follows Saudis in cutting ties with Iran https://t.co/0FSPN1CYG9
#SupportAhmedQuraishi we should not become the part of Saudi Iran relationship. Its Saudi Iran matter.
RT @borzou: With billions in trade ties, UAE decides to downgrade rather than sever Iran ties. https://t.co/IG8eJLR11b
Blog Post: The 2016 Uranium Market -- Reflecting The Worldview On Nuclear Power https://t.co/ktvkJwe7BV
Killing Lincoln: The Shocking Assassination That Changed America Forever (Unabridged) - https://t.co/20jmWJxZ2K https://t.co/OYHvzZr527
RT @wikileaks: Leader of #LibDems now joins calls for inquiry into secret UK-#Saudi deal following WikiLeaks revelations https://t.co/Es28B
RT @WORIDSTARHIPH0P: My financial advisors for 2016 https://t.co/CATU5oxeWM
Cleric Execution: Iranian Diplomats Ordered To Leave Saudi Arabia - https://t.co/MRhAg8h82v
#Naijagood https://t.co/J0Q3lyBW0i
Bahrain cuts diplomatic ties with Iran: Bahrain follows Saudi Arabia and cuts diplomatic ties with Iran, after... https://t.co/9hysQslHh1
MorningWord 1/4/16: Hello From The Other Side  $SPY https://t.co/uHOdbTyVN9
Russia says ready to act as intermediary in Iran-Saudi dispute: Reports https://t.co/K8hrNOxUjq
RT @AP: BREAKING: United Arab Emirates state-run news agency says country to downgrade diplomatic ties with Iran.
Saudi executions driven by fear of militancy, signal combative policy https://t.co/0tpFStYIek
Bahrain follows Saudis in cutting ties with Iran https://t.co/OrhaEAY09B
Bahrain cuts diplomatic ties with Iran: Bahrain follows Saudi Arabia and cuts diplomatic ties with Iran, after... https://t.co/uOm5JfRF8F
RT @intlspectator: BREAKING: UAE has downgraded diplomatic relations with Iran, following Saudi Arabia, Bahrain and Sudan severing ties wit
RT @AP: United Arab Emirates is downgrading diplomatic ties with Iran, recalling ambassador, state-run news agency says: https://t.co/vH9W3
RT @GistToday: Germany: Country urges Saudis, Iran to engage in dialogue - https://t.co/WDooAA5qhy #GistToday https://t.co/klfPzwO0fv
RT @AP: United Arab Emirates is downgrading diplomatic ties with Iran, recalling ambassador, state-run news agency says: https://t.co/vH9W3
#news Bahrain cuts diplomatic ties with Iran https://t.co/lauFl73cst
China and Iran dominate 2016 ....
Bahrain cuts diplomatic ties with Iran: Bahrain follows Saudi Arabia and cuts diplomatic ties with Iran, after... https://t.co/c4dDAVqPb0
RT @aslamkhantanoli: after #SaudiArab &amp; #Bahrain Now #Sudan well Done
Both #Iran and #SaudiArabia are wasting their resources on aggressive foreign policies which have little chance of ultimate success.
Goods Worth Millions Destroyed As Yola Main Market Goes Up In Flames | Photos https://t.co/SYqkyRH606
RT @iyad_elbaghdadi: Let's remember that both Iran and Saudi Arabia are counter-revolutionary. Iran helped crush Syria's and Saudi Arabia c
RT @JackJackJohnson: European Tour Doc coming soon! @andreladon is killing it  full trailer on blend! My username is JackJohnson2  htt
Remember this: #Bahrain is where Saudi-Arabia Muslims GO to pick up Western Prostitutes &amp; get Drunk on Alcohol !
Zim man in court for cop killing A Zimbabwean man appeared in the Pretoria Magistrate's Court in connection with t https://t.co/q38AFHlM27
Hero SAS sniper foils terror attack by killing five extremists - with just THREE bullets  https://t.co/xWi63gZhd8
RT @AFP: #BREAKING UAE recalls envoy from Iran, downgrades diplomatic ties: official
RT @TarekFatah: A rose by any other name is still a rose, except in this case @GauuravSawant its the poison ivy called ISI. @ShujaUH https:
RT @demindblower: Saudi Arabia just proved they're no better than Daesh !   so will Cameron stop grovelling ? https://t.co/XNs9sYweUB http
Cop: "We have a guy who's killing hookers"
Reid: "His mom left when he was 8 and he choked small animals."
hope more countries join this wise decision+close all diplomatic relations w/the State sponsor of terrorism of Iran! https://t.co/mt5ln3dLKv
RT @CauseWereGuys: My financial advisors for 2016 https://t.co/YJxL6hLXP1
RT @FootballPak: That's one less vote for Sheikh Salman in next month's #FIFAElection   https://t.co/rWvjgSqsAB
RT @juliamacfarlane: May be wrong but I think thats the last of GCC to fall in line with Saudi. Highly doubt Qatar, unlikely Oman, will fol
RT @BornBiafran: @WSJbreakingnews,#NoToSocialMediaBill the world must know about the killing of unarmed #Biafrans by Nigerian Gov. https://
Who are the United Jihad Council allegedly behind Pathankot terror attacks https://t.co/w0mGD2bFLy
Bahrain To Cut Diplomatic Ties With Iran, Official Says: (function(){var src_url="https://t.co/SupQUPTGzA... https://t.co/iZQKbIifku
Eish...blood on the street thanks to Shanghai Exhange. Not a good time for the markets https://t.co/RmUmLG2U5t https://t.co/Id7SxehtDE
#latest #news Alibaba's Ant Financial says seeking funds ahead of planned IPO: Ant Financial Services Group, the finance arm... 
#United Jihad Council ckains responsibility of the Pathankot attack.. How credible is their claim? @vickynanjappa @ashokkmrsingh
Moda Operandi, Online Seller Of Six-Figure Fashion, Looks To Bridal Market For Growth: The avera... https://t.co/tfOVIHHkxs #Entrepreneur
Four Sunni prisoners die due to torture and lack of medical treatment https://t.co/lDoarqU80q #humanrights https://t.co/tFOfLxyUZb #UNHRC
RT @RT_com: #Iran Supreme Leader's cartoon equates #ISIS with #SaudiArabia after #executions https://t.co/RaqDNU2vZN https://t.co/0UBFB7X8hY
#latest #news Alibaba Group Ant Financial to Raise $1.5 Billion in Second Financing Round: Ant FinancialAlibaba Group Holdi... 
RT @AP: BREAKING: Bahraini minister of media affairs says island kingdom severing diplomatic ties with Iran.
Bahrain Cuts Ties With Iran: Bahrain has cut diplomatic relations with Iran following the... https://t.co/KnJRWVskNE #srilanka #GenElecSL
Saudi Arabia has executed 47 terrorist https://t.co/CU73jqeuIY,,,, #ksa #saudi #qatif #SaudiArabia
RT @AFP: #BREAKING UAE recalls envoy from Iran, downgrades diplomatic ties: official
RT @lankawire: Bahrain Cuts Ties With Iran: Bahrain has cut diplomatic relations with Iran following the... https://t.co/KnJRWVskNE #srilan
RT @wikileaks: WikiLeaks docs show UK in secret deal to place #Saudi on #UNHRC https://t.co/vbo0s4HUu6 #Nimr https://t.co/mHeNUY2J9e
RT @reportedly: Saudi Arabia cut diplomatic relations w Iran, after protesters firebombed the Tehran embassy https://t.co/BXxmr9Tqnq https:
RT @lotskiecity: There is no market for your emotions #MarimarAntoniaRound2
Factbox: Troubled history of Iran-Saudi relations - https://t.co/1rRmdHuygc https://t.co/MLyWVKX8fB
I liked a @YouTube video from @romanatwood https://t.co/fYKpBhUp5j Killing My Own Kid PRANK!!
Nigerias Stock Market Investors Lost N1.6trn In 2015 https://t.co/2bJmTzZox4
WallStreet Pre-Market Information: Aurinia Pharmaceuticals Inc. (AUPH), Beacon Roofing Supply https://t.co/1RdDhhKerr
RT @borzou: Wow. Sudan. That was not expected. https://t.co/RVhb7U0yrz
RT @BBCBreaking: Video by so-called Islamic State showing man with UK accent should be dismissed as propaganda - PM's spokeswoman https://t
@AlaaBalkhy Hi. Would you be interested in talking to us on @BBC_WHYS about Saudi-Iran tensions..?
RT @dwnews: Yemen imposes curfew in Aden following 'Islamic State' violence https://t.co/z0OydYdqMB
Until Freedom. #MilitaryMonday 
Never Let @POTUS @JohnKerry Forget. 
#IRAN HOLDS #INNOCENT USMC #VET. 
#FreeAmirNow https://t.co/Ckl1vdM8A5
RT @jenanmoussa: Bahrain follows #Saudi lead in severing ties with Iran. Eyes on UAE, Kuwait &amp; Qatar. @akhbar
@Softleft @shim_rational @AvramMeitner @ozzyalan In what not consent? Israel has the biggest financial aid from the USA and other!
Iran needs Arab World, especially economically, more than other way around.
It allowing an attack on Saudi embassy in Tehran was idiotic.
RT @tufailelif: my piece: Mehdi Hasan  Your Islamism Is Truly A State Of Your Mind, Flirting With Jihadism https://t.co/0mZ1NhsiAm https:/
RT @BBCAfrica: Iran pressures Nigeria, demands the release of top Shia leader https://t.co/A6G5gFQG2e #BBCAfricaLive https://t.co/1a4DBwvZgQ
Bahrain cuts diplomatic ties with Iran: Bahrain follows Saudi Arabia and cuts diplomatic ties with Iran, after... https://t.co/6T1BgSQqcU
RT @JaimeTaasbant: Jreve Ou Elle a Dit Inshallah ?!  https://t.co/w4WZbAF1Cz
RT @erdemereneng: Iran and Saudi Arabia is damage to reel slam with execute by hanging to sunni and shia's religious scholar. #Iran #Saudi
RT @CodeAud: Pathankot Attack:United Jihad Council Led By Syed Salahuddin Claims Responsibility @tpel78  https://t.co/xiYh1Llzws https://t.
Get a healthy start this 2016 by bringing goodness to your front door with THRIVE MARKET. Eating healthy couldn't... https://t.co/sIoVR3BhJB
RT @washingtonpost: Saudi Arabia has a giant mess on its hands https://t.co/UPkRQBu1ML
I just checked in at PNC Financial Services with #mPLUSPlaces Download today!  https://t.co/hsLHN5w1pV
RT @intlspectator: BREAKING: Bahrain has severed all diplomatic ties with Iran and given its diplomats 48 hours to leave
looks like he is following all the 'right' people... #Tehran  https://t.co/475Kaim27q https://t.co/CnLctrgUzq
RT @edwardedark: Saudi succeeding in pushing the region into all out sectarian war, to postpone the inevitable fall of the Hause of Saud, s
Nigerias Stock Market Investors Lost N1.6trn In 2015 https://t.co/1r4rRHoCLR
Company Shares of KCAP Financial, Inc. (NASDAQ:KCAP) Drops ... https://t.co/sfkvxBqzqO
RT @uacrisis: ATO spox: Yesterday, militants violated cease-fire regime for 11 times, no heavy weapons were used
Bahrain cuts diplomatic ties with Iran: Bahrain follows Saudi Arabia and cuts diplomatic ties with Iran, after... https://t.co/nPsXIctPsI
Alibaba's Finance Arm Said to Seek at Least $1.5 Billion https://t.co/feBZzPcbHE
Bahrain Cuts Ties With Iran: Bahrain has cut diplomatic relations with Iran following the storming ... https://t.co/QyHTWLazvz #News #LKA
United Arab Emirates is downgrading diplomatic ties with Iran, recalling ambassador, state-run news agency says: https://t.co/Nh8QHnRTtb
RT @AFP: #BREAKING Bahrain follows Saudi in cutting ties with Iran: official media
RT @JackJackJohnson: European Tour Doc coming soon! @andreladon is killing it  full trailer on blend! My username is JackJohnson2  htt
RT @BBCBreaking: Bahrain follows Saudi Arabia and cuts diplomatic ties with Iran following attack on Saudi embassy in Tehran https://t.co/7
Bahrain joins Saudi in cutting ties with Iran (&amp; UAE downgrades) amid global alarm at the spiraling crisis https://t.co/wc4TwC4Z3V
@ALKATEB_1 @Leelako you also should admit that your country also has a lot of issues regarding Human Rights https://t.co/BMvIX2G9pV
Saudi Arabia has executed 47 terrorist https://t.co/CU73jpWTRq #ksa #saudi #qatif #SaudiArabia
RT @wef: 3 great forces changing #China's consumer market https://t.co/n9TpMS8wht #economics https://t.co/iNeHyBN47T
RT @ETGoldNews: #Gold prices recovered by Rs 195 to Rs 25,615 at the bullion market today 
https://t.co/iFv0iVlBxI https://t.co/YWGHPWILo7
Nigerias Stock Market Investors Lost N1.6trn In 2015 https://t.co/VoUyaJXkDH
RT @SkyNews: Support for Britain's ongoing EU membership among UK financial leaders fell in last 6 months https://t.co/BGN1H4uB71 https://t
RT @iyad_elbaghdadi: Let's remember that both Iran and Saudi Arabia are counter-revolutionary. Iran helped crush Syria's and Saudi Arabia c
RT @intlspectator: BREAKING: UAE has downgraded diplomatic relations with Iran, following Saudi Arabia, Bahrain and Sudan severing ties wit
#ES 1993 looking for relief bounce there ..
If any fool thinks that Iran and Saudi aint buddies then better he checked with https://t.co/ZWpd5ZrbTU https://t.co/rHomY20ENb
RT @RadicalYouthMan: Bahrain asks Iranian Diplomats to leave Bahrain within 48 hours. 
Buhari, over to you.. We are waiting for your own o
RT @juliamacfarlane: Saudi press agency reports that Sudan has expelled Iranian ambassador and expressed support for Saudi https://t.co/Tbx
Bahrain To Cut Diplomatic Ties With Iran, Official Says: (function(){var src_url="https://t.co/0DKrsRGEQH... https://t.co/q3g1nbiPT7
RT @IanDunt: Corbyn's honourable record on Saudi Arabia puts Cameron to shame https://t.co/xPrZ3RNIpL
RT @FALebanon: The AFC Futsal Championship will be held in Tashkent on 10-21 February. Lebanon is in Group A with Kyrgyzstan, Saudi Arabia 
RT @EjmAlrai: Sudan announces expelling Iranian ambassador &amp; mission, says it stands w/ Saudi Arabia  https://t.co/spc758JJli via @ExMiliMe
Anyone please give me something STRONG. The suspense is killing meeeeee!
@rdanielle_x3 yes! Lol it's just the stress of school that is killing everyone this morning I think! Lol
RT @_edemGiK: If this guy follows you block him... I rebuke all financial problems in 2016 https://t.co/2sgnGFDkBB
RT @AP: United Arab Emirates is downgrading diplomatic ties with Iran, recalling ambassador, state-run news agency says: https://t.co/vH9W3
Now that Jess is a stoner I officially have a good reason to come back to Saudi and not slit my wrists in the process
RT @BBCBreaking: Bahrain follows Saudi Arabia and cuts diplomatic ties with Iran following attack on Saudi embassy in Tehran https://t.co/7
Live Market Capitalizations: 626707.754321       #10196  https://t.co/4rf9jxLPE9 Promo Code Here-&gt;[https://t.co/0j0RONeotm]
RT @Independent: Breaking: Two more countries follow Saudi Arabia's lead in severing ties with Iran https://t.co/zVQMzmNHB5
RT @mdubowitz: No amount of WH spin can hide this: The sectarian war between Iran &amp; Saudi Arabia has gotten worse under the Obama administr
RT @9NewsAUS: Bahrain severs diplomatic ties with Iran, calls for Iranian diplomats to leave: https://t.co/0MDt7i8Jay #9News https://t.co/5
RT @AlArabiya_Eng: #BreakingNews Bahrain says Iran seeks to create strife in the region  https://t.co/9xxQ5L3X9r
Retweeted ET Gold News (@ETGoldNews):
#Gold prices recovered by Rs 195 to Rs 25,615 at the bullion market today... https://t.co/8YYVEyQu21
Bridget Regan not killing anyone has really thrown me.
RT @TelegraphNews: Stock markets start 2016 with a bang as China-led malaise wipes 34bn off FTSE https://t.co/N3AmokexQd https://t.co/39qV
REU: Saudi state TV says Sudan expels #Iran ambassador / no confirmation from authorities in Sudan yet
RT @BornBiafran: @BBCBreaking,#NoToSocialMediaBill the world must know about the killing of unarmed #Biafrans by Nigerian Gov. https://t.co
RT @AP: United Arab Emirates is downgrading diplomatic ties with Iran, recalling ambassador, state-run news agency says: https://t.co/vH9W3
RT @borzou: Wow. Sudan. That was not expected. https://t.co/RVhb7U0yrz
RT @MiddleEastEye: Saudi's mass executions made to appease the countrys religious establishment, say analysts https://t.co/sfXGxcy3YP http
@EAMaddenMobile Can't claim expired auctions off the market. Nor can I use the market. When can we expect a fix?
5 Photos Fire Guts Abdulkadir Kure Market In Minna, 50 shops razed, Over N100m Lost https://t.co/rxo2HUyGot https://t.co/HipxjYQ97B
Reuters: Factbox: Troubled history of Iran-Saudi relations - https://t.co/KjeUjSSNJR https://t.co/cSLdyVuPjf
RT @anadoluagency: #Bahrain cuts diplomatic ties with Iran, following similar move by Saudi Arabia https://t.co/dZNLNEscAR
RT @WLTX: BREAKING: United Arab Emirates state-run news agency says country to downgrade diplomatic ties with Iran via @AP 
RT @AJENews: Bahrain cuts diplomatic ties with Iran a day after Saudi Arabia https://t.co/aQxYf5BaDp https://t.co/yaWN4gRGot
RT @CBSThisMorning: LATEST: Saudi Arabia and Iran have no diplomatic relations this morning https://t.co/9aSExkrmOt
#Iran #News US Calls on Iran, Saudis to Reduce Tensions https://t.co/zD1WPV8tyu
Nigerias Stock Market Investors Lost N1.6trn In 2015 https://t.co/3KmQJPlq5c
RT @dreadlocknoah: My financial advisors for 2016 https://t.co/2neihb4Mr0
Urgent Staff Required in Saudi Arabia for Mobile Crane Operator, Auto Electrician,Driver https://t.co/pqOEL7Re9P https://t.co/YusMsQfSvX
hey, iran? maybe just, maybe just let hassan rouhani do the talking? okay?
RT @reportedly: The newly reopened Saudi embassy in Baghdad was targeted by a rocket attack https://t.co/aQAXZoKtvi https://t.co/otdP2HyXRC
Well this is obviously improving  
Bahrain cuts diplomatic ties with Iran: Bahrain follows Saudi Arabia and cuts diplomatic ties with Iran, after... https://t.co/QP2wZjpo0q
Sensex plunges 537 points on China market rout, Nifty50 ends below7,800 https://t.co/DHoaTFglF9
RT @Conflicts: MORE: #Sudan has also announced that it will cut diplomatic ties with #Iran, and will expel ambassador. - @i24NEWS_EN
Video by so-called Islamic State showing man with UK accent should be dismissed as propaganda - PM's spokeswoman https://t.co/BUUTVWeJqQ
#news #latest Alibaba's Ant Financial says seeking funds ahead of planned IPO: Ant Financial Services Group, the finance arm... 
RT @JackJackJohnson: European Tour Doc coming soon! @andreladon is killing it  full trailer on blend! My username is JackJohnson2  htt
RT @meherbokhari: Seems like Saudia Arabia has begun consolidating alliances. Bahrain, UAE and Sudan have decided to kick out Iranian diplo
RT @Mustafa_salimb: Sadrists are organising a large demonstration in gate of the green zone where the #Saudi embassy located because of the
#news #latest Alibaba Group Ant Financial to Raise $1.5 Billion in Second Financing Round: Ant FinancialAlibaba Group Holdi... 
RT @borzou: With billions in trade ties, UAE decides to downgrade rather than sever Iran ties. https://t.co/IG8eJLR11b
RT @Snaseershah: How very true... https://t.co/lH5Ctd2tRr
RT @DrostdyHofSA: Answer the question &amp; you could win a R1000 Food Lovers Market voucher! https://t.co/oZYr6jPiUP #SarahFoodSafari https:/
RT @macmillanjones: United Nations: Remove/suspend Saudi Arabia from the UN human rights council. https://t.co/SdsfF0gnqe
A place to visit  https://t.co/r7DKg6UiO9
@AFP very good news Iran should respect the others!
RT @JackJackJohnson: European Tour Doc coming soon! @andreladon is killing it  full trailer on blend! My username is JackJohnson2  htt
#Iran Iran: victims of Padideh Shandiz Project in Mashhad are still demonstrating in https://t.co/P6MQtyKEQl  https://t.co/63H2CkE6kd
5 Photos Fire Guts Abdulkadir Kure Market In Minna, 50 shops razed, Over N100m Lost https://t.co/dEey05WQ9k https://t.co/lLicwVrIl0
RT @mayaalleruzzo: A look at long-fraught relation between Saudi Arabia, Iran read @jongambrellAP story here: https://t.co/EWHyVwZ6gF https
@safzoro @abcnewsPerth There's a dress reseller in CBR which adds pockets + huge markup. Market gap!
Ppl carry library cards in undies too 
Bahrain joins Saudi Arabia and severs diplomatic ties with Iran
Nigerias Stock Market Investors Lost N1.6trn In 2015 https://t.co/2bJmTzZox4 https://t.co/Uy944RkkzK
RT @ThomasErdbrink: And now Sudan also says it is cutting its ties with Iran - Al Arabia reports so must be triple checked first
RT @Ish_Bhandari: CM Kejriwal retweets taunts to Indians (Bhakts to him),when Pakistiani's terrorist are killing Indians
RT @iyad_elbaghdadi: Let's remember that both Iran and Saudi Arabia are counter-revolutionary. Iran helped crush Syria's and Saudi Arabia c
#Turkmenistan - Mechanical Components Parts Commercial Vehicle Aftermarket : 2016 #Market #Forecast : https://t.co/4WPvg0tM3q
RT @the_hindu: JUST IN: United Arab Emirates state-run news agency says country to downgrade diplomatic ties with Iran.- AP
We got word of your "sanctions threat". LOL!  We're expanding our missile program instead.  
Ex-ambassador @JohnJenkins2015 claims Saudi Arabias executions 'understandable'. Next he'll call ISIS cheeky boys https://t.co/mfVeVorRHZ
#forbes Moda Operandi, Online Seller Of Six-Figure Fashion, Looks To Bridal Market For ... https://t.co/xaSGH8HAyG https://t.co/j3ZcgctIzR
In 2013 the govt spent $40 million on Internet Spy facility. Are we being watched? What do you think?  #DigiSecNG... https://t.co/77i5TOdXVQ
RT @ncilla: British police 'used terror powers to spy on officers blowing whistle on racism' https://t.co/Jhm2EP4dIC
United Arab Emirates reduces level of diplomatic representation with Iran - @wamnews https://t.co/kA6wuWoHum via @breaking
RT @iyad_elbaghdadi: Sudan has just severed diplomatic ties with Iran. So now that's Saudi Arabia, Bahrain, Sudan.
RT @4FreedominIran: Disabled man hanged in western Iran prison https://t.co/PZ47PeiApt https://t.co/n5FtEJQC40 @Amnesty @AP @AFP @Reuters @
Saudi Arabia has executed 47 terrorist https://t.co/Rx1HP2ZjW5 #ksa #saudi #qatif #SaudiArabia
RT @Sassy_SPY: A New Year &amp; New Trends, But Maybe Not Yet - info for next week. $IWM $QQQ $SPY $SPX $VIX https://t.co/eB0QZaeCS7 https://t.
Bahrain To Cut Diplomatic Ties With Iran, Official Says: (function(){var src_url="https://t.co/FqabO1Nun9... https://t.co/JVTWjFfr1m
The 2016 Uranium Market -- Reflecting The Worldview On Nuclear Power https://t.co/UhjENzxHLN In
Mideast Brief: Saudi Arabia and Iran Break Ties after Tumultuous Weekend  https://t.co/X4z0EJSjwN) https://t.co/oviYAr1U6h
Hey @BEmpoweredBWell Thx for following &amp; joining this journey, where wellness meets spiritual &amp; financial stability https://t.co/vs8s6A93D9
RT @SultanAlQassemi: Keep in mind that Morroco severed ties with Iran back in 2009 so that's four Arab League States in total now.
Hey @cjrussell100 Thx for following &amp; joining this journey, where wellness meets spiritual &amp; financial stability https://t.co/ocgcvapdKv
got financial statements lor lol you know every year i die. fuckin Sambora. WHERE I COULD REALLY USE A LITTLE RUNAWAYYYYYYY
RT @SputnikInt: BREAKING - #Bahrain cuts diplomatic relations with #Iran
https://t.co/exxJuthIEe https://t.co/8E1yNjQ1p6
The 2016 Uranium Market -- Reflecting The Worldview On Nuclear Power https://t.co/rrkjPXsN6K In
RT @AP: United Arab Emirates is downgrading diplomatic ties with Iran, recalling ambassador, state-run news agency says: https://t.co/vH9W3
Local housing markets next step to recovery: Get more sellers https://t.co/6HK7qPRLqp
GE Receives $1 Billion Contract from Saudi ElectricityCompany https://t.co/1P3gzzu8g2
#PaydayCashAdvanceOnline  A Reliable #Financial Assistance To Terminate Unforeseen Fiscal Expenses! https://t.co/9r9QeVuQA2
Islamic State to UK: We will invade your land, when you will be ruled by Sharia https://t.co/2yhcycXAQ2
The 2016 Uranium Market -- Reflecting The Worldview On Nuclear Power https://t.co/msEBjzdeQ7 In
#Bahrain broke off #relations with #Iran https://t.co/9ZPnR18Afa https://t.co/9HsyOr6ZFd
RT @borzou: More war, more refugees, more jihadis, more misery as Iran-Saudi spat escalates. My @buzzfeedworld analysis https://t.co/a2izNy
#ksa MWL denounces Iranian statements and brutal attack on Saudi embassy and consulate https://t.co/3f4Yrx2UoK
@DailyMirror Lies , Propaganda media fairytale. Bring evidence that this occurred
RT @BBCBreaking: Bahrain follows Saudi Arabia and cuts diplomatic ties with Iran following attack on Saudi embassy in Tehran https://t.co/7
Saudis and Bahrain Face Off With Iran in Worst Clash Since 1980s  https://t.co/GrCcRxuwf9
Rouhani , King of #execution with at least 2000 Execution in #Iran , Dont let him arrive 2 Europe https://t.co/qRPa5wCDIX  #No2Rouhani
The Latest: Bahrain severs diplomatic ties with Iran https://t.co/qBmXr6Ai9d via @wcdailylocal
RT @BusinessNewzzz: Career advice: 5 ways women can get to the top #news #market #business https://t.co/2j8xCiwP9k https://t.co/aMYltifH0Y
Decisive #Salman cuts it off! #SaudiCutsTiesWithIran #Saudi #Iran 
#___ #_ https://t.co/QO5eeTSCMB
Early Week Pre-Market Info: Five Prime Therapeutics, Inc. (FPRX), Dreyfus Strategic Municipals, Inc. (LEO), https://t.co/ZjFvPeiipC
Saudi is over dramatising the whole attack the embassy thing 
Using it as a much awaited exuse to cut ties with Iran
#DasukiGate and culprits deserve no bail but open market whip b4 swift judgement. Nothing short of jail. #CorruptionIsFightingBack
RT @AP: The Latest: Bahrain severs diplomatic ties with Iran: https://t.co/VIk1pm7LdR
RT @DiabolicalIdea: Sadly, the Sunni-Shia clash has moved from ugly myth to dangerous reality - fuelled by Saudi, Iran and jihadists.
#Iran Iran: Padideh Shandiz Project victims stage a protest rally in #tehran +#photos https://t.co/stngWPncHB  https://t.co/2LAkf7QnHd
RT @BornBiafran: @bbcworld,#NoToSocialMediaBill the world must know about the killing of unarmed #Biafrans by Nigerian Gov."
RT @BBCBreaking: Video by so-called Islamic State showing man with UK accent should be dismissed as propaganda - PM's spokeswoman https://t
RT @FunkofChile: Iran is outraged... OUTRAGED... that Saudi Arabia would execute someone. https://t.co/vR9c8cyzid
WHOLE FOODS MARKET : CELEBRATES 2015 AWARDS AND RECOGNITIONS https://t.co/mgC4dmUQWt
Bahrain cuts diplomatic ties with Iran #news https://t.co/jcmxPoX3l7
No! Iran? Who would think Iran would spread "unrest?"  https://t.co/VrVhrgHC1g
RT @alshoba: One of the success of the #Saudi-led co in Yemen is vicious killing &amp; starving of civilians https://t.co/UXmUWi61OF
Fuckin muslims , Never happy unless they are severing something https://t.co/fcHEzmwkmf
RT @uacrisis: ATO spox: Yesterday, militants violated cease-fire regime for 11 times, no heavy weapons were used
Saudi FM Al-Jubeir to arrive in Islamabad on Thursday - Daily Pakistan  #Islamabad
Market Moves - 24-31 December 2015:  Callum Brodie    Postonline  
              ... https://t.co/ANadGrOgE4
#Iran Accuses Saudi Arabia Of Fuelling Tensions https://t.co/L4tB7mMZV9 #worldnews #saudiarabia
RT @davidschneider: Government statement on executions in Saudi Arabia in full. https://t.co/wlz5ONdmQK
@Reuters I don't support Saudi regime but Iran has always supported anti-Muslim forces from Crusaders to Al-Asad, ISIL to Hezbol'Shiatan.
RT @VisheshMarwah: #RSS / #HINDUTVA / #BJP RESPONSIBLE FOR #TERRORISM IN #INDIA
RT @iyad_elbaghdadi: There it is: UAE declares it's lowering its diplomatic representation in Iran (but doesn't cut ties).
Man with British accent sends 'message' to David Cameron in new ISIS video https://t.co/KZCIr4BJLN
 Mashable (m https://t.co/77N9RX2wTL
Saudi Arabia Cuts Diplomatic Ties With Iran, Foreign Minister Says https://t.co/g7zGN7oWDj #worldnews #saudiarabia
The top 10 stocks in the S&amp;P 500 were up 13.9% in 2015 while the other 490 were down 5.8 per cent  - a very narrow market and worrying #risk
RT @AFP: #BREAKING UAE recalls envoy from Iran, downgrades diplomatic ties: official
Saudi Arabia has executed 47 terrorist https://t.co/Rx1HP2ZjW5 #ksa #saudi f #SaudiArabia
RT @iyad_elbaghdadi: Al Azhar is not independent, it works for Sisi and Sisi needs Saudi money. @ContextBias
United Arab Emirates reduces level of diplomatic representation with Iran - @wamnews via https://t.co/luL0JKgdll https://t.co/ECOcbMH5gX
Bahrain severs diplomatic ties with Iran - United Arab Emirates is downgrading diplomatic ties with Iran, recalling https://t.co/HhUJPTBqnA
RT @AP: BREAKING: United Arab Emirates state-run news agency says country to downgrade diplomatic ties with Iran.
RT @khamenei_ir: Photos of Irans Friday Prayers leaders meeting with Leader of the Islamic Revolution:
https://t.co/MlVirzamvd https://t.
Monday Pre-Market Insights: Crown Media Holdings Inc. (CRWN), Blue Hills Bancorp, Inc. (BHBK), Xplore Technologies https://t.co/mCWKWiotEt
RT @intlspectator: BREAKING: UAE has downgraded diplomatic relations with Iran, following Saudi Arabia, Bahrain and Sudan severing ties wit
Bahrain, Sudan break off ties with Iran - following the row over Saudi execution of a cleric, the UAE reduces diplo https://t.co/jW9uvxj8RA
I'm hiring - Senior Financial Analyst - Product Marketing in Tampa, FL https://t.co/GQrsL6pmyg #job
RT @PHREUTERS: UAE reduces level of diplomatic ties with Iran to Charge d'affaires.
Iran accuses Saudi Arabia of stoking regional tension https://t.co/2uJM1VAWpI
RT @WarHistoryOL: The perfect Aryan Nazi Propaganda Baby Was Actually Jewish - https://t.co/ZQWm6mIz4I https://t.co/GZIh77VaUV
Is Greater Financial Inequality Inevitable? https://t.co/zg77iWAtIJ
Mondays Pre-Market Info: Universal Health Services Inc. (UHS), Independence Realty Trust, Inc. (IRT), Ocwen F https://t.co/ISE2HFgAkA
United Arab Emirates is downgrading diplomatic ties with Iran, recalling ambassador, state-run news agency says: https://t.co/nG5iOPOqWX
RT @Exchange_Invest: Exchange Invest News: top stories for investors in financial infrastructure is now online: https://t.co/lT22AGR2u6
RT @intlspectator: BREAKING: UAE has downgraded diplomatic relations with Iran, following Saudi Arabia, Bahrain and Sudan severing ties wit
RT @omeisy: Hey, why u mad Iranians burned
Saudi embassy for one guy named Nimr? Saudi burned whole of #Yemen looking for fictional Iranian
Tweedle dee follows Tweedle dumb ? https://t.co/P2HUTfkuSA
#ANC - the DA are taking steps killing beating racism,  what have you done?
RT @SkyNewsBreak: Update - Reuters: Bahraini government has called for Iranian diplomats to leave #Bahrain within 48 hours
Moda Operandi, Online Seller Of Six-Figure Fashion, Looks To Bridal Market For Growth: The average purchase at... https://t.co/ZcQE9LqiUq
Looks like Iran is heading for isolation again?
@Redpeter99 Looks like these Saudi chappies aren't playing the game and are behaving like cads!
RT @intlspectator: Women in labour force for every 100 men
politicalbetting - Keiran Pedley asks Is 2016 the year David Cameron loses the Conservative Party? https://t.co/UDfcWFfy8T
RT @ForeignPolicy: The rupture between Saudi Arabia and Iran has put the effort to end the war in Syria at risk, @dandeluce reports: https:
On demand of #SaudiArabia?  https://t.co/0DpxRAE6fa
RT @tanu_nonu: St @Gurmeetramrahim GURUJI..Ur timber 4 needy person through financial &amp; emotional stilt is worth appraising!
And believe me we know iran very well. If their interest changes they will sell you in a minute
Early Week Pre-Market Insights: Prudential plc (PUK), pSivida Corp. (PSDV), Silver Bay Realty Trust Corp. (SBY), https://t.co/y33SitFg14
Man with British accent sends 'message' to David Cameron in new ISIS video https://t.co/wvv3Imybvu
Global #HipOrthosisMarket 2015 Industry Trend And Forecast 2020 @ https://t.co/qvBtbrszg0
RT @gulf_news: #Breaking news: #Sudan has expelled the Iranian ambassador over attacks on the Saudi embassy: Al Arabiya
RT @EjmAlrai: #BreakingNews UAE downgrades #Iran diplomatic representation to the level of charge daffaires https://t.co/FePVremEFf via @A
RT @AFP: #BREAKING UAE recalls envoy from Iran, downgrades diplomatic ties: official
RT @BBCAfrica: Iran pressures Nigeria, demands the release of top Shia leader https://t.co/A6G5gFQG2e #BBCAfricaLive https://t.co/1a4DBwvZgQ
#Iran Saudi cuts ties with Iran, expels #tehran envoys https://t.co/ynDADvvdp7  https://t.co/vlzIXbnxI8
# #Iran #News In U.S.-#Irandealings much remains uncertain: Editorial https://t.co/YuXZ5EvwYQ  https://t.co/dCZghuM8vi
RT @WAMNEWS_ENG: #UAE reduces diplomatic representation with #Iran.
#WAM @WAMNEWS_ENG https://t.co/7mG5G0Il4u
Start of Week Pre-Market Thoughts: Advance Auto Parts Inc. (AAP), Old Point Financial Corporation (OPOF), BioCryst https://t.co/Tnt6WAJvVw
RT @AP: BREAKING: United Arab Emirates state-run news agency says country to downgrade diplomatic ties with Iran.
RT @Babbsgirl2: Saudi Arabia cuts diplomatic ties with Iran - foreign minister https://t.co/EuLI0qETHI
Start of Week Pre-Market Outlook: Cherokee Inc. (CHKE), Tessera Technologies Inc. (TSRA), Trex Co. Inc. (TREX), BBX https://t.co/YAKPtrXN8k
washingtonpost: Saudi Arabia has a giant mess on its hands https://t.co/Ygx4iwNpoA
RT @AP: United Arab Emirates is downgrading diplomatic ties with Iran, recalling ambassador, state-run news agency says: https://t.co/vH9W3
Man with British accent sends 'message' to David Cameron in new ISIS video #military https://t.co/T1dW2EO2UA https://t.co/XvgRMPwYvp
Saudi Arabia has executed 47 terrorist https://t.co/Rx1HP2ZjW5 #ksa # #saudi #qatif #USA #France #London #China #Germany
RT @rajudasonline: This @tehseenp can't stop his glee that terrorists are killing soldiers of 'Modi's India'. @Rohinisgh
Tips And Advice For The Stock Market Beginner - https://t.co/4ef8dmZ7CI
RT @SciencePorn: The Potential $100 Trillion Market For Space Mining https://t.co/Z9OfVtN9fF
RT @htTweets: A look at the long-fraught relationship between Saudi Arabia and Iran https://t.co/OWrdi6tDFC https://t.co/zczBwt4ijq
RT jokpeme "Saudi Arabia Cuts Diplomatic Ties With Iran, Foreign Minister Says https://t.co/tko1YTw8fW #worldnews #news"
RT @ajdhill: #Manchester #MarketStreetManchester #streetphotography The lady on the street, the discussion, Market St in the rain https://t
RT @smallbiztrends: 15 Ways to Market Your Business on a Shoestring Budget https://t.co/utsOLZuvlG Via @TweakYourBiz
RT @ShappiKhorsandi: Very difficult to shut up about this Iran/Saudi business. I'm jetlagged so hopefully most of you are asleep as I screa
RT @zerohedge: China Halts Stock Trading For Day After Entire Market Crashes https://t.co/ECCR79c2uv
The myth of the cop killing epidemic https://t.co/QxFPpQAqMq
I just checked in at PNC Financial Services with #mPLUSPlaces Download today!  https://t.co/n76JK1Optg
RT @ian_black: #Bahrain, #Sudan, #UAE all cutting/downgrading ties with #Iran. #Tehran embassy attacks look like own goal.
RT @IanDunt: Corbyn's honourable record on Saudi Arabia puts Cameron to shame https://t.co/xPrZ3RNIpL
"#Iran Accuses Saudi Arabia Of Fuelling Tensions https://t.co/tA1YLuiBks #worldnews #saudiarabia"
RT @AP: United Arab Emirates is downgrading diplomatic ties with Iran, recalling ambassador, state-run news agency says: https://t.co/vH9W3
RT jokpeme "Saudi Arabia Cuts Diplomatic Ties With Iran, Foreign Minister Says https://t.co/m2CiPgKA4l #worldnews #news"
#CNN #CNNLIVE Militants attack Indian air base, two remain on site  https://t.co/RxzhnRAuqM
#BREAKING: #UAE downgrades #Iran ties, curbs number of Iran diplomats.
@binbanii muslim ummah already divide and killing each other why not these big two can sit and talk
"Saudi Arabia Cuts Diplomatic Ties With Iran, Foreign Minister Says https://t.co/7lIFwwYQts #worldnews #saudiarabia"
mashable : Man with British accent sends 'message' to David Cameron in new ISIS video  https://t.co/JJf2ajuDxT) https://t.co/DfbFTfhi5y
#Iran #News Oil companies being forced to cut spending https://t.co/7z1la2BxRv
RT @ian_black: #Bahrain, #Sudan, #UAE all cutting/downgrading ties with #Iran. #Tehran embassy attacks look like own goal.
Saudi cuts ties with Iran, expels Tehran envoys https://t.co/wjWaS3PH3A
Bank capital: Market looks for tier-2 surge /Euromoney magazine https://t.co/QIgCwHm9FH
RT @ggreenwald: One of Corbyn's greatest successes so far: shining light on "the intimacy of [UK's] links with the Saudi regime." https://t
Buy fresh produce at your local farmer's market instead of the grocery store
RT @MailOnline: Bahrain joins Saudi Arabia and severs diplomatic ties with Iran https://t.co/s6rayGQB1t https://t.co/rA8MOO2KCf
US Taxpayers To Pay Irans Compensation To Hostage Crisis Victims https://t.co/7Ivgy5Xnvo via @dailycaller
RT @jennineak: This may get uglier. Bahrain is a Shia majority country headed by a Sunni monarchy. Iran known to train Bahrainis, supports 
Alibaba's Ant Financial says seeking funds ahead of planned IPO https://t.co/akdkzRa0os #uknews #UK #NEWSPAPERS #NEWS
#Iran UAE condemns Iranian regime flagrant violation of int. laws after Saudi embassy attack
RT googletrenderer "#Iran Accuses Saudi Arabia Of Fuelling Tensions https://t.co/XDYWaiUb75 #worldnews #saudiarabia"
RT @AP: United Arab Emirates is downgrading diplomatic ties with Iran, recalling ambassador, state-run news agency says: https://t.co/vH9W3
RT @2Valeleo4U: Oh you're killing me right now
I think it's time you burn me down
I love the things that we do when it's just me and you
TV Clipster Alert - Market Selloff has been mentioned just now &gt; https://t.co/60unOrqiE8
RT @reportedly: Protests in Bahrain over the cleric's execution were met with birdshot/teargas https://t.co/7KzFbnzO7M https://t.co/EclEg1o
RT googletrenderer "Saudi Arabia Cuts Diplomatic Ties With Iran, Foreign Minister Says https://t.co/q3lsP13ph1 #worldnews #saudiarabia"
RT @arthurmacmillan: Saudi Arabia severs diplomatic ties with Iran after embassy attacked https://t.co/rsPyLXVvbW @AFP #Nimr #Iran https://
RT @RossDavies007: New Year, New House? See the latest market forecast from #kfresearch  https://t.co/RNs5nH56Gy https://t.co/GwTQHoID1r
#SaudiArabia may be forced to shift priorities as #IslamicState leader calls for Saudi uprising against apostates https://t.co/3BZfaM9AmM
TV Clipster Alert - Market Selloff has been mentioned just now &gt; https://t.co/kR2PyrwORC
RT @ComedyWorIdStar: My financial advisors for 2016 https://t.co/a5UkPKSrUL
RT @AP: United Arab Emirates is downgrading diplomatic ties with Iran, recalling ambassador, state-run news agency says: https://t.co/vH9W3
#YourNewsTweet -  Bahrain says it's severing ties with Saudi Arabia https://t.co/qdOYuekGgN
RT @RiseUp75: look at this baby as a parent
we are complicit in this sin with our silence
#Alert genocide in #Yemen https://t
RT @MailOnline: Bahrain joins Saudi Arabia and severs diplomatic ties with Iran https://t.co/s6rayGQB1t https://t.co/rA8MOO2KCf
Rovio partners with NHN Studio629 to launch new game for Korean market https://t.co/f5xOmPy2ta
Just sat in my living room thinking how much I hate David Cameron
RT @Barkercartoons: The freer the market, the poorer the children, that's what this says to me.. https://t.co/kedH1oeXmx
RT @HarunMaruf: Is Somalia going to follow suit? Some security officials recently alleged that Iran is "spreading" Shia ideology in the cou
RT @NatashaFatah: #BREAKING #Bahrain follows #Saudi Arabia and cuts diplomatic ties with #Iran following attack on Saudi embassy in Tehran 
Government urged to reveal its role in getting Saudi Arabia a UN human rights role https://t.co/0v0rFGYv1E via @nuzzel thanks @jallawati
RT @DavidRomeiPHD: A dummy can understand that #Iran's oil now available to the world threatens #SaudiArabia's stabilityt. Follow $$$s. htt
Pakistan trends at 17:22: #Golden_Work_Of_PMLN, #mondaymotivation, #HeartBeatStopsWhen, #Iran, #SheikhNimr, #AUSvWI
Saudis Sever Ties With Iran Over Embassy, Mission Attacks - New York Times https://t.co/C0NBH7eyP0
Exclusive Footage Of Guards Straight Firing In Karachis Saddar Mobile Market https://t.co/fmf0oykWOM
Xiaomi on track to enter drone market this year https://t.co/BxCEce5oR7
Bahrain To Cut Diplomatic Ties With Iran, Official Says: (function(){var src_url="https://t.co/y1mZv2t1Gw... https://t.co/Tinb5ZmWTB
Samsung warns of difficult financial year to come: The South Korean giant says that low growth is a cause for https://t.co/LuNqbNGxId
RT @Saudi_Gazette: #BREAKING: #UAE downgrades #Iran diplomatic representation to the level of charge daffaires  Al Arabiya
RT @AP: United Arab Emirates is downgrading diplomatic ties with Iran, recalling ambassador, state-run news agency says: https://t.co/vH9W3
RT @JackJackJohnson: European Tour Doc coming soon! @andreladon is killing it  full trailer on blend! My username is JackJohnson2  htt
Saudi Arabia has executed 47 terrorist https://t.co/0RFMk3Tb6F #ksa # # # # #_ # #
Sacramento homes strong market copy familiarize (february 2009 vs. december 2010): BCJ
RT @PROMO27K: CLICK https://t.co/hLhtfsN40s BLACK MARKET #DOWNLOAD #365BLAZE #HIPHOP #CLUBBANGER #RAP #ALBUM #GIFT #SKATE https://t.co/9Zfd
https://t.co/4HO7FJemuK A Look Into India's 2016 Real Estate Market: The market will see most ... https://t.co/x0FWyx7gxb #investments #cre
#Iran regime plans to forcibly turn Tehran church grounds into mosque https://t.co/wg23EHbdig https://t.co/qTTDkFZlUy
The religion of peace where they don't even fucking get along with each other.  https://t.co/C0cph1gVqN
RT @borzou: More war, more refugees, more jihadis, more misery as Iran-Saudi spat escalates. My @buzzfeedworld analysis https://t.co/a2izNy
Analyst: Oil may hit $18 amid Saudi-Iran tensions: Oil could break below $20 this year as tensions simmer betw... https://t.co/WtGbWiDSJO
RT @BBCAfrica: Iran pressures Nigeria, demands the release of top Shia leader https://t.co/A6G5gFQG2e #BBCAfricaLive https://t.co/1a4DBwvZgQ
Not surprising #Bahrain cut diplomatic ties with #Iran  after #SaudiArabia. They are always on that Al Saud dick. Loser, oppressive country.
RT @SkyNewsBreak: AP: #Bahrain government minister says the country is severing diplomatic ties with #Iran
RT @khamenei_ir: Saudi armys oppressing of Bahrainis &amp; destruction of their homes &amp; months of bombing of Yemenis are other cases of Saudi 
The Latest: UAE downgrades diplomatic ties to Iran https://t.co/ZReI5b5iW8
Iranians blame US, Israel for Saudi execution of Shiite cleric https://t.co/QG1ZRptDTi
RT @AP: United Arab Emirates is downgrading diplomatic ties with Iran, recalling ambassador, state-run news agency says: https://t.co/vH9W3
Man with British accent sends 'message' to David Cameron in... https://t.co/ituFEpScet | https://t.co/8css5fZaPz https://t.co/MM6QTy2iN8
I guess this is what they want from Pakistan too,it will be a shame if we take orders2 https://t.co/2QrFC4K6K0
RT @NatashaFatah: #BREAKING: #Sudan also joins #SaudiArabia in expelling the ambassador from #Iran and mission from Khartoum via Saudi pres
RT @gulf_news: #Breaking news: #Sudan has expelled the Iranian ambassador over attacks on the Saudi embassy: Al Arabiya
Bahrain joins Saudi Arabia and severs diplomatic ties with Iran
Saudi Arabia severs ties with Iran https://t.co/QzwIoEdePf https://t.co/ZK3auh2mrA
Saudi Defense Ministrys Website Hacked in Protest at Sheikh Nimrs Execution https://t.co/MyI8wQFqVE
Iranians blame US, Israel for Saudi execution of Shiite cleric https://t.co/esRTYOjtO9
@ali_lcfc @Independent since your information is not an adequate,Alqaeadah leaders live in Tehran .
RT @LiveBreaknNews: Stock Market Report: Vikings at Packers - Daily Norseman https://t.co/uBpPi9OQG4 https://t.co/3Rmw0214w0
Bahrain To Cut Diplomatic Ties With Iran, Official Says: (function(){var src_url="https://t.co/Gdj97kAAnr... https://t.co/A4PBlLbn40
#Iran Gulf States back Saudi in its fight against terrorism https://t.co/uPjvLyQTL8
Saudi Arabia has executed 47 terrorist https://t.co/0RFMk3Tb6F # # # #_ # #
RT @HKParas: #Breaking : UAE decides to Expell Iran Diplomatic Mission &amp; Cut Off Ties With Tehran As A Solidarity with Saudia..
 Bank capital: Market looks for tier-2 surge: Flight to AT1 from high yield expected; tier 2 needed to https://t.co/vUgNYPs9U8 EUROMONEY
RT @KheiliPersian: Iranians reacting to Saudi Arabia and Persian Gulf states breaking ties with Iran https://t.co/vQhE0LPDAl
#Iran Accuses Saudi Arabia Of Fuelling Tensions https://t.co/s2KMqcJPOQ #worldnews #saudiarabia https://t.co/s9Cf8UynFv
Saudi Arabia Cuts Diplomatic Ties With Iran, Foreign Minister Says https://t.co/1pzGp5QIOA #worldnews #saudiarabia https://t.co/Wvbfe5NWXN
RT @ggreenwald: One of Corbyn's greatest successes so far: shining light on "the intimacy of [UK's] links with the Saudi regime." https://t
RT @AP: United Arab Emirates is downgrading diplomatic ties with Iran, recalling ambassador, state-run news agency says: https://t.co/vH9W3
RT @ollieblog: Of course they are  https://t.co/wlnd4xpsII
Kashmiri-based terrorist group claims attack on Indian airbase https://t.co/UfsVaoQFmP
RT @EjmAlrai: #SaudiArabia is using its financial and political relationship with the Muslim countries to surround #Iran.
Germany sees no evidence Iran could retreat from nuclear deal https://t.co/WtGs39deBI https://t.co/oXtdTH7aWD
RT @SultanAlQassemi: Keep in mind that Morroco severed ties with Iran back in 2009 so that's four Arab League States in total now.
The 2016 Uranium Market -- Reflecting The Worldview On Nuclear Power https://t.co/8FQvf7dmCo #Business #News
RT @AP: United Arab Emirates is downgrading diplomatic ties with Iran, recalling ambassador, state-run news agency says: https://t.co/vH9W3
#Bahrain calls for Iranian diplomats to leave Bahrain within 48 hours. #Iran #Bahrain #SaudiArabia #SheikhNimr
RT @PressTV: Zarif: No obstacle for European countries presence in Irans economy, markets https://t.co/sYZ8z5wJjC
RT @RT_com: #Iran Supreme Leader's cartoon equates #ISIS with #SaudiArabia after #executions https://t.co/RaqDNU2vZN https://t.co/0UBFB7X8hY
Bahrain says it's severing ties with Saudi Arabia https://t.co/fUHCKGn1Hy https://t.co/oueC9qnCQN
RT @AFP: #BREAKING UAE recalls envoy from Iran, downgrades diplomatic ties: official
RT @KyleWOrton: In #Iraq, two Sunni mosques in Hilla have been attacked in retribution for Saudi's execution of Nimr an-Nimr. https://t.co/
RT @EjmAlrai: Sudan announces expelling Iranian ambassador &amp; mission, says it stands w/ Saudi Arabia  https://t.co/spc758JJli via @ExMiliMe
Drowning in a sea of paranoia and propaganda https://t.co/ZY6SDSMVZy
you don't wanna be in this markets right now...China's worst stocks market  opening ever...global markets follow up on soured sentiments..
Saudi executions exacerbate sectarian tensions, EU warns https://t.co/zgGRFGurAm
RT @DaGodfather907: What's this crap about 'WE' should build a safe haven for Syrian refugees near Syria...
RT @FoxNews: BREAKING: Bahrain government severing diplomatic ties with Iran, spokesman says
RT @NatashaFatah: Domino effect continues: Now #UAE: "Abu Dhabi lowers diplomatic representation with #Iran, reduces number of diplomats." 
Iranians blame US, Israel for Saudi execution of Shiite cleric https://t.co/wAo910s1og
RT @AFP: #BREAKING UAE recalls envoy from Iran, downgrades diplomatic ties: official
RT @Birdyword: People who know more than me - how actually important are Saudi-Iran diplomatic ties? Do they not do a lot of it through int
Sunni mosques attacked in Iraq in apparent retaliation for Saudi execution https://t.co/eQuXaxQin6
Richard Haass (CFR) said on @Morning_Joe Saudi overstretched in Yemen &amp; Syria...yet we are stretched into far more areas.. @cspanwj
Bahrain To Cut Diplomatic Ties With Iran, Official Says: (function(){var src_url="https://t.co/rXcLK2PXXQ... https://t.co/1xtHrl9hJC
RT @iyad_elbaghdadi: Let's remember that both Iran and Saudi Arabia are counter-revolutionary. Iran helped crush Syria's and Saudi Arabia c
RT @Reprieve: #SaudiExecutions: @Independent on the political protesters who were killed  and those still on death row: https://t.co/fVDu2
RT @sara_HR4All: Iran Ends 2015 &amp; Begins 2016 with Executions: 9 People Hanged https://t.co/UQEWAiWCa6 Iran Ends 2015  #Iran #humanrights
RT @drewmagary: Feel like he's said this before killing a man a few times. https://t.co/opRpMHl8PN
RT @4FreedominIran: 10 prisoners at imminent risk of execution in #Iran https://t.co/a6hCOSY7FU @Reuters #HumanRights https://t.co/L706HUPb
RT @reportedly: 1 person was killed in protests in Shia-predominant Qatif, in Eastern Saudi Arabia https://t.co/Byl3WNnxxc https://t.co/njS
Saudi Arabia has executed 47 terrorist https://t.co/0RFMk3Tb6F #ksa #RT #BBC #CNN #FoxNews #Sky #news #SaudiArabia
RT @3dworldcomua: The highly professional website design the reflects company as a leader of the market
https://t.co/G8DwB9E6lt https://t.c
Being your man's financial advisor 
The Latest: Moscow offers to mediate in Saudi-Iran spat: Smoke rises as Iranian protesters set fire to the Sau... https://t.co/VzReXDKmNZ
@amitllr use your common sense in Kashmir with 700,000 indian troops killing innocent civilians
Chinese stock market plunges again: For how much longer can China hold back the tide? | via @Telegraph https://t.co/zHYFoG2azU #China
RT @eddy_terstall: @arabthomness:BREAKING: #Sudan and #Bahrain now following #SaudiArabia in cutting diplomatic ties with #Iran in bahein
Free shipping on the best #boatcleaning products on the market... UK &amp; Ireland only...https://t.co/2GDjYWA4gx https://t.co/pSC7rdIURj
RT @trynnagetajob: therapist: so I was looking at your twitter.. 
therapist: you tweeted about killing yourself 
RT @robbieds: Grim findings from @Shelter and @Money_Advice on families struggling with their finances this January. https://t.co/baixIVoEXx
RT @AP: United Arab Emirates is downgrading diplomatic ties with Iran, recalling ambassador, state-run news agency says: https://t.co/vH9W3
RT @chasing_dragons: My new book on the Cultural Politics of Targeted Killing will be out in July 2016 https://t.co/d5Rp0zDUF4
#PlantProteins, #EnergyDrinks, and Trendy Packaging  3 #SportsNutrition Market Trends for 2016 https://t.co/WEnGcebFTQ
RT @ulil: Choices are very limited for Saudi Arabia. Either it should be tough on its domestic opposition or else the kingdom will collapse.
#USAfricaBF Telecast: Bahrain joins Saudi Arabia in cutting ties with Iran as row over She https://t.co/pAwmIFXHm2 https://t.co/R2cWUM9X8X
RT @ABSCBNNews: UAE recalls envoy from Iran, downgrades diplomatic ties: official | via @AFP
RT @zerohedge: U.A.E. LOWERS DIPLOMATIC REPRESENTATION IN IRAN: WAM
RT @GulfBusiness: GE wins #contract worth nearly $1bn for new power plant in #Saudi @GE_Hewar @generalelectric https://t.co/wXsIUZQ2AK
Saudi Arabia has executed 47 terrorist https://t.co/stXew96tx9 #ksa # #saudi #qatif #USA #UK #France #London #China #Germany
RT @haaretzcom: Bahrain aligns with Saudi Arabia, expels Iranian diplomats https://t.co/cOSN2Ji1Do https://t.co/xMH2CfyqC0
RT @AP: BREAKING: Bahraini minister of media affairs says island kingdom severing diplomatic ties with Iran.
RT @Kha_ri_ma: @narrabyee why do you only speak of Saudi crimes? Houthis and Saudis are both criminals.
RT @latimes: Following Saudi Arabia, Bahrain also says it will sever its diplomatic ties to Iran https://t.co/SWpoiGwRig https://t.co/nsdf2
RT @WomenintheWorld: Here's where the finish line for Irans first marathon will be. It won't be open to women: https://t.co/wBfDWTGMdy htt
RT @gulf_news: #Breaking news: #Sudan has expelled the Iranian ambassador over attacks on the Saudi embassy: Al Arabiya
JUST IN: #UAE downgrades #Iran ties, curbs number of #Iran diplomats: Agency https://t.co/Wd89hlK0sQ
#Bahrain calls for Iranian diplomats to leave Bahrain within 48 hours. #Iran #Bahrain #SaudiArabia #SheikhNimr
RT @HK2307: #Saudi regime is the worlds worst human rights offender, leads U.N HR panel. 
Beheads 47 ppl, blames #Iran https://t.co/cYAu5s
Iraqi Sunni mosques attacked in apparent retaliation for Saudi execution https://t.co/PqMo8AMRyL | via GMA News
Liberman upset govt rejected Beytenu bill requiring ministers to publicize financial statement, but says calls to publicize his is a gimmick
RT @wikileaks: WikiLeaks docs show UK in secret deal to place #Saudi on #UNHRC https://t.co/vbo0s4HUu6 #Nimr https://t.co/mHeNUY2J9e
Isis: Israel is the only country terrorist group fears, says first Western journalist to survive 'Islamic State' https://t.co/LnS9nhac15
Saudi Arabia has executed 47 terrorist https://t.co/vASmcNQVC5,, #ksa #saudi #qatif #SaudiArabia
#tech #mashable #marketing Man with British accent sends 'message' to David Cameron in new https://t.co/Buk8u2aeqW https://t.co/WcaRrnPOPG
#Bahrain calls for Iranian diplomats to leave Bahrain within 48 hours. #Iran #Bahrain #SaudiArabia #SheikhNimr
The 100s of scholars kidnapped and killed by Saddam!
Etc...?  https://t.co/XTTnheCdHj
RT @gulf_news: #Breaking news: #Sudan has expelled the Iranian ambassador over attacks on the Saudi embassy: Al Arabiya
RT https://t.co/8KK3dXVzEq Saudi Arabia Water Conservation SC#1297 Full Sheet MNH https://t.co/Ev2kQVv6wM https://t.co/dcGpDtFQai
Execution of 47 folks: So tell Saudi Arabias media about the massexecution https://t.co/CR8BWmF8AS
RT @JackJackJohnson: European Tour Doc coming soon! @andreladon is killing it  full trailer on blend! My username is JackJohnson2  htt
RT @BBCBreaking: Video by so-called Islamic State showing man with UK accent should be dismissed as propaganda - PM's spokeswoman https://t
Gulf States back Saudi in its fight against terrorism https://t.co/PDlEMt5gpy #politics #AP #paris
RT @khamenei_ir: Those truly concerned about destiny of humans, human rights &amp; justice, must watch Saudi crimes &amp; avoid indifference toward
Read This Book https://t.co/5156JfSdsb #3980 Forex Miner Code - Get Lots Of Profit From Forex Market. https://t.co/pwe4XF6WlF
#Iran #News #isis New Year suicide bombing suspects arrested in Turkey https://t.co/bmooaxiXUF
RT @BBCAfrica: Iran pressures Nigeria, demands the release of top Shia leader https://t.co/A6G5gFQG2e #BBCAfricaLive https://t.co/1a4DBwvZgQ
RT @minwguo: Hillsong pastor faces domestic violence charge. Imagine the right-wing outrage if he was an Islamic cleric #auspol https://t.c
Bahrain says it's severing ties with Saudi Arabia https://t.co/mdIFdbZWg5 https://t.co/uWpHeivQry
RT @FreeBeacon: Iran Deal Backers Embarrassed By Obama Admins Sanctions Blunder https://t.co/wekB0nesDz via @Kredo0 https://t.co/uyAXgRyPZr
RT @CameliaFard: #UAE decides to reduce the number of the Iranian diplomats and reduce the level of the diplomatic ties to Charge d'affaire
RT @Brian_Whit: Bahrain threatens to prosecute anyone who criticises Saudi executions   https://t.co/BLsdRd6WkF
Saudi Arabia has executed 47 terrorist https://t.co/w7qGV3UPxM #ksa # #saudi #qatif #China #Germany #Russia #Italy #pairs #RT
Pakistan-occupied Kashmir (PoK) based militant conglomerate United Jihad Council (UJC) claims responsibility for Pathankot Airbase attack
Blue Bell market re-entry progress amid rumours of US DOJ investigation https://t.co/VVEK8eNWvD
Cleric Execution: Iranian Diplomats Ordered To Leave SaudiArabia https://t.co/2geC9JYHkX https://t.co/mXZAVEyFd0
RT @conradhackett: Most people executed
(2014, @Amnesty) https://t.co/wFE9xDsti1
RT @tanu_nonu: St @Gurmeetramrahim GURUJI..Ur timber 4 needy person through financial &amp; emotional stilt is worth appraising!
Looks like 6 months of planning is about to go down the pan #Iran #welcomeback
A survey of billionaires found that a hilarious 97% of them are absolutely terrified of a massive stock market crash.
Bahrain cuts diplomatic ties with Iran: Kingdom orders Iranian diplomats to leave the country ... https://t.co/79kwBeNJJ9 via @josephjett
RT @intlspectator: BREAKING: UAE has downgraded diplomatic relations with Iran, following Saudi Arabia, Bahrain and Sudan severing ties wit
RT @EtonOldBoys: The Global Financial Crisis was all caused by Gordon Brown and Labour, nothing at all to do with the Banks #r4today
Global Hip Orthosis Market is a meticulously undertaken study. Experts with proven credentials and a high standing  https://t.co/bVfV4oOGb7
Saudi Arabia has executed 47 terrorist https://t.co/stXew96tx9  # #saudi #qatif #USA #UK #France #London #China #Germany #RT
RT @DaaruBaazMehta: Delhi Govt condemns false propaganda on SM
"Old/false pictures of Rajiv Chowk metro station are being circulated.This i
RT @AP: United Arab Emirates is downgrading diplomatic ties with Iran, recalling ambassador, state-run news agency says: https://t.co/vH9W3
RT @AmyTidd: Pres. Obama Starts 2016 With A Huge Win: Iran Turns Over Nuclear Program, GOP Silenced https://t.co/KyS3fCJo3p #MorningJoe Tha
RT @New_Narrative: @AmichaiStein1: #BREAKING: 'The #Saudi kingdom "does not care" if it has angered the White House' - Saudi source tells 
Saudi Arabia has executed 47 terrorist https://t.co/vASmcNQVC5,,,, #ksa #saudi #qatif #SaudiArabia
he knows dirty secrets that i keep, does he know it's killing me?......&lt;3
RT @khamenei_ir: A widespread front is active against the Islamic Revolution. Because they feel danger. Because Islamic thoughts have gone 
RT @JackJackJohnson: European Tour Doc coming soon! @andreladon is killing it  full trailer on blend! My username is JackJohnson2  htt
RT @BBCAfrica: Iran pressures Nigeria, demands the release of top Shia leader https://t.co/A6G5gFQG2e #BBCAfricaLive https://t.co/1a4DBwvZgQ
RT @PaulGottinger: Pentagon OK'd 10s of millions in military contracts to Saudi Arabia just 3 days before they executed #SheikhNimr. https:
$SPY maybe it will lol ;) https://t.co/4JFrsUWn4L
RT @theunitedmanc: So he should decide which car to use depending on his form. #propaganda  https://t.co/ftRxNCTUoS
January Sale -I have a regular spot on back page of Newport &amp; Market Drayton which is a 4cm x 7.4cm, do you want to promote your business?
RT @bishtmk: @abhijitmajumder For national media important thing to cover is Delhi #OddEven OR passing strategic info to Militants holed up
RT @2ANow: Sleep Tight Polls show 22% of 1.5 billion muslims support jihad, that's 345 million in 49 Islam majority nations https://t.co/m6
All pro-#Saudi and pro-#Turkey groups in #Syria support #Saudi cutting diplomatic rltshp with #Iran https://t.co/FPBsVfMJtB
The 2016 Uranium Market -- Reflecting The Worldview On Nu.. - https://t.co/OKpi0CZlIY
RT @bobbycronin: Help make NYC a "no kill" city! Please sign this to my pal @MayorDeblasio (I wrote a song for his Halloween party) https:/
RT @iyad_elbaghdadi: Let's remember that both Iran and Saudi Arabia are counter-revolutionary. Iran helped crush Syria's and Saudi Arabia c
Sensex slumps 500 points amid China market rout; Nifty50 tests 7,800 - The Economic Times https://t.co/go9RCLDzc3
Means no more pouring money from #iran-ian pilgrims to #Saudi pocket  https://t.co/0opxs7VUIb
@HMantour 'Muslims' stole almost all from previous cultures,China,Greeks,Romans,Jews + muslims are good at Propaganda &amp; theft. @LordCarlG
RT @Independent: Saudi Arabia execute man who tried to murder the BBC correspondent Frank Gardner https://t.co/1xy8PSk7ZE
RT @BLEUTRADE: It's a global market rout - It's 2016's first day of trading, and markets around the world are getting slammed.... https://t
Saudi paying Twitter to promote their tweet on why they cut ties with Iran. Lolololol
The Nazis are killing Jews by the thousands, gypsies too, and Russian POWs. 
https://t.co/KqS56SphfI https://t.co/x93y8IL53p
This has forced the food industry for launching indigenous dairy products in the market with acceptable sensory characteristics.
RT @NewsweekME: #BREAKING: UAE downgrades diplomatic ties with Iran and limits the number of Iranian diplomats in the country - state news 
RT @IllanaG_06: Be gone with you Satan! "@iAmKudz: Girlfriends can be the best OR the worst financial advisors."
RT @AP: United Arab Emirates is downgrading diplomatic ties with Iran, recalling ambassador, state-run news agency says: https://t.co/vH9W3
RT @reportedly: Cleric Nimr al-Nimr was among 47 executed in 12 cities on Sat., in the largest Saudi mass execution since 1980 https://t.co
RT @ArchedEyebrowBR: I spy the office doge next door! https://t.co/dpgqGTmALR
RT @GhorbaniSadegh: Who's next?
bet on Jordan https://t.co/YBFaq5z4fn
The feud with Iran and Saudi Arabia has been brewing for over 1,000 years, this friction isn't new-Eddie Yeranian @VOANews #JFRS
Everyone is playing katti-batti with Iran.
RT @zerohedge: U.A.E. LOWERS DIPLOMATIC REPRESENTATION IN IRAN: WAM
Saudi Arabia has executed 47 terrorist https://t.co/w7qGV3UPxM ,, #ksa # #saudi #qatif #RT #CNN #FoxNews #Sky #news #SaudiArabia
RT @INarendra7: Delhi Govt condemns false propaganda on SM
"Old/false pictures of Rajiv Chowk metro station are being circulated.This is sa
Portfolio Review: How I Beat The Market By 33% In My First Year Of Investing | Gundroo | Stockopedia https://t.co/3BPi8rQAkf
RT @DavidRomeiPHD: This is SERIOUS.  #Israel/#Saudi provocation.  #SaudiArabia Cuts Ties With #Iran. #Shia Clerics Execution.   https://t.
Would your benefit from a fresh approach?
If by chance you property is on the market or you... https://t.co/ojsyYqdZia
One again Rutgers financial aid got me fuck up 
RT @CauseWereGuys: My financial advisors for 2016 https://t.co/YJxL6hLXP1
RT @Wintersonworld: Swedens feminist foreign minister has dared to tell the truth about Saudi Arabia. What happens now concerns us all htt
RT @4FreedominIran: Top #USA House Democrat disappointed at #Iran sanctions delay. https://t.co/GqDNMYMkTr https://t.co/ydXFOQMniP #News 
RT @2ANow: Sleep Tight Polls show 22% of 1.5 billion muslims support jihad, that's 345 million in 49 Islam majority nations https://t.co/m6
Cleric Execution: Iranian Diplomats Ordered To Leave Saudi Arabia https://t.co/2geC9JYHkX https://t.co/mXZAVEyFd0 https://t.co/sS2pRBxEZx
RT @Red_Web_Design: 27 Tips to Master the Big 5 Social Networks and Market Your #Business Like a Pro:
RT @YemenPostNews: #UN still SILENT even after 155,000 Saudi airstrikes bombard #Yemen for 286 days killing 1000s of civilians. # http
RT @TOIAlerts: Live blog: Bahrain follows Saudi Arabia, cuts ties with Iran https://t.co/iVaKpp4Ns2
Saudi Arabia has executed 47 terrorist https://t.co/stXew96tx9 #ksa # #saudi #qatif #USA #UK #France #London #China #Germany #RT
RT @SolidariosSF: Military targets, of course... We don't know why we are so evil-minded about the Saudi airstrikes. #EndYemenWar https://t
Saudi Arabia breaks off diplomatic relations with Iran 
RT @AFP: #BREAKING UAE recalls envoy from Iran, downgrades diplomatic ties: official
RT @therussophile: Saudi Arabia Severs Diplomatic Relations With #Iran https://t.co/nl5sHVWWsk #russia #news #geopolitics #saudiarabia
RT @JackJackJohnson: European Tour Doc coming soon! @andreladon is killing it  full trailer on blend! My username is JackJohnson2  htt
RT @Redpeter99: Disappointed? If there are further executions will you step up your outrage to being "a bit miffed" https://t.co/A2huE9ITWO
RT @BornBiafran: #Biafra is come to stay no going back not even your guns and bullets #Buhari killing #IPOB #weareNnamdikanu #FreeNnamdiKan
Oil swings as Saudis cut ties with Iran https://t.co/MmjMjh0wK9
RT @ShutupOrKillMe: I'm killing someone today or I'm killing myself
Saudi Arabia breaks off diplomatic relations with Iran 
Market Research and Live Hotkey Transfer: Adding WOW Factor to Business - Up attain to point inhabit ahead... https://t.co/gxOk7jpJya
RT @Reuters: Factbox: Troubled history of Iran-Saudi relations - https://t.co/dQcQS2vtMx https://t.co/v6TSDv4Q2v
#NewsAlert: UAE recalls envoy from Iran, downgrades diplomatic ties: official (AFP)
The contagion spreads : Arab League (Sunni) has always been fearful of Non-Arab Shia Iran dominating West Asia.  https://t.co/dxJSFAc3Gz
#NewsAlert: UAE recalls envoy from Iran, downgrades diplomatic ties: official (AFP)
Saudi Arabia has executed 47 terrorist https://t.co/vASmcNQVC5 #ksa #saudi #qatif #SaudiArabia
RT @GODHelpUsAllUK: World Witnesses Global Stock Market Collapse - Welcome To 2016! - https://t.co/0w5022KW5o https://t.co/fWa7eR3bSL
RT @daverussell: NHS 4 profit:"Mirror" ALL MPs with links 2 private H/C firms  The research.(Tks @Nico22a022)
RT @borzou: More war, more refugees, more jihadis, more misery as Iran-Saudi spat escalates. My @buzzfeedworld analysis https://t.co/a2izNy
RT @IraqiSecurity: What's the difference between #Saudi and Da'ish? 
The #US has declared one an enemy and the other an ally. https://t.co
RT @UKIPonline: Third world Muslim invasion of the U.K No more 
appeasement of death cults that are financed by Saudi Arabia, Jan 16 https:
The most dangerous recommendation in any environment:
"The market is reaching the bottom"
"The market is reaching the top"
And there I started, 3 year degree for BComm Financial management. Hard work, tears and no sleep #ClassOf2015 https://t.co/qR6T11oorv
UAE condemns Iranian regime flagrant violation of int. laws after Saudi embassy attack https://t.co/ROljw9MeH6 #sydney #sms #politics
RT @SkyNews: Support for Britain's ongoing EU membership among UK financial leaders fell in last 6 months https://t.co/BGN1H4uB71 https://t
RT @gulf_news: #Breaking news: #Sudan has expelled the Iranian ambassador over attacks on the Saudi embassy: Al Arabiya
#S&amp;P 500, #Dow and #Nasdaq Since Their 2000 Highs $DIA $SPY $QQQ https://t.co/ReTiRTiydR
RT @iyad_elbaghdadi: Sudan has just severed diplomatic ties with Iran. So now that's Saudi Arabia, Bahrain, Sudan.
RT @BBCAfrica: Iran pressures Nigeria, demands the release of top Shia leader https://t.co/A6G5gFQG2e #BBCAfricaLive https://t.co/1a4DBwvZgQ
#Bahrain cuts diplomatic ties with #Iran over storming of Saudi #embassy  RT News https://t.co/vgTJrcJz32
RT @aawsat_eng: Bin Ladens Men in Tehran Iran Heavily Indebted to Al-Qaeda https://t.co/vrTCEYLEUc #bin_laden, #iran, #AlQaeda https://t.
RT @Schuldensuehner: #Oil prices swing sharply as Saudis cut ties with Iran. https://t.co/ODEeLlISvc https://t.co/YrPyEfjKoK
RT @BBCBreaking: Video by so-called Islamic State showing man with UK accent should be dismissed as propaganda - PM's spokeswoman https://t
RT @AP: United Arab Emirates is downgrading diplomatic ties with Iran, recalling ambassador, state-run news agency says: https://t.co/vH9W3
@MrMikeCalta @AngryGalvin @Boobiecar @SeniorSpanish @RobOnYourRadio Our long nightmare is over and you are back live today and killing it
This 2016 market research report on Global Shower Stools Market is a meticulously undertaken study. Experts with pr https://t.co/jhMtvtzWWn
RT @iyad_elbaghdadi: Let's remember that both Iran and Saudi Arabia are counter-revolutionary. Iran helped crush Syria's and Saudi Arabia c
#Iranian protest :We heard thousands of promises but saw no action https://t.co/n5CICLGUjv  #Iran #Humanrights https://t.co/5dBQyOV6mK
RT @WarHistoryOL: The perfect Aryan Nazi Propaganda Baby Was Actually Jewish - https://t.co/ZQWm6mIz4I https://t.co/GZIh77VaUV
RT @sexyjimmybond: Bond girl @MelenaMariaRya THE SPY WHO FLASHED ME #007 https://t.co/N5bIYpCjtl
RT @reportedly: Background on #SheikhNimr &amp; his execution by @LadaneNasseri and @townsendmark https://t.co/1sj5wSo6bc https://t.co/7krF5kRG
RT @Harryslaststand: As they're cut from same wahhabist cloth #Isis &amp; #SaudiArabia  will always rival each other in barbarity https://t.co/
RT @MagsNews: Police 'used terror powers to spy on officers blowing whistle on #racism' https://t.co/f4Sn5SddMz
RT @BornBiafran: #Biafra #Buhari and Nigeria security forces shooting and killing #IPOB peaceful demonstrators in portharcourt now https://
RT @NatashaFatah: #BREAKING #Bahrain follows #Saudi Arabia and cuts diplomatic ties with #Iran following attack on Saudi embassy in Tehran 
It's strange questioning America why they're allies with Saudi Arabia when they allow capital punishment, doesn't America practise this too?
RT @iAmKudz: Girlfriends can be the best OR the worst financial advisors.
#Breaking, Sudan, Bahrain, Libya and Palestine follow the #Saudi decree they break diplomatic ties with #Iran https://t.co/Nk9GoKv5YO
World News:  Islamic State video should be treated as propaganda - Cameron https://t.co/JjLSdxrkzM #worldNews https://t.co/HMwsCMXkwp
@iyad_elbaghdadi @_Capilano_ isn't it #OPEC - and thus Saudi Arabia - that is keeping the oil price low by overproducing?
Terrorist  uses his anti-Muslim bigotry as propaganda Trump said "I have to say what I have to say" #morningjoe https://t.co/pKuKN5JBjN
RT @AP: BREAKING: United Arab Emirates state-run news agency says country to downgrade diplomatic ties with Iran.
RT @iyad_elbaghdadi: Let's remember that both Iran and Saudi Arabia are counter-revolutionary. Iran helped crush Syria's and Saudi Arabia c
ISLAMIC STATE OF DONBASS AND LUGANT https://t.co/FBp4Wq5D9y
Saudi Arabia has executed 47 terrorist https://t.co/sl77cqeZYr ,, #ksa #saudi #qatif #RT #CNN #FoxNews #Sky #news #SaudiArabia
RT @Irumf: Why would they take orders?
I guess this is what they want from Pakistan too,it will be a shame if we take orders2 https://t.co/
The fraught history of Saudi-Iran relations since 1979 https://t.co/zt5ft7JtDr | https://t.co/ESgBKrDEHt https://t.co/H77zPMftfv
RT @SwedishLapland: Oooooh, it's almost upon us! This year's coolest happening: https://t.co/tNBTG0Ef2h - the Jokkmokk Winter Market.
The sermon video &amp; audio for Financial Freedom are now available on the website @ https://t.co/Mtk21k38fC
RT @Zoo_Nako: "You tell me the drugs are killing me but when I stop you tell me that my art is dead"- Jean-Michel Basquiat. Basically, do y
RT @MailOnline: Bahrain joins Saudi Arabia and severs diplomatic ties with Iran https://t.co/s6rayGQB1t https://t.co/rA8MOO2KCf
Yahoo News - Top Stories Bahrain follows Saudi in cutting diplomatic ties with Iran https://t.co/45bNf0UAlD #ZOLW
RT @NatashaFatah: #BREAKING: #Sudan also joins #SaudiArabia in expelling the ambassador from #Iran and mission from Khartoum via Saudi pres
Need to Know: Warning: The stealth bear market is about to show its teeth https://t.co/tJUL5nIGrg #trade #shares #forex
RT @dillmeier: Moda Operandi, Online Seller Of Six-Figure Fashion, Looks To Bridal Market For Growth: The avera... https://t.co/tfOVIHHkxs 
RT @gulf_news: #Breaking news: The #UAE downgrades its diplomatic relationship with #Iran to charge daffaires over attacks on Saudi embass
RT @Bergg69: Gary Powers: U-2 spy pilot the US did't love!
#cdnpoli #politics #auspol #nzpol #mexico #chile #peru
RT @Mike_Beacham: Prosecute-Fraud-Tyranny-Treason 
Saudi Arabia has executed 47 terrorist https://t.co/eXYoBzHhTL #ksa #saudi #qatif #SaudiArabia
Factbox: Troubled history of Iran-Saudi relations https://t.co/cVXoQeg0fY via @Reuters
Blue Bell market re-entry progress amid DOJ investigation rumours - https://t.co/vikiYtDazN https://t.co/5MpqxfJ2qh
RT @AFP: #BREAKING UAE recalls envoy from Iran, downgrades diplomatic ties: official
Oil rises as market ponders scale of future Iran exports - Reuters #India https://t.co/hXEZJMB5rZ
RT @LizSly: Bahrain joins Saudi in cutting ties with Iran (&amp; UAE downgrades) amid global alarm at the spiraling crisis https://t.co/wc4TwC4
Spy vs. Spy - a TF2 Dub https://t.co/yY7V8gB1lt via @YouTube spy vs spy
Yahoo News - Top Stories United Arab Emirates state-run news agency says country to downgrade diplomatic ties with Iran 
RT @lelg: Muslim cleric: Allah has given Pakistanis the honor of killing Hindus... https://t.co/DXsYjP2FRP
Saudi Arabia gave Iranian diplomats 48hours to leave after a row over the Saudi execution https://t.co/37SFjzIZXT https://t.co/nVvvtIdz3o
RT @123Investment: Tips And Advice For The Stock Market Beginner - https://t.co/4ef8dmZ7CI
Saudi Arabia gave Iranian diplomats 48hours to leave after a row over the Saudi execution https://t.co/QS4kCiuXN8 https://t.co/9gTQxTUCkP
2016: Navigating the Asian bond market after US rate hike https://t.co/cexGkWukI3 https://t.co/xjWXSdAzeH
RT @khamenei_ir: Saudi armys oppressing of Bahrainis &amp; destruction of their homes &amp; months of bombing of Yemenis are other cases of Saudi 
Yahoo News - Top Stories Factbox: Troubled history of Iran-Saudi relations https://t.co/FC1ypJ2ExE #ZOLW
RT @omeisy: UAE lowers level of Iran diplo representation. So..in other words, refused to cut relations to appease Saudi? #Yemen https://t.
Man with British accent sends 'message' to David Cameron in new ISIS video https://t.co/pwyNxPhf10
RT @123Investment: Tips And Advice For The Stock Market Beginner - https://t.co/4ef8dmZ7CI
RT @rajudasonline: This @tehseenp can't stop his glee that terrorists are killing soldiers of 'Modi's India'. @Rohinisgh
https://t.co/t1os2RIVoP: What's News US Global Stocks Slide Following Rout in Chinese Market https://t.co/FC1ypJ2ExE #ZOLW
RT @Mahsuh: Means no more pouring money from #iran-ian pilgrims to #Saudi pocket  https://t.co/0opxs7VUIb
Global Cloud Identity and Access Management Software Market&lt; https://t.co/DMpnyVOjx2
RT @erdemereneng: Iran and Saudi Arabia is damage to reel slam with execute by hanging to sunni and shia's religious scholar. #Iran #Saudi
Saudi Arabia Cuts Ties with Iran as Row over Cleric's Death Escalates https://t.co/z8ahbscY2k Saudi Arabia cut ties with Iran on Sunday, r
Man with British accent sends 'message' to David Cameron in new ISIS video https://t.co/WTO555PnOf https://t.co/MIyOzvvUVo
RT @styles_maeva: Jb get away from @mayLILOaf &amp; @HarryissHome
RT @Priyank_BITS: Came 2 Gurgaon by metro dis afternoon via Rajiv Chowk, things r fully normal, crowded pics r fake @LambaAlka  https://t.c
RT @7yhy: Breaking: #Bahrain severs diplomatic ties with #Iran. It had recalled ambassador &amp; charge d'affairs in October and November respe
RT @ZaidZamanHamid: InshaAllah at 8pm tonight watch me on AbTak News with Fariha Idries.Threats from India, and Iran Saudi friction to be d
RT @abhijitmajumder: Saudi Arabia is ISIS with a UN membership
#HNIC  #InThaMood Bahrain cuts ties with Iran amid Saudi-Iranian tensions https://t.co/bqt5IyXoxi #Oh_My #Anticipate on @FoshoENT_Radio
@KN1897 they dont have ties with Iran so
RT @mamzmolepo: Can we start a stokvel to help others with registration fees? This financial exclusion universities execute so well is brut
RT @rob_cart123: Muqtada al Sadr demands the Iraq gov closes new #Saudi embassy in #Baghdad after initially welcoming its opening... https:
RT @MailOnline: Bahrain joins Saudi Arabia and severs diplomatic ties with Iran https://t.co/s6rayGQB1t https://t.co/rA8MOO2KCf
Bahrain na lowkey Saudi extension. 
The hiccups and a cough are not a good combination. My chest and head are killing me now. 
RT @TheVowWasALIE: Great point!! https://t.co/wDfko33s0i
https://t.co/YGm4UWP5CE Russia regrets escalation in relations between Tehran and https://t.co/JfxIabuHM2 #breaking #news #news #headlines
Global Cloud Identity and Access Management Software Market&lt; https://t.co/DMpnyVOjx2 https://t.co/mK32vcFBxP
I MUST CONFESS I STILL BELIEVE 
United Arab Emirates reduces level of diplomatic representation with Iran - @wamnews #breakingnews
RT @TheHindu: JUST IN: United Arab Emirates state-run news agency says country to downgrade diplomatic ties with Iran.- AP
RT @NatashaFatah: Domino effect continues: Now #UAE: "Abu Dhabi lowers diplomatic representation with #Iran, reduces number of diplomats." 
Adorable girl preparing durian for selling at Lardyai Market, in Phuket's old town 
#thailand #phuket #fruit #duri https://t.co/yk2oIqyGd4
RT @iyad_elbaghdadi: The storming of the Saudi embassy in Tehran was a stupid, stupid move. Saudi Arabia now gets to kill Nimr al Nimr and 
Twitter dubs Oregon militants #VanillaISIS https://t.co/vOpgREsTjz via @HuffPostCanada
Ansar al-Shariah Battalion Militants Faction Pledges Allegiance To #IslamicState- https://t.co/QkXV6qQyoQ
RT @dna: Who are the United Jihad Council allegedly behind Pathankot terror attacks https://t.co/w0mGD2bFLy
#Iran #News Obama has let events shape him instead of him shaping events; U.S. Rep. Bob https://t.co/fenauAaSio
RT @cnni: 147 killed in university massacre, deadliest terror attack in Kenya since U.S. Embassy bombed in 1998 http://t.co/ca4lefmpWT #Gar
RT @JackJackJohnson: European Tour Doc coming soon! @andreladon is killing it  full trailer on blend! My username is JackJohnson2  htt
Video by so-called Islamic State showing man with UK accent should be dismissed as propaganda - PM's spokeswoman  https://t.co/KQxND4dzpy
News #Iran accuses Saudi Arabia of stoking regional #tension https://t.co/lTZ37CUuFn #news #saudiarabia
RT @JackJackJohnson: European Tour Doc coming soon! @andreladon is killing it  full trailer on blend! My username is JackJohnson2  htt
RT @zaidbenjamin: #Bahrain &amp; #Sudan cut their ties with #Iran. #UAE to reduce their diplomatic representation in Tehran.
Saudi Arabia has executed 47 terrorist https://t.co/eXYoBzHhTL #ksa #saudi f #SaudiArabia
Man with British accent sends 'message' to David Cameron in new ISIS video https://t.co/eZq3fAup4P https://t.co/Klm2vPNKTZ
RT @reportedly: Bahrain just followed Saudi Arabia into severing diplomatic ties with Iran https://t.co/4BW5k7w7wA https://t.co/O5KtKwW6fC
Sir Jenkins makes excuses for #Saudis political executions &amp; conflates #Shiite opposition with #Iran interference.  https://t.co/PNV2DHSSuL
RT @Saudiguardians: After being caught redhanded in supporting &amp; encouraging violent disruptions on #Saudi soil #SaudiCutsTiesWithIran http
RT @AFP: #BREAKING UAE recalls envoy from Iran, downgrades diplomatic ties: official
RT @khamenei_ir: Saudi armys oppressing of Bahrainis &amp; destruction of their homes &amp; months of bombing of Yemenis are other cases of Saudi 
@Marun_1 @ATEEKSTER @BBCBreaking @BBCNews how did you come up with that ? Your imagination ? ISIS's main target is Saudi Arabia!!
Saudi cut ties w iran, bahrain follows suit. Tapi you still follow my ex on twitter smh tak guna punya bestfriend
What the media forgot to tell you:  Jihad video featuring Trump also includes Hillary &amp; BlackLivesMatter hate-group  https://t.co/PWypDCdYK6
The 2016 Uranium Market -- Reflecting The Worldview On Nuclear Power In https://t.co/JGYxdOVkUZ https://t.co/CA5Gr4I1qn
RT @intlspectator: BREAKING: Bahrain has severed all diplomatic ties with Iran and given its diplomats 48 hours to leave
Hey natIlokana, Meet one of the best Economists here , Follow at &amp;gt;  https://t.co/w09uZZng8W https://t.co/bd9pbP0XXd
"We apply Sharia law according to the facts we see" says Saudi spokesman - #BBC #News https://t.co/R9xfrjXNsz #News https://t.co/BLoQtYJD6C
Bahrain cuts ties with Iran amid Saudi-Iranian tensions https://t.co/zIUPaYQBJu
RT @JackJackJohnson: European Tour Doc coming soon! @andreladon is killing it  full trailer on blend! My username is JackJohnson2  htt
RT @khamenei_ir: Saudi armys oppressing of Bahrainis &amp; destruction of their homes &amp; months of bombing of Yemenis are other cases of Saudi 
Oil swings as Saudis cut ties with Iran https://t.co/5sAdKQHBT3
@iyad_elbaghdadi How impossible would a EU-Iran axis be long-term. I've read about the reasoning behind the "death to America" rallies.
@USEmbassySA No you are flexing your financial muscles trying to force us into buying low quality products. We cool feed it to ur citizens
Are you a tech company looking to boost market awareness? Do you want to deliver effective collateral to prospects? https://t.co/F9oskUS0Fv
Wait i slept on this whole iran vs khaleej thing whats going on is there gonna be another war or are we just gonna be shady 2 eachother
RT @marvi_memon: Bisp wil b contributing in 2016 towards increased ratings for pak on financial inclusion tks to new bankin model for r pay
RT @BBCBreaking: Video by so-called Islamic State showing man with UK accent should be dismissed as propaganda - PM's spokeswoman https://t
RT @AP: United Arab Emirates is downgrading diplomatic ties with Iran, recalling ambassador, state-run news agency says: https://t.co/vH9W3
RT @styles_maeva: Jb get away from @mayLILOaf &amp; @HarryissHome
RT @veer_h27: Allah has bestowed Pakistanis the honour to destroy India, kill Hindus: Islamic cleric @ensine @hindu_blood https://t.co/FWD
So, Iran and Saudi Arabia aren't talking to each other. For some reason, I'm on Iran's side here.
@ali_lcfc Saudi murdered that cleric, that's in no doubt.  Trumped up the charges, cos he was a threat to their state.
@designieure i read some stats that made me happy!GERMANS are the no.1 tourists in Iran in numbers!
Saudi Arabia has executed 47 terrorist https://t.co/eXYoBzHhTL #ksa # #saudi #qatif #USA #France #London #China #Germany
RT @ahramonline: Egypt's Al-Azhar urges non-interference in Saudi affairs following mass execution https://t.co/Q6ecu7hvQ9 https://t.co/2M1
RT @ReutersBiz: China stocks rout on first market day of 2016 trips national trading halt https://t.co/bUVzs8odCV
RT @AFP: #BREAKING UAE recalls envoy from Iran, downgrades diplomatic ties: official
RT @WorldOfMarkyD: #TURC is nothing but a propaganda exercise, &amp; blatant political $80m witchhunt
RT @BornBiafran: @BBCBreaking,#NoToSocialMediaBill the world must know about the killing of unarmed #Biafrans by Nigerian Gov. https://t.co
RT @khamenei_ir: Saudi armys oppressing of Bahrainis &amp; destruction of their homes &amp; months of bombing of Yemenis are other cases of Saudi 
RT @Conflicts: BREAKING: United Arab Emirates state-run news agency says country to downgrade diplomatic ties with #Iran. - @AP
RT @DerekDoyle: #HamOnt still expected to be an outperforming real estate market in 2016: https://t.co/eeHQXKbOLt @CBCHamilton https://t.co
RT @DanceGoaI: Missy Elliott killing it! https://t.co/paDAzOx9G7
"Local (religious) authorities not yet acquainted with concept of public (female) #running" https://t.co/VS1vyX1p1M #Iran #marathon #women
sto_rada: sto_rada: sto_rada: sto_rada: sto_rada: sto_rada: VoyeurHit: #voyeur #sex #porn candid beach teens jiggly tits and fat booty spy 
RT @JackJackJohnson: European Tour Doc coming soon! @andreladon is killing it  full trailer on blend! My username is JackJohnson2  htt
RT @uacrisis: Col. Andriy Lysenko: As reported by Ukrainian intelligence, recently, 13 militants of so-called DPR abandoned their military 
ISIS executes 5 in new propaganda video https://t.co/RBaY4561VM via @worldnetdaily
Saudi Arabia breaks off diplomatic relations with Iran https://t.co/cvkDqEPn87
RT @DrAlakbarov: Both #Iran and #SaudiArabia are wasting their resources on aggressive foreign policies which have little chance of ultimat
RT @AFP: #BREAKING UAE recalls envoy from Iran, downgrades diplomatic ties: official
#Iran shandiz :Anti-riot units assaulted battered injured &amp; arrested protestors https://t.co/n5CICLGUjv  #Iranian https://t.co/iFSPPQvYsj
RT @j1oky: Central way #Altrincham mess courtesy of #MarksandSpencers #M&amp;S, #Altrincham market @TraffordCouncil @AltrinchamFWD https://t.co
A quick good read to understand the escalating tension bet. Iran and Saudi Arabia https://t.co/19GmaKVnHs
Have you got your financial resolution sorted? #financebill #payroll #mondaymotivation #london https://t.co/5ZWRXjeRwc via @sharethis
RT @SimoRoth: The markets are rewarding Saudi Arabia's mass executions and war mongering with an increase in their oil prices. Capitalism w
RT @aawsat_eng: Bin Ladens Men in Tehran Iran Heavily Indebted to Al-Qaeda https://t.co/vrTCEYLEUc #bin_laden, #iran, #AlQaeda https://t.
RT @wikileaks: WikiLeaks docs show UK in secret deal to place #Saudi on #UNHRC https://t.co/vbo0s4HUu6 #Nimr https://t.co/mHeNUY2J9e
RT @reportedly: Iranian president Rouhani tweeted his condemnation of the embassy attack https://t.co/YjYjVmgX1M followed by arrests
RT @legalmixer: @abbarlog @IlorinInfo @KwaraInfo : I guess the teachers will beg at the market to buy food !
RT @JackJackJohnson: European Tour Doc coming soon! @andreladon is killing it  full trailer on blend! My username is JackJohnson2  htt
RT @BornBiafran: #Biafra #Nigeriapolice shooting and killing peaceful demonstrates.#weareNnamdikanu #FreeNnamdiKanu #FreeBiafra https://t.c
RT @GhassanDahhan: Saudi Arabia suffers from a negative hate balance: The hate it imports now exceeds the hate it exports. #KSA #NegativeHa
Man with British accent sends 'message' to David Cameron in new ISIS video https://t.co/CffJj0zleq https://t.co/fBAD4Q1vw9
RT @AFP: #BREAKING UAE recalls envoy from Iran, downgrades diplomatic ties: official
RT @TIME: A recent history of the rivalry between Iran and Saudi Arabia
PKFD Addr: Main Market Rd &amp; Nelson Rd Type: Traffic Crash-I - 422 in WB lane, 1/4 mile East of 528. Two vehicles off the side of the road...
RT @FashionOvernews: Man with British accent sends 'message' to David Cameron in new ISIS video https://t.co/CffJj0zleq https://t.co/fBAD4Q
RT @wasimakhtar1955: Altaf Bhai is worried on conflict between Saudi Arabia and Iran.
RT @rob_cart123: Muqtada al Sadr demands the Iraq gov closes new #Saudi embassy in #Baghdad after initially welcoming its opening... https:
RT @AbdulrahimIsa: @Omojuwa He might claim to be shia, and run to Iran.
Saudi royals moving chess pieces.  https://t.co/p3lAandOjp
RT @AFP: #BREAKING UAE recalls envoy from Iran, downgrades diplomatic ties: official
RT @FashionOvernews: Man with British accent sends 'message' to David Cameron in new ISIS video https://t.co/CffJj0zleq https://t.co/fBAD4Q
RT @GDNonline: #BREAKING: #UAE downgrades #Iran ties, curbs number of Iran diplomats.
RT @Conflicts: BREAKING: Following Saudi Arabia's lead, #Bahrain has announced that it will sever diplomatic ties with #Iran - @AP
RT @NextDoorArab: Mom look I broke into the #KSA embassy and all I got was that lousy telephone but hell it's mine now #Teheran https://t.c
Line of battle drawn.B/w #Shiites #Sunni Muslims which one is #Terrorless @CNN @hrw @veriphile #FreeBiafra @UN  https://t.co/fqY4jJjAP5
@1TVNewsAF: #Afghanistan's Abdullah leaves for #Iran https://t.co/rNBLD671wY #AFG https://t.co/qsh5TGgnMB
I liked a @YouTube video https://t.co/bHeJcsWfte Unexpected Jihad Best Videos Compilation
RT @iyad_elbaghdadi: Exactly, Nimr al Nimr was opposed to both Syria's and Bahrain's tyrants. @gooner_saad
RT @FashionOvernews: Man with British accent sends 'message' to David Cameron in new ISIS video https://t.co/CffJj0zleq https://t.co/fBAD4Q
Saudi Arabia has executed 47 terrorist https://t.co/qppkkiu7Yp #ksa # # # # #_ # #
RT @FashionOvernews: Man with British accent sends 'message' to David Cameron in new ISIS video https://t.co/CffJj0zleq https://t.co/fBAD4Q
Oil rises as market ponders scale of future Iran exports https://t.co/E9x9RxoWfF via @Reuters
RT @iyad_elbaghdadi: Let's remember that both Iran and Saudi Arabia are counter-revolutionary. Iran helped crush Syria's and Saudi Arabia c
RT @FashionOvernews: Man with British accent sends 'message' to David Cameron in new ISIS video https://t.co/CffJj0zleq https://t.co/fBAD4Q
RT @n0qC__: Yo my bags are killing me !
RT @AlArabiya_Eng: #BreakingNews UAE downgrades Iran diplomatic representation to the level of charge daffaires https://t.co/JZCOTgsaiX
RT @EG_Editor: New season at @NottmPlayhouse https://t.co/J7GrRqOoFI
by @Dan89Robinson https://t.co/CEBsom3pzG
RT @VisheshMarwah: #RSS / #HINDUTVA / #BJP RESPONSIBLE FOR #TERRORISM IN #INDIA
RT @IndiaHX1: @MahaveerM_ Muslims now on verge of destroying themselves. See Saudi Arabia and Iran.
Read financial stories under one watchlist $Sensex $NSE https://t.co/9YIsZr1NzZ https://t.co/pvXyn19Rtx
Iran Accuses Saudi Arabia Of Fuelling Tensions https://t.co/YoQbVNdsb7 #news #worldnews #nigeria #gossip
RT @Fiseebililah: You Want A Real Jihad?
-Smile To Parents When You Come Home
RT @intlspectator: BREAKING: UAE has downgraded diplomatic relations with Iran, following Saudi Arabia, Bahrain and Sudan severing ties wit
The case for one #fed rate hike in 2016: strategist #news #market #business https://t.co/cQVqhj4QiA https://t.co/2gFmyos9JQ
RT @AP: United Arab Emirates is downgrading diplomatic ties with Iran, recalling ambassador, state-run news agency says: https://t.co/vH9W3
RT @taykuy: No state in US where min wage full-time employee can afford 1-bedroom apartment at fair market rent.  https://t.co/jDZvrbqVnP v
RT @ReutersBiz: China stocks rout on first market day of 2016 trips national trading halt https://t.co/bUVzs8odCV
#UAE downgrades relation with #Iran which indicates there's is much more at stake, economically, to fully cut ties https://t.co/PYvvcdQzu8
Is the "stealth bear market" going to reveal itself in 2016? A warning from @jkrinskypga https://t.co/RwmwDp4IE1 https://t.co/YV8nfnAZ2w
RT @iyad_elbaghdadi: Sudan has just severed diplomatic ties with Iran. So now that's Saudi Arabia, Bahrain, Sudan.
PM says the ISIS 'killing' video is propaganda. To be fair, if anyone's the expert on spin &amp; disinformation it's him.
Financial support for district heating from the government is important in unlocking the potential for district heating scheme deployments.
RT @RussiaInsider: Saudi Arabia cuts diplomatic ties with #Iran After #Tehran compares #Saudis to #ISIS
https://t.co/BCio9fqWlP https://t.c
#UAE has decreased level of its diplomatic ties with #Iran
RT @JackJackJohnson: European Tour Doc coming soon! @andreladon is killing it  full trailer on blend! My username is JackJohnson2  htt
@SkyNews PROPAGANDA! 6 corporations own the worlds media enough said! You dont actually think we believe whats in the news do you?
RT @meshaluk: Executed Adel Dhubaiti, convicted of killing cameraman Simon Cumber, and injuring @BBC's @FrankRGardner in 2004. https://t.co
RT @iyad_elbaghdadi: The area to watch out for in this KSA-Iran conflict is the oil market. Contrary to what many may think, Saudi Arabia s
RT @BBCBreaking: Bahrain follows Saudi Arabia and cuts diplomatic ties with Iran following attack on Saudi embassy in Tehran https://t.co/7
RT @AP: BREAKING: United Arab Emirates state-run news agency says country to downgrade diplomatic ties with Iran.
Florida's second Lucky's Market to open Jan. 13 in east #Naples.
#Iran #News 4.5 magnitude earthquake off the Coast of California https://t.co/b0GqzfUV1O
RT @markets: Chinese stocks crash, markets tumble around the world and Middle East tensions get even higher. Welcome to 2016. https://t.co/
Man with British accent sends 'message' to David Cameron in new ISIS video https://t.co/b7uKNpv9vE https://t.co/aeXOVNccN9
RT @2ANow: Sleep Tight Polls show 22% of 1.5 billion muslims support jihad, that's 345 million in 49 Islam majority nations https://t.co/m6
By one of our better writers: Saudi Arabia has a giant mess on its hands https://t.co/MnbDVtMGLt
@iyad_elbaghdadi @gooner_saad Killing #nimr was about internal issues. Any blowback from Iran seen as acceptable collateral damage.
RT @jongambrellAP: NewsAlert: DUBAI, United Arab Emirates (AP)  United Arab Emirates state-run news agency says country to downgrade diplo
Bahrain To Cut Diplomatic Ties With Iran, Official Says https://t.co/BGX6eLsfSc
RT @AFP: #BREAKING Saudi police shot at in home village of executed cleric: state media
RT @Conflicts: BREAKING: United Arab Emirates state-run news agency says country to downgrade diplomatic ties with #Iran. - @AP
RT @bbcnews_ticker: Bahrain follows Saudi Arabia and cuts diplomatic ties with Iran following attack on Saudi embassy in Tehran https://t.c
Manager Financial Planning and Analysis in Cary, NC https://t.co/BpoKFF8Y7t #job
Wonder country like small iland can afford that decision?  https://t.co/IqYjoFFlwq
RT @ThomasErdbrink: End of relations between Saudi and Iran also means an end to all Mecca visits for Iranian muslims, who all need visa's 
RT @AndreiDamane: Now to neoliberalism (NL): an econ order est. in the 70s/80s after the gold std was dropped to allow more market freedom 
Liberman: Publicizing politicians financial statements is an important norm, not right or left
Lead drops 1.52% on weak industrial Demand ~ Stock Market News https://t.co/YROE5qyL4p
Nigeria should evacuate its embassy there.  https://t.co/6v1aVbiA7J
RT @shujagandhi: All ministers of the Govt Experts of "Propaganda-War" don't know how to tackle a real war on grounds at Pathankot #KamjorS
One Stop Strategic Business Consulting
https://t.co/KWKgbKiZgn... https://t.co/WjMrOix0lA
RT @AP: BREAKING: United Arab Emirates state-run news agency says country to downgrade diplomatic ties with Iran.
#Bahrain calls for Iranian diplomats to leave Bahrain within 48 hours. #Iran #Bahrain #SaudiArabia #SheikhNimr
We got word of your "sanctions threat". LOL!  We're expanding our missile program instead.  
Saudi Arabia has executed 47 terrorist https://t.co/qppkkiu7Yp # # # #_ # #
RT @FreeBeacon: Iran Deal Backers Embarrassed By Obama Admins Sanctions Blunder https://t.co/wekB0nesDz via @Kredo0 https://t.co/uyAXgRyPZr
RT @edp3r3z: Protesters set fire to Saudi embassy in Iran after prominent cleric's execution https://t.co/qMxpMFZuqh
AP: United Arab Emirates is downgrading diplomatic ties with Iran, recalling ambassador, state-run news agency say https://t.co/IKVa1I94n5
RT @AP: United Arab Emirates is downgrading diplomatic ties with Iran, recalling ambassador, state-run news agency says: https://t.co/vH9W3
RT @AP: United Arab Emirates is downgrading diplomatic ties with Iran, recalling ambassador, state-run news agency says: https://t.co/vH9W3
RT @EjmAlrai: #BreakingNews UAE downgrades #Iran diplomatic representation to the level of charge daffaires https://t.co/FePVremEFf via @A
#World Two more Saudi border guards were killed on 3 April in the 'Asir Region.
Will saudi arabia now abandon its dollar peg? #news #market #business https://t.co/PMYd62KKGl https://t.co/x3QTxBSUSC
RT @BuzzFeedNews: Saudis Move To Cut Ties With Iran Is Really Bad For The Region https://t.co/SrhTP8fGxB
RT @JackJackJohnson: European Tour Doc coming soon! @andreladon is killing it  full trailer on blend! My username is JackJohnson2  htt
RT @CauseWereGuys: My financial advisors for 2016 https://t.co/YJxL6hLXP1
Sensex slumps 500 points amid China market rout; Nifty50 tests 7,800 - The Economic Times https://t.co/M1SP4DwlK0
Iran condemned intervention as "US-backed aggression. #World
Chinese stocks crash, markets tumble around the world and Middle East tensions get even higher. Welcome to 2016. https://t.co/PUOIGK5fGD #
RT @MailOnline: Bahrain joins Saudi Arabia and severs diplomatic ties with Iran https://t.co/s6rayGQB1t https://t.co/rA8MOO2KCf
So Saudi Arabia and Iran dislike each other is it?
Global Cloud Identity and Access Management Software Market  DigitalEcono https://t.co/OZr1woxT2l
Know someone for this job? Electro-Conductive Textiles Market Manager - North America in Atlanta, GA https://t.co/Mp8L7WIYz0 #job
RT @glopol_analysis: The reason why our world is dying: the ongoing financial war behind all wars
From Baghdad to BahrainFrom Beruit to Tehran  Tensions Are Exploding Across the Middle East 
RT @Abunass3r: The #Iran embassy in Riyadh.
Presented without further comment. https://t.co/jLff5y80hQ
"Iran Deal Backers Embarrassed By Obama Admins Sanctions Blunder" https://t.co/69XxxboGfF
#worldpolitics: Diplomatic Tension on Peak After Attack on Saudi Embassy in Iran, Iraq | https://t.co/peZpi8poFl https://t.co/pdihA44IJ6
RT @Money_Net: TV Clipster Alert - Market Selloff has been mentioned just now &gt; https://t.co/B3Z6ysVAmB
RT @4FreedominIran: #Iran'ians in #Paris say #No2Rouhani https://t.co/1Jyq3mdDD2 #StopExecutionsIran https://t.co/hJJMf6mUFI @lemondefr #
Islamic State clash with guards near Libya's Es Sider oil port https://t.co/mTkAXndtN8 #MasterEnergy
Bahrain To Cut Diplomatic Ties With Iran, Official Says: (function(){var src_url="https://t.co/xEgGzTvZQX... https://t.co/nAG78czkK7
RT @Hassanvand: Video shows protesters inside Saudi embassy in Tehran https://t.co/DEmsNLI6ZG
Saudi Arabia has executed 47 terrorist https://t.co/MNO9aMQ2G1 #ksa # #saudi #qatif #USA #UK #France #London #China #Germany
@JGBartholomew Negligible effect, given UK's already very flexible labour market. https://t.co/qCClx5DtLp https://t.co/HwTxv17JWs
RT @SuperOnyx: @GermanyUNGeneva If #AshrafFayadh will also murdered, if #RaifBadawi dying in prison. Will you express your concern? https:/
Video by so-called Islamic State showing man with UK accent should be dismissed as propaganda - PM's spokeswoman https://t.co/M2e7LWsucC v
My question to the UK government: Why crippling sanctions were imposed on #Iran, not #SaudiArabia?
P.S Stop the slaughter in #Yemen.
#SaudiArabia is the pet dog of #USA #UK 
Will go to any extent to remain loyal to them.
MIDEAST STOCKS-Saudi flat as some blue chips bought; Egypt pulls back https://t.co/woG1nLejs2
#Bahrain follows #Saudi, breaks off ties with #Iran.
AVAILABLE TO LET FROM JUNE 2016!!
Prices... https://t.co/J1fqLWchHS
United Arab Emirates reduces level of diplomatic representation with Iran - wamnews
RT @CauseWereGuys: My financial advisors for 2016 https://t.co/YJxL6hLXP1
Banks face Dec 31 deadline on financial inclusion - NewsDay Zimbabwe https://t.co/Mk1nAMBtEP
https://t.co/ndZ6SegXhR #Tech Recent research: Detailed report on cloud computing, technology and market trends - https://t.co/dUdMgT8pEu
RT @AP: United Arab Emirates is downgrading diplomatic ties with Iran, recalling ambassador, state-run news agency says: https://t.co/vH9W3
Spied on New Year's Eve with @sashagrey (photo by @sirreeves) #2016 #top #thebest @ Spy Bar https://t.co/1JhAlDwzGu
RT @monaeltahawy: When theocracies &amp; dictatorships fight,it's like 5yr olds taking sides but with grown up consequences for rest of us http
[truncated: 5,285,577 more chars]
