# Supplementary material for: Beyond the topics: how deep learning can improve the discriminability of probabilistic topic modelling
Source: PeerJ Comput Sci. 2020 Jan 27;6:e252. doi: 10.7717/peerj-cs.252 (PMC7924555; doi:10.7717/peerj-cs.252)
Supplement: Supplemental Information 1 — The zip file contains two main folders one for the topic modelling and the other for Stacked Denoising Autoencoder (SDA). SDA is written based on theano. [file peerj-cs-06-252-s001.zip › Code/USDL/CA.py]

import cPickle
import gzip
import os
import sys
import time
import collections

import numpy

import theano
import theano.tensor as T
from theano.tensor.shared_randomstreams import RandomStreams
from theano import printing

class CA(object):
    """Contractive Auto-Encoder class CA"""

    def __init__(self, 
        numpy_rng, 
        theano_rng=None, 
        input=None,
        n_visible=500, 
        n_hidden=500,
        W=None, 
        bhid=None, 
        bvis=None, 
        sparsity = None,
        sparsity_weight = None,
        sparse_init = True,
        hidden_activation = T.tanh,
        reconstruct_activation = T.tanh,
        sigma=0.06,
        non_zoro_units=5):
            
        self.n_visible = n_visible
        self.n_hidden = n_hidden

        self.sparsity = sparsity
        self.sparsity_weight = sparsity_weight

        self.hidden_activation = hidden_activation
        self.reconstruct_activation = reconstruct_activation
        self.sigma=sigma #contraction parameter
        self.non_zoro_units=non_zoro_units
        self.numpy_rng=numpy_rng
        # create a Theano random generator that gives symbolic random values
        if not theano_rng:
            theano_rng = RandomStreams(numpy_rng.randint(2 ** 30))
        self.theano_rng = theano_rng
        
        # note : W' was written as `W_prime` and b' as `b_prime`
        if not W:
            if sparse_init:
                initial_W = self.sparse_initiazation()
            else:
                initial_W = numpy.asarray(numpy_rng.uniform(
                      low=-numpy.sqrt(6. / (n_hidden + n_visible)),
                      high=numpy.sqrt(6. / (n_hidden + n_visible)),
                      size=(n_visible, n_hidden)), dtype=theano.config.floatX)
                if hidden_activation == T.nnet.sigmoid:
                    initial_W *= 4
            W = theano.shared(value=initial_W, name='W', borrow=True)
        
        if not bvis:
            bvis = theano.shared(value=numpy.zeros(n_visible,
                                         dtype=theano.config.floatX),
                                 borrow=True)

        if not bhid:
            bhid = theano.shared(value=numpy.zeros(n_hidden,
                                                   dtype=theano.config.floatX),
                                 name='b',
                                 borrow=True)

        self.W = W
        # b -- the bias of the hidden
        self.b = bhid
        # b_prime -- the bias of the visible
        self.b_prime = bvis
        # tied weights, therefore W_prime is W transpose
        self.W_prime = self.W.T
        # if no input is given, generate a variable representing the input
        if input == None:
            self.x = T.dmatrix(name='input')
        else:
            self.x = input

        self.params = [self.W, self.b, self.b_prime]
        
        
    def sparse_initiazation(self):
        W=[]
        mu=0
        if self.sigma <=0:
            self.sigma = 1/self.non_zoro_units
        
        for i in xrange(self.n_visible):
            row = numpy.zeros(self.n_hidden)
            non_zeros = self.numpy_rng.normal(mu, self.sigma, self.non_zoro_units)
            non_zero_idxs= self.numpy_rng.permutation(self.n_hidden)[0:self.non_zoro_units]
            for j in xrange(self.non_zoro_units):
                row[non_zero_idxs[j]]=non_zeros[j]
            W.append(row)
        W = numpy.asarray(W,dtype=theano.config.floatX)
        return W
            
    def get_hidden_values(self, input):
        """ Computes the values of the hidden layer """
        linear_out = T.dot(input, self.W) + self.b
        return self.hidden_activation(linear_out),linear_out


    def get_hidden_values_before_activation(self, input):
        """ Computes the values of the hidden layer """
        return (T.dot(input, self.W) + self.b)

    def get_reconstructed_input(self, hidden):
        """Computes the reconstructed input given the values of the hidden layer """
       
        return  self.reconstruct_activation(T.dot(hidden, self.W_prime) + self.b_prime)

    def kl_divergence(self, p, p_hat):
        return p * T.log(p / p_hat) + (1 - p) * T.log((1 - p) / (1 - p_hat))


    def get_cost_updates(self, contraction_level,learning_rate,batch_size):
        """ This function computes the cost and the updates for one trainng step of the CA """
        
        y,linear_y  = self.get_hidden_values(self.x)
        
        #linear_y = self.get_hidden_values_before_activation(self.x)
        
        
        z = self.get_reconstructed_input(y)
        
        L=T.sqr(self.x - z)
       
        if self.reconstruct_activation is T.tanh:
            L = T.sqr(self.x - z).sum(axis=1)

        if self.sparsity_weight is not None:
            sparsity_level = T.extra_ops.repeat(self.sparsity, self.n_hidden)
            avg_act = y.mean(axis=0)

            kl_div = self.kl_divergence(sparsity_level, avg_act)

            cost = T.mean(L) + self.sparsity_weight * kl_div.sum()
        else:
            cost = T.mean(L)
        contract_penalty = self.getContractionPenalty(y,linear_y,contraction_level,batch_size)
        cost = cost + contract_penalty
        
        # compute the gradients of the cost of the `CA` with respect
        # to its parameters
        gparams = T.grad(cost, self.params)
        # generate the list of updates
        updates = collections.OrderedDict()
        for param, gparam in zip(self.params, gparams):
            updates[param] = param - learning_rate * gparam

        return (cost, updates)
    
    def getContractionPenalty(self,hiddenValues,linear_hidden,contraction_level=0.0,batch_size=-1):
        if batch_size==-1:
            raise Exception("Invalid batch_size")
        grad = T.grad(hiddenValues.sum(),linear_hidden)
        jacob = T.dot(T.sqr(grad),T.sqr(self.W.sum(axis=0)))
        frob_norm_jacob= T.sum(jacob)/batch_size
        contract_pen = contraction_level*frob_norm_jacob
        return contract_pen 
    
    def test_cost_updates(self, contraction_level, learning_rate,batch_size):
        """ This function computes the cost and the updates for one test step of the CA """
        
        y,linear_y  = self.get_hidden_values(self.x)
           
        z = self.get_reconstructed_input(y)
        
        # L = - T.sum(self.x * T.log(z) + (1 - self.x) * T.log(1 - z), axis=1)
        L=T.sqr(self.x - z)
       
        if self.reconstruct_activation is T.tanh:
            L = T.sqr(self.x - z).sum(axis=1)

        if self.sparsity_weight is not None:
            sparsity_level = T.extra_ops.repeat(self.sparsity, self.n_hidden)
            avg_act = y.mean(axis=0)

            kl_div = self.kl_divergence(sparsity_level, avg_act)

            cost = T.mean(L) + self.sparsity_weight * kl_div.sum()
        else:
            cost = T.mean(L)
        
        contract_penalty = self.getContractionPenalty(y,linear_y,contraction_level,batch_size)
        cost = cost + contract_penalty
        # compute the gradients of the cost of the `dA` with respect
        # to its parameters
        gparams = T.grad(cost, self.params)
        # generate the list of updates
        updates = collections.OrderedDict()
        for param, gparam in zip(self.params, gparams):
            updates[param] = param - learning_rate * gparam*0
        
        return (self.x, y, updates)
    
    def decode_cost_updates(self,y):
        
        
        z = self.get_reconstructed_input(y)
      
        return (z)
    
    def sample(self,K,x):
        
        hn = self.get_hidden_values(x)
        W = self.params[0]
        ww = T.dot(W.T,W)
        samples=[]
        for _ in range(K):
            s = hn*(1.-hn)
            jj = ww*s.dimshuffle(0,'x',1)*s.dimshuffle(0,1,'x')
            alpha = self.numpy_rng.normal(size=hn.shape,avg=0.,std=self.sigma,dtype=theano.config.floatX)
            
            delta = (alpha.dimshuffle(0,1,'x')*jj).sum(1)
            
            zn = self.get_reconstructed_input(hn+delta)
            hn = self.get_hidden_values(zn)
            samples.append(zn.eval())
        return samples
