# Supplementary material for: Beyond the topics: how deep learning can improve the discriminability of probabilistic topic modelling
Source: PeerJ Comput Sci. 2020 Jan 27;6:e252. doi: 10.7717/peerj-cs.252 (PMC7924555; doi:10.7717/peerj-cs.252)
Supplement: Supplemental Information 1 — The zip file contains two main folders one for the topic modelling and the other for Stacked Denoising Autoencoder (SDA). SDA is written based on theano. [file peerj-cs-06-252-s001.zip › Code/USDL/csv_to_gz.py]

'''
Created on 24 Mar 2015

@author: Noura
'''
import os
import scipy as sp
import csv
import cPickle
import numpy as np
import gzip

def get_filepaths(directory):
  
    file_paths = []  # List which will store all of the full filepaths.

    # Walk the tree.
    for root, directories, files in os.walk(directory):
        for filename in files:
            if filename.endswith(".csv"):
                # Join the two strings in order to form the full filepath.
                filepath = os.path.join(root, filename)
                file_paths.append(filepath)  # Add it to the list.
            
    return file_paths  # Self-explanatory.


def normalize(data):
    """
    The normalization happends by
    calculatin (1) mean PER IMAGE (2) std of all images 
    data: n_patches x n_feats
    """
    # # 1. remove patch mean - mean is specific to each image
    # # which depends on the exposure
    data = data - data.mean(axis=1)[:, sp.newaxis]
    # # 2. truncate to +/- 3 std and scale to -1 to 1
    # # based on the assumption all natural images should have
    # # similiar stds
    data_std = 3. * sp.std(data)
    data = sp.maximum(sp.minimum(data, data_std), -data_std) / data_std
    # # 3. rescale from [-1, 1] to [0.1, 0.9]
    data = (data + 1) * 0.4 + 0.1
    return data

def csv_to_gz(path, label=""):
    p_out=path+"_output"
    if not os.path.exists(p_out):
        os.makedirs(p_out)
    
    files=get_filepaths(path)
    cols_count=0
    for filePath in files: 
       
        data = np.loadtxt(filePath, delimiter=',')
        print data.shape[0]
        print data.shape[1]
        print filePath
        row_count=data.shape[0]
        cols_count= data.shape[1]
        if label=="":
            label=np.zeros(shape=(row_count))
        parts=filePath.split(os.sep)
        print p_out
        f_out=p_out+"/"+parts[len(parts)-1]    
        
        pkl=f_out+".pkl"
        

        data_file = open(pkl, 'wb')
        cPickle.dump((data, label), data_file, -1)
        data_file.close()
        with open(pkl, "rb") as file_in:
            
            gz = pkl+".gz"
            print gz
        #Open output file.
            with gzip.open(gz, "wb") as file_out:
        # Write output.
                file_out.writelines(file_in)
            
                os.remove(pkl)
                #os.remove(filePath)
    return cols_count,p_out


def expand_csv(path,itr):
    
    
    data = np.loadtxt(path, delimiter=',')
   
    for i in range(0,itr):
        data=np.concatenate((data,data))


    np.savetxt(path,data,fmt='%.10f',delimiter=',')
           
#csv_to_gz("Data/test")
#expand_csv("Data/test/dataExc0.csv", 2)
