# Supplementary material for: Beyond the topics: how deep learning can improve the discriminability of probabilistic topic modelling
Source: PeerJ Comput Sci. 2020 Jan 27;6:e252. doi: 10.7717/peerj-cs.252 (PMC7924555; doi:10.7717/peerj-cs.252)
Supplement: Supplemental Information 1 — The zip file contains two main folders one for the topic modelling and the other for Stacked Denoising Autoencoder (SDA). SDA is written based on theano. [file peerj-cs-06-252-s001.zip › Code/USDL/data_io.py]

import gzip
import os
import sys, re
import glob

import numpy
import theano
import theano.tensor as T
from utils import string_2_bool
from pfile_io import PfileDataRead, PfileDataReadStream
from pickle_io import PickleDataRead

def read_data_args(data_spec):
    elements = data_spec.split(",")
    pfile_path_list = glob.glob(elements[0])
    dataset_args = {}
    # default settings
    dataset_args['type'] = 'pickle'
    dataset_args['random'] = False
    dataset_args['stream'] = False
    dataset_args['partition'] = 1024 * 1024 * 600  # by default the partition size is 600m if stream is True

    # the type of the data: pickle, pfile   TO-DO: HDF5
    if '.pickle' in data_spec:
        dataset_args['type'] = 'pickle'
    elif '.pfile' in data_spec:
        dataset_args['type'] = 'pfile'
    elif '.scp' in data_spec:
        dataset_args['type'] = 'kaldi'
    else:
        dataset_args['type'] = ''

    for i in range(1, len(elements)):
        element = elements[i]
        arg_value = element.split("=")
        value = arg_value[1]
        key = arg_value[0]
        if key == 'partition':
            dataset_args['partition'] = 1024 * 1024 * int(value.replace('m',''))
        elif key == 'stream':
            dataset_args['stream'] = string_2_bool(value) # not supported for now
        elif key == 'random':
            dataset_args['random'] = string_2_bool(value)
        elif key == 'label':
            dataset_args['label'] = value
        else:
            dataset_args[key] = value  # left context & right context; maybe different
    return pfile_path_list, dataset_args

def read_dataset(file_path_list, read_opts):
    if read_opts['type'] == 'pickle':
        data_reader = PickleDataRead(file_path_list, read_opts)
    elif read_opts['type'] == 'pfile':
        if read_opts['stream']:
            data_reader = PfileDataReadStream(file_path_list, read_opts)
        else:
            data_reader = PfileDataRead(file_path_list, read_opts)
    
    data_reader.initialize_read(first_time_reading = True)
    
    shared_xy = data_reader.make_shared()
    shared_x, shared_y = shared_xy
    shared_y = T.cast(shared_y, 'int32')

    return data_reader, shared_xy, shared_x, shared_y
