# Supplementary material for: Beyond the topics: how deep learning can improve the discriminability of probabilistic topic modelling
Source: PeerJ Comput Sci. 2020 Jan 27;6:e252. doi: 10.7717/peerj-cs.252 (PMC7924555; doi:10.7717/peerj-cs.252)
Supplement: Supplemental Information 1 — The zip file contains two main folders one for the topic modelling and the other for Stacked Denoising Autoencoder (SDA). SDA is written based on theano. [file peerj-cs-06-252-s001.zip › Code/USDL/data_pipeline.py]

'''
Created on 11 Feb 2016

@author: Noura
'''
import numpy
import theano
import cPickle
import gzip
import os
import pandas as pd
import theano.tensor as T

def combine_data_labels(data,lables,combine):
    print data
    data=numpy.loadtxt(data,delimiter=',') 
    lables=numpy.loadtxt(lables,delimiter=',') 
    x=[]
    y=[]
    print len(data)
    print len(data[0])
    for i in range(0,len(data)):
        x=[]
        for j in range(0,len(data[0])):
            x.append(data[i][j])
        
        x.append(lables[i])
        y.append(x)
       
       
    numpy.savetxt(combine,y,fmt='%.10f',delimiter=',')

def convert_labeled_csv_data(infile, outfile):
    """
    Convert labeled data from a csv file into training, validation, and test
    data sets. Data in the csv file should have a header row, and the labels
    should be in the first column.
    Each data set is stored as a tuple of numpy arrays: (inputs, targets).
    They are cPickled into a gzipped file.
    """
    # TODO: Implement this by streaming the data from one file into another.
    # Not all data sets can be loaded into memory, converted, and stored.

    print '... loading data into numpy array'
    train = numpy.loadtxt(infile, delimiter=',')
    targets = train[:, -1]
    
    inputs = train[:, :-1]
    
    print '... splitting data into train, validation, and test sets'
    obs = inputs.shape[0]
    obs_t = obs * 3 / 5
    obs_v = obs * 4 / 5

    train_set = (inputs[:obs_t, :], targets[:obs_t, ])
    valid_set = (inputs[obs_t:obs_v, :], targets[obs_t:obs_v,])
    test_set = (inputs[obs_v:, :], targets[obs_v:, ])

    print '... pickling data sets'
    f = gzip.open(outfile, 'wb')
    cPickle.dump([train_set,valid_set,test_set], f, cPickle.HIGHEST_PROTOCOL)
    
    #cPickle.dump(valid_set, f, cPickle.HIGHEST_PROTOCOL)
    #cPickle.dump(test_set, f, cPickle.HIGHEST_PROTOCOL)
    f.close()
    
    return targets[obs_v:, ]


def convert_train_test_labeled_csv_data(infile_train,infile_test, outfile):
    """
    Convert labeled data from a csv file into training, validation, and test
    data sets. Data in the csv file should have a header row, and the labels
    should be in the first column.
    Each data set is stored as a tuple of numpy arrays: (inputs, targets).
    They are cPickled into a gzipped file.
    """
    # TODO: Implement this by streaming the data from one file into another.
    # Not all data sets can be loaded into memory, converted, and stored.

    print '... loading data into numpy array'
    train = numpy.loadtxt(infile_train, delimiter=',')
    test= train = numpy.loadtxt(infile_test, delimiter=',')
    train_targets = train[:, -1]
    train_inputs = train[:, :-1]
    test_targets = train[:, -1]
    test_inputs = train[:, :-1]
    
     

    train_set = (train_inputs, train_targets)
    valid_set = (train_inputs, train_targets)
    test_set = (test_inputs, test_targets)

    print '... pickling data sets'
    f = gzip.open(outfile, 'wb')
    cPickle.dump([train_set,valid_set,test_set], f, cPickle.HIGHEST_PROTOCOL)
    
    #cPickle.dump(valid_set, f, cPickle.HIGHEST_PROTOCOL)
    #cPickle.dump(test_set, f, cPickle.HIGHEST_PROTOCOL)
    f.close()
    
    return test_targets


def convert_unlabeled_csv_data(infile, outfile):
    """
    Convert unlabeled data from a csv file into a test data set.
    Data in the csv file should have a header row.
    The data set is stored as a tuple of numpy arrays: (inputs, targets).
    It is cPickled into a gzipped file.
    """
    print '... loading data into numpy array'
    data = numpy.loadtxt(infile, delimiter=',', skiprows=1)
    print '... pickling test data set'
    f = gzip.open(outfile, 'wb')
    cPickle.dump(data, f, cPickle.HIGHEST_PROTOCOL)
    f.close()


def shared_dataset(data_xy, borrow=True):
    """ Function that loads the dataset into shared variables
    The reason we store our dataset in shared variables is to allow
    Theano to copy it into the GPU memory (when code is run on GPU).
    Since copying data into the GPU is slow, copying a minibatch everytime
    is needed (the default behaviour if the data is not in a shared
    variable) would lead to a large decrease in performance.
    """
    data_x, data_y = data_xy
    shared_x = theano.shared(
        numpy.asarray(data_x, dtype=theano.config.floatX),
        borrow=borrow)
    shared_y = theano.shared(
        numpy.asarray(data_y, dtype=theano.config.floatX),
        borrow=borrow)
    # When storing data on the GPU it has to be stored as floats
    # therefore we will store the labels as ``floatX`` as well
    # (``shared_y`` does exactly that). But during our computations
    # we need them as ints (we use labels as index, and if they are
    # floats it doesn't make sense) therefore instead of returning
    # ``shared_y`` we will have to cast it to int. This little hack
    # lets us get around this issue
    return shared_x, T.cast(shared_y, 'int32')


def load_data(dataset):
    """
    Loads the dataset
    :type dataset: string
    :param dataset: the path to the dataset (here MNIST)
    """

    #############
    # LOAD DATA #
    #############

    print '... loading data'

    # Load the dataset
    f = gzip.open(dataset, 'rb')
    train_set, valid_set, test_set = cPickle.load(f)
    f.close()
    #train_set, valid_set, test_set format: tuple(input, target)
    #input is an numpy.ndarray of 2 dimensions (a matrix)
    #whose row's correspond to an example. target is a
    #numpy.ndarray of 1 dimensions (vector)) that have the same length as
    #the number of rows in the input. It should give the target
    #target to the example with the same index in the input.

    test_set_x, test_set_y = shared_dataset(test_set)
    valid_set_x, valid_set_y = shared_dataset(valid_set)
    train_set_x, train_set_y = shared_dataset(train_set)

    rval = [(train_set_x, train_set_y), (valid_set_x, valid_set_y),
            (test_set_x, test_set_y)]
    
    return rval


if __name__ == '__main__':
    #convert_csv('data/train.csv', 'data/kaggle_mnist.pkl.gz')
    convert_labeled_csv_data("trainFiberCountDataMini.csv", "data.gz")
    
    
    
