# Supplementary material for: Beyond the topics: how deep learning can improve the discriminability of probabilistic topic modelling
Source: PeerJ Comput Sci. 2020 Jan 27;6:e252. doi: 10.7717/peerj-cs.252 (PMC7924555; doi:10.7717/peerj-cs.252)
Supplement: Supplemental Information 1 — The zip file contains two main folders one for the topic modelling and the other for Stacked Denoising Autoencoder (SDA). SDA is written based on theano. [file peerj-cs-06-252-s001.zip › Code/USDL/dataPlot.py]

'''
Created on 29 May 2015

@author: Noura
'''
import numpy as np

import pylab as pl

# Make an array of x values
with open('VAST_100_features.csv.pkl.gz_output_sda.txt') as f:
    y1 = f.read().splitlines()
f.close()
with open('VAST_50_features.csv.pkl.gz_output_sda.txt') as f:
    y2 = f.read().splitlines()
f.close()
with open('VAST_10_features.csv.pkl.gz_output_sda.txt') as f:
    y3 = f.read().splitlines()
    
f.close()
x= range(0,len(y3))    

# use pylab to plot x and y
pl.plot(x, y1, 'go')
pl.plot(x, y2, 'ro')
pl.plot(x, y3, 'bo')
# show the plot on the screen
pl.show()
