# Supplementary material for: Beyond the topics: how deep learning can improve the discriminability of probabilistic topic modelling
Source: PeerJ Comput Sci. 2020 Jan 27;6:e252. doi: 10.7717/peerj-cs.252 (PMC7924555; doi:10.7717/peerj-cs.252)
Supplement: Supplemental Information 1 — The zip file contains two main folders one for the topic modelling and the other for Stacked Denoising Autoencoder (SDA). SDA is written based on theano. [file peerj-cs-06-252-s001.zip › Code/USDL/dnn_files/dnn.dat]

{
  "0 sigmoid W": "2.523204908581785366e-01 -6.887560060308350884e-01 5.300644925911600636e-01 9.287261918740846722e-01 -5.464713715483745515e-01 -4.080454166148491657e-01 8.101122274089899156e-01\n6.012183860339365138e-01 4.845982722219092098e-01 -4.059046232168750379e-02 2.886462634211904854e-01 8.471555164523697501e-01 3.433478993550022063e-01 -5.348079028825596382e-01\n8.988556709285225876e-01 -1.694535333269731048e-02 5.813685717049358326e-01 -8.060949258930710792e-01 2.479375638268687121e-01 1.185634312216553576e-01 -9.663625390761687584e-02\n1.634911448563369785e-02 -3.929899272455784631e-01 -6.697454483421620974e-01 -7.885450229428118130e-01 1.728176242166398202e-01 -7.148713898758718432e-01 -6.084182533423134753e-01\n9.468056566099626314e-01 -6.996117357088192934e-01 5.825527796429000871e-01 7.761168571073494560e-01 -6.881233106999917748e-02 -3.475535055082626945e-01 -4.550223530238161618e-01\n-3.194772812185824318e-01 1.980088593608512193e-01 -8.181944927204798379e-02 7.754199455994020829e-01 3.785067534526065369e-02 -1.056967839891072014e-01 -4.823002886420269530e-01\n-4.531409029183001702e-01 -1.555198197695446538e-01 2.315848753224830636e-01 -2.106157654080945685e-01 6.859378053449817214e-01 -9.339253698429540451e-01 -5.162116494579775949e-01\n7.441926529901771170e-01 -3.778359703364995159e-01 3.571246999442493353e-01 -1.970269033723971441e-01 7.490456059938991329e-01 8.285887660044949365e-01 8.008492829183736506e-01\n-8.248756847830612804e-01 8.992949379826377099e-01 -6.489634781134130392e-01 -4.649080985263493448e-01 7.188975165970157288e-02 5.594991222058286473e-01 9.037600341314367958e-01\n-6.611176483944157800e-01 4.217668748869940476e-02 6.005113821371271809e-01 -2.370862480418963747e-01 4.020541985210089875e-01 4.296753173824306993e-01 6.137719387331054266e-01\n4.690934657353723614e-01 8.890183806741788208e-01 4.005347737708812028e-01 7.561951898914364145e-01 -8.764974916662816584e-01 -6.374305517943950061e-01 8.107931799282080965e-01\n8.023045929695682421e-02 -2.568493299026122223e-01 -5.178917515695857787e-01 -2.884669580041305803e-01 9.550267144192348123e-02 5.079574770420255403e-01 -8.564887640144273062e-01\n8.332727847061128790e-01 -7.016995549116596953e-01 3.826152042646958629e-01 -5.053330014371981704e-01 -8.284312121605603707e-01 -7.333158601138451971e-01 7.121680141449867607e-01\n-6.255351923110854528e-01 -3.284882354178416675e-01 3.310352844653353666e-01 -9.942549573240733185e-02 5.478994973096248389e-01 -4.934346477063664138e-01 -1.788136802240130052e-01\n-2.385704967044151026e-01 -1.138460487111696562e-01 7.012079000488885550e-01 8.176096094761896582e-01 -8.857772129218385304e-01 1.768556934815036508e-01 -3.006557493094252909e-02\n4.127288412120855288e-02 -2.946899323956870820e-01 -1.098370111031798935e-01 1.278286267612308569e-01 7.665996142616304798e-02 -3.119875984676079295e-02 -5.522273101855423860e-02\n-1.696795446533136964e-01 -9.047607053886560502e-01 -8.436873451887715314e-01 -3.328754254639305632e-01 -3.788151319794044181e-01 -1.244971067216944505e-01 1.307889337215087933e-01\n8.871828930818032033e-01 9.217326673547617810e-01 4.280801318982129233e-01 -5.071705385503221253e-01 -7.892844673457698468e-01 2.387920355693129437e-04 2.401757251982038488e-01\n4.170950186946321692e-01 5.772853216628738293e-01 -7.186491657594533677e-01 -6.521589896604023107e-01 7.740207048164241543e-01 -9.155819297627140196e-01 -3.085628258581324390e-01\n-1.678467585184491018e-01 -4.723065080908260271e-01 8.643464993861834644e-01 -5.960111705663113657e-01 4.467619981139273611e-01 3.276617986569496654e-02 6.518643062118908427e-01\n5.943334241072854018e-01 -6.407067487203887968e-01 4.251899960076840346e-01 5.369508431394122150e-01 -6.429935664811987639e-01 -6.190046195330622947e-01 4.028342207544853837e-01\n-3.270485341227076237e-01 6.060370269242992824e-01 5.779468646695827827e-01 2.310771767033373836e-01 8.330283672400021766e-01 -9.380595715809723067e-01 4.138343530684273075e-01\n4.181972559605570128e-01 6.521054407263223718e-01 2.783959015728311170e-01 -7.540773015287024483e-01 4.580799244929355529e-01 -7.129955654988970881e-01 -5.209428651973360136e-01\n6.664855179878185210e-01 -3.715516160894793973e-02 2.424911332067208880e-01 6.513648375228798804e-01 -7.604025296521002009e-01 -2.847636664495294401e-01 9.264439755082832795e-01\n7.627679077565442389e-01 -3.017516282685622775e-01 -2.683040165531507260e-01 -1.022702034810407667e-02 -4.079251643674550731e-01 -9.355098629570899327e-01 5.487223144658969209e-01\n-4.720673251955498362e-01 2.982791582501144179e-01 1.907000639657921992e-01 -4.085466895835306866e-01 1.244287837611560699e-01 -4.492430233577161536e-01 2.071965784739352445e-01\n-2.667963756837862244e-01 2.612472476666140020e-01 -6.231840258603000837e-01 -8.631784139819907997e-01 -3.628733721891425068e-01 -2.150235902079269401e-01 8.741468262086057317e-01\n-6.599983343711012251e-01 4.361965788833809254e-01 2.378425465696835106e-01 7.892381787665220250e-01 6.323801825647609176e-01 3.447857515889601876e-01 5.568931322357489888e-01\n-4.070458422992149217e-01 9.422418759061798044e-01 -5.128773156625106022e-01 4.164126090525103185e-01 -6.443424957295246225e-01 -3.730806309428458256e-01 7.541422357559283141e-01\n-5.237354160079612519e-01 6.522961711044644728e-01 3.107193829195594725e-01 3.044794376286003024e-01 -3.665128768097029033e-01 7.870215894272828416e-01 7.869157156059275460e-01\n7.082049872874714991e-01 4.098541052214824676e-01 -3.848000310090344822e-01 4.055447228677900862e-01 -8.014837113407609070e-01 3.274523359352220497e-01 -5.623345187810764312e-01\n-4.582211197638146882e-01 -4.036635311055767339e-01 2.139403259312923078e-01 1.566399005882453954e-01 6.244830085585403312e-01 -7.949395943988712965e-01 1.420996103594259763e-01\n2.663638497564188024e-01 2.579242390691790510e-01 -3.631310476510031249e-01 2.881125976845587688e-01 9.409879935542672102e-01 4.180058047865121695e-01 1.420211678846937664e-01\n-5.823312522354774368e-01 5.145465883139562768e-01 -1.846254690221079686e-01 -6.680863740866763711e-01 6.799364426554433960e-01 7.695714165538173335e-01 -4.694887491712422811e-01\n-2.504556808303133320e-01 4.328935943781683227e-01 -2.865484688271457969e-01 7.481659764281963776e-01 6.187041221491155207e-01 -1.078896020090924779e-03 6.873542488360345759e-01\n4.294447107744358005e-01 -8.491025319611420485e-01 6.908003679506854455e-01 -3.579827130199153551e-02 -4.033521959853403338e-02 7.093220457218619712e-01 6.529877990027713741e-01\n5.895653918474482724e-01 6.768051417296849781e-02 -2.880372278054701418e-01 -8.045391553567863285e-01 -6.831512496251856970e-01 9.455977746208946710e-01 -7.931845099893056750e-01\n1.603092872849488648e-01 2.278828109586222839e-01 -4.839814443983189163e-01 -3.736870824946159075e-01 -6.554581259256997416e-02 3.846159232067025702e-02 5.486290483874444179e-01\n3.660125110802735504e-01 7.402286171676827342e-01 8.519566863642701326e-01 -7.110712377458915379e-01 1.261971529086277632e-01 9.156836931995837592e-02 -4.424655557897014813e-01\n-7.006407824285934005e-01 5.885697870162465151e-03 2.470748685615468121e-01 3.918966929535273591e-01 -1.254698972924038758e-01 -1.186742984872182216e-01 4.480817805916491592e-01\n-9.339503261960534486e-01 -6.996145455891639164e-01 -6.178171910584608906e-01 -1.817950451429841685e-01 -2.063405045515103176e-01 2.500862979036698741e-01 5.004846456748471839e-01\n-3.379343921375143056e-01 -7.955280445470076511e-01 -6.922181767040749278e-01 8.802561067422899344e-01 -4.704341856160950686e-01 8.815966464799410707e-01 -9.436555444854083374e-01\n8.167735976765910788e-02 -8.263807180594311408e-01 -8.328299687579929778e-01 2.800190084463008988e-01 5.994637756466359990e-01 5.315001263558359890e-01 -5.114269259929771216e-01\n6.358376969076806606e-02 5.417587973585983319e-01 -9.064536756613474910e-01 4.946064385074316894e-01 -5.135363041355764935e-01 -7.703854216221356355e-01 -5.680506354971903704e-01\n1.334734011777106710e-01 2.772106502687422536e-01 9.286207580511532944e-01 -7.538685397404639721e-01 -9.230804345539143085e-01 -1.856621102705136028e-02 6.509560422501159405e-02\n3.554926127444990591e-02 3.521234607434298169e-02 -5.322524590552163426e-01 1.858759525077274821e-01 -3.283206568000283099e-01 -6.709083621245089946e-01 -8.009982051641140188e-01\n-8.473795231360393698e-01 4.018983326941515388e-01 -8.805662336158193160e-02 -6.149836320167931802e-01 3.424461659532286317e-01 -7.821917713424624274e-01 -4.762697638149371304e-02\n5.347106573682006703e-01 8.571549676483741775e-01 2.741356261426907137e-01 3.487363181198671613e-01 -6.323128227425225401e-01 4.572496296014405548e-02 2.118419768048004359e-01\n4.582780539817520316e-01 8.457007256282197405e-01 -5.216192722602617238e-01 8.779092418741029080e-01 3.322266979115174879e-01 -9.451238598852472750e-01 5.306802566469318583e-01\n8.654136646598694638e-01 -2.800894328843905878e-02 -8.190288568550411208e-01 -3.580099517672048481e-01 5.422592323288274452e-01 2.616123493481449236e-01 6.615584627580312072e-01\n-8.821094120685235573e-02 -3.753116041611345155e-01 9.467925760355156983e-01 -8.314053066559436989e-01 8.937366743431437444e-01 -2.965798066971532254e-01 -4.943108708761266845e-01\n-7.459324148939613375e-01 -1.465428525390224390e-01 9.238576102986099103e-01 1.221052116357096429e-01 2.938466089590338060e-01 2.804694738577736546e-01 4.884465994038268422e-01\n4.907116737082560798e-01 -8.149657658503570712e-01 -4.049858863794939534e-01 6.128531557865796175e-01 -8.179845029668698642e-01 -6.534335018531690631e-01 -6.575380348492911864e-01\n9.025857533544735523e-01 -7.736393118399882418e-01 1.538190114237081296e-02 -1.213121232079812373e-01 8.266037628246215574e-01 8.904693400321649355e-01 -1.936335377578108918e-01\n7.175807603099305654e-01 -2.475203850790375082e-01 -3.190211394121454935e-01 3.295185447320062577e-01 2.279794705774781383e-01 -9.161137766367203339e-01 -8.890188002267376266e-01\n-8.882136730941688763e-01 -4.384975242826615327e-01 7.287952449684315104e-01 -1.997011126261686309e-01 -3.490670654125438421e-01 7.892035097590860415e-01 1.100692287653431967e-01\n3.776911723098931306e-01 1.723453976491612361e-01 -5.951524414154798492e-01 -2.164713115909878693e-01 -3.031882957648068810e-01 7.559411125199325676e-01 3.522195298174090050e-01\n7.534479752736508162e-01 -8.206258715131393711e-01 5.752899777922811930e-01 -6.903551641876231049e-01 8.523145115282970696e-02 -8.340171619053782237e-02 -7.612915941477722548e-01\n-6.373203466326423650e-01 -6.843836194496788483e-01 1.499329188830226256e-01 -3.913818500781057752e-01 4.069166601098507252e-01 -6.659156830655904580e-01 -7.469238954291715915e-01\n-9.438683495678511504e-01 -6.760972018728677035e-01 1.886952522711399238e-01 7.600568270238302615e-01 -2.635401351808682735e-01 -6.667877139612643500e-01 -8.319069097440564553e-01\n-3.520133158309023402e-01 -1.152307881240981491e-01 2.510203836177707926e-01 -7.066905296677783443e-01 7.768217186300719890e-01 -8.963701836879740537e-01 1.289038278988853259e-01\n8.378503849015531690e-01 8.134602136206140477e-01 -9.031238239543414315e-01 8.952460846968891550e-01 8.983383987642673540e-01 -4.870169824519327006e-01 8.349257609840964323e-01\n-8.819783971853309978e-01 -6.249484638854311269e-01 1.031454216041626237e-01 -1.602703831636280718e-01 6.631476722160699611e-01 3.351891030578654229e-01 -7.384802872252094197e-01\n7.183359489242900908e-01 -8.533816724915688212e-02 8.873296784665464232e-01 -7.050608939764819727e-01 -3.693885765698061707e-01 3.439963581950674643e-01 -1.261793193734422891e-01\n-4.174133901303811456e-01 -5.282662215729340138e-01 2.436972454236910890e-01 8.462190990494921072e-01 8.702755958462494723e-01 6.280455579709226521e-01 -7.360022941682655695e-01\n2.278819851500591964e-01 -3.253508285244900433e-01 -5.895045902988593767e-01 1.634904162758669122e-01 5.198527017064366040e-01 6.868695325479984293e-01 -4.752913270697085579e-01\n-3.634597300308303192e-01 -2.054588089770734705e-01 8.432187508412617438e-01 -7.831928454981602616e-01 -3.828068337311008040e-01 -7.182373671627225731e-01 6.872378159709303658e-01\n2.660655534772696784e-01 -6.275587666194923919e-01 9.443211330619810662e-01 5.358807696706887613e-01 5.482372058374495039e-01 1.874717574806999965e-01 8.442686241257993940e-01\n-2.861788589196295751e-01 8.180091976715045954e-01 7.024200117004938404e-01 -7.454835153077183918e-01 -2.829044344404811895e-01 -2.563363088701341441e-01 4.045224055695287868e-01\n-2.912788017335828927e-01 -9.072379852472953754e-01 3.837573928223038111e-01 -7.734554685474677171e-01 -7.324264644825412285e-01 -3.989846059212520668e-02 7.129330392398508520e-01\n-5.244694894370567351e-01 5.604484110796402740e-01 -5.677557461033782005e-01 3.753313099065925806e-01 6.872813960025393465e-01 4.299780032707811728e-02 -7.244045769069673568e-03\n2.680679089867955556e-01 -4.722142289333963738e-02 -5.202501905340162214e-01 1.569509855593830272e-01 2.605312117556431994e-01 7.489752617419954683e-01 2.681078798930193186e-01\n-1.327191012318529317e-02 3.033376463183523608e-02 7.758161564535426269e-02 -4.844814830450727694e-02 -3.490550552082384295e-01 7.421799957381286506e-01 2.141993591355725313e-01\n2.523162829354940184e-01 -5.762180791039432926e-01 2.134755210939490722e-01 4.856288298027621186e-01 -6.679155280637650849e-01 -3.791339365645732817e-01 7.032022505598044537e-01\n8.127318560036765893e-01 -2.564738266261668009e-01 -7.719894736908550215e-01 -8.324390754521495683e-01 -1.497984296052348174e-01 9.044183548518015536e-01 1.988322603342372874e-01\n-6.499187268814645702e-01 -1.522212617253559941e-02 3.328732253997493951e-01 -1.196436309456500036e-01 7.222139451160073387e-01 7.368174541433413216e-01 8.659215051417928910e-01\n9.239329629366880292e-01 -1.980725782896005649e-01 3.735340829378287486e-01 -2.588239082848010630e-01 6.392009437812317119e-01 -2.605938913467702456e-01 -5.751247017382594695e-01\n8.819746700796687877e-01 -8.897609856810539952e-03 -4.136028761928525199e-01 -5.813503789583223114e-01 8.447223488629063137e-02 4.696679828288089498e-01 -7.281237772652782159e-02\n2.732730044652588175e-01 -7.722804921979135040e-01 -5.938420027866695428e-01 6.727369486220812211e-01 -1.125334186946080894e-01 3.307747722561166226e-01 -9.070224637709128901e-01\n6.489905170331548012e-01 1.036005900722621886e-01 6.239347041183396225e-02 9.336894646177539281e-01 -4.860042264598562478e-01 1.564634740856901685e-01 4.665367534453285225e-01\n-7.997891789812366925e-01 -4.489470243952263240e-01 4.296800119148115327e-01 -8.532074388243617857e-01 3.868661766558657567e-01 -2.298623400604227207e-02 -8.878071506322193773e-02\n1.228818621988271298e-01 5.256819141917784544e-01 2.914665698747226363e-01 -7.255784361581599784e-01 6.945882643912687504e-01 8.398904455968060345e-01 7.005297026322606646e-01\n3.544024398927536623e-03 8.874340961147558771e-01 -6.450277949850857784e-02 -1.819802114917988822e-01 5.402350496623679055e-01 2.641253362245744585e-01 8.692290783428818779e-01\n-6.178541368036911674e-01 -3.193546807442289026e-01 7.362725397430317509e-01 -7.939768417280581581e-01 3.397017227091666536e-01 8.770186168174022301e-01 -1.063385535722840558e-01\n8.486744681867952611e-02 -7.183038714570950667e-01 -9.181467775230023332e-01 -5.284705849751366591e-01 -7.528193483336372838e-01 -2.234307636902153060e-01 -8.384343809626426669e-02\n3.790265486193590272e-01 -1.535499510639037890e-02 4.489916565756261191e-01 -6.252685301070517454e-01 -2.877626147420631053e-01 8.941506383926212109e-03 -5.927202234981123752e-01\n-1.073427485417157712e-01 -5.837128899826040662e-01 9.231012902776222218e-01 6.103267418449914716e-01 -1.139965381797936050e-01 -5.407031650532663214e-01 -2.904304515556710431e-02\n3.748207812313438803e-01 4.122869161850158948e-01 4.963234922326896781e-01 -4.955635896481841440e-01 -7.524486843230782096e-01 4.401814513180016819e-01 -2.007446982709397698e-01\n-7.521854228027153866e-01 2.729608758856706396e-01 -1.067625095125001033e-01 2.271639688536853940e-01 -9.223208354193132008e-01 3.926583699941267325e-01 -2.902904800401292507e-01\n7.167269287684677748e-01 4.238362683617525883e-01 -3.553847168849618710e-01 -4.749093124658206322e-01 1.940499591044230199e-01 -1.609041318012893740e-02 7.805999288725006258e-01\n8.967171575623914537e-01 -7.629161680890556019e-01 -8.003850062870525583e-01 1.081629713905901680e-01 7.312490778163390770e-01 3.285040706845564484e-01 2.467766542758939030e-01\n8.697314500484719657e-01 -7.554998801261810781e-01 -2.757727623784492765e-01 8.793524679436858227e-01 2.928136659889953863e-01 3.355709102020231205e-01 2.711689443952536305e-02\n5.582012775802508431e-01 7.016607102647044458e-01 1.924987171870440328e-02 -2.556710955383211248e-01 7.566607709659430858e-01 -7.784481751163874197e-01 -7.165899357545111314e-01\n6.304692151857832494e-01 -2.768553617046900506e-01 -9.248822413640096496e-01 -8.511043229254429132e-01 -5.772316681856093368e-02 8.277329737127392395e-02 9.864804264768645137e-02\n8.919353482273221223e-01 -6.855243369439611989e-01 4.363346149988530653e-01 -3.677426396190666136e-01 4.240918539193784254e-01 5.906027412635063145e-01 2.901115756532924861e-01\n-2.726691563932726048e-02 6.752490182176195121e-01 -2.302373108047737205e-01 -8.837625621384589403e-01 -6.747711088941534818e-01 -8.771423941550939851e-01 6.723007623239288799e-01\n-9.032512469825360046e-01 3.685829443575913134e-01 -3.074266072817777307e-01 -6.777770123183872730e-01 -3.853059710413634376e-01 -9.058739980499287414e-01 -7.141486078714489594e-01\n-7.295924033096661265e-01 -9.083276425377062591e-01 -4.436356016525154766e-01 3.090774879137335729e-01 6.355277676367815376e-01 -3.184369602889447481e-01 -6.441427071162251217e-01\n3.965181275833055130e-01 -6.972325136575705518e-01 -7.714606690490053431e-01 -3.763095481785059260e-01 3.639752025543717684e-01 -3.059497589284696506e-01 2.472756838532662593e-01\n-8.201081913565250181e-01 -2.669386616148301528e-01 -6.298065531700143271e-01 -8.769306466962876190e-01 -7.796078164510721331e-01 2.969559594706817629e-01 5.171797958287526198e-01\n", 
  "0 sigmoid b": "-3.075993845446644507e-03\n1.167219944689206195e-04\n-1.900146574256395167e-03\n-2.101772339731255729e-03\n-1.915998069535336393e-03\n-3.123176769310587533e-03\n-1.525303436622461916e-03\n", 
  "1 sigmoid W": "-2.366012488157215543e+00 -2.205588739705537371e-01 -1.506318907546800645e+00 -3.393696540004893514e-01 2.227156622611104364e+00\n2.459522437705712772e+00 1.117944867783156493e+00 2.465494834722216755e+00 -1.787196125365907440e+00 -7.886037358045059342e-01\n-1.163710819217086856e+00 8.940837874639324667e-01 -5.170291185045794435e-02 1.048882387295253071e+00 -1.611686440266792752e+00\n3.058485050336834377e-01 1.933931320746054006e-01 2.188702795908608945e+00 -1.212808907395504399e+00 -9.523836132118872477e-01\n-2.737957312628874096e+00 -1.167613856645867809e+00 1.699229979001378954e+00 1.160982105589888569e+00 1.619169635307156963e+00\n-2.133011726908440320e+00 -1.573555774414192587e+00 -8.621450030314132817e-01 1.046224334632405384e+00 -2.086992603852587003e+00\n-4.141795561180035001e-01 2.695984688651581695e+00 1.874142748391220969e-01 -7.126923356235690399e-01 4.701015465962798956e-01\n", 
  "1 sigmoid b": "8.640825995184044962e-04\n-1.990699734322841103e-03\n-1.526047429829170514e-03\n2.252978383393234793e-04\n-1.902077490902953335e-03\n", 
  "logreg W": "0.000000000000000000e+00 0.000000000000000000e+00 0.000000000000000000e+00 0.000000000000000000e+00 0.000000000000000000e+00 0.000000000000000000e+00 0.000000000000000000e+00 0.000000000000000000e+00 0.000000000000000000e+00 0.000000000000000000e+00\n0.000000000000000000e+00 0.000000000000000000e+00 0.000000000000000000e+00 0.000000000000000000e+00 0.000000000000000000e+00 0.000000000000000000e+00 0.000000000000000000e+00 0.000000000000000000e+00 0.000000000000000000e+00 0.000000000000000000e+00\n0.000000000000000000e+00 0.000000000000000000e+00 0.000000000000000000e+00 0.000000000000000000e+00 0.000000000000000000e+00 0.000000000000000000e+00 0.000000000000000000e+00 0.000000000000000000e+00 0.000000000000000000e+00 0.000000000000000000e+00\n0.000000000000000000e+00 0.000000000000000000e+00 0.000000000000000000e+00 0.000000000000000000e+00 0.000000000000000000e+00 0.000000000000000000e+00 0.000000000000000000e+00 0.000000000000000000e+00 0.000000000000000000e+00 0.000000000000000000e+00\n0.000000000000000000e+00 0.000000000000000000e+00 0.000000000000000000e+00 0.000000000000000000e+00 0.000000000000000000e+00 0.000000000000000000e+00 0.000000000000000000e+00 0.000000000000000000e+00 0.000000000000000000e+00 0.000000000000000000e+00\n", 
  "logreg b": "0.000000000000000000e+00\n0.000000000000000000e+00\n0.000000000000000000e+00\n0.000000000000000000e+00\n0.000000000000000000e+00\n0.000000000000000000e+00\n0.000000000000000000e+00\n0.000000000000000000e+00\n0.000000000000000000e+00\n0.000000000000000000e+00\n"
}
