# Supplementary material for: Beyond the topics: how deep learning can improve the discriminability of probabilistic topic modelling
Source: PeerJ Comput Sci. 2020 Jan 27;6:e252. doi: 10.7717/peerj-cs.252 (PMC7924555; doi:10.7717/peerj-cs.252)
Supplement: Supplemental Information 1 — The zip file contains two main folders one for the topic modelling and the other for Stacked Denoising Autoencoder (SDA). SDA is written based on theano. [file peerj-cs-06-252-s001.zip › Code/USDL/ExtractContent.py]

#!/usr/bin/python
# FileName: Subsampling.py 
# Version 1.0 by Tao Ban, 2010.5.26
# This function extract all the contents, ie subject and first part from the .eml file 
# and store it in a new file with the same name in the dst dir. 

import email.parser 
import os, sys, stat
import shutil

def ExtractSubPayload (filename):
	''' Extract the subject and payload from the .eml file.
	
	'''
	if not os.path.exists(filename): # dest path doesnot exist
		print "ERROR: input file does not exist:", filename
		os.exit(1)
	fp = open(filename)
	msg = email.message_from_file(fp)
	payload = msg.get_payload()
	if type(payload) == type(list()) :
		payload = payload[0] # only use the first part of payload
	sub = msg.get('subject')
	sub = str(sub)
	if type(payload) != type('') :
		payload = str(payload)
	
	return sub + payload

def ExtractBodyFromDir ( srcdir, dstdir ):
	'''Extract the body information from all .eml files in the srcdir and 
	
	save the file to the dstdir with the same name.'''
	if not os.path.exists(dstdir): # dest path doesnot exist
		os.makedirs(dstdir)  
	files = os.listdir(srcdir)
	for file in files:
		srcpath = os.path.join(srcdir, file)
		dstpath = os.path.join(dstdir, file)
		src_info = os.stat(srcpath)
		if stat.S_ISDIR(src_info.st_mode): # for subfolders, recurse
			ExtractBodyFromDir(srcpath, dstpath)
		else:  # copy the file
			body = ExtractSubPayload (srcpath)
			dstfile = open(dstpath, 'w')
			dstfile.write(body)
			dstfile.close()


###################################################################
# main function start here
# srcdir is the directory where the .eml are stored
print 'Input source directory: ' #ask for source and dest dirs
srcdir = "TRAINING"
if not os.path.exists(srcdir):
	print 'The source directory %s does not exist, exit...' % (srcdir)
	sys.exit()
# dstdir is the directory where the content .eml are stored
print 'Input destination directory: ' #ask for source and dest dirs
dstdir = "Training_dis"
if not os.path.exists(dstdir):
	print 'The destination directory is newly created.'
	os.makedirs(dstdir)

###################################################################
ExtractBodyFromDir ( srcdir, dstdir ) 
