# Supplementary material for: Beyond the topics: how deep learning can improve the discriminability of probabilistic topic modelling
Source: PeerJ Comput Sci. 2020 Jan 27;6:e252. doi: 10.7717/peerj-cs.252 (PMC7924555; doi:10.7717/peerj-cs.252)
Supplement: Supplemental Information 1 — The zip file contains two main folders one for the topic modelling and the other for Stacked Denoising Autoencoder (SDA). SDA is written based on theano. [file peerj-cs-06-252-s001.zip › Code/USDL/Generate_Foldes.py]

'''
Created on 22 Jun 2015

@author: Noura
'''
'''
Created on 24 Mar 2015

@author: Noura
'''
import os
import scipy as sp
import csv
import cPickle
import numpy as np
from _sqlite3 import Row
import gzip
import math as mth
import glob

def shuffle_in_unison_inplace(a, b,c):
    
    print len(a)
    print len(b)
    print len(c)
    
    assert len(a) == len(b) == len(c)
    p = np.random.permutation(len(a))
    return a[p], b[p],c[p]


def get_filepaths(directory):
  
    file_paths = []  # List which will store all of the full filepaths.

    # Walk the tree.
    for root, directories, files in os.walk(directory):
        for filename in files:
            if filename.endswith(".csv"):
                # Join the two strings in order to form the full filepath.
                filepath = os.path.join(root, filename)
                file_paths.append(filepath)  # Add it to the list.
            
    return file_paths  # Self-explanatory.

     
    
"""def generate_folds(dir,folds):
    
    files=get_filepaths(dir)
 
    for filePath in files: 
        generate_file_folds(filePath, folds)
"""        
        
def generate_file_folds(filePath1,filePath2,lablePath,folds):
               
    f1 = open(filePath1, "rb");
    f2 = open(filePath2, "rb");
    
    fl=open(lablePath, "rb");
    cr1 = csv.reader(f1) 
    cr2 = csv.reader(f2) 
    crl= csv.reader(fl) 
    row_count = sum(1 for row in cr1)
  
    foldSize = int(mth.ceil(row_count/float(folds)))        
    
    out_folder= filePath1+"_folds"
    if not os.path.exists(out_folder):
        os.makedirs(out_folder)
    
    f1.seek(0);
    f2.seek(0);
        
    rows_read=0
    
    for fold in range(folds):
        
        fold_file1= out_folder+"/fold_1_"+str(fold)+".csv"
        print fold_file1
        fold_lable=out_folder+"/lable_"+str(fold)+".csv"
        wfl=open(fold_lable,'w')
        
        fold_file2= out_folder+"/fold_2_"+str(fold)+".csv"
        print fold_file2
        wf2=open(fold_file2,'w')
        
        with open(fold_file1, 'wb') as wf1:
            writer1 = csv.writer(wf1)
            writer2 = csv.writer(wf2)
            writerl=csv.writer(wfl)
            for row in range(foldSize):
                if rows_read==row_count:
                    break
                else:
                    writer1.writerow(cr1.next())
                    writer2.writerow(cr2.next())
                    writerl.writerow(crl.next())
                    rows_read=rows_read+1            
    
        wfl.close()
        wf2.close()
        
def merge(f,foldes,dir):
    
    results1 = open(dir+'shuffled_data1.csv_folds/data1Exc'+str(f)+'.csv','w')
    results2 = open(dir+'shuffled_data1.csv_folds/data2Exc'+str(f)+'.csv','w')
    resultsl = open(dir+'shuffled_data1.csv_folds/lableExc'+str(f)+'.csv','w')
   
    for i in range(0,foldes):
        if i!=f:
            infile1=open(dir+'shuffled_data1.csv_folds/fold_1_'+str(i)+'.csv', "rb") 
            infile2=open(dir+'shuffled_data1.csv_folds/fold_2_'+str(i)+'.csv', "rb") 
            infilel=open(dir+'shuffled_data1.csv_folds/lable_'+str(i)+'.csv', "rb") 
            
            results1.write(infile1.read())
            results2.write(infile2.read())
            resultsl.write(infilel.read())
            
    results1.close()
    results2.close()
    resultsl.close()
    
                 
if __name__ == "__main__":
 
    name="Datasets/SPAM_Filttering/data/"
    
    data1=np.genfromtxt(name+"150_neg_tm.topics_features.csv", delimiter=',') 
    data2=np.genfromtxt(name+"150_pos_tm.topics_features.csv", delimiter=',') 
    lables=np.genfromtxt(name+"files_lables") 
    x1,x2,y=shuffle_in_unison_inplace(data1,data2,lables)
    np.savetxt(name+"shuffled_data1.csv",x1, fmt='%.10f',delimiter=',')
    np.savetxt(name+"shuffled_data2.csv",x2, fmt='%.10f',delimiter=',')
    np.savetxt(name+"shuffled_lables.csv",y, fmt='%i',delimiter=',') 
    
    generate_file_folds(name+"shuffled_data1.csv",
                        name+"shuffled_data2.csv",
                        name+"shuffled_lables.csv",
                        10)
    
    for i in range(10):
        merge(i,10,name)
        
        
        
        
        
