# Supplementary material for: Beyond the topics: how deep learning can improve the discriminability of probabilistic topic modelling
Source: PeerJ Comput Sci. 2020 Jan 27;6:e252. doi: 10.7717/peerj-cs.252 (PMC7924555; doi:10.7717/peerj-cs.252)
Supplement: Supplemental Information 1 — The zip file contains two main folders one for the topic modelling and the other for Stacked Denoising Autoencoder (SDA). SDA is written based on theano. [file peerj-cs-06-252-s001.zip › Code/USDL/lda.py]

'''
Created on 23 Jan 2016

@author: Noura
'''
import random
from numpy import loadtxt, where
from pylab import scatter, show, legend, xlabel, ylabel
from sklearn.metrics import matthews_corrcoef
import numpy
import warnings
from matplotlib import pyplot
import matplotlib.pyplot as plt
import mlpy
from sklearn.svm import SVC
from sklearn.lda import LDA
#from Generate_Foldes import shuffle_in_unison_inplace, generate_folds
from sklearn.cross_validation import StratifiedShuffleSplit
from sklearn.metrics import accuracy_score, f1_score, precision_score, recall_score, classification_report, confusion_matrix
from nltk.tag.brill import Pos

warnings.filterwarnings("ignore")

def calc_ham_spam_accu(y_test,y_pred):
    tmp = numpy.array(y_test)
    test_True = tmp[:,0]
    test_Pred = numpy.array(y_pred)
    ham_ii = numpy.where(test_True==0)
    spam_ii = numpy.where(test_True==1)

 
    ham_True = test_True[ham_ii]
    ham_Pred = test_Pred[ham_ii]

    spam_True = test_True[spam_ii]
    spam_Pred = test_Pred[spam_ii] 

    ham_test_acc = len(ham_True[numpy.where(ham_True==ham_Pred)])/float(len(ham_True))
    spam_test_acc = len(spam_True[numpy.where(spam_True==spam_Pred)])/float(len(spam_True))

    return ham_test_acc, spam_test_acc


def plot_2d_sda(X,y):
    y=y[:len(X)]
    pos = where(y == 1)
    neg = where(y == 0)
    scatter(X[pos,0], X[pos,1], marker='o', c='b')
    scatter(X[neg,0], X[neg,1], marker='x', c='r')
    xlabel('Reconstruction Error I')
    ylabel('Reconstruction Error II')
    legend(['Positive', 'Negative'])
    show()


def run():
 path= "Datasets/ACL/kitchen/"
 pathl="Datasets/ACL/kitchen/"
 t=[10,25,50,75,100,150,200,250,300]
 #t=[100]
    #path="Datasets/john/"
 f_train=open(path+"unsupervised_lda.csv",'w')  
 rec_train=open(path+"unsupervised_rec.csv",'w')  
 print "=========Training================="
 for n in t:   
    print n
    #data=numpy.loadtxt('lda/dataExc'+str(fold)+'.csv.pkl.gz.SDA.output.1.csv') 
    #lables=numpy.loadtxt('lda/lableExc'+str(fold)+'.csv') 
    data=numpy.loadtxt(path+str(n)+"_tm.topics_features.csv.pkl.gz.SDA.output.csv",delimiter=',') 
    lables=numpy.loadtxt(pathl+"files_lables") 
    #plot_2d_sda(data,lables)
    c = zip(data, lables)
    random.shuffle(c)
    data = [e[0] for e in c]
    lables = [e[1] for e in c]
  
    y=[]
    x=[]
    
    """for i in range(0,len(data)):
        x.append([data[i]])
        y.append([lables[i]])
    """
    
    for i in range(0,len(data)):
        y.append([lables[i]])
   
    
    lables=y
    obs =   len(data)
    obs_v = int (obs * 3 / 4)
    x =     data[:obs_v]
    y=      lables[:obs_v]  
    x_t =   data[obs_v:]
    y_t=    lables[obs_v:]
  
    
    clf = LDA(n_components=2)
    clf.fit(x, y)
    
  
    x=x_t
    y=y_t
    
   
    
    y_pred=clf.predict(x)
    conf= clf.decision_function(x)
    
    print accuracy_score(y, y_pred)
    print(f1_score(y, y_pred, average="macro"))
    print(precision_score(y, y_pred, average="macro"))
    print(recall_score(y, y_pred, average="macro"))    
    print (matthews_corrcoef(y, y_pred))
    ham_test_acc, spam_test_acc=calc_ham_spam_accu(y,y_pred)
    print "Ham:" + str(ham_test_acc)
    print "Spam:" + str(spam_test_acc)
    f_train.write(str(n)+","+
                  str(accuracy_score(y, y_pred))+","+
                  str(f1_score(y, y_pred, average="macro"))+","+
                  str(precision_score(y, y_pred, average="macro"))+","+
                  str(recall_score(y, y_pred, average="macro"))+","+
                  str(matthews_corrcoef(y, y_pred))+","+
                  str(ham_test_acc)+","+
                  str(spam_test_acc)+"\n")
    
    print 
    print 
    
    y_pred=[]
    for j in range(0,len(data)):
        if data[j][0]<data[j][1]:
            y_pred.append(1)
        else:
            y_pred.append(0)
        
    y=lables 
    rec_train.write(str(n)+","+
                  str(accuracy_score(y, y_pred))+","+
                  str(f1_score(y, y_pred, average="macro"))+","+
                  str(precision_score(y, y_pred, average="macro"))+","+
                  str(recall_score(y, y_pred, average="macro"))+","+
                  str(matthews_corrcoef(y, y_pred))+","+
                  str(ham_test_acc)+","+
                  str(spam_test_acc)+"\n")
     
    
run()
