# Supplementary material for: Beyond the topics: how deep learning can improve the discriminability of probabilistic topic modelling
Source: PeerJ Comput Sci. 2020 Jan 27;6:e252. doi: 10.7717/peerj-cs.252 (PMC7924555; doi:10.7717/peerj-cs.252)
Supplement: Supplemental Information 1 — The zip file contains two main folders one for the topic modelling and the other for Stacked Denoising Autoencoder (SDA). SDA is written based on theano. [file peerj-cs-06-252-s001.zip › Code/USDL/log_svm.py]

'''
Created on 18 May 2016

@author: Noura
'''
from sklearn.linear_model import LogisticRegression
import random
from numpy import loadtxt, where
from pylab import scatter, show, legend, xlabel, ylabel

from sklearn.metrics import matthews_corrcoef
import numpy
import warnings
from matplotlib import pyplot
import matplotlib.pyplot as plt
import mlpy
from sklearn.svm import SVC
from sklearn.lda import LDA
#from Generate_Foldes import shuffle_in_unison_inplace, generate_folds
from sklearn.cross_validation import StratifiedShuffleSplit
from sklearn.metrics import accuracy_score, f1_score, precision_score, recall_score, classification_report, confusion_matrix
from nltk.tag.brill import Pos

warnings.filterwarnings("ignore")


def calc_ham_spam_accu(y_test,y_pred):
    tmp = numpy.array(y_test)
    test_True = tmp[:,0]
    test_Pred = numpy.array(y_pred)
    ham_ii = numpy.where(test_True==0)
    spam_ii = numpy.where(test_True==1)

 
    ham_True = test_True[ham_ii]
    ham_Pred = test_Pred[ham_ii]

    spam_True = test_True[spam_ii]
    spam_Pred = test_Pred[spam_ii] 

    ham_test_acc = len(ham_True[numpy.where(ham_True==ham_Pred)])/float(len(ham_True))
    spam_test_acc = len(spam_True[numpy.where(spam_True==spam_Pred)])/float(len(spam_True))

    return ham_test_acc, spam_test_acc

def run_classifier(data,lables,classifier):
        
        obs =   len(data)
        obs_v = int (obs * 3 / 4)
        x =     data[:obs_v]
        y=      lables[:obs_v]  
        x_t =   data[obs_v:]
        y_t=    lables[obs_v:]
  
    
        if classifier==0:
           
            logistic = SVC()
        else: 
           
            logistic = LogisticRegression()
        
        
        
        
        logistic.fit(x, y)
    
        x=x_t
        y=y_t
    
    
        y_pred=logistic.predict(x)
        
        conf= logistic.decision_function(x)
  
        return y_t,y_pred, conf
    

def get_data(d1file,d2file,cfile,lfile):
        
        data1=numpy.loadtxt(d1file,delimiter=',') 
        data2=numpy.loadtxt(d2file,delimiter=',') 
        data=numpy.loadtxt(cfile,delimiter=',') 
      
        lables=numpy.loadtxt(lfile) 
        
        #plot_2d_sda(data,lables)
  
        c = zip(data1,data2,data, lables)
        random.shuffle(c)
        data1 = [e[0] for e in c]
        data2 = [e[1] for e in c]
        data=   [e[2] for e in c]
        lables= [e[3] for e in c]
        
        y=[]
       
        """
        x=[]
        for i in range(0,len(data1)):
            x.append([data[i]])
            y.append([lables[i]])
        """
    
        for i in range(0,len(data1)):
            y.append([lables[i]])
   
            
        return data1,data2,data,y
    

def combine_csv_horizontally(file1,file2,combined):
   
    
    data1=numpy.loadtxt(file1,delimiter=',') 
    data2=numpy.loadtxt(file2,delimiter=',') 
    
   
    
    data=numpy.hstack((data1, data2))
    print data.shape
    
    numpy.savetxt(combined,data,fmt='%.10f',delimiter=',')
  
def combine(dir):
    topics=[10,25,50,75,100,150,200,250,300] 
    for t in topics:
        combine_csv_horizontally(dir+str(t)+"_neg_tm.topics_features.csv",
                dir+str(t)+"_pos_tm.topics_features.csv",
                dir+str(t)+"_tm.topics_features.csv")  
    
def run():
 
 path="Datasets/ACL/kitchen/"
 combine(path)
 #topics=[10,25,50,75,100,150,200,300]
 topics=[10,25,50,75,100,150,200,250,300] 
 log_conf=open(path+"logistic_confidence_based.csv",'w')
 log_comb=open(path+"logistic_combined_features.csv",'w')
 svm_conf=open(path+"SVM_confidence_based.csv",'w')
 svm_comb=open(path+"SVM_combined_features.csv",'w')
 for itr in range (0,5):
  for t in topics:
   
    print "=========<<<<<<<<<<<<<< Topic: "+str(t)+" >>>>>>>>>>>>>>>>=========="
      
    for classifier in range(0,2):
       
        data1,data2,data,y=get_data(path+str(t)+"_neg_tm.topics_features.csv", 
                          path+str(t)+"_pos_tm.topics_features.csv",
                          path+str(t)+"_tm.topics_features.csv",
                          path+"files_lables")
    
     
      
    
        if classifier==1:
            print "============Logistic Regression==================="
        else:
            print "======================SVM========================="
        print "=================== Confidence_based ===================="
        y1,y_pred1,conf1= run_classifier(data1, y, classifier)
        y2,y_pred2,conf2= run_classifier(data2, y, classifier)
        yc,y_pred_c,conf_c= run_classifier(data2, y, classifier)
         
        y_pred=y_pred1
        
        for i in range(0,len(y1)):    
            if conf2[i]<conf1[i]:
                y_pred[i]=y_pred2[i]
          
          
        y=y1
        print accuracy_score(y, y_pred)
        print(f1_score(y, y_pred, average="macro"))
        print(precision_score(y, y_pred, average="macro"))
        print(recall_score(y, y_pred, average="macro"))    
        print (matthews_corrcoef(y, y_pred))
        ham_test_acc, spam_test_acc=calc_ham_spam_accu(y,y_pred)
        print "Ham:" + str(ham_test_acc)
        print "Spam:" + str(spam_test_acc)
        
        if(classifier==0):
            svm_conf.write(str(accuracy_score(y, y_pred))+","+
                  str(f1_score(y, y_pred, average="macro"))+","+
                  str(precision_score(y, y_pred, average="macro"))+","+
                  str(recall_score(y, y_pred, average="macro"))+","+
                  str(matthews_corrcoef(y, y_pred))+","+
                  str(ham_test_acc)+","+
                  str(spam_test_acc)+"\n")
        else:
            log_conf.write(str(accuracy_score(y, y_pred))+","+
                  str(f1_score(y, y_pred, average="macro"))+","+
                  str(precision_score(y, y_pred, average="macro"))+","+
                  str(recall_score(y, y_pred, average="macro"))+","+
                  str(matthews_corrcoef(y, y_pred))+","+
                  str(ham_test_acc)+","+
                  str(spam_test_acc)+"\n")
        
        print "================Combined Features===================="
    
        print accuracy_score(yc, y_pred_c)
        print(f1_score(yc, y_pred_c, average="macro"))
        print(precision_score(yc, y_pred_c, average="macro"))
        print(recall_score( yc,y_pred_c, average="macro"))    
        print (matthews_corrcoef(yc, y_pred_c))
        ham_test_acc, spam_test_acc=calc_ham_spam_accu(yc,y_pred_c)
        print "Ham:" + str(ham_test_acc)
        print "Spam:" + str(spam_test_acc)
        
        if(classifier==0):
            svm_comb.write(str(accuracy_score(yc, y_pred_c))+","+
                  str(f1_score(yc, y_pred_c, average="macro"))+","+
                  str(precision_score(yc, y_pred_c, average="macro"))+","+
                  str(recall_score(yc, y_pred_c, average="macro"))+","+
                  str(matthews_corrcoef(yc, y_pred_c))+","+
                  str(ham_test_acc)+","+
                  str(spam_test_acc)+"\n")
        else:
            log_comb.write(str(accuracy_score(yc, y_pred_c))+","+
                  str(f1_score(yc, y_pred_c, average="macro"))+","+
                  str(precision_score(yc, y_pred_c, average="macro"))+","+
                  str(recall_score(yc, y_pred_c, average="macro"))+","+
                  str(matthews_corrcoef(yc, y_pred_c))+","+
                  str(ham_test_acc)+","+
                  str(spam_test_acc)+"\n")
        
        
        
        
        
        
        print "====================================================="
    
  log_comb.write('\n')
  log_conf.write('\n')
  svm_comb.write('\n')
  svm_conf.write('\n')    
    
 log_comb.close()
 log_conf.close()
 svm_comb.close()
 svm_conf.close()
    
    
    
    
#combine("Datasets/UMICH/topics/")
run()
