# Supplementary material for: Beyond the topics: how deep learning can improve the discriminability of probabilistic topic modelling
Source: PeerJ Comput Sci. 2020 Jan 27;6:e252. doi: 10.7717/peerj-cs.252 (PMC7924555; doi:10.7717/peerj-cs.252)
Supplement: Supplemental Information 1 — The zip file contains two main folders one for the topic modelling and the other for Stacked Denoising Autoencoder (SDA). SDA is written based on theano. [file peerj-cs-06-252-s001.zip › Code/USDL/mlp.py]

import cPickle
import gzip
import os
import sys
import time

import numpy

import theano
import theano.tensor as T
from theano.tensor.shared_randomstreams import RandomStreams

class HiddenLayer(object):
    def __init__(self, rng, input, n_in, n_out, W=None, b=None,
                 activation=T.tanh, do_maxout = False, pool_size = 1,
                 do_pnorm = False, pnorm_order = 1):
        """ Class for hidden layer """
        self.input = input
        self.n_in = n_in
        self.n_out = n_out
        
        if W is None:
            W_values = numpy.asarray(rng.uniform(
                    low=-numpy.sqrt(6. / (n_in + n_out)),
                    high=numpy.sqrt(6. / (n_in + n_out)),
                    size=(n_in, n_out)), dtype=theano.config.floatX)
            if activation == theano.tensor.nnet.sigmoid:
                W_values *= 4

            W = theano.shared(value=W_values, name='W', borrow=True)

        if b is None:
            b_values = numpy.zeros((n_out,), dtype=theano.config.floatX)
            b = theano.shared(value=b_values, name='b', borrow=True)

        self.W = W
        self.b = b

        self.delta_W = theano.shared(value = numpy.zeros((n_in,n_out),
                                     dtype=theano.config.floatX), name='delta_W')

        self.delta_b = theano.shared(value = numpy.zeros_like(self.b.get_value(borrow=True),
                                     dtype=theano.config.floatX), name='delta_b')

        lin_output = T.dot(input, self.W) + self.b
        if do_maxout == True:
            self.last_start = n_out - pool_size
            self.tmp_output = lin_output[:,0:self.last_start+1:pool_size]
            for i in range(1, pool_size):
                cur = lin_output[:,i:self.last_start+i+1:pool_size]
                self.tmp_output = T.maximum(cur, self.tmp_output)
            self.output = activation(self.tmp_output)
        elif do_pnorm == True:
            self.last_start = n_out - pool_size
            self.tmp_output = abs(lin_output[:,0:self.last_start+1:pool_size]) ** pnorm_order
            for i in range(1, pool_size):
                cur = abs(lin_output[:,i:self.last_start+i+1:pool_size]) ** pnorm_order
                self.tmp_output = self.tmp_output + cur
            self.tmp_output = self.tmp_output ** (1.0 / pnorm_order)
            self.output = activation(self.tmp_output)
        else:
            self.output = (lin_output if activation is None
                           else activation(lin_output))

        # parameters of the model
        self.params = [self.W, self.b]
        self.delta_params = [self.delta_W, self.delta_b]

def _dropout_from_layer(theano_rng, hid_out, p):
    """ p is the factor for dropping a unit """
    # p=1-p because 1's indicate keep and p is prob of dropping
    return theano_rng.binomial(n=1, p=1-p, size=hid_out.shape,
                               dtype=theano.config.floatX) * hid_out

class DropoutHiddenLayer(HiddenLayer):
    def __init__(self, rng, input, n_in, n_out,
                 W=None, b=None, activation=T.tanh, do_maxout = False, pool_size = 1, dropout_factor=0.5):
        super(DropoutHiddenLayer, self).__init__(
                rng=rng, input=input, n_in=n_in, n_out=n_out, W=W, b=b,
                activation=activation, do_maxout = do_maxout, pool_size = pool_size)

        self.theano_rng = RandomStreams(rng.randint(2 ** 30))

        self.dropout_output = _dropout_from_layer(theano_rng = self.theano_rng,
                                                  hid_out = self.output, p=dropout_factor)
