# Supplementary material for: Beyond the topics: how deep learning can improve the discriminability of probabilistic topic modelling
Source: PeerJ Comput Sci. 2020 Jan 27;6:e252. doi: 10.7717/peerj-cs.252 (PMC7924555; doi:10.7717/peerj-cs.252)
Supplement: Supplemental Information 1 — The zip file contains two main folders one for the topic modelling and the other for Stacked Denoising Autoencoder (SDA). SDA is written based on theano. [file peerj-cs-06-252-s001.zip › Code/USDL/model_io.py]

import numpy as np
import os
import sys

from StringIO import StringIO
import json

import theano
import theano.tensor as T

from datetime import datetime

# print log to standard output
def log(string):
    sys.stderr.write('[' + str(datetime.now()) + '] ' + str(string) + '\n')

# convert an array to a string
def array_2_string(array):
    str_out = StringIO()
    np.savetxt(str_out, array)
    return str_out.getvalue()

# convert a string to an array
def string_2_array(string):
    str_in = StringIO(string)
    return np.loadtxt(str_in)

def _nnet2file(layers, 
               set_layer_num = -1, 
               filename='nnet.out', 
               activation='sigmoid', 
               start_layer = 0, 
               withfinal=True, 
               input_factor = 0.0, 
               factor=[0.0,0.0,0.0,0.0,0.0,0.0,0.0,0.0]):
    
    n_layers = len(layers)
    
    nnet_dict = {}
    
    if set_layer_num == -1:
       set_layer_num = n_layers - 1

    for i in range(start_layer, set_layer_num):
       dict_a = str(i) + ' ' + activation + ' W'
       if i == 0:
           nnet_dict[dict_a] = array_2_string((1.0 - input_factor) * layers[i].params[0].get_value())
       else:
           nnet_dict[dict_a] = array_2_string((1.0 - factor[i-1]) * layers[i].params[0].get_value())
       dict_a = str(i) + ' ' + activation + ' b'
       nnet_dict[dict_a] = array_2_string(layers[i].params[1].get_value())
    if withfinal: 
        dict_a = 'logreg W'
        nnet_dict[dict_a] = array_2_string((1.0 - factor[-1]) * layers[-1].params[0].get_value())
        dict_a = 'logreg b'
        nnet_dict[dict_a] = array_2_string(layers[-1].params[1].get_value())
        
        #print nnet_dict
    with open(filename, 'wb') as fp:
        json.dump(nnet_dict, fp, indent=2, sort_keys = True)
        fp.flush() 

def _file2nnet(layers, set_layer_num = -1, filename='nnet.in', activation='sigmoid', withfinal=True, factor=1.0):
    n_layers = len(layers)
    nnet_dict = {}
    if set_layer_num == -1:
        set_layer_num = n_layers - 1

    with open(filename, 'rb') as fp:
        nnet_dict = json.load(fp)
    for i in xrange(set_layer_num):
        dict_key = str(i) + ' ' + activation + ' W'
        layers[i].params[0].set_value(factor * np.asarray(string_2_array(nnet_dict[dict_key]), dtype=theano.config.floatX))
        dict_key = str(i) + ' ' + activation + ' b' 
        layers[i].params[1].set_value(np.asarray(string_2_array(nnet_dict[dict_key]), dtype=theano.config.floatX))

    if withfinal:
        dict_key = 'logreg W'
        layers[-1].params[0].set_value(np.asarray(string_2_array(nnet_dict[dict_key]), dtype=theano.config.floatX))
        dict_key = 'logreg b'
        layers[-1].params[1].set_value(np.asarray(string_2_array(nnet_dict[dict_key]), dtype=theano.config.floatX))

def _cnn2file(conv_layers, filename='nnet.out', activation='sigmoid', withfinal=True, input_factor = 1.0, factor=1.0):
    n_layers = len(conv_layers)
    nnet_dict = {}
    for i in xrange(n_layers):
       conv_layer = conv_layers[i]
       filter_shape = conv_layer.filter_shape
       
       for next_X in xrange(filter_shape[0]):
           for this_X in xrange(filter_shape[1]):
               dict_a = 'W ' + str(i) + ' ' + str(next_X) + ' ' + str(this_X) 
               if i == 0:
                   nnet_dict[dict_a] = array_2_string(input_factor * (conv_layer.W.get_value())[next_X, this_X])
               else:
                   nnet_dict[dict_a] = array_2_string(factor * (conv_layer.W.get_value())[next_X, this_X])

       dict_a = 'b ' + str(i)
       nnet_dict[dict_a] = array_2_string(conv_layer.b.get_value())
    
    with open(filename, 'wb') as fp:
        json.dump(nnet_dict, fp, indent=2, sort_keys = True)
        fp.flush()

def _file2cnn(conv_layers, filename='nnet.in', activation='sigmoid', withfinal=True, factor=1.0):
    n_layers = len(conv_layers)
    nnet_dict = {}

    with open(filename, 'rb') as fp:
        nnet_dict = json.load(fp)
    for i in xrange(n_layers):
        conv_layer = conv_layers[i]
        filter_shape = conv_layer.filter_shape
        W_array = conv_layer.W.get_value()

        for next_X in xrange(filter_shape[0]):
            for this_X in xrange(filter_shape[1]):
                dict_a = 'W ' + str(i) + ' ' + str(next_X) + ' ' + str(this_X)
                W_array[next_X, this_X, :, :] = factor * np.asarray(string_2_array(nnet_dict[dict_a]))

        conv_layer.W.set_value(W_array) 

        dict_a = 'b ' + str(i)
        conv_layer.b.set_value(np.asarray(string_2_array(nnet_dict[dict_a]), dtype=theano.config.floatX)) 
