# Supplementary material for: Beyond the topics: how deep learning can improve the discriminability of probabilistic topic modelling
Source: PeerJ Comput Sci. 2020 Jan 27;6:e252. doi: 10.7717/peerj-cs.252 (PMC7924555; doi:10.7717/peerj-cs.252)
Supplement: Supplemental Information 1 — The zip file contains two main folders one for the topic modelling and the other for Stacked Denoising Autoencoder (SDA). SDA is written based on theano. [file peerj-cs-06-252-s001.zip › Code/USDL/normalise.py]

'''
Created on 12 May 2016

@author: Noura
'''
import numpy as np

def normalise_csvFile(file,output_file,num_col,sep,lables_file=""):
   
    col=np.loadtxt(file,delimiter=sep,usecols=(0,))
    
    mat = np.zeros((len(col),num_col))
    print lables_file
    for i in range(0,num_col):
        print i
        if(i==num_col-1 and lables_file!=""):
            col=np.loadtxt(file,delimiter=sep,usecols=(i,))
            np.savetxt(lables_file,col,fmt='%i',delimiter=',')
            mat[:,i] = col
        else:   
            col=np.loadtxt(file,delimiter=sep,usecols=(i,))
            max=col.max(axis=0)
            min=col.min(axis=0)
            print max
            print min
            col=col-min    
            col=col/(max-min)
            #print col
            mat[:,i] = col
            #print mat
       
    np.savetxt(output_file,mat,fmt='%.4f',delimiter=',')


def get_minority(input_file,output_file,maj_file,label):
    file=open(input_file,'r')
    out=open(output_file,'w')
    maj_file=open(maj_file,'w')
    for l in file:
        
        line=l.split(',')
        if float(line[-1].rstrip())==label:
            
            out.write(",".join(line[:-1])+"\n")
        else:
            maj_file.write(",".join(line[:-1])+"\n")
   
    out.close()
    file.close()
    
    
def count_samples_per_class(input_file,sep):
    file=open(input_file,'r')
    lables=[0,0,0,0,0,0,0]
    for l in file:
        line=l.split(sep) 
        print len(line)
        lables[int(line[-1].rstrip())-1]=lables[int(line[-1].rstrip())-1]+1
    print lables
    file.close()

     
    
def gen(x,l):
    
    f=open("fileee",'w')
    for i in range(0,x):
        f.write(str(l)+"\n")
    f.close()


def fix_multiclass_lables(file,minority_lable):
    
    col=np.loadtxt(file,usecols=(0,))
    f=open(file,'w')
    
    for i in col:
        if i!=minority_lable:
            f.write("0\n")
        else:
            f.write("1\n")
 
    f.close()


def combine_horizontally(file1,file2,combined):
    data1=np.loadtxt(file1,delimiter=',') 
    print data1.shape
    data2=np.loadtxt(file2,delimiter=',') 
    print data2.shape
    data=np.hstack((data1, data2))
    print data.shape
    np.savetxt(combined,data,fmt='%.10f',delimiter=',')


def normalise_split_classes(sep=',',name="john",minority_label=2,features_num=90):


    """combine_horizontally("Sampling_Datasets/"+name+"/class/majority_phoneme.csv.pkl.gz.SDA.reconstructed_samples.csv",
                     "Sampling_Datasets/"+name+"/class/mia.csv.pkl.gz.SDA.reconstructed_samples.csv",
                     "Sampling_Datasets/"+name+"/class/majority_phoneme.reconstructed_samples.csv")
    """

    datafile=       "../data/"+name+"/"+name+".csv"
    lables=         "../data/"+name+"/labels.csv"
    normalised_data="../data/"+name+"/normalised_"+name+".csv"
    minority_data=  "../data/"+name+"/minority_"+name+".csv"
    majority_data=  "../data/"+name+"/majority_"+name+".csv"


    normalise_csvFile(datafile,normalised_data,features_num+1,sep,lables_file=lables)
    get_minority(normalised_data,minority_data ,majority_data, minority_label)
    normalise_csvFile(datafile,normalised_data,features_num,sep)

    fix_multiclass_lables(lables, minority_label)


    #gen(34000,1) 


    """
    f=open("maj",'w')
    inf=open("Sampling_Datasets/"+name+"/majority_"+name+".csv",'r')
    for i in range(0,11762):
        l=inf.readline()
        print l
        f.write(l)
    
    f.close()
    inf.close()
    """
