# Supplementary material for: Beyond the topics: how deep learning can improve the discriminability of probabilistic topic modelling
Source: PeerJ Comput Sci. 2020 Jan 27;6:e252. doi: 10.7717/peerj-cs.252 (PMC7924555; doi:10.7717/peerj-cs.252)
Supplement: Supplemental Information 1 — The zip file contains two main folders one for the topic modelling and the other for Stacked Denoising Autoencoder (SDA). SDA is written based on theano. [file peerj-cs-06-252-s001.zip › Code/USDL/pickle_io.py]

import cPickle
import gzip
import os
import sys, re
import glob

import numpy
import theano
import theano.tensor as T
from utils import string_2_bool
from model_io import log

class PickleDataRead(object):

    def __init__(self, pfile_path_list, read_opts):

        self.pfile_path_list = pfile_path_list
        self.cur_pfile_index = 0
        self.pfile_path = pfile_path_list[0]
        self.read_opts = read_opts

        self.feat_mat = None
        self.label_vec = None

        # other variables to be consistent with PfileDataReadStream
        self.cur_frame_num = 0
        self.end_reading = False

    def load_next_partition(self, shared_xy):
        pfile_path = self.pfile_path_list[self.cur_pfile_index]
        if self.feat_mat is None or len(self.pfile_path_list) > 1:
            if pfile_path.endswith('.gz'):
                fopen = gzip.open(pfile_path, 'rb')
            else:
                fopen = open(pfile_path, 'rb')
            self.feat_mat, self.label_vec = cPickle.load(fopen)
            fopen.close()
            shared_x, shared_y = shared_xy

            if self.read_opts['random']:  # randomly shuffle features and labels in the *same* order
                numpy.random.seed(18877)
                numpy.random.shuffle(self.feat_mat)
                numpy.random.seed(18877)
                numpy.random.shuffle(self.label_vec)
            shared_x.set_value(self.feat_mat, borrow=True)
            #shared_y.set_value(self.label_vec.astype(numpy.float32), borrow=True)

        self.cur_frame_num = len(self.feat_mat)
        self.cur_pfile_index += 1

        if self.cur_pfile_index >= len(self.pfile_path_list):   # the end of one epoch
            self.end_reading = True
            self.cur_pfile_index = 0

    def is_finish(self):
        return self.end_reading

    def initialize_read(self, first_time_reading = False):
        self.end_reading = False

    def make_shared(self):
        # define shared variables
        feat = numpy.zeros((10,10), dtype=theano.config.floatX)
        label = numpy.zeros((10,), dtype=theano.config.floatX)        

        shared_x = theano.shared(feat, name = 'x', borrow = True)
        shared_y = theano.shared(label, name = 'y', borrow = True)
        return shared_x, shared_y
