# Supplementary material for: Beyond the topics: how deep learning can improve the discriminability of probabilistic topic modelling
Source: PeerJ Comput Sci. 2020 Jan 27;6:e252. doi: 10.7717/peerj-cs.252 (PMC7924555; doi:10.7717/peerj-cs.252)
Supplement: Supplemental Information 1 — The zip file contains two main folders one for the topic modelling and the other for Stacked Denoising Autoencoder (SDA). SDA is written based on theano. [file peerj-cs-06-252-s001.zip › Code/USDL/plot.py]

'''
Created on 20 Jan 2016

@author: Noura
'''
import random
import numpy
from matplotlib import pyplot
import matplotlib.pyplot as plt
import mlpy
from sklearn.svm import SVC
from sklearn.lda import LDA
from sklearn.cross_validation import StratifiedShuffleSplit
from sklearn.metrics import accuracy_score, f1_score, precision_score, recall_score, classification_report, confusion_matrix

    
def gen(x,l):
    
    f=open("fileee",'w')
    for i in range(0,x):
        f.write(str(l)+"\n")
    f.close()
   

   
def hist(file,col):
    data=numpy.loadtxt(file,delimiter=",",usecols=(col,)) 
    print data
    pyplot.hist(numpy.array(data))
    pyplot.show()


#hist("Sampling_Datasets/matt_full/matt_full.csv",0)

#hist("data/test_output/minority_matt_full.csv.pkl.gz.SDA.reconstructed_samples.csv",0)

#hist("data/test/minority_matt_full.csv",0)

gen(21900,1)
