# Supplementary material for: Beyond the topics: how deep learning can improve the discriminability of probabilistic topic modelling
Source: PeerJ Comput Sci. 2020 Jan 27;6:e252. doi: 10.7717/peerj-cs.252 (PMC7924555; doi:10.7717/peerj-cs.252)
Supplement: Supplemental Information 1 — The zip file contains two main folders one for the topic modelling and the other for Stacked Denoising Autoencoder (SDA). SDA is written based on theano. [file peerj-cs-06-252-s001.zip › Code/USDL/run_sda.py]

'''
Created on 22 Jun 2015

@author: Noura
'''
import pylab as pl
import timeit
import os
import numpy as np
import sys
import imp 
import csv
from test_sda import test_sda
from train_sda import train_sda
from csv_to_gz import csv_to_gz 
import theano
import math
from scipy.stats import norm
import matplotlib.mlab as mlab
import matplotlib.pyplot as plt
from visulize_2D_sda import vis_sda
import random


def shuffle_lists(path):
    
   
    an=np.loadtxt(path+'10_neg_tm.topics_features.csv',delimiter=',') 
    ap=np.loadtxt(path+'10_pos_tm.topics_features.csv',delimiter=',') 
    lables=np.loadtxt(path+'files_lables',delimiter=',') 

    c = list(zip(an,ap,lables))
    random.shuffle(c)
    an, ap,lables= zip(*c)
    
    an=np.savetxt(path+'10_neg_tm.topics_features.csv',an,fmt='%.10f',delimiter=',') 
    ap=np.savetxt(path+'10_pos_tm.topics_features.csv',ap,fmt='%.10f',delimiter=',') 
    lables=np.savetxt(path+'files_lables',lables,fmt='%.10f',delimiter=',') 
  


def get_filepaths(directory,fExtension):
  
    file_paths = []  # List which will store all of the full filepaths.

    # Walk the tree.
    for root, directories, files in os.walk(directory):
        for filename in files:
            if filename.endswith(fExtension):
                # Join the two strings in order to form the full filepath.
                filepath = os.path.join(root, filename)
                file_paths.append(filepath)  # Add it to the list.
    return file_paths  # Self-explanatory.

def cross_validation(path):
  
    filePaths=get_filepaths(path)
    crossFolds = len(filePaths);
    
    for fold in range(crossFolds):
        folds=range(crossFolds);
        del folds[fold]
        testPath = filePaths[fold]
        trainPaths=[]
        for idx in range(len(folds)):
            trainPaths.append(filePaths[folds[idx]])
        
        print "Training Fold"+ str(fold) +" ..."
        train_sda(pfile_path=trainPaths)
        print "Testing Fold"+ str(fold) +" ..."
        test_sda(pfile_path=[testPath])

def mad_based_outlier(points, thresh=3.5):
    if len(points.shape) == 1:
        points = points[:,None]
    median = np.median(points, axis=0)
    diff = np.sum((points - median)**2, axis=-1)
    diff = np.sqrt(diff)
    med_abs_deviation = np.median(diff)

    modified_z_score = 0.6745 * diff / med_abs_deviation

    return modified_z_score > thresh

def percentile(data, percentile):
  
    size = len(data)
    return sorted(range(len(data)), key=lambda k: data[k])[int(math.ceil((size * percentile) / 100)) - 1]


if __name__ == '__main__':  
    
    #shuffle_lists('Data/train/')
    
      
    #theano.gof.compilelock.force_unlock()
    numEpochs = 200 #int( sys.argv[2])
    layersString= '20,30'#sys.argv[3]
    lr=0.1#float(sys.argv[4])
    batch = 10#int( sys.argv[6])
  
    
    train_folder = "train"# sys.argv[1] 
    test_folder = "test"# sys.argv[1] 
    
    train_path=os.getcwd()+"/Data/"+train_folder;
    test_path=os.getcwd()+"/Data/"+test_folder;
    
    train_inputUnits,train_p_out = csv_to_gz(train_path)
    test_inputUnits,test_p_out = csv_to_gz(test_path)

    train_filesPaths=get_filepaths(train_p_out,".gz")
    test_filesPaths=get_filepaths(test_p_out,".gz")

    print "inputUnits="
    print train_inputUnits
    print "Output File Path:"
    print train_p_out
    train_inputUnits=[12]
    test_inputUnits=train_inputUnits
    layersString= ['20,30']
    
    for i in range(0,len(train_filesPaths)): 
            layers=[int(number) for number in layersString[i].split(',')]
            train_filepath= train_filesPaths[i]
            print "Training Started\n"+train_filepath 
            start_training = timeit.default_timer()
            parts=train_filepath.split("/")
            print parts[len(parts)-1]+".dat"
            
            train_sda( 
                   learning_rate = lr, 
                   epochs=numEpochs,
                   n_ins=train_inputUnits[i], 
                   hidden_layers_sizes=layers, 
                   pfile_path=[train_filepath],
                   batch_size=batch,
                   dnn_file=parts[len(parts)-1]+".dat",
                   wdir="Data/dnn_files/"
                   )
            
            
            stop_training = timeit.default_timer()
            training_time=stop_training-start_training
            print parts[len(parts)-1]+".dat"
            errorArray,_,_=test_sda( 
                            n_ins=train_inputUnits[i],
                            hidden_layers_sizes=layers,
                            pfile_path=[train_filepath],
                            batch_size=batch,
                            dnn_file=parts[len(parts)-1]+".dat",
                            wdir="Data/dnn_files/")
           
            output_file = train_filepath +".SDA.output.csv"    
            np.savetxt(output_file,errorArray,fmt='%.10f')
            print  output_file
            
            
            
          
            theano.gof.compilelock.force_unlock()
            test_filepath=test_filesPaths[i]
            print "Testing Started...\n"+ test_filepath
            start_testing = timeit.default_timer()
            errorArray,_,_=test_sda( 
                            n_ins=test_inputUnits[i],
                            hidden_layers_sizes=layers,
                            pfile_path=[test_filepath],
                            batch_size=batch,
                            dnn_file=parts[len(parts)-1]+".dat",
                            wdir="Data/dnn_files/")
            
            stop_testing = timeit.default_timer()
            testing_time=stop_testing-start_testing
        
            overall_time=stop_testing- start_training
        
       
            time=[]
            time.append(training_time)
            time.append(testing_time)
            time.append(overall_time)
            time_array=np.array(time)
        
            time_file= test_filepath+".SDA.Run_Time.csv"  
            np.savetxt(time_file,time_array,fmt='%.10f')
            print  time_file
        
            output_file = test_filepath +".SDA.output.csv"    
            np.savetxt(output_file,errorArray,fmt='%.10f')
            print  output_file
            
        
            """           
            
            
            feat2d = np.array(feat2d)
            output_file = filepath +".SDA.top_2d_features."+str(i)+".csv"    
           
            pl.scatter(feat2d[:,0], feat2d[:,1], alpha=0.5)
            out="2d_sda.png"
            pl.savefig(out,  format="png",bbox_inches='tight', facecolor='white',transparent=True)
            #show()
            np.savetxt(output_file,feat2d,fmt='%f')
            print  output_file
            pl.close()
            """
