# Supplementary material for: Beyond the topics: how deep learning can improve the discriminability of probabilistic topic modelling
Source: PeerJ Comput Sci. 2020 Jan 27;6:e252. doi: 10.7717/peerj-cs.252 (PMC7924555; doi:10.7717/peerj-cs.252)
Supplement: Supplemental Information 1 — The zip file contains two main folders one for the topic modelling and the other for Stacked Denoising Autoencoder (SDA). SDA is written based on theano. [file peerj-cs-06-252-s001.zip › Code/USDL/run_sda_sup_onefile.py]

'''
Created on 11 Feb 2016

@author: Noura
'''
import csv
import numpy
import os.path
import gzip
import random
import os
import sys
import time
import timeit
import numpy
import theano
import theano.tensor as T
from theano.tensor.shared_randomstreams import RandomStreams
from logistic_sgd import LogisticRegression 
from data_pipeline import convert_labeled_csv_data,combine_data_labels,load_data
from mlp import HiddenLayer
from SDA import SdA
from sklearn.metrics import accuracy_score, f1_score, precision_score, recall_score, classification_report, confusion_matrix
from sklearn.metrics import matthews_corrcoef
from utils import parse_arguments, parse_activation, save_two_integers, read_two_integers
from model_io import _nnet2file, _file2nnet, log
from deap.benchmarks.tools import numpy

def calc_ham_spam_accu(y_test,y_pred):
    tmp = numpy.array(y_test)
    test_True = tmp
    test_Pred = numpy.array(y_pred)
    ham_ii = numpy.where(test_True==0)
    spam_ii = numpy.where(test_True==1)
    ham_True = test_True[ham_ii]
    ham_Pred = test_Pred[ham_ii]
    spam_True = test_True[spam_ii]
    spam_Pred = test_Pred[spam_ii] 
    ham_test_acc = len(ham_True[numpy.where(ham_True==ham_Pred)])/float(len(ham_True))
    spam_test_acc = len(spam_True[numpy.where(spam_True==spam_Pred)])/float(len(spam_True))
    return ham_test_acc, spam_test_acc


def test_SdA(finetune_lr=0.1, pretraining_epochs=100,
             pretrain_lr=0.01, training_epochs=100,
             dataset='mnist.pkl.gz', batch_size=1, ins=12832,
             layers_sizes=[1000, 1000, 1000],
             outs=10,
             ):
    
    
    """
    Demonstrates how to train and test a stochastic denoising autoencoder.

    This is demonstrated on MNIST.

    :type learning_rate: float
    :param learning_rate: learning rate used in the finetune stage
    (factor for the stochastic gradient)

    :type pretraining_epochs: int
    :param pretraining_epochs: number of epoch to do pretraining

    :type pretrain_lr: float
    :param pretrain_lr: learning rate to be used during pre-training

    :type n_iter: int
    :param n_iter: maximal number of iterations ot run the optimizer

    :type dataset: string
    :param dataset: path the the pickled dataset

    """

    datasets = load_data(dataset)

    train_set_x, train_set_y = datasets[0]
    valid_set_x, valid_set_y = datasets[1]
    test_set_x, test_set_y = datasets[2]

   
    #numpy.savetxt("groundTruth.csv",test_set_y)
    
    # compute number of minibatches for training, validation and testing
    n_train_batches = train_set_x.get_value(borrow=True).shape[0]
    n_train_batches /= batch_size

    # numpy random generator
    # start-snippet-3
    numpy_rng = numpy.random.RandomState(89677)
    print '... building the model'
    # construct the stacked denoising autoencoder class
    sda = SdA(
        numpy_rng=numpy_rng,
        n_ins=ins,
        hidden_layers_sizes=layers_sizes,
        n_outs=outs
    )
    # end-snippet-3 start-snippet-4
    #########################
    # PRETRAINING THE MODEL #
    #########################
    print '... getting the pretraining functions'
    pretraining_fns = sda.pretraining_functions(train_set_x=train_set_x,
                                                batch_size=batch_size)

    print '... pre-training the model'
    start_time = time.clock()
    ## Pre-train layer-wise
    corruption_levels = [.3, .3, .3, 0.4, 0.5]
    for i in xrange(sda.n_layers):
        # go through pretraining epochs
        for epoch in xrange(pretraining_epochs):
            # go through the training set
            c = []
            for batch_index in xrange(n_train_batches):
                c.append(pretraining_fns[i](index=batch_index,
                         corruption=corruption_levels[i],
                         lr=pretrain_lr))
            print 'Pre-training layer %i, epoch %d, cost ' % (i, epoch),
            print numpy.mean(c)

    end_time = time.clock()

    print >> sys.stderr, ('The pretraining code for file ' +
                          os.path.split(__file__)[1] +
                          ' ran for %.2fm' % ((end_time - start_time) / 60.))
    # end-snippet-4
    ########################
    # FINETUNING THE MODEL #
    ########################

    # get the training, validation and testing function for the model
    print '... getting the finetuning functions'
    train_fn, validate_model, test_model, test_pred = sda.finetune_functions(
        datasets=datasets,
        batch_size=batch_size,
        learning_rate=finetune_lr
    )

    print '... finetunning the model'
    # early-stopping parameters
    patience = 10 * n_train_batches  # look as this many examples regardless
    patience_increase = 2.  # wait this much longer when a new best is
                            # found
    improvement_threshold = 0.9999  # a relative improvement of this much is
                            # considered significant
    validation_frequency = min(n_train_batches, patience / 2)
                            # go through this many
                            # minibatche before checking the network
                            # on the validation set; in this case we
                            # check every epoch

    best_validation_loss = numpy.inf
    test_score = 0.
    start_time = time.clock()

    done_looping = False
    epoch = 0

    while (epoch < training_epochs) and (not done_looping):
        epoch = epoch + 1
        n=0
        
        for minibatch_index in xrange(n_train_batches):
          
            minibatch_avg_cost = train_fn(minibatch_index)
            iter = (epoch - 1) * n_train_batches + minibatch_index

            if (iter + 1) % validation_frequency == 0:
                validation_losses = validate_model()
                this_validation_loss = numpy.mean(validation_losses)
                print('epoch %i, minibatch %i/%i, validation error %f %%' %
                      (epoch, minibatch_index + 1, n_train_batches,
                       this_validation_loss * 100.))

                # if we got the best validation score until now
                if this_validation_loss < best_validation_loss:

                    #improve patience if loss improvement is good enough
                    if (
                        this_validation_loss < best_validation_loss *
                        improvement_threshold
                    ):
                        patience = max(patience, iter * patience_increase)

                    # save best validation score and iteration number
                    best_validation_loss = this_validation_loss
                    best_iter = iter

                    # test it on the test set
                    test_losses = test_model()
                    test_score = numpy.mean(test_losses)
                    print(('     epoch %i, minibatch %i/%i, test error of '
                           'best model %f %%') %
                          (epoch, minibatch_index + 1, n_train_batches,
                           test_score * 100.))
                    test_predict,output_y=test_pred()
                    
                    #print('Optimization complete with best validation score of %f %%' % best_validation_loss * 100)
                     

            if patience <= iter:
                done_looping = True
                break


  

    end_time = time.clock()
    print(
        (
            'Optimization complete with best validation score of %f %%, '
            'on iteration %i, '
            'with test performance %f %%'
        )
        % (best_validation_loss * 100., best_iter + 1, test_score * 100.)
    )
    print >> sys.stderr, ('The training code for file ' +
                          os.path.split(__file__)[1] +
                          ' ran for %.2fm' % ((end_time - start_time) / 60.))

    return test_predict,output_y


def shuffle_lists(path):
    topics=[10,25,50,75,100,150,200,250,300]
   
    zn=numpy.loadtxt(path+'10_neg_tm.topics_features.csv',delimiter=',') 
    zp=numpy.loadtxt(path+'10_pos_tm.topics_features.csv',delimiter=',') 
  
    an=numpy.loadtxt(path+'25_neg_tm.topics_features.csv',delimiter=',') 
    ap=numpy.loadtxt(path+'25_pos_tm.topics_features.csv',delimiter=',') 
    
    bn=numpy.loadtxt(path+'50_neg_tm.topics_features.csv',delimiter=',') 
    bp=numpy.loadtxt(path+'50_pos_tm.topics_features.csv',delimiter=',') 
    
    cn=numpy.loadtxt(path+'75_neg_tm.topics_features.csv',delimiter=',') 
    cp=numpy.loadtxt(path+'75_pos_tm.topics_features.csv',delimiter=',') 
    
    dn=numpy.loadtxt(path+'100_neg_tm.topics_features.csv',delimiter=',') 
    dp=numpy.loadtxt(path+'100_pos_tm.topics_features.csv',delimiter=',') 
   
    en=numpy.loadtxt(path+'150_neg_tm.topics_features.csv',delimiter=',') 
    ep=numpy.loadtxt(path+'150_pos_tm.topics_features.csv',delimiter=',') 
     
    fn=numpy.loadtxt(path+'200_neg_tm.topics_features.csv',delimiter=',') 
    fp=numpy.loadtxt(path+'200_pos_tm.topics_features.csv',delimiter=',') 
  
    gn=numpy.loadtxt(path+'250_neg_tm.topics_features.csv',delimiter=',') 
    gp=numpy.loadtxt(path+'250_pos_tm.topics_features.csv',delimiter=',') 
  
    hn=numpy.loadtxt(path+'300_neg_tm.topics_features.csv',delimiter=',') 
    hp=numpy.loadtxt(path+'300_pos_tm.topics_features.csv',delimiter=',') 
  
    lables=numpy.loadtxt(path+'files_lables',delimiter=',') 
    
    import random
    
    c = list(zip(zn,zp,an, ap,bn,bp,cn,cp,dn,dp,en,ep,fn,fp,gn,gp,hn,hp,lables))
    random.shuffle(c)
    zn,zp,an, ap,bn,bp,cn,cp,dn,dp,en,ep,fn,fp,gn,gp,hn,hp,lables = zip(*c)
   
    zn=numpy.savetxt(path+'10_neg_tm.topics_features.csv',zn,fmt='%.10f',delimiter=',') 
    zp=numpy.savetxt(path+'10_pos_tm.topics_features.csv',zp,fmt='%.10f',delimiter=',') 
  
   
    an=numpy.savetxt(path+'25_neg_tm.topics_features.csv',an,fmt='%.10f',delimiter=',') 
    ap=numpy.savetxt(path+'25_pos_tm.topics_features.csv',ap,fmt='%.10f',delimiter=',') 
    
    bn=numpy.savetxt(path+'50_neg_tm.topics_features.csv',bn,fmt='%.10f',delimiter=',') 
    bp=numpy.savetxt(path+'50_pos_tm.topics_features.csv',bp,fmt='%.10f',delimiter=',') 
    
    cn=numpy.savetxt(path+'75_neg_tm.topics_features.csv',cn,fmt='%.10f',delimiter=',') 
    cp=numpy.savetxt(path+'75_pos_tm.topics_features.csv',cp,fmt='%.10f',delimiter=',') 
    
    dn=numpy.savetxt(path+'100_neg_tm.topics_features.csv',dn,fmt='%.10f',delimiter=',') 
    dp=numpy.savetxt(path+'100_pos_tm.topics_features.csv',dp,fmt='%.10f',delimiter=',') 
   
    en=numpy.savetxt(path+'150_neg_tm.topics_features.csv',en,fmt='%.10f',delimiter=',') 
    ep=numpy.savetxt(path+'150_pos_tm.topics_features.csv',ep,fmt='%.10f',delimiter=',') 
     
    fn=numpy.savetxt(path+'200_neg_tm.topics_features.csv',fn,fmt='%.10f',delimiter=',') 
    fp=numpy.savetxt(path+'200_pos_tm.topics_features.csv',fp,fmt='%.10f',delimiter=',') 
  
    gn=numpy.savetxt(path+'250_neg_tm.topics_features.csv',gn,fmt='%.10f',delimiter=',') 
    gp=numpy.savetxt(path+'250_pos_tm.topics_features.csv',gp,fmt='%.10f',delimiter=',') 
  
    hn=numpy.savetxt(path+'300_neg_tm.topics_features.csv',hn,fmt='%.10f',delimiter=',') 
    hp=numpy.savetxt(path+'300_pos_tm.topics_features.csv',hp,fmt='%.10f',delimiter=',') 
  
    lables=numpy.savetxt(path+'files_lables',lables,fmt='%.10f',delimiter=',') 
    
    


if __name__ == '__main__':
    
      
    """print "trainData, ValidData, TestData, preTrain Epochs, Finetune Epuchs, Layers Sizes, Number Lables, preTrain LR, Finetune LR, Output File"
    train = sys.argv[1] 
    val = sys.argv[2]
    test = sys.argv[3]
    pre_Epochs = int( sys.argv[4])
    fine_Epochs = int( sys.argv[5])
    layersString= sys.argv[6]
    lables= int( sys.argv[7])
    pretrain_lr= float( sys.argv[8])
    finetune_lr= float( sys.argv[9])
    output=sys.argv[10]
    layers=[int(number) for number in layersString.split(',')]
    """
    t=5
    l=[10,20]
    d=[]
    path="Sampling_Datasets/"
    #combine_data_labels("Data/test/200_tm.topics_features.csv","files_lables","sorted_data.csv")
    combine_data_labels("Sampling_Datasets/normalised_phoneme.csv",
                        "Sampling_Datasets/labels.csv",
                        "Sampling_Datasets/sorted_data.csv") 
    y=convert_labeled_csv_data(  path+"sorted_data.csv", path+"data.gz")
    y_pred,y_prob=test_SdA(finetune_lr=0.1, 
             pretraining_epochs=200,
             pretrain_lr=0.1, 
             training_epochs=200,
             dataset= path+'data.gz', 
             batch_size=10, 
             ins=t,
             layers_sizes=l,
             outs=2)
    d.append(y_pred)
    d.append(y_prob)
   
    
    
    print accuracy_score(y, y_pred)
    print(f1_score(y, y_pred, average="macro"))
    print(precision_score(y, y_pred, average="macro"))
    print(recall_score(y, y_pred, average="macro"))    
    print (matthews_corrcoef(y, y_pred))
    ham_test_acc, spam_test_acc=calc_ham_spam_accu(y,y_pred)
    print "Ham:" + str(ham_test_acc)
    print "Spam:" + str(spam_test_acc)
   
  
