# Supplementary material for: Beyond the topics: how deep learning can improve the discriminability of probabilistic topic modelling
Source: PeerJ Comput Sci. 2020 Jan 27;6:e252. doi: 10.7717/peerj-cs.252 (PMC7924555; doi:10.7717/peerj-cs.252)
Supplement: Supplemental Information 1 — The zip file contains two main folders one for the topic modelling and the other for Stacked Denoising Autoencoder (SDA). SDA is written based on theano. [file peerj-cs-06-252-s001.zip › Code/USDL/SDA.py]

import cPickle
import gzip
import os
import sys
import time

import numpy

import theano
import theano.tensor as T
from theano.tensor.shared_randomstreams import RandomStreams
from theano import printing
from logistic_sgd import LogisticRegression
from mlp import HiddenLayer
from DA import dA, dA_maxout
from __builtin__ import int

class SdA(object):

    def __init__(self, numpy_rng, theano_rng=None, n_ins=784,
                 hidden_layers_sizes=[500, 500], n_outs=10,
                 corruption_levels=[0.3, 0.3], sparsity = None,
                 sparsity_weight = None,
                 hidden_activation = T.nnet.sigmoid,
                 first_reconstruct_activation = T.nnet.sigmoid):

        #self.sigmoid_layers will store the sigmoid layers of the MLP facade, 
        #while self.dA_layers will store the denoising autoencoder associated with the layers of the MLP
        self.sigmoid_layers = []
        self.dA_layers = []
        self.params = []
        self.n_layers = len(hidden_layers_sizes)

        assert self.n_layers > 0

        if not theano_rng:
            theano_rng = RandomStreams(numpy_rng.randint(2 ** 30))
        # allocate symbolic variables for the data
        self.x = T.matrix('x')  
        self.y = T.ivector('y') 

        for i in xrange(self.n_layers):
            # construct the sigmoidal layer

            # the size of the input is either the number of hidden units of
            # the layer below or the input size if we are on the first layer
            if i == 0:
                input_size = n_ins
            else:
                input_size = hidden_layers_sizes[i - 1]

            # the input to this layer is either the activation of the hidden
            # layer below or the input of the SdA if you are on the first
            # layer
            if i == 0:
                layer_input = self.x
            else:
                layer_input = self.sigmoid_layers[-1].output

            sigmoid_layer = HiddenLayer(rng=numpy_rng,
                                        input=layer_input,
                                        n_in=input_size,
                                        n_out=hidden_layers_sizes[i],
                                        activation=hidden_activation)
            # add the layer to our list of layers
            self.sigmoid_layers.append(sigmoid_layer)

            self.params.extend(sigmoid_layer.params)

            # Construct a denoising autoencoder that shared weights with this layer
            if i == 0:
                reconstruct_activation = first_reconstruct_activation
            else:
                reconstruct_activation = hidden_activation
                
            dA_layer = dA(numpy_rng=numpy_rng,
                              theano_rng=theano_rng,
                              input=layer_input,
                              n_visible=input_size,
                              n_hidden=hidden_layers_sizes[i],
                              W=sigmoid_layer.W,
                              bhid=sigmoid_layer.b,
                              sparsity = sparsity,
                              sparsity_weight = sparsity_weight,
                              hidden_activation = hidden_activation,
                              reconstruct_activation = reconstruct_activation)
            self.dA_layers.append(dA_layer)

        # We now need to add a logistic layer on top of the MLP
        self.logLayer = LogisticRegression(
                         input=self.sigmoid_layers[-1].output,
                         n_in=hidden_layers_sizes[-1], n_out=n_outs)

        self.sigmoid_layers.append(self.logLayer)
        self.params.extend(self.logLayer.params)
        # construct a function that implements one step of finetunining
        
        # compute the cost for second phase of training,
        # defined as the negative log likelihood
        self.finetune_cost = self.logLayer.negative_log_likelihood(self.y)
        # compute the gradients with respect to the model parameters
        # symbolic variable that points to the number of errors made on the
        # minibatch given by self.x and self.y
        self.errors = self.logLayer.errors(self.y)
        
        
    def finetune_functions(self, datasets, batch_size, learning_rate):
        '''Generates a function `train` that implements one step of
        finetuning, a function `validate` that computes the error on
        a batch from the validation set, and a function `test` that
        computes the error on a batch from the testing set

        :type datasets: list of pairs of theano.tensor.TensorType
        :param datasets: It is a list that contain all the datasets;
                         the has to contain three pairs, `train`,
                         `valid`, `test` in this order, where each pair
                         is formed of two Theano variables, one for the
                         datapoints, the other for the labels

        :type batch_size: int
        :param batch_size: size of a minibatch

        :type learning_rate: float
        :param learning_rate: learning rate used during finetune stage
        '''

        (train_set_x, train_set_y) = datasets[0]
        (valid_set_x, valid_set_y) = datasets[1]
        (test_set_x, test_set_y) = datasets[2]

        # compute number of minibatches for training, validation and testing
        n_valid_batches = valid_set_x.get_value(borrow=True).shape[0]
        n_valid_batches /= batch_size
        n_test_batches = test_set_x.get_value(borrow=True).shape[0]
        n_test_batches /= batch_size

        index = T.lscalar('index')  # index to a [mini]batch

        # compute the gradients with respect to the model parameters
        gparams = T.grad(self.finetune_cost, self.params)

        # compute list of fine-tuning updates
        updates = [
            (param, param - gparam * learning_rate)
            for param, gparam in zip(self.params, gparams)
        ]

        train_fn = theano.function(
            inputs=[index],
            outputs=self.finetune_cost,
            updates=updates,
            givens={
                self.x: train_set_x[
                    index * batch_size: (index + 1) * batch_size
                ],
                self.y: train_set_y[
                    index * batch_size: (index + 1) * batch_size
                ]
            },
            name='train'
        )

        test_score_i = theano.function(
            [index],
            self.errors,
            givens={
                self.x: test_set_x[
                    index * batch_size: (index + 1) * batch_size
                ],
                self.y: test_set_y[
                    index * batch_size: (index + 1) * batch_size
                ]
            },
            name='test'
        )

        valid_score_i = theano.function(
            [index],
            self.errors,
            givens={
                self.x: valid_set_x[
                    index * batch_size: (index + 1) * batch_size
                ],
                self.y: valid_set_y[
                    index * batch_size: (index + 1) * batch_size
                ]
            },
            name='valid'
        )
        
        test_pred = theano.function(
            [], 
            [self.logLayer.y_pred,self.logLayer.output], 
            givens={
                self.x: test_set_x
                })
     

        # Create a function that scans the entire validation set
        def valid_score():
            return [valid_score_i(i) for i in xrange(n_valid_batches)]

        # Create a function that scans the entire test set
        def test_score():
            return [test_score_i(i) for i in xrange(n_test_batches)]

        return train_fn, valid_score, test_score, test_pred
           
        
    def pretraining_functions(self, train_set_x, batch_size):

        # index to a [mini]batch
        index = T.lscalar('index')  # index to a minibatch
        corruption_level = T.scalar('corruption')  # % of corruption to use
        learning_rate = T.scalar('lr')  # learning rate to use
        # number of batches
        n_batches = train_set_x.get_value(borrow=True).shape[0] / batch_size
        # begining of a batch, given `index`
        batch_begin = index * batch_size
        # ending of a batch given `index`
        batch_end = batch_begin + batch_size

        pretrain_fns = []
        for dA in self.dA_layers:
            # get the cost and the updates list
            cost, updates = dA.get_cost_updates(corruption_level,
                                                learning_rate)
            # compile the theano function
            fn = theano.function(inputs=[index,
                              theano.Param(corruption_level, default=0.2),
                              theano.Param(learning_rate, default=0.1)],
                                 outputs=cost,
                                 updates=updates,
                                 givens={self.x: train_set_x[batch_begin:
                                                             batch_end]})
            # append `fn` to the list of functions
            pretrain_fns.append(fn)

        return pretrain_fns
    
        
    def test_pretraining_functions(self, train_set_x, batch_size):

        # index to a [mini]batch
        index = T.lscalar('index')  # index to a minibatch
        corruption_level = T.scalar('corruption')  # % of corruption to use
        learning_rate = T.scalar('lr')  # learning rate to use
        # number of batches
        n_batches = train_set_x.get_value(borrow=True).shape[0] / batch_size
        # begining of a batch, given `index`
        batch_begin = index * batch_size
        # ending of a batch given `index`
        batch_end = batch_begin + batch_size

        pretrain_fns = []
        for dA in self.dA_layers:
            # get the cost and the updates list
           
            x,y, updates = dA.test_cost_updates(corruption_level,
                                                learning_rate)
            # compile the theano function
            fn = theano.function(inputs=[index,
                              theano.Param(corruption_level, default=0.2),
                              theano.Param(learning_rate, default=0.1)],
                                 outputs=[x,y],
                                 updates=updates,
                                 givens={self.x: train_set_x[batch_begin:
                                                             batch_end]})
            # append `fn` to the list of functions
            pretrain_fns.append(fn)
           
        return pretrain_fns

    def decode_functions(self):
        # index to a [mini]batch
      
        y=T.TensorType('float64',[False, False])('y')
       
        decode_fns = []
        for dA in self.dA_layers:
            # get the cost and the updates list
           
            z = dA.decode_cost_updates(y)
          
            # compile the theano function
            fn = theano.function(inputs=[y],
                              outputs=z)
            # append `fn` to the list of functions
            decode_fns.append(fn)

        return decode_fns
