# Supplementary material for: Beyond the topics: how deep learning can improve the discriminability of probabilistic topic modelling
Source: PeerJ Comput Sci. 2020 Jan 27;6:e252. doi: 10.7717/peerj-cs.252 (PMC7924555; doi:10.7717/peerj-cs.252)
Supplement: Supplemental Information 1 — The zip file contains two main folders one for the topic modelling and the other for Stacked Denoising Autoencoder (SDA). SDA is written based on theano. [file peerj-cs-06-252-s001.zip › Code/USDL/test.py]

'''
Created on 15 Mar 2016

@author: Noura
'''
import numpy

import numpy as np
from sklearn.manifold import TSNE
from numpy import loadtxt, where
from pylab import scatter, show, legend, xlabel, ylabel
from sklearn.metrics import matthews_corrcoef
import warnings
from matplotlib import pyplot
import matplotlib.pyplot as plt
import mlpy
#from Generate_Foldes import shuffle_in_unison_inplace, generate_folds
from sklearn.cross_validation import StratifiedShuffleSplit
from sklearn.metrics import accuracy_score, f1_score, precision_score, recall_score, classification_report, confusion_matrix


def plot_tsne(data,lables):
    x=numpy.loadtxt(data,delimiter=',') 
    y=numpy.loadtxt(lables,delimiter=',')  
    model = TSNE(n_components=2, random_state=0)
    numpy.set_printoptions(suppress=True)
    X=model.fit_transform(x) 
    print X
    plot_2d(X, y)
    
    
def plot_2d(X,y):
    y=y[:len(X)]
    pos = where(y == 1)
    neg = where(y == 0)
    scatter(X[pos,0], X[pos,1], marker='o', c='b')
    scatter(X[neg,0], X[neg,1], marker='x', c='r')
    xlabel('Reconstruction Error I')
    ylabel('Reconstruction Error II')
    legend(['Positive', 'Negative'])
    show()
      
    

def combine_horizontally(file1,file2,combined):
    data1=numpy.loadtxt(file1,delimiter=',') 
    print data1.shape
    data2=numpy.loadtxt(file2,delimiter=',') 
    print data2.shape
    data=numpy.hstack((data1, data2))
    print data.shape
    numpy.savetxt(combined,data,fmt='%.10f',delimiter=',')


def combine_two_features(split):
    data1=numpy.loadtxt("Kaggle/50/neg_tm.topics_features.csv",delimiter=',') 
    data2=numpy.loadtxt("Kaggle/50/pos_tm.topics_features.csv",delimiter=',') 
    print len(data1)
    print len(data2)
    x=[]
    for j in range(0,len(data1)):
        if j<split:        
            x.append(data1[j])
        else:
            x.append(data2[j])    
    numpy.savetxt("Kaggle/50/only_neg_pos.csv",x,fmt='%.10f',delimiter=',')


def combine_two_csv(path1,path2,output_file):
    data1=numpy.loadtxt(path1,
                        delimiter=',') 
    data2=numpy.loadtxt(path2,
                        delimiter=',') 
    x=[]
    y=[]
    print len(data1)
    print len(data2)
    x=[]
    for j in range(0,len(data1)):
        x=[]
        #for i in range(0,len(data1[0])):   
        x.append(data1[j])
        #for i in range(0,len(data2[0])):   
        x.append(data2[j])    
        y.append(x)
    numpy.savetxt(output_file,y,fmt='%.10f',delimiter=',')


def create_lables():    
    lab=open("Datasets/ACL/kitchen/files_lables",'w')
    for i in range(0,1000):
        lab.write('0')
        lab.write('\n')
    for j in range(0,1000):
        lab.write('1')
        lab.write('\n')
    lab.close()
    
def split_neg_pos(allfile, negfile, posfile, split):
    neg=open(negfile, 'w')
    pos=open(posfile,'w')
    data=open(allfile,'r')
    i=0
    for line in data:
        if(i<split):
            neg.write(line)
        else:
            pos.write(line)
        i=i+1
    neg.close()
    pos.close()
    data.close()
 


create_lables()
#path="Datasets/subjective/topics/"
t=[10,25,50,75,100,150,200,250,300]
path="Datasets/ACL/kitchen/"
#t=[100]
for i in t:

    combine_two_csv(path+str(i)+"_neg_tm.topics_features.csv.pkl.gz.SDA.output.csv",
                path+str(i)+"_pos_tm.topics_features.csv.pkl.gz.SDA.output.csv",
                path+str(i)+"_tm.topics_features.csv.pkl.gz.SDA.output.csv"
                )


"""path="Datasets/SPAM_Filttering/data/"

for i in range (0,10):
      
    combine_two_csv(path+"train_output/data1Exc"+str(i)+".csv.pkl.gz.SDA.output.csv",
                    path+"train_output/data2Exc"+str(i)+".csv.pkl.gz.SDA.output.csv",
                     path+"training_set_"+str(i)
                    )
 
    combine_two_csv(path+"test_output/fold_1_"+str(i)+".csv.pkl.gz.SDA.output.csv",
                    path+"test_output/fold_2_"+str(i)+".csv.pkl.gz.SDA.output.csv",
                    path+"testing_fold_"+str(i)
                    )
"""


"""split_neg_pos("Kaggle/50/neg_tm.topics_features.csv",
                 "Kaggle/50/neg_neg_tm.topics_features.csv", 
                 "Kaggle/50/neg_pos_tm.topics_features.csv", 
                  12500)    

"""
#combine_two_features(12500)

"""combine_horizontally("Datasets/Kaggle/200/data/shuffled_data1.csv",
                     "Datasets/Kaggle/200/data/shuffled_data2.csv",
                     "Datasets/Kaggle/200/data/shuffled_data.csv")
"""


#plot_tsne("Datasets/Kaggle/topics/25_neg_tm.topics_features.csv", "Datasets/Kaggle/topics/files_lables")
