# Supplementary material for: Beyond the topics: how deep learning can improve the discriminability of probabilistic topic modelling
Source: PeerJ Comput Sci. 2020 Jan 27;6:e252. doi: 10.7717/peerj-cs.252 (PMC7924555; doi:10.7717/peerj-cs.252)
Supplement: Supplemental Information 1 — The zip file contains two main folders one for the topic modelling and the other for Stacked Denoising Autoencoder (SDA). SDA is written based on theano. [file peerj-cs-06-252-s001.zip › Code/USDL/test_sda.py]

import cPickle
import gzip
import os
import sys
import time
import scipy as sp
import csv
import numpy as np
from _sqlite3 import Row
import numpy
import theano.tensor as T
import theano
from theano.tensor.shared_randomstreams import RandomStreams
from SDA import SdA
from data_io import  read_dataset
from model_io import _nnet2file, _file2nnet, log
from utils import parse_arguments, parse_activation, save_two_integers, read_two_integers


def reconstructionError_Calc(x,z):
    #L = - T.sum(x * T.log(z) + (1 - x) * T.log(1 - z), axis=1)
    L=T.sqr(x - z)
    cost = T.mean(L)          
    return cost    

def reconstructionError_function():
    x= T.vector("x");
    z= T.vector("z");
    cost = reconstructionError_Calc(x,z)
    # compile the theano function
    fn = theano.function(inputs=[x,z],
                         outputs= [cost],
                         )
    return fn;

def test_sda(    
             n_ins=100, # number of features
             hidden_layers_sizes=[7,5],#sizes of each hidden layer
             n_outs=10,#last layer,15],#sizes of each hidden layer
             pfile_path=['100_features_VAST.csv.pkl.gz'],
             stream=False,
             random=False, # shuffle data 
             partition=10, # size of the data chunks in MB 
             batch_size=30,  
             dnn_file="dnn.dat",                                                                                                                                                                                                                                                                                                                                                                                                                                                                                                                                                                                                                                                                                                                                                                                                                                                                                                                                                                                                                                                                                                                                                                                                                                                                                                                                                                                                                       
             wdir = "dnn_files/" # directory where to store the generated files 
             ):

   
    output_file = pfile_path[0] +".SDA.output.csv"   ,
    dataset_args = {}
    dataset_args['type'] = 'pickle'
    dataset_args['partition']= partition
    dataset_args['random']=random
    dataset_args['stream']=stream
    dataset=pfile_path

    # dropout factor and learning rate for each layer
    corruption_levels= []
    learning_rates= []
    
    for i in range (0,len(hidden_layers_sizes)):
        corruption_levels.append(0.00)
        learning_rates.append(0.00)
    
    ptr_layer_number = len(hidden_layers_sizes)
  
    # activation function
    hidden_activation = T.nnet.sigmoid
    
    first_reconstruct_activation = T.nnet.sigmoid
    
    # read the training dataset
    train_sets, train_xy, train_x, train_y = read_dataset(dataset, dataset_args)
    # numpy random generator
    numpy_rng = numpy.random.RandomState(89677)
    theano_rng = RandomStreams(numpy_rng.randint(2 ** 30))
    log('> ... initializing the model')
    # construct the stacked denoising autoencoder class
   
    sda = SdA(numpy_rng=numpy_rng, theano_rng = theano_rng, n_ins=n_ins,
              hidden_layers_sizes=hidden_layers_sizes,
              n_outs=n_outs, corruption_levels=corruption_levels, 
              hidden_activation = hidden_activation,
              first_reconstruct_activation = first_reconstruct_activation)

    # resume training
    start_layer_index = 0
    log('>... LOADING DNN for testing')
    if os.path.exists(wdir +dnn_file):
        _file2nnet(sda.sigmoid_layers,filename=wdir +dnn_file)
        log('> ... found and loaded pre-trained model <nnet.tmp> file, now resume testing...')

#    _file2nnet(sda.sigmoid_layers, set_layer_num = keep_layer_num, filename = current_nnet, withfinal=False)

    # pre-training function
    log('> ... getting the pre-training functions')
    pretraining_fns = sda.test_pretraining_functions(train_set_x=train_x, batch_size=batch_size)
    #pretraining_fns = sda.test_pretraining_functions(train_set_x=train_x, batch_size=1)
    decod_fns=sda.decode_functions()
    log('> ... testing the model')
    
    ## pre-train layer-wise
    reconstructionError_fun=reconstructionError_function();
    rows=0
    re_error=[]
    top_layer_features=[]
    reconstructed_values=[]
    while (not train_sets.is_finish()):     
      train_sets.load_next_partition(train_xy)
      for batch_index in xrange(train_sets.cur_frame_num / batch_size):  # loop over mini-batches               
            
            rows=rows+1  
                      
           
            
            for i in range(start_layer_index, ptr_layer_number):           
                if i==0:
                    x,y=pretraining_fns[i](index=batch_index,
                                                corruption=corruption_levels[i],
                                                lr=learning_rates[i])
                    
                else: 
                    _,y=pretraining_fns[i](index=batch_index,
                                                corruption=corruption_levels[i],
                                                lr=learning_rates[i])
            
            
            top_layer_features.extend(y.tolist())
               
            for j in range( ptr_layer_number-1,-1,-1):  
                          
                y =decod_fns[j](y)
                
               
           
            for n in range(len(y)):           
            
                cost=reconstructionError_fun(x[n],y[n]) 
           
                re_error.append(cost)
                reconstructed_values.append(y[n])
            
     
    
    errorArray = np.array(re_error)
    rec_samples=np.array(reconstructed_values)
    
    
    return errorArray ,rec_samples,top_layer_features
    
    
if __name__ == '__main__':
    test_sda()
    
