# Supplementary material for: Beyond the topics: how deep learning can improve the discriminability of probabilistic topic modelling
Source: PeerJ Comput Sci. 2020 Jan 27;6:e252. doi: 10.7717/peerj-cs.252 (PMC7924555; doi:10.7717/peerj-cs.252)
Supplement: Supplemental Information 1 — The zip file contains two main folders one for the topic modelling and the other for Stacked Denoising Autoencoder (SDA). SDA is written based on theano. [file peerj-cs-06-252-s001.zip › Code/USDL/train_sda.py]

import cPickle
import gzip
import os
import sys
import time
import numpy
import theano
from theano import printing
import theano.tensor as T
from theano.tensor.shared_randomstreams import RandomStreams
from SDA import SdA
from data_io import  read_dataset
from model_io import _nnet2file, _file2nnet, log
from utils import parse_arguments, parse_activation, save_two_integers, read_two_integers
from test_sda import test_sda

def get_filepaths(directory):  
    file_paths = []  # List which will store all of the full filepaths.
    # Walk the tree.
    for root, directories, files in os.walk(directory):
        for filename in files:
            if filename.endswith(".gz"):
                # Join the two strings in order to form the full filepath.
                filepath = os.path.join(root, filename)
                file_paths.append(filepath)  # Add it to the list.
    return file_paths  # Self-explanatory.


def train_sda(
             learning_rate=0.1, 
             epochs=100,
             n_ins=100, # number of features
             hidden_layers_sizes=[7,5],#sizes of each hidden layer
             n_outs=10,#last layer,15],#sizes of each hidden layer
             pfile_path=['100_features_VAST.csv.pkl.gz'],
             stream=False,
             random=True, # shuffle data 
             partition=10, # size of the data chunks in MB 
             batch_size=30,
             dnn_file="dnn.dat",
             wdir = "dnn_files/" # directory where to store the generated files 
             ):

   
    if not os.path.exists(wdir):
        os.makedirs(wdir)
    
    print '------'
    dataset_args = {}
    dataset_args['type'] = 'pickle'
    dataset_args['partition']= partition
    dataset_args['random']=random
    dataset_args['stream']=stream
    dataset=pfile_path
    
    # dropout factor and learning rate for each layer
    corruption_levels= [0.0,0.0,0.0,0.0,0.0]
    learning_rates= []
    
    for i in range (0,len(hidden_layers_sizes)):
        #corruption_levels.append(0.3)
        learning_rates.append(learning_rate)
    
    ptr_layer_number = len(hidden_layers_sizes)
  
    # activation function
    hidden_activation = T.nnet.sigmoid
   
    first_reconstruct_activation = T.nnet.sigmoid
    
    # read the training dataset
    train_sets, train_xy, train_x, train_y = read_dataset(dataset, dataset_args)
    # numpy random generator
    numpy_rng = numpy.random.RandomState(89677)
    theano_rng = RandomStreams(numpy_rng.randint(2 ** 30))
    log('> ... initializing the model')
    # construct the stacked denoising autoencoder class
    
    sda = SdA(numpy_rng=numpy_rng, theano_rng = theano_rng, n_ins=n_ins,
              hidden_layers_sizes=hidden_layers_sizes,
              n_outs=n_outs, corruption_levels=corruption_levels, 
              hidden_activation = hidden_activation,
              first_reconstruct_activation = first_reconstruct_activation)

    # resume training
    start_layer_index = 0
    start_epoch_index = 0
    #if os.path.exists(wdir + 'nnet.tmp') and os.path.exists(wdir + 'training_state.tmp'):
    #    start_layer_index, start_epoch_index = read_two_integers(wdir + 'training_state.tmp')
    #    log('> ... found nnet.tmp and training_state.tmp, now resume training from layer #' + str(start_layer_index) + ' epoch #' + str(start_epoch_index))
    #    _file2nnet(sda.sigmoid_layers, filename = wdir + 'nnet.tmp')
#    _file2nnet(sda.sigmoid_layers, set_layer_num = keep_layer_num, filename = current_nnet, withfinal=False)

    # pre-training function
    log('> ... getting the pre-training functions')
    pretraining_fns = sda.pretraining_functions(train_set_x=train_x, batch_size=batch_size)

    log('> ... pre-training the model')
    ## pre-train layer-wise
    for i in range(start_layer_index, ptr_layer_number):
        
        output_file = pfile_path[0] + ".SDA.training.layer"+ str(i) + ".txt"   
        reconstructionTrainingLayer = open(output_file, "w")
        
        output_file = pfile_path[0] + ".SDA.testing.time"+ str(i) + ".txt"   
        
        
        # go through pretraining epochs
        for epoch in range(start_epoch_index, epochs):
            # go through the training set
            c = []
            while (not train_sets.is_finish()):
                train_sets.load_next_partition(train_xy)
                for batch_index in xrange(train_sets.cur_frame_num / batch_size):  # loop over mini-batches
                    
                    c.append(pretraining_fns[i](index=batch_index,
                                                corruption=corruption_levels[i],
                                                lr=learning_rates[i]))
            train_sets.initialize_read()
            log('> pre-training layer %i, epoch %d, reconstruction cost %f' % (i, epoch, numpy.mean(c)))
            reconstructionTrainingLayer.write(str(numpy.mean(c)))
            reconstructionTrainingLayer.write("\n")
            
            
            # output nnet parameters and training state, for training resume
            _nnet2file(sda.sigmoid_layers, filename=wdir +dnn_file)
            save_two_integers((i, epoch+1), wdir + 'training_state.tmp')
        start_epoch_index = 0
        save_two_integers((i+1, 0), wdir + 'training_state.tmp')
        reconstructionTrainingLayer.close()
    # save the pretrained nnet to file
    #_nnet2file(sda.sigmoid_layers, filename=output_file, withfinal=True)
    os.remove(wdir + 'training_state.tmp')
    log('> ... finished successfully! the pre-trained model is nnet.tmp ')
    
    
    
   
if __name__ == '__main__':
    #filesPaths=get_filepaths("energy")
    filesPaths=['100_features_VAST.csv.pkl.gz']
    for filepath in filesPaths: 
        print "Training "+ filepath +" ..."
        train_sda(pfile_path=[filepath])
        print "Testing "+ filepath +" ..."
        test_sda(pfile_path=[filepath])
        
    
